# Supplementary material for: Integrated Metabolomics and Transcriptome Analysis of Anthocyanin Biosynthetic Pathway in Prunus serrulata
Source: Plants (Basel). 2025 Jan 3;14(1):114. doi: 10.3390/plants14010114 (PMC11723355; doi:10.3390/plants14010114)
Supplement: Supplementary file 1 [file plants-14-00114-s001.zip]

Archive with 16 entries (16 files):
- FigureS1-Principal component analysis.png
- FigureS2-Differential expressed gene volcano map of P. serrulata.jpg
- Table S1-Anthocyanin species and content in petals of different varieties of P. serrulata.xlsx
- Table S10-Anthocyanin metabolism heat map related genes.xlsx
- Table S11-Phylogenetic tree and differential expression heat map related genes and their sequence files.xlsx
- Table S12-Expression primers for anthocyanin synthesis-related candidate genes.xlsx
- Table S13-Initial data on total chlorophyll and anthocyanin content.xlsx
- Table S2- Venn diagram of differential metabolites and Bar chart of differential metabolites.xlsx
- Table S3-Contents of different metabolites in anthocyanin biosynthesis pathway of prunus serrulata.xlsx
- Table S4-Statistic of sequencing data quality from Prunus serrulata samples.xlsx
- Table S5-Comparison efficiency statistics of Prunus serrulata.xlsx
- Table S6-All DEGs gene information.xlsx
- Table S7-Different genes between cultivars and Differential genes at different developmental stages.xlsx
- Table S8-Differential gene K-means cluster and transcription factor statistics.xlsx
- Table S9-Chlorophyll metabolism heat map related genes.xlsx
- TableS6_All_DEGs_sequence.fasta
