# Supplementary material for: Integrated Metabolomics and Transcriptome Analysis of Anthocyanin Biosynthetic Pathway in Prunus serrulata
Source: Plants (Basel). 2025 Jan 3;14(1):114. doi: 10.3390/plants14010114 (PMC11723355; doi:10.3390/plants14010114)
Supplement: Supplementary file 1 [file plants-14-00114-s001.zip › Table S1-Anthocyanin species and content in petals of different varieties of P. serrulata.xlsx]

## Sheet: Sheet1
Anthocyanin species and content in petals of different varieties of P. serrulata
Ion ID	Index	EG_S3-1(ng/g FW)	EG_S3-2(ng/g FW)	EG_S3-3(ng/g FW)	GF_S3-1(ng/g FW)	GF_S3-2(ng/g FW)	GF_S3-3(ng/g FW)	AR_S3-1(ng/g FW)	AR_S3-2(ng/g FW)	AR_S3-3(ng/g FW)
Cya-3,5-O-diglu	Anthocyanidin_04	0.205786164	0.231120308	0.209269643	0.556450178	0.543476562	0.538904529	0.104372279	0.110104491	0.0925034068
Cya-3-O-ara	Anthocyanidin_08	0.000839835433	0.000634978269	0.000780821429	0.00166704626	0.00152076022	0.00165840881	0.0139430253	0.0117924251	0.0123510721
Cya-3-O-glu	Anthocyanidin_11	2.08640492	2.32874852	2.22716667	0.908822657	0.53155649	0.978421053	63.8458647	60.4688623	62.6654309
Cya-3-O-Rut	Anthocyanidin_12	33.9785656	34.0418807	34.7214286	9.93659549	5.19855769	10.428519	165.159972	148.339521	158.674449
Cya-3-O-sam	Anthocyanidin_14	0.237425742	0.241582082	0.251219345	0.0567781732	0.0290246094	0.0689721542	9.76581915	7.9297006	8.9854509
Cya-3-O-sop	Anthocyanidin_15	0.118379013	0.113109838	0.131761012	0.399819098	0.354825721	0.295636475	0.275484468	0.220038024	0.246223347
Cya-3-O-xyl	Anthocyanidin_16	0.00390417513	0.00328133149	0.00497565476	0.000844139976	0.000713734976	0.000903659731	0.129787099	0.104368263	0.121646994
Del-3-O-glu	Anthocyanidin_27	3.44762292	3.42795338	3.42979167	7.02669039	7.07280649	7.49433905	8.46609616	7.9942515	8.43592184
fla_quercetin-glu	Anthocyanidin_41	742.960179	711.996247	740.818452	727.805457	692.668269	733.494492	495.988326	533.449102	549.562124
Pel-3-O-(coumaryl)-Glu	Anthocyanidin_62	0.0584948192	0.0882066377	0.0528794643	0.0741156584	0.124057392	0.0218499388	0.0922609814	0.0428095808	0.112003407
Pel-3-O-glu	Anthocyanidin_68	0.00668313694	0.00694510075	0.00802639881	0.00637191578	0.00506745793	0.00497628519	0.440959636	0.363293413	0.397112224
Pel-3-O-Rut	Anthocyanidin_69	0.205311662	0.218194587	0.213944643	0.0387636418	0.0216951623	0.0373344553	0.509774436	0.402661677	0.462456914
Peo-3-O-glu	Anthocyanidin_86	0.00244505181	0.00262662386	0.0021195625	0.00804587782	0.00470658053	0.00566731946	0.0583474476	0.0460538922	0.050493487
Peo-3-O-Sam	Anthocyanidin_89	0.0104706826	0.0105973429	0.0103202083	0.00974134045	0.00679390024	0.00917931457	0.00117182825	0.00098289521	0.00129446393
Pet-3-O-glu	Anthocyanidin_98	0.0274447278	0.0310146187	0.0321779762	15.0328885	14.9368389	14.9431151	0.0200618025	0.0194217066	0.0207326754
Cya-3-O-(6-O-malonyl)-glu	Anthocyanidin_05	0.884235067	0.892908929	0.909142857	0.612906287	0.341760817	0.687181763	43.3717847	39.848503	42.0706413
procyanidin B1	Anthocyanidin_105	0.0895745632	0.0774319439	0.0853059524	0.0212038849	0.0219019231	0.0249481946	0.0702747329	0.0529068862	0.0691980962
procyanidin B2	Anthocyanidin_106	1.50130435	1.16108356	1.14386905	0.850361803	0.245688401	1.26738678	1.31013158	0.879520958	1.20202004
Del-3-O-(6-O-malonyl)-Glu	Anthocyanidin_21	0.082811154	0.090610727	0.105802976	0.108186536	0.121234675	0.108325275	0.0417076573	0.0369218563	0.0341212425
Del-3-O-gal	Anthocyanidin_26	1.34202458	1.32699328	1.2549494	3.56390866	3.37770433	3.61517748	0.180004155	0.200181437	0.199591683
Del-3-O-sam	Anthocyanidin_30	0.0819651564	0.0823974714	0.0771169643	0.197531435	0.192673077	0.210250612	0.131493668	0.131881737	0.134295691
Del-3-O-Sop	Anthocyanidin_31	0.708690573	0.698332675	0.706142857	2.23594009	2.17088041	2.10645043	0.261337455	0.246465868	0.260600501
Del-3-rut-5-Glu	Anthocyanidin_32	1.91577611	1.65572205	1.58522024	1.65783511	1.78525841	1.64925643	0.671957855	0.722323353	0.59693988
fla_kaempferol-3-O-rut	Anthocyanidin_38	575.101585	530.544251	522.446429	497.114472	525.519832	543.977968	68.3028294	75.4146707	75.2690381
fla_naringenin	Anthocyanidin_39	0.415529256	0.302471355	0.305068452	0.0320103796	0.0297064303	0.0309023868	0.00415859715	0.00412299401	0.00531838677
fla_naringenin-7-O-glu	Anthocyanidin_40	6.10748679	6.1246938	6.35258929	7.8210261	7.04002404	8.10618115	1.68570736	1.73361377	1.86361323
fla_rutin	Anthocyanidin_42	1739.96648	1587.04267	1723.85417	1382.71945	1315.68209	1518.63831	403.343886	406.02994	396.093186
Pel-3-O-(6-O-malonyl)-Glu	Anthocyanidin_61	0.0637240959	0.0579749111	0.0574267857	0.0379810202	0.0217808594	0.0371575887	2.99614167	2.60177844	2.79853707
Pel-3-O-Ara	Anthocyanidin_66	0.0278124441	0.0263429573	0.0290348214	0.0103923191	0.0102690204	0.00986719706	0.0387708746	0.0343565868	0.0320618236
Pel-3-O-Gal	Anthocyanidin_67	0.083214039	0.0913121296	0.083233631	0.0425738434	0.047109976	0.0415281518	0.0322681045	0.0368616766	0.0325301603
Pel-3-O-Sam	Anthocyanidin_71	0.00372878911	0.00391069735	0.00514818452	0.00293986358	0.0025033744	0.00289425949	0.134995251	0.102157186	0.12422014
Peo-3-O-Rut	Anthocyanidin_88	0.0329597725	0.0272983109	0.02888125	0.28194484	0.145824519	0.318549572	0.276185497	0.216539222	0.250160922
Mal-3-O-(6''-acetylglu)-5-Glu	Anthocyanidin_45	0.0139594474	0.0122072797	0.0136499702	0.0110665777	0.0109079026	0.0123166157	N/A	N/A	N/A
Peo-3-O-(6-O-malonyl)-Glu	Anthocyanidin_79	N/A	N/A	N/A	0.0166115065	0.00768109976	0.0140771726	0.0862728532	0.0726287425	0.0835695391
Pet-3-O-(coumaryl)-Glu	Anthocyanidin_94	0.0651381552	0.055168708	0.0592068452	25.9597568	24.0367488	24.5271114	N/A	N/A	N/A
fla_dihydrokaempferol	Anthocyanidin_36	0.308435595	0.274164856	0.299241071	N/A	N/A	N/A	N/A	N/A	N/A
Pet-3-O-(6-O-malonyl)-Glu	Anthocyanidin_93	N/A	N/A	N/A	0.0475382562	0.0493491587	0.0487426561	N/A	N/A	N/A
Pet-3-O-Sam	Anthocyanidin_100	N/A	N/A	N/A	0.0356666667	0.0394191707	0.0398610771	N/A	N/A	N/A
procyanidin A2	Anthocyanidin_104	N/A	N/A	N/A	0.059524911	0.0614588341	0.0782298042	N/A	N/A	N/A
Cya-3-sam-5-glu	Anthocyanidin_17	N/A	N/A	N/A	N/A	N/A	N/A	N/A	N/A	N/A
fla_chalcone	Anthocyanidin_35	N/A	N/A	N/A	N/A	N/A	N/A	N/A	N/A	N/A
Mal-3,5-O-diglu	Anthocyanidin_44	N/A	N/A	N/A	N/A	N/A	N/A	N/A	N/A	N/A
Mal-3-O-gal	Anthocyanidin_50	N/A	N/A	N/A	N/A	N/A	N/A	N/A	N/A	N/A
Mal-3-O-glu	Anthocyanidin_51	N/A	N/A	N/A	N/A	N/A	N/A	N/A	N/A	N/A
Pel-3,5-O-diglu	Anthocyanidin_59	N/A	N/A	N/A	N/A	N/A	N/A	N/A	N/A	N/A
Peo-3,5-O-diglu	Anthocyanidin_78	N/A	N/A	N/A	N/A	N/A	N/A	N/A	N/A	N/A
Pet-3-O-5-O-(6-O-coumaryl)-Diglu	Anthocyanidin_95	N/A	N/A	N/A	0.00698383749	0.00716201923	0.00546835985	N/A	N/A	N/A
Pet-3-O-Ara	Anthocyanidin_96	N/A	N/A	N/A	N/A	N/A	N/A	0.0402480214	0.0411532934	0.0364869739
Pet-3-O-Gal	Anthocyanidin_97	N/A	N/A	N/A	2.13702254	2.07223257	2.19204712	N/A	N/A	N/A
Cya-3-O-gal	Anthocyanidin_10	N/A	N/A	N/A	N/A	N/A	N/A	N/A	N/A	N/A
Del-3-O-rut	Anthocyanidin_29	N/A	N/A	N/A	N/A	N/A	N/A	N/A	N/A	N/A
fla_afzelin	Anthocyanidin_34	N/A	N/A	N/A	N/A	N/A	N/A	N/A	N/A	N/A
Mal-3-O-ara	Anthocyanidin_49	N/A	N/A	N/A	N/A	N/A	N/A	N/A	N/A	N/A
Peo-3-O-ara	Anthocyanidin_82	N/A	N/A	N/A	N/A	N/A	N/A	N/A	N/A	N/A
Cya-3-(6-caf-sop)-5-Glu	Anthocyanidin_02	N/A	N/A	N/A	N/A	N/A	N/A	N/A	N/A	N/A
Cya-3,5,3'-O-Triglu	Anthocyanidin_03	N/A	N/A	N/A	N/A	N/A	N/A	N/A	N/A	N/A
Cya-3-O-(coumaryl)-Glu	Anthocyanidin_06	N/A	N/A	N/A	N/A	N/A	N/A	N/A	N/A	N/A
Cya-3-O-fer-sop-5-Glu	Anthocyanidin_09	N/A	N/A	N/A	N/A	N/A	N/A	N/A	N/A	N/A
del	Anthocyanidin_18	N/A	N/A	N/A	N/A	N/A	N/A	N/A	N/A	N/A
Del-3-O-(6-O-malonyl)-glu-3'-Glu	Anthocyanidin_22	N/A	N/A	N/A	N/A	N/A	N/A	N/A	N/A	N/A
Del-3-O-(coumaryl)-Glu	Anthocyanidin_23	N/A	N/A	N/A	N/A	N/A	N/A	N/A	N/A	N/A
fla_dihydromyricetin	Anthocyanidin_37	N/A	N/A	N/A	N/A	N/A	N/A	N/A	N/A	N/A
Pel-3-(6-caf-sop)-5-Glu	Anthocyanidin_57	N/A	N/A	N/A	N/A	N/A	N/A	N/A	N/A	N/A
Pel-3,5,3'-O-Triglu	Anthocyanidin_58	N/A	N/A	N/A	N/A	N/A	N/A	N/A	N/A	N/A
Pel-3-O-6-O-fer-2-O-glucosyl-glu-5-O-Glu	Anthocyanidin_65	N/A	N/A	N/A	N/A	N/A	N/A	N/A	N/A	N/A
Pel-3-O-Sop	Anthocyanidin_72	N/A	N/A	N/A	N/A	N/A	N/A	N/A	N/A	N/A
Pel-3-O-sop-5-O-(malonyl)-Glu	Anthocyanidin_73	N/A	N/A	N/A	N/A	N/A	N/A	N/A	N/A	N/A
Peo-3-(caf-glucosyl-glu)-5-Glu	Anthocyanidin_76	N/A	N/A	N/A	N/A	N/A	N/A	N/A	N/A	N/A
Peo-3,5,3'-O-Triglu	Anthocyanidin_77	N/A	N/A	N/A	N/A	N/A	N/A	N/A	N/A	N/A
Peo-3-O-(6-O-p-coumaryl)-Glu	Anthocyanidin_80	N/A	N/A	N/A	N/A	N/A	N/A	N/A	N/A	N/A
Peo-3-O-5-O-(6-O-coumaroyl)-Diglu	Anthocyanidin_81	N/A	N/A	N/A	N/A	N/A	N/A	N/A	N/A	N/A
Peo-3-O-caf-fer-sop-5-Glu	Anthocyanidin_83	N/A	N/A	N/A	N/A	N/A	N/A	N/A	N/A	N/A
Peo-3-O-fer-sop-5-Glu	Anthocyanidin_84	N/A	N/A	N/A	N/A	N/A	N/A	N/A	N/A	N/A
Peo-3-O-Gal	Anthocyanidin_85	N/A	N/A	N/A	N/A	N/A	N/A	N/A	N/A	N/A
Peo-3-O-P-hydroxybenzoylsop-5-Glu	Anthocyanidin_87	N/A	N/A	N/A	N/A	N/A	N/A	N/A	N/A	N/A
Peo-3-O-Sop	Anthocyanidin_90	N/A	N/A	N/A	N/A	N/A	N/A	N/A	N/A	N/A
Peo-3-sam-5-Glu	Anthocyanidin_91	N/A	N/A	N/A	N/A	N/A	N/A	N/A	N/A	N/A
Cya-3-(6-caf)-Glu	Anthocyanidin_01	N/A	N/A	N/A	N/A	N/A	N/A	N/A	N/A	N/A
Cya-3-O-5-O-(6-O-coumaryl)-Diglu	Anthocyanidin_07	N/A	N/A	N/A	N/A	N/A	N/A	N/A	N/A	N/A
Pet-3-O-Sop	Anthocyanidin_101	N/A	N/A	N/A	N/A	N/A	N/A	N/A	N/A	N/A
Pet-3-sam-5-Glu	Anthocyanidin_102	N/A	N/A	N/A	N/A	N/A	N/A	N/A	N/A	N/A
procyanidin A1	Anthocyanidin_103	N/A	N/A	N/A	N/A	N/A	N/A	N/A	N/A	N/A
procyanidin B3	Anthocyanidin_107	N/A	N/A	N/A	N/A	N/A	N/A	N/A	N/A	N/A
procyanidin C1	Anthocyanidin_108	N/A	N/A	N/A	N/A	N/A	N/A	N/A	N/A	N/A
Cya-3-O-rut-5-O-Glu	Anthocyanidin_13	N/A	N/A	N/A	N/A	N/A	N/A	N/A	N/A	N/A
Del-3,5-O-diglu	Anthocyanidin_19	N/A	N/A	N/A	N/A	N/A	N/A	N/A	N/A	N/A
Del-3-O-(6-O-acetyl)-Glu	Anthocyanidin_20	N/A	N/A	N/A	N/A	N/A	N/A	N/A	N/A	N/A
Del-3-O-5-O-(6-O-coumaryl)-Diglu	Anthocyanidin_24	N/A	N/A	N/A	N/A	N/A	N/A	N/A	N/A	N/A
Del-3-O-Ara	Anthocyanidin_25	N/A	N/A	N/A	N/A	N/A	N/A	N/A	N/A	N/A
Del-3-O-rha	Anthocyanidin_28	N/A	N/A	N/A	N/A	N/A	N/A	N/A	N/A	N/A
Del-3-sam-5-glu	Anthocyanidin_33	N/A	N/A	N/A	N/A	N/A	N/A	N/A	N/A	N/A
mal	Anthocyanidin_43	N/A	N/A	N/A	N/A	N/A	N/A	N/A	N/A	N/A
Mal-3-O-(6-O-malonyl)-Glu	Anthocyanidin_46	N/A	N/A	N/A	N/A	N/A	N/A	N/A	N/A	N/A
Mal-3-O-(coumaryl)-Glu	Anthocyanidin_47	N/A	N/A	N/A	N/A	N/A	N/A	N/A	N/A	N/A
Mal-3-O-5-O-(6-O-coumaroyl)-Diglu	Anthocyanidin_48	N/A	N/A	N/A	N/A	N/A	N/A	N/A	N/A	N/A
Mal-3-O-Rut	Anthocyanidin_52	N/A	N/A	N/A	N/A	N/A	N/A	N/A	N/A	N/A
Mal-3-O-Sam	Anthocyanidin_53	N/A	N/A	N/A	N/A	N/A	N/A	N/A	N/A	N/A
Mal-3-O-Sop	Anthocyanidin_54	N/A	N/A	N/A	N/A	N/A	N/A	N/A	N/A	N/A
Mal-3-sam-5-Glu	Anthocyanidin_55	N/A	N/A	N/A	N/A	N/A	N/A	N/A	N/A	N/A
pel	Anthocyanidin_56	N/A	N/A	N/A	N/A	N/A	N/A	N/A	N/A	N/A
Pel-3-O-(6''-fer-sam)-5-O-(malonyl)-Glu	Anthocyanidin_60	N/A	N/A	N/A	N/A	N/A	N/A	N/A	N/A	N/A
Pel-3-O-2-O-glucosyl-6-O-p-coumaroyl-glu-5-O-Glu	Anthocyanidin_63	N/A	N/A	N/A	N/A	N/A	N/A	N/A	N/A	N/A
Pel-3-O-5-O-(6-O-coumaryl)-Diglu	Anthocyanidin_64	N/A	N/A	N/A	N/A	N/A	N/A	N/A	N/A	N/A
Pel-3-O-rut-5-O-Glu	Anthocyanidin_70	N/A	N/A	N/A	N/A	N/A	N/A	N/A	N/A	N/A
Pel-3-sam-5-Glu	Anthocyanidin_74	N/A	N/A	N/A	N/A	N/A	N/A	N/A	N/A	N/A
peo	Anthocyanidin_75	N/A	N/A	N/A	N/A	N/A	N/A	N/A	N/A	N/A
Pet-3,5-O-Diglu	Anthocyanidin_92	N/A	N/A	N/A	N/A	N/A	N/A	N/A	N/A	N/A
Pet-3-O-Rut	Anthocyanidin_99	N/A	N/A	N/A	N/A	N/A	N/A	N/A	N/A	N/A
