# Supplementary material for: Integrated Metabolomics and Transcriptome Analysis of Anthocyanin Biosynthetic Pathway in Prunus serrulata
Source: Plants (Basel). 2025 Jan 3;14(1):114. doi: 10.3390/plants14010114 (PMC11723355; doi:10.3390/plants14010114)
Supplement: Supplementary file 1 [file plants-14-00114-s001.zip › Table S10-Anthocyanin metabolism heat map related genes.xlsx]

## Sheet: anthocyanin pathway gene data
Genes associated with heat maps of anthocyanin metabolism.
name	ID	EG_S1	EG_S2	EG_S3	AR_S1	AR_S2	AR_S3			Gene sequence
ANR	EVM0011061	2.81	1.06	0.486667	0.326667	0	0.01	down		ATGGATCAGAAACTTGAATCGGGCAAAGTATGCGTTACTGGGGCTTCTGGATTTCTGGCATCTTGGCTTA TTAAACGACTTCTCAAGAAATTGGCGCATTTGTGGAGGCTGGATGGAGCTAGGGAAAGGCTCAGATTGGT GAAGGCTGATTTAATGGAAGAAGGCAGCTTTGATGATGCAATCTTGGGGTGCCATGGTGTCTTCCACTCT GCTTCCCCTGTACTGAAACCTTCATCTGATCCAAAGACAGAAATCCTGGAACCAGCTGTTGAGGGTACAT TGAATGTGCTACGTTCGTGCAAGAAAAATCCGTCTCTAAGGCGTGTGGTTCTCACCTCATCTTCTTCAGC TGTAAGGGTGAGGCCAGATGAGGATTTCGACTCCAATATACCGC…
ANS	EVM0027207	13.9433	38.5033	12.7033	3.56333	5.99	3.7	down		ATGAATTGCTTGCAGTCTTCTTGGCCTGAGCCTATCGTTCGAGTCCAGTCCTTGGCAGAAAGCGGTATAA CCGCAATCCCGGACCTCTACATCAAACCCCCCGCCAAACGACCCTCTCTTCTTCCCGCAAACTGCAACCA AGCTGACGTGGAAGTCAACATCCCGGTCATTGACCTCCAGAACCTGCTGAACCAGGATGAGAGCCTGCGC GAAACGACGCTGCGTTCGATCTCGAGCGCCTGCAGGGAGTGGGGGTTTTTTCAGGTGGTGAACCACGGGG TGAGCGAGGAGCTGATGAAGCGGGCGAGGGACACATGGCGCGAGTTTTTCGGGCTGCCGCTGGATGTGAA GCAGGAGTATTCGAACAAGCCGAGTACGTACGAAGGGTACGGGA…
BZ1	EVM0022128	9.25333	1.74	440.783	22.72	0.246667	0.396667	down		ATGGCACCACAACCGATTGATGGTGATCATGTTGTGTATGAGCATCATGTGGCGGCCCTAGCCTTCCCTT TCTCCACCCATGCCAGTCCCACCATGGCCCTCATCCGCCGCCTAGCCGCTGCCTCTCCCAACACTCTCTT CTCATTCTTCAGCACTTCACAATCCAACAACTCACTCTTTTCCAACACTATTACCAATCTTCCACGTAAC ATAAAGGTGTTTGATGTGGCTGATGGCCCCCAGGAGGATATTGAGCTTTTCATGAAGGATGCCCCCCACA ACTTTACAACCAGCTTAGACGCCTGCGTGGCTCACACCCGGAAGCGCCTCACCTGCTTGATCACCGACGC CTTCCTTTGGTTTGGGGCCCACTTGGCACACGACTTGGGAGTCC…
BZ1	novel.90	127.26	28.1777	16.7374	1.12673	0	0	down		GAGAGAGAGAGAGAGAGAGAGAGAGAGAGAGAGAGAGAGAGAAGGAAGAAAAAGAAACAA GATGAAGAGCATGTGTGTTTGTCTTGCAATATTTCATACTTATCTTGGTGAGTGGGTTAT GTAATGTGTTCTAAAAGTTCTTATTTTGTGATAAATCACGGATTTATTCTATTTACAAAT CTCTCTCTATTTTCAAGTCAAGCATGTCTAATTTGTGCAATATTATATATTATTTGGAGT TTTTGTGAAGTATGTGTTATTCATGGAACATGAGAACTTCAGTGACAGGGCATCCGAAGG ATAAATGTGTACCAGACGGGGACATAGGGCAGTGAGGCCAATAGGGGTCATGTGCTGGGT ACCATTTGTGAAGGATAACCAAGATTTGAAGGA…
BZ1	novel.88	1.1905	0.595256	0.318288	0.0351227	0	0	down		AAAGACATGTCCAAACTCTTTTGAACAAGGAGTAGCTCAACTGTTGATATTTTGATTGTT GCTTGGTTTAATAAAATATAATCAATATTTTAAGATGACAAGCAACATATAAAACATGTT ATTAGTCTTTATTTTGTAACTTAAACTTCCTACATATTTTCATAATTTTGTACACATTTC AAACGGTTTTATAACCCGCAGCATCGAGCGGGCACCTTTGCTAGTTTATTCTAATTGATC TCCAAGCTTTCCACATATATACTTGATATATTACTTGGTGACAATGTCCACCAAGCTATT GAAAGCGTGGGTGGAGCCACCATTAGATTCAACCGCTTGTTGAGCAAGATTTTTAAGGGC CACGATTTTGTCTCTCATTTCCTTTCCTTCTTT…
CHI	EVM0013579	4577.69	5367.08	2029.42	620.41	501.843	1090.46	down		ATGGCTGCACTACCAAATCTCACCGGACTTCAGATCGAGACGACGTCGTTTCCACCGTCAGTCAAACCCC CAGGCTCCGCCAACACTCTGTTCCTGGGCGGCGGAGGTTCGGGTGAGGGGCTGGAGATTCAGGGGAACTT CGTGAAGTTCACGGCGATTGGCGTGTACTTGGAGGAGAAGGCCGTGCCTCTGCTCGCCGTTAAGTGGAAG GGCAAGACCGCCCAGGAGCTGACGGAGTCCGTTGAGTTCTTCAGAGAGATCGTTACAGGTCCATTTGAGA AATTCACACAGGTGACAACGATACTGCCACTAACCGGCCAGCAATACTCGGAGAAGGTTTCCGAGAATTG CGTTGCGATTTGGAAATCAATCGGAATTTACACTGATGCAGAAG…
CHI	EVM0022755	8.91667	6.34667	10.8067	20.2367	20.34	16.89	up		ATGAAGGAAAAGTTGGGATTTTTAGTTGGGGTTTGGTTTCTTCTTTGTGGGGTTTGTGTGGGGAGGTTCG TGGTGGAGAAGAACAGCTTGAAAGTGACTTCTCCGAGCTCGTTGAAAAGTGTATATGAATGTGCAATTGG GAACTTTGGGGTTCCTCAATATGGAGGAACCTTGGTCGGGACAGTGTATTACCCGAAAGCCAATCAAAAG GCATGCAAGAGCTTTGATGATTTCGATGCCTCATTCAAATCGAAGCCTGGCGGTCTACCAACCTTTCTTC TTGTCGATCGAGGAGATTGTTTCTTCACACTGAAGGCATGGAATGCACAGAATGGTGGAGCAGCTGCTAT TCTCGTTGCAGATGACAGAAATGAACAATTGATTACCATGGACA…
CHI	EVM0024061	0.163333	0.103333	3.06667	0.433333	0.246667	0.0566667	down		ATGGCTTTTCTCCCAAAGCTCACAGCTTTGCTTGTGGTATTAGCAATTCTCCAGAGCCATGTTCATGCAC GGTTTGTGGTGGAGACGGGTAGTATTAGTGTTCTGTATCCAATGAATCTTAGTTCTAAGCATGATGGTGC TATAGGCAACTTTGGTCTGCCAGACTATGGAGGCTCTTTGGTGGGTGCTGTTGTTTATCCTGAGAAAGGG TCTCATGGGTGTGAAGCTTTTGAGGGTGATAAGCCTTTCAAGTCTCGGAATTATCGCTCCTCCATTGTTG TTCTTGATCGTGGAGGTTGCTACTTTGCTTTGAAGGTCTGGAATGCTCAAGAGGCTGGAGCTACAGCTGT TTTAGTGGCTGACAATGTTGAAGAGCCTCTAATAACAATGGATT…
CHI	EVM0028067	0.686667	0.353333	8.03	1.25667	0.77	0.31	down		ATGGCTTTTCTCCCAAAGCTCACAGCTTTGCTTGTGGTATTAGCAATTCTCCAGAGCCATGTTCATGCAC GGTTTGTGGTGGAGACGGGTAGTATTAGTGTTCTGTATCCAATGAATCTTAGTTCTAAGCATGATGGTGC TATAGGCAACTTTGGTCTGCCAGACTATGGAGGCTCTTTGGTGGGTGCTGTTGTTTATCCTGAGAAAGGG TCTCATGGGTGTGAAGCTTTTGAGGGTGATAAGCCTTTCAAGTCTCGGAATTATCGCTCCTCCATTGTTG TTCTTGATCGTGGAGGTTGCTACTTTGCTTTGAAGGTCTGGAATGCTCAAGAGGCTGGAGCTACAGCTGT TTTAGTGGCTGACAATGTTGAAGAGCCTCTAATAACAATGGATT…
CHS	EVM0018220	0.65	0.146667	0.143333	34.2867	0.223333	0.0733333	up		ATGCTCATCTCCTTTGAAACCAACTCCTCTCCAACACCAAGCCCACCTTCTACTCCTTCTCCTCATCATC ATCACCTAAAGATGTCAAAGCTCGAAAGCAATGGCGCTAATGGTTCTTCCAAGCAATTCCATGCACCAAA TAGGCATGCTCCTACACCAGGGAAGGCAACAGTCCTTGCATTGGGCAAGGCCTTCCCAAGCCAACTGGTC CCTCAGGACTGCTTGGTGGAGGGCTACATTCGTGACACCAAATGTGTAGATGTTGCCATTAAGGAGAAAT TGGAACGCCTGTGCAAAACCACAACTGTGAAGACTAGATACACAGTCATGTCCAAGGAGATCCTAGACAA ATACCCTGAACTAGCAACTGAGGGCTCAGCCACCATCAGACAAA…
DFR	EVM0013236	0.236667	0.0633333	1.03	0.21	0.0366667	0	down		ATGAGCAGAGAAGGGAAGGTTGTGTGTGTAACAGGAGCGTCTGGTTTCATAGCATCATGGCTGGTGAAGC TCTTATTACAACGCGGTTATATTGTCAAAGCCACGGTTCGTGACCCAAATGACCCAATGAAAACAGAACA CTTATTGGCACTTGATGGGGCAAAAGAAAGGCTGCATTTGTTCCAAGCAGATTTGATAGAAGAAGGATCT TTTGACGCTGCAGTTGATGGATGTGAAGGTGTTTTTCATACAGCATCCCCTGTCCTATTTTCAGCCACTA ACCCTCAGGCAGAATTAATTGACCCTGCAGTGAAGGGAACCCTTAATGTACTAAAATCGTGTGTAAAATT CGCTACCGTCAAGAGGGTAGTATTAACATCTTCTACGGCTGCAG…
DFR	EVM0020258	1.38	1.45	3.50333	7.88667	3.77	3.53	up		ATGAACGAAGCAAGGAAGGTGGTGTGCGTAACAGGAGCATCTGGTTTCATAGCATCCTGGATGGTGAAGC TCTTACTGGAACGAGCTTATATTGTCAAAGCAACCGTCCGTGACCCAAATGACCCGAAGAAAACAGAACA CTTATTGGCACTTGAGGGGGCAAAAGAAAGGCTTCATTTGTTCAAAGCAGATTTGTTAGAAGAAGGATCT TTTGATGCTGTAGTTGATGGATGTGAGGGTGTTTTTCATACAGCATCCCCTGTAATGCTTTCATGCACTG ACCCACAGGCAGAATTAATTGACCCTGCAGTGAAGGGAACCCTTAATGTTCTAAAATCGTGCGAAAAATT CGCTACTGTCAAGAGGGTAGTTTTAACATCTTCTACGGCTGCAG…
DFR	EVM0021628	1.43	1.4	4.49667	9.78667	3.33	3.42333	up		ATGAACGAAGCAAGGAAGGTGGTGTGCGTAACAGGAGCATCTGGTTTCATAGCATCCTGGATGGTGAAGC TCTTACTGGAACGAGCTTATATTGTCAAAGCAACCGTCCGTGACCCAAATGACCCGAAGAAAACAGAACA CTTATTGGCACTTGAGGGGGCAAAAGAAAGGCTCCATTTGTTCAAAGCAGATTTGTTAGAAGAAGGATCT TTTGATGCTGTAGTTGATGGATGTGAGGGTGTTTTTCATACAGCATCCCCTGTAATGCTTTCATGCACTG ACCCACAGGCAGAATTAATTGACCCTGCAGTGAAGGGAACCCTTAATGTTCTAAAATCGTGCGTAAAATT CGCTACTGTCAAGAGGGTAGTTTTAACATCTTCTACGGCTGCAG…
F3H	EVM0007769	2.78667	0.786667	0.433333	52.76	4.57667	2.09333	up		ATGGAGGTGGAGAGAGTGCAGGCCTTGGCCATCGGCGGGCTGAACGAGCTTCCAGCGAAGTTCGTTCGAC CTGCCCACGAGCAGCCTGAGAATAGCAAGGCCCTAGAGGGAGTCACGGTGCCTGTGATCTCCCTTGCTCA GCCTCATGATGTTGTGGTCAAGGAGGTGGCAGAGGCAGCCACTGAATGGGGCTTCTTTCTCATCACTGAC CACGGCATACCGTCACCTTTGATCCAGCAATTGCAGAAGGTAGGGCATGAGTTCTTTTTGCTCCCGCAGG AGGAGAAAGAGGCCTATGCAAATGACCCAGCCAGTGGGAGGTTTGATGGGTATGGGACTAAGATGACCAA GAACCATGACGAGAAGGTCGAGTGGATCGACTATTTTTTCCATC…
FLS	EVM0005556	779.073	280.593	541.427	205.057	4.71667	4.67333	down		ATGGGGGTAGAAAGAGTTGAGGTCATTGCCCCAAAACCCGAGGGCACTATCCCAGACGAGTTCATTAGGT CAGAGAATGAGCAACCAGGGATCACGACCGTTCGTGGGAAGGTCCTTGAGGTCCCAACCATTGATTTTAG TGACCCTGATGAGCGAAAGCTCATCCGTCAGATTGCTGAGGCCAGCAGCAACTGGGGCATGTACCAGATT GTGAACCATGACATCCCTAGTGAGGCCATAAGAAACTTGCAGGCTGTTGGGAAGGAGTTTTTTGAGCTTC CTCAGGAGGAAAAGGAGGCTTATGCTATGGGACTAAAGCTTTTCAAGGAGGTTTCTGAAGGCAACGTTAC TAAAAAAGGTTGGGTGGACAATATGTTCAATAAGATCTGGCCTC…
FLS	EVM0012376	23.6967	9.14667	15.64	2.96333	4.29333	3.15333	down		ATGGCAAGGTTATTGAATTTGGATGATAATTGCTTTCGGGACCTGTATGTAGAACACGGAAAAATGGATG TGAGGTTTAACTTATATCCCCCGTGTTCAAGGCCTGATGTCGTCCTGGGTGTGAAACCGCATGCGGATGG AACAATAATCACCCTTCTCTTGCAAGACAAACAAGTGGAAGGTCTTCAGTTTCTTAAAGACGATCAGTGG TTTAGATCTCCCATTGTTCCTGAGGCGCTTCTCATTAATGTTGGTGATCAGGCAGAGATATTGAGCAATG GAAAATTCAAGAGCCCCTATACACGGGGTAGTGATAAATCCGGACAAAGAGAGGATCTCTTTGGCTGCCA TATCCATCCTGAATCGGATAAAGAGATTGAACCATTTGAAAATT…
FLS	EVM0024769	1.51667	0.34	0.0933333	0.0966667	0.02	0	down		ATGCAATCGGAGGCTGAGAGAGTGCAAGACATTGCTTTAATGTCTAAAGACAACATCCCAATCGAGTTCA TTAGGTCAGAGCATGAGCAACCAGGGATCACAACCGTCCATGGGAAAGTCCTGGAGTGCCCAACCATTGA TTTCAGCAACCAAGATGACGAAAAGATCCTGAACCAAATTGTAGAGGCTAGCAGGAATTGGGGAATGTAC CAGATTGTGAACCATGACATTCCGAATGAGGCCATAAGCAAATTGCAAGCTGTTGGGAAGGCATTTTTTG AGCTTCCACCAGAGGAGAAAGAGGTTTATGCGAAGCCTCCAGATTCTAAGTCTGTGGAAGGGTACGGGAC GAAGCTTCAGAAGGAATTGGAAGGCAAGAAAGGATGGGTGGACC…
AT	EVM0006969	0.706667	1.07	0.68	3.14667	1.28333	1.91333	up		ATGGTCCTCCCAATGGTACTTATTAAGCTCATGGATTTAGTCTGGTACCAGCTGCTAGCAAATTCATGTC ACAGAGCTGCAAGGAAAGTTAGAAACTATGGCTTCCTTTTAGGCAACTCTTCTTCTCCCACCAAGCCATC CCAACAACAACAACAACCCTTTTCATTTCCCAGTGTAACCAAGTGTGTTTTGGAGGGTAGAGATTGTGCC ACAATTGCATGTGACATTTTTGGTGCCCTTTTGAAATCCCAATCTGTCTTTCCTTACTTCATGTTGGTTG CCTTTGAAGGTGGCAGCATTATCAGAGCCTTTCTCTTGCTTCTGTCATGCCCCATTTTGCTGGTTCTGGA CTATGAGCTCAAATTAAGGGTCATGATTTTCATCACCTTTTGTG…
AT	EVM0008047	0.253333	1.48333	3.41	0.4	0.16	0.55	down		ATGGGGATGGAGGATGAAATCAAGAGATTAATCAAGGTATGCCTCTCCATCTTGGCCTCTCTTTGCTACA CCTATTTCATAGCTTCTAAGATTCCCAAAGGCAAACTCAGGTTCTTCTCTCTCCTCCCCATATTCTGCCT CTTCACCATCCTCCCTCTCTCTCTCTCCACTGCCCTCCCTGCTGGAGTTATTGCCTTGTTCATCACCTGG CTTGGTAGCTTCAAGCTCCTTCTGTTCTCCTTTGGTCTGGGCCCACTGTCATCTGGCCCACCACTAAACT CCCTCCTCCTCTTCATCTTCACCACTTGTCTCCCAATCAAGGCAAAGCAAGATGGACAACACCACCACCA AATTGCTCCAAACCACAAGACATCTCAAAACCCTAAATTGCCTC…
AT	EVM0015865	60.3467	6.02333	8.76667	165.55	47.2167	25.1067	up		ATGGCACGCTCCTCATCTCCCGGAGCTCGTTCCCTTACTTCATGCTCGTCGCCATTGAAGCCGGCAGTCT CCTCCGGGGCCTCGTCCTCCTCCTCTCCCTCCCTCCTCTCATCATCATCTCCTTCTTCTTCTCCCGAAGC CCTCGGCATCCAAATCCTCATCTTCATCTCCTTCTCCGGCCTCAAAATTCGCGACATCGAGCTCGCCTCC CGCGCCGTCCTCCCCCGGTTTTATGCGGCGGACGTGAGGGCGGAGAGTTTCGAAGTGTTTGACAAGTGCA AGAGGAAGGTGGTGGTGACGGCGAATCCGACGGTGATGGTGGAGCCGTTCGTGAAGGATTTTTTGGGCGG CGATAAGGTGCTGGGCACGGAGATCGAGGTGAACCCCAAGACGA…
AT	EVM0017006	289.903	219.797	100.4	104.827	1434.04	1138.98	up		ATGGGGGCACGACACCGTTTCGAGCCAATTTCTAGATGTAGCACCGAGGGAAGATCAAGCCAAACCGTTG CAGCAGACCTTGATGGCACACTCCTTGTGTCACGCACTGCCTTCCCTTATTACATGCTTGTTGCAATTGA AGCCGGCAGTCTTCTAAGAGGCCTAGTTCTGTTAGCATCCGTCCCGTTCGTCTATTTCACCTACTTGTTT TTATCAGAGACCATAGCAATCAAAACCTTCATCTTCATTACAATTTCTGGCCTTAAAATGAAGGACATTG AGATGGTGGCAAGGTCTGTGCTGCCCAAGTTTTATGCTGAAGATGTTCATCCAGAGACTTGGAGAGTTTT CAATTCATTTGGCAAGCGTTACATAGTCACAGCCAATCCCAGAA…
AT	EVM0020503	525.873	437.13	245.883	9.67333	158.007	130.477	down		ATGGGGGCACGACACCGTTTCGAGCCAATTTCTAGATGTAGCACCGAGGGAAGATCAAGCCAAACCGTTG CAGCAGACCTTGATGGCACACTCCTTGTGTCACGCACTGCCTTCCCTTATTACATGCTTGTTGCAATTGA AGCCGGCAGTCTTCTAAGAGGCCTAGTTCTGTTAGCATCTGTCCCGTTCGTCTATTTCACCTACTTGTTT TTATCAGAGACCATAGCAATCAAAACCTTCATCTTCATTACAATTTCTGGCCTTAAAATGAAGGACATTG AGATGGTGGCGAGGTCTGTGCTGCCCAAGTTTTATGCTGAAGATGTTCATCCAGAGACTTGGAGAGTTTT CAATTCATTTGGCAAGCGTTACATAGTCACAGCCAATCCCAGAA…
AT	EVM0022478	42.1367	6.72	10.99	17.5167	5.68333	2.83667	down		ATGTCGTCGCAGAAGCAACGGCGGAGCTTCCCGTCCATTACGGCGTGCGACACGAGCGAAACGGCGTCGT ACGAGTCGATCGCGGCCGACCTCGATGGCACGCTCCTCATCTCCCGGAGCTCGTTCCCTTACTTCATGCT CGTCGCCATTGAAGCCGGCAGTCTCCTCCGCGGCCTCGTCCTCCTCCTCTCCCTCCCTCTCATCATCATC TCCTACTTCTTCTTCTCCGAAGCCCTCGGCATCCAAATCCTCATCTTCATCTCCTTCTCCGGCCTCAAAA TCCGCGACATCGAGCTCGCCTCCCGCGCCGTCCTCCCCCGGTTTTATGCGGCGGACGTGAGGGCGGAGAG TTTCGAAGTGTTCGACAAGTGCAAGAGGAAGGTGGTGGTGACGG…
GT1	EVM0000635	7.26667	2.65	4.08667	18.2533	11.2067	15.8967	up		ATGGAAGAAGACACAATAGTCCTCTACGCAGCTCCAGGAATGGGGCACATAATCTCCATGGTTGAGCTAG GCAAGCTCATTCTCAATCGCTACCCCGAAAAATTCTCCATCACTATTCTCTACACCTGCGGCAGCGTTGT GGATACTCCAAGCATCCCCGCCTACATCCACCGCATCTCCCAAGCCCATCCTTCCATCTCCTTCCACCAA TTCCCTCGAGTTCCAAATGAAAATAAATCATTAATTGGCTGCAGCGGCGCTGCCATAATGTTCGATTTCA TCCGCCGGAATGATCCTCATGTCCGCCTTGCCCTCCAAGAGATCTCCAAATCTTCAGCGATTCGCGCTTT TATCATCGACCTCTTCTGCTCCTCGGCGCTGCCAATGGCGAAGG…
GT1	EVM0000936	16.9333	56.4667	87.3133	8.95333	1.17	3.48333	down		ATGAAGAGAGCAGAGCTGGTTTTCGTTCCCACACCGGCCGTTGGCCATCTTGTATCAGCAATAGAGTTTT CGAAACGATTATTGGACGGCTGTGATCGATTCTCAATCACAATCCTCGTCATGAAACCGCCATTTGAACC CTCTGCTACTCTGAACTCAAACACCAGCGCACAACCGCTTGCTGCCTCCCACGGCCACATCAAAATCATA GACCTTCCCACTGTGAACCGCCCACTTGAGCTTCTTCAACAGTCTGTGGAAAAATACATCACAGTCTACA TAGAGGGCTACAAGAACCATGTGAGAGAAGCCATAGCCAGCCATGTCTTGCCCAGTTGCTCTGTTTCTGG TTTAGTGGTTGATATGTTCTGCACCACCATGATCGACGTGGCCA…
GT1	EVM0001687	0.973333	0.363333	28.84	4.49333	0.466667	0.51	down		ATGGAGGCAGCTATAGTTTTATACCCATCACCACCAATTGGCCACTTGGTCGCCATGGTAGAGCTTGGCC AGCTTATTCTCACTCGCCATCCTTCTCTCAGCATCCACATCCTCATCACCACCCCGCCCTACAGAGCCGA TGACACCGCCAAATATATTGCCTCCGTCTCCACCACCAACCCCTCCATCATCTTCCACCACCTCTCCACC GTCTCTCTCCCTCCCTCCCTCACTTCCTCCTCCAACCACGAATCCCTAACCTTAGAAATCCTCCGCCTTA ACAACCCCAACGTGCGCCAAGCCCTCCTCTCCATCTCCACCAACTTCTCCGTCCGTGCTTTTGTCCTGGA CTTCTTCTGCGCTATCGGGCTCTCTGTCGCCGCCGACCTCAACA…
GT1	EVM0005736	1.08	1.56667	0.936667	1.64667	2.80667	4.13333	up		ATGGAAGAAGACACAATAGTCCTCTACGCAGCTCCAGGAATGGGACACATAATCTCCATGGTTGAGCTAG GCAAGCTCATTCTCAATCGCTACCCCGGAAAATTCTCCATTACCGTTCTCTACACTTGTGGCAGTTTAGT TGACACTCCAAGCATCCCCGCCTACATCCAGCACATCTCCCGAGCCAATCCTTCTATCTCCTTCCACCGA TTCCCTCGCGTTGAAAATAAAATTACATTAATTCCCATCAGCATTGTGGCCATAACGTTCGATTTCATTC GCCGGAATGACCCTCATGTCCGCCTTGCCCTCGAAGAAATCTCTAAATCTTCAGCCATTCGCGCTTTTAT CATCGACATCTTCTGCTCCACTGCTCTGCCAATGGCGAAAGAAC…
PAL	EVM0025591	552.777	114.32	198.37	328.463	31.0333	23.4833	down		ATGTTGGTTAGGATCAACACACTCCTCCAGGGCTACTCTGGCATAAGATTTGAGATCTTGGAAGTCATCA CCAAATTCCTCAACAACAATGTCACTCCATGCTTGCCCCTACGCGGCACGATCACAGCCTCCGGTGACCT TGTCCCGCTGTCCTACATCGCCGGGATGCTAACTGGCAGGCCTAATTCCAAGGCTGTTGGACCAGATGGC CAGACCCTCAGTGCTGCAGAGGCTTTTGAGTTTGTTGGTATCAATTCCGGGTTCTTTGAGTTGCAGCCTA AAGAAGGCCTGGCTCTTGTTAATGGCACTGCTGTTGGTTCTGGCTTGGCTTCCACGGTTCTTTTCGACAC TAACATTTTGGCATTGCTGTCAGAAATTTTATCAGCAATTTTTG…
UFGT	EVM0025438	2.45333	8.67	2.83	1.93667	16.1467	30.37	up		ATGATCTCAAAGCCACATGCTGCCATCCTCTGCAGCCCTGGCATGGGCCATCTCATCCCTGTCATTGAGC TCGCAAAACAACTTGTCAACCACCACAACGTCACCGTCACCATCTTTGCTGTCCAGTCGAATACTTCCAA GGCCGAATCCGAGCTCCTCAAGGCAGCCATGAGCCCGAAATTCTGTGACATCATTGAACTCCCACTGCCG GAAATTTCCGGCCTCCTTGACCCCGACGCCGCTATCGTTACGAAACTCTCAGTCATGATGCGAGAAATAC GACCTGCTTTTCGGTCGGCAATTCTGGCCAAGGACTCTCCTCGTCCCACCATCCTTATCGTGGACCTCTT TGGCACTGAATCTCTCCCCATTGGCGACGAGCTTGGAGTTCCCA…
UFGT	EVM0000244	0.0566667	0.0333333	0.153333	0.36	0.45	0.346667	up		ATGGCGGGAAACGACTGGTTAAACGGTTATTTGGAAGCAATTTTGGATGCAGGAAGTTGCACAAGGAAGA TGAATGATGGGAAGGTGAAAATAGCAAAGTTTGAAGAGCAAGTAAAGGAGGAAAAGATGTTTAGCCCCAC TAGGTACTTTGTGGAAGAAGTTGTCAATAGCTTTGATGAGTCTGACCTCCACAGGACATGGGTTAAGGTA ATAGCTACAAGGAATACCCGTGAACGCAGCAATAGGCTTGAGAATATGTGCTGGCGCATTTGGCATCTCG CTCGTAAAAAGAAACAGATAGCATGGGATGATGCACAAAGACTTGCAAAACGACGTCTGGAGCGAGAACA AGGGCGTCATGATGCAGATGATGACCTTTCAGAGCTGTCCGAAG…
UFGT	EVM0008794	17.11	28.42	25.6333	5.46667	11.8067	11.74	down		ATGGCCAGCGAAGGTCAAGCTTCGACCTCCTCCAACGCCTTCTCCTTCATTTCGAAGGGGTGGAGGGAGG TGAAGGACTCGGCTGACGCGGATCTCCAATTGATGAAGCACCGGGCCAACGAGTTTAAGAACCTAGCGAC GTCGTTCGACCGCGAGCTCGAGAACCTCTTCAAATTCAACTCGGCGTCGGCGATTCGGTCGTCGCCGCGG TCGGAGATAGACTTCGTCAAGAGGCTGCAGCCGAAGCTCTCCGAGTTTCGGAGGGTGTACTCGTCGCCGG ACTTCAGCAAGAAGGTGCTGGAGAAGTGGGGCCCGAGGTCCAGGATTCGGATCGATTTATCCGCGATAAA GAATGCTTTGGTATCGGAAGGGGAGAACAGGAATGGGGTTATGG…
UFGT	EVM0009493	1.13667	0.486667	0.276667	2.09333	1.29	1.00333	up		ATGGCGGGAAACGACTGGGTGAACAGTTACTTGGAGGCGATCCTGGACGTCGGTCCGGGTCTCGACGACG CCAAATCGTCGCTGCTTCTCCGAGAACGCGGTCGTTTCAGTCCCACTCGTTACTTTGTCGAAGAGGTCAT CACTCGCTACGATGAGACCGATCTTCACCGCTCCTGGGTTCGAGCTGCCGCTACGGCGAGGAGCCCGGAG GAGAGGAACACGAGGTTGGAGAACATGTGCTGGCGGATTTGGAATTTGGCTCGCAAAAAGAAGCAGCTTG AGGGAGAAGAAGCTCATCGTATGGCGAAATGGCGTCTTGAACGTGAACGAGGCAGGAGAGAGGCAACTGA GGATATGTCAGAAGACTTATCTGAAGGAGAGAAAGGAGACACAA…
UFGT	EVM0015792	0.886667	0.166667	0.07	1.24667	0.883333	0.57	up		ATGGCTGGAAATGAGTGGATCAATGGGTACTTGGAGGCCATACTGGACAGTGGGTCTTCCGCCATTGAAG AGCAGAAGCCAGTGCCGGAGAATCTGAGAGACAGAGGGAATTTCAACCCAACCAAGTACTTTGTGGAGGA GGTGGTGACAGGGGTCGATGAGTCTGACCTGTACCGGACATGGATCAAAGTGGTTGCTACCCGCAACACA CGTGAGCGCGGCTCCAGGCTTGAGAACATGTGCTGGCGCATTTGGCATCTTACCCGTAAGAAGAAACAGT TGGAGATCGAGGAACATCAGCGGTTGGCAAACCGCAGATGGGAGCGGGAACAAGGACGTAGGGATGCAAC TGAAGACATGTCAGAAGATTTGTCAGAAGGAGAGAAGGGGGATG…
UFGT	EVM0019189	1.54667	1.19333	2.06667	0.296667	0.51	0.283333	down		ATGGCGGGAAACGACTGGTTAAACGGTTATTTGGAAGCAATTTTGGATGCAGGAAGTTGCACAAGGAAGA TGAATGATGGGAAGGTGAAAATTGCAAAGTTTGAAGAGCAAGTAAAGGAGGAAAAGATGTTTAGCCCCAC TAGGTACTTTGTGGAAGAAGTTGTCAATAGCTTTGATGAGTCTGACCTCCACAGGACATGGGTTAAGGTA ATAGCTACAAGGAATACCCGTGAACGCAGCAATAGGCTTGAGAATATGTGCTGGCGCATTTGGCATCTCG CTCGTAAAAAGAAACAGATAGCATGGGATGATGCACAAAGACTTGCAAAACGACGTCTGGAGCGAGAACA AGGGCGTCATGATGCAGATGATGACCTTTCAGAGCTGTCCGAAG…
UFGT	EVM0027056	0.01	0.166667	0.04	1.32333	2.49	2.14333	up		ATGGCCAGCGAAGGTCAAGCTTCGACCTCCTCCAACGCCTTCTCCTTCATTTCGAAGGCGACGTCGTTCG ACCGCGAGCTCGAGAACCTCTTCAAATTCAACTCGGCGTCGGCGATTCGGTCGTCGCCGCGGTCGGAGAT AGACTTCGTCAAGAGGCTGCAGCCGAAGCTCTCCGAGTTTCGGAGGGTGTACTCGTCGCCGGACTTCAGC AAGAAGGTGCTGGAGAAGTGGGGCCCGAGGTCCAGGATTCGGATCGATTTATCCGCGATAAAGAATGCTT TGGTATCGGAGGGGGAGAACAGGGATGGGGTTATGGAATTTGATAGGGTTAGGAGGGGGAGGCCTCTGAA GTTTAGTGAGTTTTGGGGAGAGTGGAAAGGAGACGGTGAGGCTG…
