# Supplementary material for: Integrated Metabolomics and Transcriptome Analysis of Anthocyanin Biosynthetic Pathway in Prunus serrulata
Source: Plants (Basel). 2025 Jan 3;14(1):114. doi: 10.3390/plants14010114 (PMC11723355; doi:10.3390/plants14010114)
Supplement: Supplementary file 1 [file plants-14-00114-s001.zip › Table S11-Phylogenetic tree and differential expression heat map related genes and their sequence files.xlsx]

## Sheet: Sheet1
Phylogenetic tree and differential expression heat map related genes and their sequence
ID	ID2	EG_S1	EG_S2	EG_S3	AR_S1	AR_S2	AR_S3		Gene sequence
EVM0003760	PsMYB17	2.66	0.48	2.62	60.88	41.0567	25.7433	up	ATGGAGGGCTATAACTTGGGTGTGAGAAAAGGAGCTTGGACTGGAGAGGAAGATGATCTTTTGAGGCAGT GCATTGAGAATCATGGAGAAGGAAACTGGCACCAAGTTCCTTACAAAGCAGGATTACGCAGATGCAGGAA GAGCTGTAGACTAAGGTGGTTGAACTATTTGAAGCCAAATATCAAGAGAGGAGACTTTATGGAAGATGAA GTAGATCTAATAATTAGGCTTCACAAGCTTTTAGGAAACAGGTGGTCATTGATTGCTGGAAGGCTTCCAG GAAGGACAGCGAATGATGTGAAAAATTATTGGAACACCCGACTGCGGATGGATTCTCGCCTGAAAAAGGT GAAAGATAAACCCCAAGAAACAATAAAGACCATCGTAATAAGAC…
EVM0006240	PsMYB29	38.96	81.1333	36.1533	16.01	16.6067	18.9533	down	ATGATTCCATTGAGCAGACGAAGTTCAAGGAAAGAAGTAAACAGAGGCTCTTGGACAGCAGAGGAAGACC AGAAACTGGCTCAAGTTATTGAAATCCACGGTCCAAAGAGGTGGAAGTTCGTTGCAACCAAAGCAGGTCT TAACCGATGTGGGAAGAGTTGCAGGTTAAGATGGATGAACTATCTGAGACCCAATATTAAGAGAGGCAAT ATATCAGACCAAGAAGAAGACTTGATACTTAGGCTTCATAGGCTCCTAGGAAACAGGTGGTCATTGATTG CTGGAAGACTACCAGGTAGAACCGACAATGAGATTAAGAATTATTGGAACTCCCATTTGAGCAAAAAGAT AAAGCAGAGAGAAAGACAAAACAGAGCAGTCTCAAAAGCAGAAC…
EVM0007348	PsMYB33	0.0133333	0	8.13333	0.156667	0.54	0.106667	down	ATGGGAAGAGCACCGTGTTGCGACAAAAACGGCCTCAAGAAGGGTCCATGGACTCCGGAGGAAGATCAGA AGCTCCTTGATTATATTCAGAAACATGGTTATGGCAACTGGAGGACCCTCCCCAAGAATGCAGGGCTACA AAGGTGCGGGAAGAGCTGCCGTCTCCGATGGACCAACTATCTCCGGCCAGATATCAAACGAGGTCGATTT TCTTTTGAAGAGGAGGAGACAATTATTCAACTCCACAGCATATTGGGCAACAAGTGGTCTGCAATTGCGG CTCGTTTGCCCGGAAGAACCGACAACGAAATCAAGAACTACTGGAACACCCACATTAGAAAGAGGCTTCT CCGGATGGGAATTGATCCAGTCACCCACAGCCCTCGTCTTGACC…
EVM0007917	PsMYB37	0	0	0.0166667	1.08	0.0566667	0	up	ATGGGAAGAGCACCGTGTTGCGACAAAAACGGCCTCAAGAAGGGTCCATGGACTCCGGAGGAAGATCAGA AGCTCCTTGATTATATTCAGAAACATGGTTATGGCAACTGGAGGACCCTCCCCAAGAATGCAGGGCTACA AAGGTGCGGGAAGAGCTGCCGTCTCCGATGGACCAACTATCTCCGGCCAGATATCAAACGAGGTCGATTT TCTTTTGAAGAGGAGGAGACAATTATTCAACTCCACAGCATATTGGGCAACAAGTGGTCTGCAATTGCGG CTCGTTTGCCCGGAAGAACCGACAACGAAATCAAGAACTACTGGAACACCCACATTAGAAAGAGGCTTCT CCGGATGGGAATTGATCCAGTCACCCACAGCCCTCGTCTTGACC…
EVM0009592	PsMYB45	0.966667	0	0.0266667	0.75	0.39	24.6	up	ATGGAGGGAAATAACTTGGATGTGAGAAAAGGAGCTTGGACTAAAGAGGAAGATGGTCTTCTGAGGCAGT GCATTGAGAATCATGGAGAAGGAAAGTGGCACCAAGTTCCTTACAAAGCAGGGTTGAACAGGTGCAGGAA GAGCTGTAGACTAAGGTGGTTGAACTATTTGAAGCCAAATATCAAGAGAGGAGAGTTTGCAGAGGATGAA GTAGATCTAATAATTAGGCTTCACAAGCTTTTAGGAAACAGGTGGTCATTGATTGCTGGAAGACTTCCAG GAAGGACATCGAATGGTGTGAAAAATTATTGGAACACCCGACTGCGGACGAATTCTCTGGTGAAAAGAAC TACGAAAGAAAAATTCCAAGAAACAATAAAGACCATCGTAATAA…
EVM0013123	PsMYB55	13.99	0.45	0.746667	148.917	2.79667	4.86667	up	ATGCACCTCTTCCCATATATAACTCAACACCCAAACCCATCTTTCCTCTCATTCTCTCCTTTACTTCCTC TCTCTGTGGCATTTTCACAAACACCACTCACTCATCTCACTCATCTCACTCAACTCACAAAACCAACCAA CACTGTTTCAATGGAAGCAATGAACAGGTGCTCGTCTTCCACTTCGTCTTCCGACACTTCCTCTTCAGAG TCTTCTCTTCCCAGAAATCCCAACAAGCCGGAACGCATCAAGGGTCCGTGGAGCGCGGAAGAGGACCGGG TCTTGACCCGGCTCGTCGAGCGCTACGGACCCAGAAACTGGTCCTTGATAAGCCGCTACATAAAGGGTCG GTCGGGTAAGTCTTGCAGGCTCAGATGGTGCAATCAGCTGAGCC…
EVM0013544	PsMYB57	1.06	8.87	8.30333	3.61	0.733333	3.45333	down	ATGGGAAGGTCTCCTTGTTGTGACAATAGAGGACTGAAGAGAGGGCCATGGTCAGCTGAAGAGGATGAGG CTCTTCTGAACTATATCAACAAGAATAATGGCCACGGCAGCTGGCGCTCTCTCCCCAAGCTTGCAGGTCT TCTACGCTGTGGGAAGAGTTGTCGGCTCAGGTGGACAAATTATCTTAGGCCAGACATTAAAAGAGGCCCC TTCACCAAGGATGAAGAGAAGCTTATCATACAGCTTCATGGCATACTCGGAAACAGGTGGGCTGCTATAG CTTCTCAGTTGCCTGGAAGAACTGACAATGAGATCAAGAATTTATGGAACACACACCTGAAGAAGCGTCT CCTCCTCATGGGGATTGATCCACAAACACATAAGCCCGTTGACT…
EVM0015222	PsMYB63	34.29	28.7333	60.2867	13.78	12.6	15.53	down	ATGGCTCCAAAGAAGAATGATGGATCGACAAAAAGAATTATGAACAAAGGCGCATGGACAGCAGAGGAAG ATAGAAAACTTGCAGAATACATTGAGATTCATGGTGCAAAGAGATGGAAGACAGTGGCTTCCATAGCAGG TTTGAATCGATGCGGGAAGAGTTGCAGATTGAGATGGTTGAATTATTTGAGACCCAACATTAAGAGAGGC AACATTTCTGATGATGAAGAGGACTTGATACTTAGGCTTCACAAGCTACTAGGAAACAGGTGGTCCTTGA TTGCCGGACGGCTTCCTGGGCGAACAGACAACGAAATAAAGAACTATTGGAATTCTCATTTGAGCAAAAA AATCAATCACAAGGAGAAAACACTGCAGAGTTCAAGAGCTCAAG…
EVM0016841	PsMYB72	50.08	212.003	96.3933	36.4933	45.8933	75.59	down	ATGAGAAAACCTTGCTGTGAAAAAGAAGGCACGAACAAAGGAGCTTGGTCTAAACAAGAAGACCAAAAAC TCATTGATTACATTAAAGCTCATGGGGAAGGCTGTTGGCGATCTCTCCCCAAGGCTGCAGGGTTGCACCG CTGTGGCAAAAGTTGTAGGCTAAGATGGATAAACTATCTAAGGCCAGACATCAAACGTGGAAACTTTGAG CAAGATGAAGAAGACCTCATCATCAAACTACATGCCCTTCTTGGCAACCGGTGGTCGCTGATTGCTGGAA GGTTGCCAGGGAGGACGGACAACGAGGTGAAGAACTATTGGAATTCTCACATCCGGAAGAAGCTAATTAA AATGGGCATTGATCCCAATAACCATAGGCTAAACCAGATCATTC…
EVM0017238	PsMYB77	0	0	0.0266667	18.9533	16.6067	16.01	up	ATGGAGGGCTATAACTTGGGCGTGAGAAAAGGAGCTTGGACTAAAGAGGAAGATGATGTTTTGAGGCAGT GCATTGAGAATCATGGAGAAGGAAAGTGGTACCAAGTTCCTTACAAAGCAGGGTTGAACAGGTGCAGGAA GAGCTGTAGACTAAGGTGGTTGAACTATTTGAAGCCAAATATCAAGATAGGAGAGTTTGCAGAGGATGAA GTAGACCTAATAATTAGGCTTCACAAGCTTTTAGGAAACAGGTGGTCATTGATTGCTGGAAGGCTTCCAG GAAGGACAGCGAATGATGTGAAAAATTATTGGAACACTCGACTGCGGATGGATTCTCGCCTGAAAAAGGT GAAATATAAACCCCAAGAAACAATAAAGACCATCGTAATAAGAC…
EVM0018370	PsMYB83	0.196667	0.203333	0.103333	0.703333	0.603333	0.56	up	ATGGGAAGGCCTCCTTGCTGTGAGAAGGTTGGCATCAAGAAGGGTCCATGGACCCCTGAGGAGGACATCA TCCTTGTCTCTTACATCCAAGAACACGGTCCGGGCAATTGGAGATCAGTTCCCACAAACACTGGGTTGTT GAGGTGCAGCAAAAGTTGCAGGCTCAGATGGACTAACTACCTCAGACCTGGAATCAAGAGAGGGAACTTC ACACCTCATGAAGAAGGGATGATCATTCATTTGCAAGCTTTACTGGGTAACAAATGGGCAGCCATAGCTT CCTACCTCCCTCAGAGAACAGACAATGACATAAAGAACTACTGGAACACCCACTTGAAGAAGAAGCTGAA GAAATTTCAATCAGCTATAGACCCTCACATGGCATCAGACTCAA…
EVM0019046	PsMYB86	0.47	0.0866667	0.243333	2.13	0.563333	0.27	up	ATGGGCAGAGCACCCTGTTGTTCAAAGGTGGGTCTGCATAGAGGTCCATGGACTGCCAGAGAAGACACAT TTCTCATTCAGTACATCCAGTCCCATGGTGAAGGCCATTGGAGATCTTTGCCTAAGAAAGCTGGGCTTCT TCGATGTGGGAAGAGCTGCAGGCTAAGATGGATGAACTATCTGCGGCCTGGTATAAAGCGAGGCAACATA ACTCCTGATGAAGATGACCTAATTGTGAGGCTTCATGCCCTTCTCGGCAACCGCTGGTCTCTCATTGCAG GAAGGCTTCCTGGTCGAACTGACAATGAGATCAAGAATTACTGGAACACTCACATCATCAAAAGACTCAA AATCCAAAAAACCAGCACTCAAAAAGTTGCACCAAAACCAAAAT…
EVM0019260	PsMYB87	0	0	11.1067	0.203333	0.0233333	0.0233333	down	ATGGGGAGAAGTCCATGTTGCTCCAAGCAGGGAATGAACAGAGGAGCATGGACTGCCCTAGAAGATAAAA TACTAACTTCTTACATCAAAGCCCATGGTGAAGGCAAATGGAGAAGCCTCCCAAAGAGAGCTGGTTTGAA GAGATGTGGGAAGAGCTGTAGACTTAGATGGCTAAACTATCTGAGACCAGATATAAAGAGAGGCAACATA TCCGGTGATGAAGAAGAACTCATTGTCAGACTCCATAACCTTCTTGGCAACAGATGGTCTCTAATCGCTG GAAGGCTACCGGGGCGAACAGACAATGAAATCAAGAACTACTGGAACACAACTTTGGGAAAGAAAGCTAA AGGAGAGCCAACTTCCACCGGATCATCAAAAGAAACTTCTCCAC…
EVM0021761	PsMYB94	75.5067	10	4.77	113.36	92.7067	35.8867	up	ATGGGCAGACCTCCTTGCTGTGATAAAGAAGGGGTCAAGAAAGGACCTTGGACTCCTGAAGAAGATATCA TTTTAGTCTCTTACATTCAAGAACATGGTCCTGGAAATTGGAGGGCTGTTCCTACCAATACAGGGCTGCA TAGATGCAGTAAAAGTTGCAGGCTGAGATGGACTAATTACCTTAGGCCTGGGATCAAACGTGGTAACTTT ACTGACCATGAGGAGAAGATGATCATCCACCTTCAAGCTCTTTTGGGCAATAGATGGGCTGCAATAGCTT CATACCTCCCACAGAGAACTGACAATGACATTAAAAACTACTGGAACACCCACTTGAAGAAGAAGCTAAA CAAGCTTCAAGCAGGCACTGAAGGCCACTCTAAAGATCAAGGAT…
EVM0023870	PsMYB104	4.79	42.2167	72.5633	3.51	8.68	14.0833	down	ATGGGCAGACCTCCTTGCTGTGATAAAGAAGGGGTCAAGAAAGGACCTTGGACTCCTGAAGAAGATATCA TTTTAGTCTCTTACATTCAAGAACATGGTCCTGGAAATTGGAGGGCTGTTCCTACCAATACAGGGCTGCA TAGATGCAGTAAAAGTTGCAGGCTGAGATGGACTAATTACCTTAGGCCTGGGATCAAACGTGGTAACTTT ACTGACCATGAGGAGAAGATGATCATCCACCTTCAAGCTCTTTTGGGCAATAGATGGGCTGCAATAGCTT CATACCTCCCACAGAGAACTGACAATGACATTAAAAACTACTGGAACACCCACTTGAAGAAGAAGCTAAA CAAGCTTCAAGCAGGCACTGAAGGCCACTCTAAAGATCAAGGAT…
EVM0023875	PsMYB105	0.463333	3.62667	27.83	193	92.1133	20.416666666667	up	ATGGAGGGCTATAACTTGGGTGTGAGAAAAGGAGCTTGGACTAGAGAGGAAGATGATCTTTTGAGGCAGT GCATTGAGAATCATGGAGAAGGAAAGTGGCACCAAGTTCCTTTCAAAGCAGGGTTGAACAGGTGCAGGAG GAGCTGTAGACTAAGGTGGTTGAACTATTTGAAGCCAAATATCAAGAGAGGAGAGTTTGAAGAGGATGAA GTAGATCTAATAATTAGGCTTCACAAGCTTTTAGGAAACAGGTGGTCATTGATTGCTGGAAGACTTCCAG GAAGGACAGCGAATGATGTGAAAAATTATTGGACCACCCGACTACGGATGGATTCTCGCCTGAAAAAGGT GAAAGATAAACCCCAAGAAACAATAAGGACCATCGTAATAAGAC…
EVM0025564	PsMYB111	1.59333	6.04	10.16	1.95	2.15	2.10333	down	ATGGGAAGAAGTCCTTGTTGTTCAAAAGATGAGGCCTTAAATAGAGGAGCATGGACAGGTATGGAAGACA AAATACTGACAGAGTATATAACAGTTCATGGTGAGGGCAAATGGAGAAACCTTCCCAAAAGAGCAGATAT CAAGAGAGGAAACATCACTCGTGACGAAGAAGAGCTCATCATCAGGCTCCACAAGCTCCTTGGAAACAGA TGGTCTTTGATAGCTGGAAGGCTCCCAGGCCGAACAGACAATGAAATCAAGAATTACTGGAACACTACGA TTGGAAAGAAAATTCAAGGACACCCATTTTCCGATGGAAATCGTAAACCACCAAAGCAAACCCAAAGAAA CCCAAAACCCACACAGCCCCCTAAAGTCGATACAGATTCATGCA…
EVM0028666	PsMYB123	0.27	0.71	14.5567	0.816667	0.486667	0.523333	down	ATGGACGCTGTTAAAGGAGGAGGAAGAGGCTGCAACAACTCCTTATCAGCCTCGGCCACCATTGAAAATG ATATTCATGAGGAAGCTGAGGACCAGATGGACCTGAGAAGAGGGCCTTGGACTGTTGAAGAAGACCTTGC TCTCATGAATTACATTGCTAACCACGGCGAAGGTCGCTGGAACTCCCTCGCTCGCTGTGCAGGTCTGAAA AGAACTGGAAAAAGCTGCAGATTACGGTGGCTCAACTATCTCCGGCCCGACGTCCGACGGGGCAACATCA CCCTTGAAGAGCAGCTTCTGATTCTTGAGCTTCATTCTCGCTGGGGTAACAGATGGTCAAAAATTGCACA ACACTTGCCAGGAAGGACTGACAATGAGATAAAAAACTATTGGA…
EVM0028733	PsMYB124	2.17	6.09333	2.25	8.28333	12.6333	15.0333	up	ATGGGACGCCATTCGTGTTGTTTGAAGCAGAAGTTAAGGAAAGGTCTGTGGTCACCAGAAGAAGATGAGA AGCTCTTCAATTACATCACTAGGTTTGGTGTTGGTTGCTGGAGTTCAGTCCCAAAGCTTGCTGGTTTGCA GAGGTGTGGAAAGAGTTGCAGGTTGAGATGGATAAACTATTTGAGGCCTGATTTGAAGAGAGGGATGTTC TCACAACAAGAAGAGGATCTCATTATCAGTCTCCATGAAGTTCTTGGCAACAGGTGGGCTCAAATTGCAG CACAATTACCAGGCAGAACAGACAATGAGATAAAGAACTTCTGGAATTCATGCTTGAAGAAGAAGCTAAT GAAGCAAGGAATTGACCCAACTACCCACAAGCCACTAAGTGAAG…

## Sheet: Sheet2
Species	Gene name	Accession number
Arabidopsis thaliana	AtMYBL2	ANM59013
	AtCPC	BAA21917
	AtMYB113	OAP11934
	AtMYB114	NP_176812
	AtMYB12	NP_182268
	AtMYB56	NP_197282
	AtMYB60	ACF21938
	AtMYB75	AF325123
	AtMYB90	NM_105310
Fragaria × ananassa	FaMYB1	AF401220
	FaMYB10	ABX79947
Malus domestica	MdMYB1	ADQ27433
	MdMYB10	ACQ45201
	MdMYB11	AAZ20431
	MdMYB3	AEX08668
	MdMYB9	ABB84757
Nicotiana tabacum	NtAn2	ACO52472
Prunus avium	PaMYB10	EU153581
	PaMYBA	AEO79984
Prunus cerasifera	PcfMYB10	EU153583
Prunus cerasus	PcrMYB10	EU153582
Prunus domestica	PdmMYB10	EU153580
Petunia × hybrida	PhMYB27	AHX24372
	PhMYBx	AHX271
Prunus persica	PpMYB10	ABX79945
	PpMYB17	KT159233
	PpMYB18	KT159234
	PpMYB19	KT159235
Pyrus pyrifolia	PyMYB10	EUI53676
Vitis vinifera	VvMYBA1	BAD18977
	VvMYBA2	BAD18978
	VvMYBC2	AIP98385
