# Supplementary material for: Integrated Metabolomics and Transcriptome Analysis of Anthocyanin Biosynthetic Pathway in Prunus serrulata
Source: Plants (Basel). 2025 Jan 3;14(1):114. doi: 10.3390/plants14010114 (PMC11723355; doi:10.3390/plants14010114)
Supplement: Supplementary file 1 [file plants-14-00114-s001.zip › Table S12-Expression primers for anthocyanin synthesis-related candidate genes.xlsx]

## Sheet: Sheet1
ID	Type	Gene sequence	Forward Primer sequence(5' to 3')	Reverse Primer sequence(5' to 3')	KEGG	KEGG pathway	NR	Swissprot	Tremble	KOG	GO	Pfam
EVM0011061	ANR	ATGGATCAGAAACTTGAATCGGGCAAAGTATGCGTTACTGGGGCTTCTGGATTTCTGGCATCTTGGCTTA TTAAACGACTTCTCAAGAAATTGGCGCATTTGTGGAGGCTGGATGGAGCTAGGGAAAGGCTCAGATTGGT GAAGGCTGATTTAATGGAAGAAGGCAGCTTTGATGATGCAATCTTGGGGTGCCATGGTGTCTTCCACTCT GCTTCCCCTGTACTGAAACCTTCATCTGATCCAAAGACAGAAATCCTGGAACCAGCTGTTGAGGGTACAT TGAATGTGCTACGTTCGTGCAAGAAAAATCCGTCTCTAAGGCGTGTGGTTCTCACCTCATCTTCTTCAGC TGTAAGGGTGAGGCCAGATGAGGATTTCGACTCCAATATACCGC…	CTTCTGGTTTCCTGGGTCTCT	TGAAGGGGATGGATCGGAAA	K08695 anthocyanidin reductase [EC:1.3.1.77] | (RefSeq) uncharacterized protein LOC8066842 (A)	ko00941: Flavonoid biosynthesis	PREDICTED: tetraketide alpha-pyrone reductase 1-like isoform X2 [Prunus mume]	RecName: Full=Tetraketide alpha-pyrone reductase 1; EC=1.1.1.-; AltName: Full=Protein DIHYDROFLAVONOL 4-REDUCTASE-LIKE 1;	SubName: Full=Uncharacterized protein {ECO:0000313|EMBL:EMJ01599.1};	Flavonol reductase/cinnamoyl-CoA reductase	GO:0005783,endoplasmic reticulum; GO:0005634,nucleus; GO:0050662,coenzyme binding; GO:0016491,oxidoreductase activity; GO:0009555,pollen development; GO:0010584,pollen exine formation; GO:0048316,seed development; GO:0080110,sporopollenin biosynthetic process	PF01370.21:NAD dependent epimerase/dehydratase family
EVM0004280	BAHD	ATGATTCCTTGTCACGTTTACCCCCCAACGCTTCTTTTCTATGCCGCGAACAATAATGTTAATGGTCCAG GAGACATGGCGGCCATGAAGATGAAGAAGAGAGATTATTGTCAGCATCTAATTCAGTCATTAGCCAAAAC TCTCACTCACTTCTACCCCTTAGCAGGAAGATGGAGTAAAGGCCATGACATGATCCAATGCACTGACGAT GGAGCTGAGTTCGTGACGGCCCGAGTCAAATGTTCCTTGTCGCAGATTTTTGAACACCCAGATCCCGAGA TGCTAAAAGGGCTCGTCCCAGCAATTGGTCAACCTGACGGTGATGGTGATGGTGATGGTGATGGTGTTTC CACGAGGCTCCCGTTGCTTGCTGTGCAATCCAACTTGTTCGAGT…	TCGGGATCTGGGTGTTCAAA	CCAATGCACTGACGATGGAG	ko00940: Phenylpropanoid biosynthesis; ko00941: Flavonoid biosynthesis; ko00945: Stilbenoid, diarylheptanoid and gingerol biosynthesis	BAHD acyltransferase At5g47980-like [Prunus avium]	RecName: Full=BAHD acyltransferase At5g47980; EC=2.3.1.-;	SubName: Full=Uncharacterized protein {ECO:0000313|EMBL:EMJ13625.1};	--	GO:0016747,transferase activity, transferring acyl groups other than amino-acyl groups	PF02458.15:Transferase family
EVM0019187	leucoanthocyanidin	ATGGTGAGCTCTGATTCAGTTAACTCAAGAGTTGAGACCTTGGCCAGCAGTGGAATTGCAACAATCCCAA AGGAGTACATCAGACCCAAGGAAGAGCTCATAAACATTGGTGACATCTTCGAACAGGAGAAGTGCACTGA TGGCCCCCAAGTTCCCACCATTGATTTGAAGGAGATAGACTCTGAGAACGAAAAGGTGAGAGAGAGATGC AGGGAGGAGTTGAAGAAGGCAGCAGTGGACTGGGGTGTCATGCACCTTGTGAACCATGGCATCTCTGATG AGCTCATGGACCGGGTTAGGAAGGCCGGGAAGGCCTTTTTCGATCTTCCCATTGAGCAAAAGGAGAAGTA TGCCAATGACCAGGCCTCTGGTAAAATTCAAGGCTATGGAAGCA…	CAGACCCAAGGAAGAGCTCA	GCCTTCTTCAACTCCTCCCT	K05277 leucoanthocyanidin dioxygenase [EC:1.14.11.19] | (RefSeq) leucoanthocyanidin dioxygenase (A)	ko00941: Flavonoid biosynthesis	anthocyanidin synthase [Prunus salicina var. cordata]	RecName: Full=Leucoanthocyanidin dioxygenase; Short=LDOX; Short=Leucocyanidin oxygenase; EC=1.14.11.19 {ECO:0000250|UniProtKB:Q96323}; AltName: Full=Anthocyanidin synthase; AltName: Full=Leucoanthocyanidin hydroxylase;	SubName: Full=Anthocyanidin synthase {ECO:0000313|EMBL:AEN19292.1};	Iron/ascorbate family oxidoreductases	GO:0031418,L-ascorbic acid binding; GO:0050589,leucocyanidin oxygenase activity; GO:0046872,metal ion binding; GO:0009718,anthocyanin-containing compound biosynthetic process	PF14226.6:non-haem dioxygenase in morphine synthesis N-terminal
EVM0016448	naringenin 3-dioxygenase	ATGGCTCCTGCTACTACTCTCACCTCCATTGCAGGGGAGAAAACCCTGCAACAAAAATTTGTCAGGGACG AAGATGAGCGCCCCAAGGTTGCCTACAACAACTTCAGCAATGAAATCCCGATCATTTCGCTTGCCGGAAT TGACGAGGTGGAAGGCCGCCGGGCCGAGATTTGCAAGAAGATTGTGGAGGCTTGTGAGGATTGGGGTATT TTCCAGATTGTTGATCATGGAGTTGATGCCAAGCTCATCTCTGAAATGACCGGTCTCGCCAGAGAGTTCT TCGCTTTGCAGTCCGAGGAGAAGCTTCGCTTCGACATGTCCGGCGGCAAAAAGGGTGGTTTCATCGTCTC CAGCCATTTACAGGGAGAAACTGTGCAAGATTGGCGCGAAATTG…	GTGGTTTCATCGTCTCCAGC	TCAGGCCACCTCGAATAGTC	K00475 naringenin 3-dioxygenase [EC:1.14.11.9] | (RefSeq) naringenin,2-oxoglutarate 3-dioxygenase (A)	ko00941: Flavonoid biosynthesis	naringenin,2-oxoglutarate 3-dioxygenase [Prunus avium]	RecName: Full=Naringenin,2-oxoglutarate 3-dioxygenase; EC=1.14.11.9 {ECO:0000250|UniProtKB:Q7XZQ7}; AltName: Full=FHT; AltName: Full=Flavanone-3-hydroxylase; Short=F3H;	SubName: Full=F3H protein {ECO:0000313|EMBL:AJO67967.1}; SubName: Full=Naringenin 3-dioxygenase {ECO:0000313|EMBL:ADZ54782.1}; EC=1.14.11.9 {ECO:0000313|EMBL:ADZ54782.1};	Iron/ascorbate family oxidoreductases	GO:0031418,L-ascorbic acid binding; GO:0046872,metal ion binding; GO:0045486,naringenin 3-dioxygenase activity; GO:0009813,flavonoid biosynthetic process	PF03171.20:2OG-Fe(II) oxygenase superfamily
EVM0018220	CHS	ATGCTCATCTCCTTTGAAACCAACTCCTCTCCAACACCAAGCCCACCTTCTACTCCTTCTCCTCATCATC ATCACCTAAAGATGTCAAAGCTCGAAAGCAATGGCGCTAATGGTTCTTCCAAGCAATTCCATGCACCAAA TAGGCATGCTCCTACACCAGGGAAGGCAACAGTCCTTGCATTGGGCAAGGCCTTCCCAAGCCAACTGGTC CCTCAGGACTGCTTGGTGGAGGGCTACATTCGTGACACCAAATGTGTAGATGTTGCCATTAAGGAGAAAT TGGAACGCCTGTGCAAAACCACAACTGTGAAGACTAGATACACAGTCATGTCCAAGGAGATCCTAGACAA ATACCCTGAACTAGCAACTGAGGGCTCAGCCACCATCAGACAAA…	TTTCAGGCCACCAAACAAGG	GTCTCTTGGCCTGGTTTTGG	K00660 chalcone synthase [EC:2.3.1.74] | (RefSeq) chalcone synthase 6-4-like (A)	ko00941: Flavonoid biosynthesis; ko04712: Circadian rhythm - plant	pentatricopeptide repeat-containing protein At1g02060, chloroplastic-like [Prunus avium]	RecName: Full=Type III polyketide synthase A {ECO:0000303|PubMed:19043200}; Short=PKS-A; EC=2.3.1.- {ECO:0000305|PubMed:19043200}; AltName: Full=Hydroxyalkyl alpha-pyrone synthase PKS-A {ECO:0000303|PubMed:21193570}; AltName: Full=Protein LESS ADHESIVE POLLEN 6 {ECO:0000303|PubMed:20442277};	SubName: Full=Uncharacterized protein {ECO:0000313|EMBL:ONI22339.1};	--	GO:0005783,endoplasmic reticulum; GO:0090439,tetraketide alpha-pyrone synthase activity; GO:0009813,flavonoid biosynthetic process; GO:0010584,pollen exine formation; GO:0030639,polyketide biosynthetic process; GO:0080110,sporopollenin biosynthetic process	PF00195.19:Chalcone and stilbene synthases, N-terminal domain
EVM0016852	bHLH85-like	ATGGACAATGGTGGATGGAGCTCACATGGTGGAATGTACACCTCTGATGAGGAGGCAGATTTCATGTCTC ATTTGCTTGCTAACTGTTCTGTCACAAATGAGATGAATGAGGCGTCAAGCTCTGCAATCCCATTTGCAAT TTGTCCAAGCCATGAATATTCAACAACTAACAGGGAAGACATTGATCAAGGATCACATTATTATTCAGAT TTTGCTAATCTCTATTTTTCAAATGGGATTGATACTTATGGTACTGCCAATAATGGAAACTACTACACCA GTGACTCTCACCAAATTATGCCAACAAATTACCATAACTCCGAGATGTCTCGCGGTCTTTGGGATGCCAA TGGTGCCAACTTGTTCCTCAGTCAAGGTGAACAATTTGGCATGG…	CCAGTAGGGGATCAGCAACT	CAAAATTCTCAGCCTCGCGT	K12126 phytochrome-interacting factor 3 | (RefSeq) transcription factor PIF3-like (A)	ko04075: Plant hormone signal transduction; ko04712: Circadian rhythm - plant	transcription factor bHLH85-like [Prunus avium]	RecName: Full=Transcription factor bHLH84; AltName: Full=Basic helix-loop-helix protein 84; Short=AtbHLH84; Short=bHLH 84; AltName: Full=bHLH transcription factor bHLH084;	SubName: Full=Uncharacterized protein {ECO:0000313|EMBL:ONH91915.1};	--	GO:0005634,nucleus; GO:0001046,core promoter sequence-specific DNA binding; GO:0046983,protein dimerization activity; GO:0001228,DNA-binding transcription activator activity, RNA polymerase II-specific; GO:0006366,transcription by RNA polymerase II	PF00010.26:Helix-loop-helix DNA-binding domain
EVM0028067	CHI	ATGGCTTTTCTCCCAAAGCTCACAGCTTTGCTTGTGGTATTAGCAATTCTCCAGAGCCATGTTCATGCAC GGTTTGTGGTGGAGACGGGTAGTATTAGTGTTCTGTATCCAATGAATCTTAGTTCTAAGCATGATGGTGC TATAGGCAACTTTGGTCTGCCAGACTATGGAGGCTCTTTGGTGGGTGCTGTTGTTTATCCTGAGAAAGGG TCTCATGGGTGTGAAGCTTTTGAGGGTGATAAGCCTTTCAAGTCTCGGAATTATCGCTCCTCCATTGTTG TTCTTGATCGTGGAGGTTGCTACTTTGCTTTGAAGGTCTGGAATGCTCAAGAGGCTGGAGCTACAGCTGT TTTAGTGGCTGACAATGTTGAAGAGCCTCTAATAACAATGGATT…	GGGTGTGAAGCTTTTGAGGG	AGCAACCTCCACGATCAAGA	K01859 chalcone isomerase [EC:5.5.1.6] | (RefSeq) vacuolar-sorting receptor 1-like (A)	ko00941: Flavonoid biosynthesis	Vacuolar-sorting receptor 6 [Morus notabilis]	RecName: Full=Vacuolar-sorting receptor 7; Short=AtVSR7; AltName: Full=BP80-like protein f; Short=AtBP80f; AltName: Full=Epidermal growth factor receptor-like protein 3; Short=AtELP3; Flags: Precursor;	SubName: Full=Vacuolar-sorting receptor 6 {ECO:0000313|EMBL:EXB83259.1};	--	GO:0000139,Golgi membrane; GO:0016021,integral component of membrane; GO:0005509,calcium ion binding; GO:0015031,protein transport	PF02225.22:PA domain
EVM0017493	MYB related	ATGTATCCCTCAACCTCATCGTCCTCATCCCAAAATCCCATGGGCCCAAGGCCAAGCCCAAGTGCAACCG GCCTGACCCGCTACGGCTCCGCCCCGGGCTCCCTCCTAACTTCGGCCGTCGATTCCGTCATCGGCGCCGT CGCAGACGGCGAATTCTCAGCACTCCGATCGCAGCCCCACCTCGGCCACTACTTCTCTGGCGATGGCCAC GGCGACGACTCCTCCCTCACCAGCTCCGAGTCAACCTTCAAAGTCAACTCATCCAACGGCGGCAGGGACG CAACCAAGCCATTGCTCCGATCGTACGGCCTGAATGAGATGGCGAACGCGATTGGATCTCCTACTTCTTC TTCTTCTTGCTCTTCGCCGTCAGCCCTGGTTCGCCAGAGAAGCT…	AGCTCCGAGTCAACCTTCAA	CGTTCGCCATCTCATTCAGG	K09422 transcription factor MYB, plant | (RefSeq) transcription factor MYB90-like (A)	--	transcription factor MYB75-like [Prunus avium]	RecName: Full=Transcription factor MYB113; AltName: Full=Myb-related protein 113; Short=AtMYB113;	SubName: Full=Myb10 V1-2 {ECO:0000313|EMBL:AJB28498.1};	Transcription factor, Myb superfamily	GO:0005634,nucleus; GO:0003700,DNA-binding transcription factor activity; GO:0000981,DNA-binding transcription factor activity, RNA polymerase II-specific; GO:0043565,sequence-specific DNA binding; GO:0001135,RNA polymerase II transcription regulator recruiting activity; GO:0044212,transcription regulatory region DNA binding; GO:0030154,cell differentiation; GO:0007275,multicellular organism deve…	PF00249.31:Myb-like DNA-binding domain
EVM0003760	MYB related	ATGGAGGGCTATAACTTGGGTGTGAGAAAAGGAGCTTGGACTGGAGAGGAAGATGATCTTTTGAGGCAGT GCATTGAGAATCATGGAGAAGGAAACTGGCACCAAGTTCCTTACAAAGCAGGATTACGCAGATGCAGGAA GAGCTGTAGACTAAGGTGGTTGAACTATTTGAAGCCAAATATCAAGAGAGGAGACTTTATGGAAGATGAA GTAGATCTAATAATTAGGCTTCACAAGCTTTTAGGAAACAGGTGGTCATTGATTGCTGGAAGGCTTCCAG GAAGGACAGCGAATGATGTGAAAAATTATTGGAACACCCGACTGCGGATGGATTCTCGCCTGAAAAAGGT GAAAGATAAACCCCAAGAAACAATAAAGACCATCGTAATAAGAC…	GACCTCAACCACGAAGCTTC	GGTGATGTTTGTGATGGCGT	K09422 transcription factor MYB, plant | (RefSeq) transcription factor MYB90-like (A)	--	transcription factor MYB75-like [Prunus avium]	RecName: Full=Transcription factor MYB113; AltName: Full=Myb-related protein 113; Short=AtMYB113;	SubName: Full=Myb10 V1-2 {ECO:0000313|EMBL:AJB28498.1};	Transcription factor, Myb superfamily	GO:0005634,nucleus; GO:0003700,DNA-binding transcription factor activity; GO:0000981,DNA-binding transcription factor activity, RNA polymerase II-specific; GO:0043565,sequence-specific DNA binding; GO:0001135,RNA polymerase II transcription regulator recruiting activity; GO:0044212,transcription regulatory region DNA binding; GO:0030154,cell differentiation; GO:0007275,multicellular organism deve…	PF00249.31:Myb-like DNA-binding domain
EVM0013579	CHI	ATGGCTGCACTACCAAATCTCACCGGACTTCAGATCGAGACGACGTCGTTTCCACCGTCAGTCAAACCCC CAGGCTCCGCCAACACTCTGTTCCTGGGCGGCGGAGGTTCGGGTGAGGGGCTGGAGATTCAGGGGAACTT CGTGAAGTTCACGGCGATTGGCGTGTACTTGGAGGAGAAGGCCGTGCCTCTGCTCGCCGTTAAGTGGAAG GGCAAGACCGCCCAGGAGCTGACGGAGTCCGTTGAGTTCTTCAGAGAGATCGTTACAGGTCCATTTGAGA AATTCACACAGGTGACAACGATACTGCCACTAACCGGCCAGCAATACTCGGAGAAGGTTTCCGAGAATTG CGTTGCGATTTGGAAATCAATCGGAATTTACACTGATGCAGAAG…	CCGTTAAGTGGAAGGGCAAG	GTATTGCTGGCCGGTTAGTG	K01859 chalcone isomerase [EC:5.5.1.6] | (RefSeq) chalcone--flavonone isomerase (A)	ko00941: Flavonoid biosynthesis	chalcone isomerase [Prunus cerasus]	RecName: Full=Chalcone--flavonone isomerase 1; Short=Chalcone isomerase 1; EC=5.5.1.6;	RecName: Full=Chalcone-flavonone isomerase family protein {ECO:0000256|RuleBase:RU361158};	--	GO:0045430,chalcone isomerase activity; GO:0009813,flavonoid biosynthetic process	PF02431.15:Chalcone-flavanone isomerase
EVM0021761	MYB related	ATGGGCAGACCTCCTTGCTGTGATAAAGAAGGGGTCAAGAAAGGACCTTGGACTCCTGAAGAAGATATCA TTTTAGTCTCTTACATTCAAGAACATGGTCCTGGAAATTGGAGGGCTGTTCCTACCAATACAGGGCTGCA TAGATGCAGTAAAAGTTGCAGGCTGAGATGGACTAATTACCTTAGGCCTGGGATCAAACGTGGTAACTTT ACTGACCATGAGGAGAAGATGATCATCCACCTTCAAGCTCTTTTGGGCAATAGATGGGCTGCAATAGCTT CATACCTCCCACAGAGAACTGACAATGACATTAAAAACTACTGGAACACCCACTTGAAGAAGAAGCTAAA CAAGCTTCAAGCAGGCACTGAAGGCCACTCTAAAGATCAAGGAT…	GGTCAATGGGAGAGAAGGCT	AAGTGCTTGGCTTTTCAGGG	K09422 transcription factor MYB, plant | (RefSeq) myb-related protein 306-like (A)	--	myb-related protein 306-like [Prunus avium]	RecName: Full=Myb-related protein 306;	SubName: Full=Uncharacterized protein {ECO:0000313|EMBL:EMJ16055.1};	Transcription factor, Myb superfamily	GO:0005634,nucleus; GO:0003677,DNA binding; GO:0006355,regulation of transcription, DNA-templated; GO:0006351,transcription, DNA-templated	PF00249.31:Myb-like DNA-binding domain
PsMYB105	MYB related	ATGGAGGGCTATAACTTGGGTGTGAGAAAAGGAGCTTGGACTAGAGAGGAAGATGATCTTTTGAGGCAGT GCATTGAGAATCATGGAGAAGGAAAGTGGCACCAAGTTCCTTTCAAAGCAGGGTTGAACAGGTGCAGGAG GAGCTGTAGACTAAGGTGGTTGAACTATTTGAAGCCAAATATCAAGAGAGGAGAGTTTGAAGAGGATGAA GTAGATCTAATAATTAGGCTTCACAAGCTTTTAGGAAACAGGTGGTCATTGATTGCTGGAAGACTTCCAG GAAGGACAGCGAATGATGTGAAAAATTATTGGACCACCCGACTACGGATGGATTCTCGCCTGAAAAAGGT GAAAGATAAACCCCAAGAAACAATAAGGACCATCGTAATAAGAC…	GACCTCAACCACGAAGCTTC	ATGGTGATGTTTGTGACGGC	K09422 transcription factor MYB, plant | (RefSeq) transcription factor MYB90-like (A)	--	transcription factor MYB75 [Prunus persica]	RecName: Full=Transcription factor MYB113; AltName: Full=Myb-related protein 113; Short=AtMYB113;	SubName: Full=R2R3 MYB transcription factor 10 {ECO:0000313|EMBL:ADK73605.1};	Transcription factor, Myb superfamily	GO:0005634,nucleus; GO:0003700,DNA-binding transcription factor activity; GO:0000981,DNA-binding transcription factor activity, RNA polymerase II-specific; GO:0043565,sequence-specific DNA binding; GO:0001135,RNA polymerase II transcription regulator recruiting activity; GO:0044212,transcription regulatory region DNA binding; GO:0030154,cell differentiation; GO:0007275,multicellular organism deve…	PF00249.31:Myb-like DNA-binding domain
PsMYB72	MYB related	ATGAGAAAACCTTGCTGTGAAAAAGAAGGCACGAACAAAGGAGCTTGGTCTAAACAAGAAGACCAAAAAC TCATTGATTACATTAAAGCTCATGGGGAAGGCTGTTGGCGATCTCTCCCCAAGGCTGCAGGGTTGCACCG CTGTGGCAAAAGTTGTAGGCTAAGATGGATAAACTATCTAAGGCCAGACATCAAACGTGGAAACTTTGAG CAAGATGAAGAAGACCTCATCATCAAACTACATGCCCTTCTTGGCAACCGGTGGTCGCTGATTGCTGGAA GGTTGCCAGGGAGGACGGACAACGAGGTGAAGAACTATTGGAATTCTCACATCCGGAAGAAGCTAATTAA AATGGGCATTGATCCCAATAACCATAGGCTAAACCAGATCATTC…	TCAAAGGGCCTCACAAGCTA	AAGCAATGGTGAGGTCGAGA	K09422 transcription factor MYB, plant | (RefSeq) myb-related protein 308-like (A)	--	myb-related protein 308-like [Prunus avium]	RecName: Full=Myb-related protein 308;	SubName: Full=R2R3 MYB transcriptional regulator {ECO:0000313|EMBL:ALH21138.1};	Transcription factor, Myb superfamily	GO:0005634,nucleus; GO:0003677,DNA binding; GO:0006355,regulation of transcription, DNA-templated; GO:0006351,transcription, DNA-templated	PF00249.31:Myb-like DNA-binding domain
PsMYB77	MYB related	ATGGAGGGCTATAACTTGGGCGTGAGAAAAGGAGCTTGGACTAAAGAGGAAGATGATGTTTTGAGGCAGT GCATTGAGAATCATGGAGAAGGAAAGTGGTACCAAGTTCCTTACAAAGCAGGGTTGAACAGGTGCAGGAA GAGCTGTAGACTAAGGTGGTTGAACTATTTGAAGCCAAATATCAAGATAGGAGAGTTTGCAGAGGATGAA GTAGACCTAATAATTAGGCTTCACAAGCTTTTAGGAAACAGGTGGTCATTGATTGCTGGAAGGCTTCCAG GAAGGACAGCGAATGATGTGAAAAATTATTGGAACACTCGACTGCGGATGGATTCTCGCCTGAAAAAGGT GAAATATAAACCCCAAGAAACAATAAAGACCATCGTAATAAGAC…	TGGAGGGCTATAACTTGGGC	CTTCCTGCACCTGTTCAACC	K09422 transcription factor MYB, plant | (RefSeq) transcription factor MYB90-like (A)	--	Myb10 V1-3 [Prunus avium]	RecName: Full=Transcription factor MYB113; AltName: Full=Myb-related protein 113; Short=AtMYB113;	SubName: Full=Myb10 V1-3 {ECO:0000313|EMBL:AJB28496.1};	Transcription factor, Myb superfamily	GO:0005634,nucleus; GO:0003700,DNA-binding transcription factor activity; GO:0000981,DNA-binding transcription factor activity, RNA polymerase II-specific; GO:0043565,sequence-specific DNA binding; GO:0001135,RNA polymerase II transcription regulator recruiting activity; GO:0044212,transcription regulatory region DNA binding; GO:0030154,cell differentiation; GO:0007275,multicellular organism deve…	PF00249.31:Myb-like DNA-binding domain
PsMYB17	MYB related	ATGGAGGGCTATAACTTGGGTGTGAGAAAAGGAGCTTGGACTGGAGAGGAAGATGATCTTTTGAGGCAGT GCATTGAGAATCATGGAGAAGGAAACTGGCACCAAGTTCCTTACAAAGCAGGATTACGCAGATGCAGGAA GAGCTGTAGACTAAGGTGGTTGAACTATTTGAAGCCAAATATCAAGAGAGGAGACTTTATGGAAGATGAA GTAGATCTAATAATTAGGCTTCACAAGCTTTTAGGAAACAGGTGGTCATTGATTGCTGGAAGGCTTCCAG GAAGGACAGCGAATGATGTGAAAAATTATTGGAACACCCGACTGCGGATGGATTCTCGCCTGAAAAAGGT GAAAGATAAACCCCAAGAAACAATAAAGACCATCGTAATAAGAC…	GACCTCAACCACGAAGCTTC	GGTGATGTTTGTGATGGCGT	K09422 transcription factor MYB, plant | (RefSeq) transcription factor MYB90-like (A)	--	transcription factor MYB75-like [Prunus avium]	RecName: Full=Transcription factor MYB113; AltName: Full=Myb-related protein 113; Short=AtMYB113;	SubName: Full=Myb10 V1-2 {ECO:0000313|EMBL:AJB28498.1};	Transcription factor, Myb superfamily	GO:0005634,nucleus; GO:0003700,DNA-binding transcription factor activity; GO:0000981,DNA-binding transcription factor activity, RNA polymerase II-specific; GO:0043565,sequence-specific DNA binding; GO:0001135,RNA polymerase II transcription regulator recruiting activity; GO:0044212,transcription regulatory region DNA binding; GO:0030154,cell differentiation; GO:0007275,multicellular organism deve…	PF00249.31:Myb-like DNA-binding domain
