# Supplementary material for: Integrated Metabolomics and Transcriptome Analysis of Anthocyanin Biosynthetic Pathway in Prunus serrulata
Source: Plants (Basel). 2025 Jan 3;14(1):114. doi: 10.3390/plants14010114 (PMC11723355; doi:10.3390/plants14010114)
Supplement: Supplementary file 1 [file plants-14-00114-s001.zip › Table S13-Initial data on total chlorophyll and anthocyanin content.xlsx]

## Sheet: Sheet1
sample	665nm	649nm	470nm	叶绿素a	叶绿素b	类胡萝卜素	叶绿素总含量	average		sample	530nm	657nm	样品重量	花青素含量2	average
AR-S1	0.0224	0.0138	0.0567	0.217536	0.18048	0.145041	0.398016	0.355808		AR-S1	1.2265	0.1473	0.1	1.18967	1.56344
	0.0197	0.0126	0.0493	0.188127	0.170292	0.119856	0.358419				1.9769	0.0112	0.1	1.9741
	0.018	0.0106	0.0492	0.178172	0.132816	0.137092	0.310988				1.5291	0.0102	0.1	1.52655
AR-S2	0.0054	0.0044	0.0142	0.045058	0.070296	0.0246435	0.115354	0.024188		AR-S2	1.5678	0.0427	0.1	1.55713	1.59047
	-0.0023	-0.0028	0.0043	-0.012821	-0.053052	0.0425169	-0.065873				1.5807	0.0084	0.1	1.5786
	0.0013	0.0008	0.0092	0.012631	0.010452	0.0325478	0.023083				1.6432	0.03	0.1	1.6357
AR-S3	-0.0008	-0.0006	0.0043	-0.007032	-0.00912	0.0218832	-0.016152	0.00307367		AR-S3	0.6863	0.0981	0.1	0.661775	0.68435
	0.0005	0.0005	0.0034	0.003535	0.00882	0.00971517	0.012355				0.6961	0.0894	0.1	0.67375
	0.0006	0.0005	0.0044	0.00493	0.008088	0.0141281	0.013018				0.719	0.0059	0.1	0.717525
EG-S1	-0.0011	-0.003	0.0062	0.005295	-0.066828	0.0565755	-0.061533	0.00446067		EG-S1	0.2845	0.249	0.1	0.22225	0.156575
	0.0025	0.0012	0.0104	0.026619	0.011652	0.0367665	0.038271				0.0519	0.0129	0.1	0.048675
	0.0028	0.001	0.0114	0.03218	0.004464	0.0441696	0.036644				0.2494	0.2024	0.1	0.1988
EG-S2	-0.0041	-0.0045	-0.0004	-0.026235	-0.082308	0.037154	-0.108543	-0.074612		EG-S2	0.1762	0.1374	0.1	0.14185	0.123583
	-0.0003	-0.0006	0.0034	-5.7e-05	-0.01278	0.0198664	-0.012837				0.2267	0.1987	0.1	0.177025
	-0.004	-0.0042	-0.0017	-0.026904	-0.075552	0.0286878	-0.102456				0.0599	0.0321	0.1	0.051875
EG-S3	-0.001	-0.0012	0.0013	-0.005694	-0.022632	0.0159585	-0.028326	-0.072804		EG-S3	0.2259	0.2143	0.1	0.172325	0.169442
	-0.0035	-0.0036	-0.0018	-0.024057	-0.064236	0.0229535	-0.088293				0.3114	0.309	0.1	0.23415
	-0.0039	-0.0042	-0.0017	-0.025509	-0.076284	0.0290192	-0.101793				0.1322	0.1214	0.1	0.10185
GF-S1	0.1007	0.0414	0.1265	1.11993	0.29622	0.368155	1.41615	1.33455		GF-S1	0.1521	0.136	0.1	0.1181	0.115667
	0.0882	0.0377	0.1078	0.971014	0.295368	0.293474	1.26638				0.0545	0.0118	0.1	0.05155
	0.094	0.0386	0.1204	1.04573	0.275376	0.353645	1.32111				0.2247	0.1894	0.1	0.17735
GF-S2	0.1076	0.042	0.1251	1.21206	0.260688	0.37832	1.47275	1.51102		GF-S2	0.2246	0.2159	0.1	0.170625	0.1832
	0.0932	0.0363	0.1048	1.0504	0.223824	0.314089	1.27422				0.2301	0.1914	0.1	0.18225
	0.1295	0.0513	0.1467	1.45358	0.332508	0.430809	1.78609				0.2494	0.2107	0.1	0.196725
GF-S3	0.1065	0.0415	0.1192	1.20015	0.25626	0.356412	1.45641	0.355808		GF-S3	0.1379	0.122	0.1	0.1074	0.096375
	0.1035	0.0407	0.1162	1.16381	0.258252	0.343538	1.42206				0.1155	0.0897	0.1	0.093075
	0.1194	0.0471	0.13	1.34158	0.301608	0.378062	1.64319				0.1085	0.0794	0.1	0.08865
