# Supplementary material for: Integrated Metabolomics and Transcriptome Analysis of Anthocyanin Biosynthetic Pathway in Prunus serrulata
Source: Plants (Basel). 2025 Jan 3;14(1):114. doi: 10.3390/plants14010114 (PMC11723355; doi:10.3390/plants14010114)
Supplement: Supplementary file 1 [file plants-14-00114-s001.zip › Table S2- Venn diagram of differential metabolites and Bar chart of differential metabolites.xlsx]

## Sheet: Figure3-a
EG_vs_AR-EG_vs_GF-GF_vs_AR_venn_result
Index	Compounds	Class.1	EG_vs_AR	EG_vs_GF	GF_vs_AR	GF_S3-1	GF_S3-2	GF_S3-3	AR_S3-1	AR_S3-2	AR_S3-3	cpd_ID	kegg_map
Anthocyanidin_04	Cyanidin-3,5-O-diglucoside	Cyanidin	TRUE	TRUE	TRUE	0.556450178	0.543476562	0.538904529	0.104372279	0.110104491	0.0925034068	C08639	ko00942
Anthocyanidin_08	Cyanidin-3-O-arabinoside	Cyanidin	TRUE	TRUE	TRUE	0.00166704626	0.00152076022	0.00165840881	0.0139430253	0.0117924251	0.0123510721	--	--
Anthocyanidin_11	Cyanidin-3-O-glucoside	Cyanidin	TRUE	TRUE	TRUE	0.908822657	0.53155649	0.978421053	63.8458647	60.4688623	62.6654309	C08604	ko00942
Anthocyanidin_12	Cyanidin-3-O-rutinoside	Cyanidin	TRUE	TRUE	TRUE	9.93659549	5.19855769	10.428519	165.159972	148.339521	158.674449	C08620	ko00942
Anthocyanidin_14	Cyanidin-3-O-sambubioside	Cyanidin	TRUE	TRUE	TRUE	0.0567781732	0.0290246094	0.0689721542	9.76581915	7.9297006	8.9854509	C20490	ko00942
Anthocyanidin_15	Cyanidin-3-O-sophoroside	Cyanidin	TRUE	TRUE	FALSE	0.399819098	0.354825721	0.295636475	0.275484468	0.220038024	0.246223347	C16306	ko00942
Anthocyanidin_16	Cyanidin-3-O-xyloside	Cyanidin	TRUE	TRUE	TRUE	0.000844139976	0.000713734976	0.000903659731	0.129787099	0.104368263	0.121646994	--	--
Anthocyanidin_27	Delphinidin-3-O-glucoside	Delphinidin	TRUE	TRUE	FALSE	7.02669039	7.07280649	7.49433905	8.46609616	7.9942515	8.43592184	C12138	ko00942
Anthocyanidin_68	Pelargonidin-3-O-glucoside	Pelargonidin	TRUE	FALSE	TRUE	0.00637191578	0.00506745793	0.00497628519	0.440959636	0.363293413	0.397112224	C12137	ko00942,ko01100,ko01110
Anthocyanidin_69	Pelargonidin-3-O-rutinoside	Pelargonidin	TRUE	TRUE	TRUE	0.0387636418	0.0216951623	0.0373344553	0.509774436	0.402661677	0.462456914	C12644	ko00942
Anthocyanidin_86	Peonidin-3-O-glucoside	Peonidin	TRUE	TRUE	TRUE	0.00804587782	0.00470658053	0.00566731946	0.0583474476	0.0460538922	0.050493487	C12141	ko00942
Anthocyanidin_89	Peonidin-3-O-sambubioside	Peonidin	TRUE	FALSE	TRUE	0.00974134045	0.00679390024	0.00917931457	0.00117182825	0.00098289521	0.00129446393	--	--
Anthocyanidin_98	Petunidin-3-O-glucoside	Petunidin	FALSE	TRUE	TRUE	15.0328885	14.9368389	14.9431151	0.0200618025	0.0194217066	0.0207326754	C12139	ko00942
Anthocyanidin_05	Cyanidin-3-O-(6-O-malonyl-beta-D-glucoside)	Cyanidin	TRUE	FALSE	TRUE	0.612906287	0.341760817	0.687181763	43.3717847	39.848503	42.0706413	C12643	ko00942
Anthocyanidin_105	Procyanidin B1	Procyanidin	FALSE	TRUE	TRUE	0.0212038849	0.0219019231	0.0249481946	0.0702747329	0.0529068862	0.0691980962	--	--
Anthocyanidin_21	Delphinidin-3-O-(6-O-malonyl-beta-D-glucoside)	Delphinidin	TRUE	FALSE	TRUE	0.108186536	0.121234675	0.108325275	0.0417076573	0.0369218563	0.0341212425	C16301	ko00942
Anthocyanidin_26	Delphinidin-3-O-galactoside	Delphinidin	TRUE	TRUE	TRUE	3.56390866	3.37770433	3.61517748	0.180004155	0.200181437	0.199591683	--	--
Anthocyanidin_30	Delphinidin-3-O-sambubioside	Delphinidin	FALSE	TRUE	FALSE	0.197531435	0.192673077	0.210250612	0.131493668	0.131881737	0.134295691	C20491	ko00942
Anthocyanidin_31	Delphinidin-3-O-sophoroside	Delphinidin	TRUE	TRUE	TRUE	2.23594009	2.17088041	2.10645043	0.261337455	0.246465868	0.260600501	C16307	ko00942
Anthocyanidin_32	Delphinidin-3-O-rutinoside-5-O-glucoside	Delphinidin	TRUE	FALSE	TRUE	1.65783511	1.78525841	1.64925643	0.671957855	0.722323353	0.59693988	--	--
Anthocyanidin_38	Kaempferol-3-O-rutinoside	flavonoid	TRUE	FALSE	TRUE	497.114472	525.519832	543.977968	68.3028294	75.4146707	75.2690381	C21833	ko00944,ko01110
Anthocyanidin_39	Naringenin	flavonoid	TRUE	TRUE	TRUE	0.0320103796	0.0297064303	0.0309023868	0.00415859715	0.00412299401	0.00531838677	C00509	ko00941,ko00943,ko01061,ko01100,ko01110
Anthocyanidin_40	Naringenin-7-O-glucoside	flavonoid	TRUE	FALSE	TRUE	7.8210261	7.04002404	8.10618115	1.68570736	1.73361377	1.86361323	C09099	ko00941
Anthocyanidin_42	Rutin	flavonoid	TRUE	FALSE	TRUE	1382.71945	1315.68209	1518.63831	403.343886	406.02994	396.093186	C05625	ko00944,ko01100,ko01110
Anthocyanidin_61	Pelargonidin-3-O-(6-O-malonyl-beta-D-glucoside)	Pelargonidin	TRUE	FALSE	TRUE	0.0379810202	0.0217808594	0.0371575887	2.99614167	2.60177844	2.79853707	C12642	ko00942
Anthocyanidin_66	Pelargonidin-3-O-arabinoside	Pelargonidin	FALSE	TRUE	TRUE	0.0103923191	0.0102690204	0.00986719706	0.0387708746	0.0343565868	0.0320618236	--	--
Anthocyanidin_67	Pelargonidin-3-O-galactoside	Pelargonidin	TRUE	FALSE	FALSE	0.0425738434	0.047109976	0.0415281518	0.0322681045	0.0368616766	0.0325301603	--	--
Anthocyanidin_71	Pelargonidin-3-O-sambubioside	Pelargonidin	TRUE	FALSE	TRUE	0.00293986358	0.0025033744	0.00289425949	0.134995251	0.102157186	0.12422014	C20489	ko00942
Anthocyanidin_88	Peonidin-3-O-rutinoside	Peonidin	TRUE	TRUE	FALSE	0.28194484	0.145824519	0.318549572	0.276185497	0.216539222	0.250160922	--	--
Anthocyanidin_79	Peonidin-3-O-(6-O-malonyl-beta-D-glucoside)	Peonidin	FALSE	FALSE	TRUE	0.0166115065	0.00768109976	0.0140771726	0.0862728532	0.0726287425	0.0835695391	--	--
Anthocyanidin_94	Petunidin-3-O-(6-O-p-coumaroyl)-glucoside	Petunidin	FALSE	TRUE	FALSE	25.9597568	24.0367488	24.5271114	N/A	N/A	N/A	--	--

## Sheet: Figure3-b
Differential fold change in metabolites of EG and AR
Index	Compounds	Class	EG_S3-1	EG_S3-2	EG_S3-3	AR_S3-1	AR_S3-2	AR_S3-3	Pvalue	Fold_Change	Log2FC	Type
Anthocyanidin_04	Cyanidin-3,5-O-diglucoside	Cyanidin	0.205786164	0.231120308	0.209269643	0.104372279	0.110104491	0.0925034068	6.349780529347525e-4	0.4751	-1.0737	down
Anthocyanidin_05	Cyanidin-3-O-(6-O-malonyl-beta-D-glucoside)	Cyanidin	0.884235067	0.892908929	0.909142857	43.3717847	39.848503	42.0706413	6.325101730570743e-4	46.6409	5.5435	up
Anthocyanidin_08	Cyanidin-3-O-arabinoside	Cyanidin	8.39835433e-4	6.34978269e-4	7.80821429e-4	0.0139430253	0.0117924251	0.0123510721	0.002696143663754323	16.8851	4.0777	up
Anthocyanidin_11	Cyanidin-3-O-glucoside	Cyanidin	2.08640492	2.32874852	2.22716667	63.8458647	60.4688623	62.6654309	2.539021878927069e-4	28.1498	4.8151	up
Anthocyanidin_12	Cyanidin-3-O-rutinoside	Cyanidin	33.9785656	34.0418807	34.7214286	165.159972	148.339521	158.674449	0.001544005254573261	4.5957	2.2003	up
Anthocyanidin_14	Cyanidin-3-O-sambubioside	Cyanidin	0.237425742	0.241582082	0.251219345	9.76581915	7.9297006	8.9854509	0.003759739035391026	36.5379	5.1913	up
Anthocyanidin_15	Cyanidin-3-O-sophoroside	Cyanidin	0.118379013	0.113109838	0.131761012	0.275484468	0.220038024	0.246223347	0.00941997263451431	2.042	1.03	up
Anthocyanidin_16	Cyanidin-3-O-xyloside	Cyanidin	0.00390417513	0.00328133149	0.00497565476	0.129787099	0.104368263	0.121646994	0.004119698975777511	29.2573	4.8707	up
Anthocyanidin_21	Delphinidin-3-O-(6-O-malonyl-beta-D-glucoside)	Delphinidin	0.082811154	0.090610727	0.10580297600000001	0.0417076573	0.0369218563	0.0341212425	0.008939472603945751	0.4038	-1.3083	down
Anthocyanidin_26	Delphinidin-3-O-galactoside	Delphinidin	1.34202458	1.32699328	1.2549494	0.180004155	0.200181437	0.199591683	2.9708780386685917e-4	0.1478	-2.7583	down
Anthocyanidin_27	Delphinidin-3-O-glucoside	Delphinidin	3.44762292	3.42795338	3.42979167	8.46609616	7.9942515	8.43592184	9.648617268013874e-4	2.4159	1.2726	up
Anthocyanidin_30	Delphinidin-3-O-sambubioside	Delphinidin	0.0819651564	0.0823974714	0.0771169643	0.131493668	0.131881737	0.134295691	1.0756158043672171e-4	1.6468	0.7197	insig
Anthocyanidin_31	Delphinidin-3-O-sophoroside	Delphinidin	0.708690573	0.698332675	0.706142857	0.261337455	0.246465868	0.260600501	1.1340035952268942e-6	0.3636	-1.4596	down
Anthocyanidin_32	Delphinidin-3-O-rutinoside-5-O-glucoside	Delphinidin	1.91577611	1.65572205	1.58522024	0.671957855	0.722323353	0.59693988	0.004474472151873275	0.3861	-1.373	down
Anthocyanidin_36	Dihydrokaempferol	flavonoid	0.308435595	0.274164856	0.299241071	N/A	N/A	N/A	N/A	N/A	N/A	insig
Anthocyanidin_38	Kaempferol-3-O-rutinoside	flavonoid	575.101585	530.544251	522.446429	68.3028294	75.4146707	75.2690381	9.925712020864702e-4	0.1345	-2.8943	down
Anthocyanidin_39	Naringenin	flavonoid	0.415529256	0.302471355	0.305068452	0.00415859715	0.00412299401	0.00531838677	0.012033810710622556	0.0133	-6.2324	down
Anthocyanidin_40	Naringenin-7-O-glucoside	flavonoid	6.10748679	6.1246938	6.35258929	1.68570736	1.73361377	1.86361323	5.10947365608909e-6	0.2843	-1.8145	down
Anthocyanidin_41	Quercetin-3-O-glucoside	flavonoid	742.960179	711.996247	740.818452	495.988326	533.449102	549.562124	9.436467164060406e-4	0.7191	-0.4757	insig
Anthocyanidin_42	Rutin	flavonoid	1739.96648	1587.04267	1723.85417	403.343886	406.02994	396.093186	0.0013795386953463517	0.2387	-2.0667	down
Anthocyanidin_45	Malvidin-3-O-(6''-acetylglucoside)-5-glucoside	Malvidin	0.0139594474	0.0122072797	0.0136499702	N/A	N/A	N/A	N/A	N/A	N/A	insig
Anthocyanidin_61	Pelargonidin-3-O-(6-O-malonyl-beta-D-glucoside)	Pelargonidin	0.0637240959	0.0579749111	0.0574267857	2.99614167	2.60177844	2.79853707	0.0017180266858246762	46.8746	5.5507	up
Anthocyanidin_62	Pelargonidin-3-O-(6-O-p-coumaroyl)-glucoside	Pelargonidin	0.0584948192	0.0882066377	0.0528794643	0.0922609814	0.0428095808	0.112003407	0.5451040973669056	1.238	0.308	insig
Anthocyanidin_66	Pelargonidin-3-O-arabinoside	Pelargonidin	0.0278124441	0.0263429573	0.0290348214	0.0387708746	0.0343565868	0.0320618236	0.05016338310026447	1.2644	0.3385	insig
Anthocyanidin_67	Pelargonidin-3-O-galactoside	Pelargonidin	0.083214039	0.0913121296	0.083233631	0.0322681045	0.0368616766	0.0325301603	3.6123844230268086e-4	0.3944	-1.3423	down
Anthocyanidin_68	Pelargonidin-3-O-glucoside	Pelargonidin	0.00668313694	0.00694510075	0.00802639881	0.440959636	0.363293413	0.397112224	0.0032442742140652613	55.4784	5.7939	up
Anthocyanidin_69	Pelargonidin-3-O-rutinoside	Pelargonidin	0.205311662	0.218194587	0.213944643	0.509774436	0.402661677	0.462456914	0.014463755924400008	2.1569	1.109	up
Anthocyanidin_71	Pelargonidin-3-O-sambubioside	Pelargonidin	0.00372878911	0.00391069735	0.00514818452	0.134995251	0.102157186	0.12422014	0.006754594609220436	28.2595	4.8207	up
Anthocyanidin_79	Peonidin-3-O-(6-O-malonyl-beta-D-glucoside)	Peonidin	N/A	N/A	N/A	0.0862728532	0.0726287425	0.0835695391	N/A	N/A	N/A	insig
Anthocyanidin_86	Peonidin-3-O-glucoside	Peonidin	0.00244505181	0.00262662386	0.0021195625	0.0583474476	0.0460538922	0.050493487	0.005225262290186221	21.5394	4.4289	up
Anthocyanidin_88	Peonidin-3-O-rutinoside	Peonidin	0.0329597725	0.0272983109	0.02888125	0.276185497	0.216539222	0.250160922	0.005842372674142239	8.334	3.059	up
Anthocyanidin_89	Peonidin-3-O-sambubioside	Peonidin	0.0104706826	0.0105973429	0.0103202083	0.00117182825	9.8289521e-4	0.00129446393	2.069519939347221e-7	0.1099	-3.1857	down
Anthocyanidin_94	Petunidin-3-O-(6-O-p-coumaroyl)-glucoside	Petunidin	0.0651381552	0.055168708	0.0592068452	N/A	N/A	N/A	N/A	N/A	N/A	insig
Anthocyanidin_96	Petunidin-3-O-arabinoside	Petunidin	N/A	N/A	N/A	0.0402480214	0.0411532934	0.0364869739	N/A	N/A	N/A	insig
Anthocyanidin_98	Petunidin-3-O-glucoside	Petunidin	0.0274447278	0.0310146187	0.0321779762	0.0200618025	0.0194217066	0.0207326754	0.014328633153815887	0.6644	-0.5899	insig
Anthocyanidin_105	Procyanidin B1	Procyanidin	0.0895745632	0.0774319439	0.0853059524	0.0702747329	0.0529068862	0.0691980962	0.04932709331528744	0.7625	-0.3912	insig
Anthocyanidin_106	Procyanidin B2	Procyanidin	1.50130435	1.16108356	1.14386905	1.31013158	0.879520958	1.20202004	0.47196874042562037	0.8911	-0.1663	insig

## Sheet: Figure3-c
Differential fold change in metabolites of EG and GF
Index	Compounds	Class	EG_S3-1	EG_S3-2	EG_S3-3	GF_S3-1	GF_S3-2	GF_S3-3	Pvalue	Fold_Change	Log2FC	Type
Anthocyanidin_04	Cyanidin-3,5-O-diglucoside	Cyanidin	0.205786164	0.231120308	0.209269643	0.556450178	0.543476562	0.538904529	1.5293108893855478e-5	2.5362	1.3427	up
Anthocyanidin_05	Cyanidin-3-O-(6-O-malonyl-beta-D-glucoside)	Cyanidin	0.884235067	0.892908929	0.909142857	0.612906287	0.341760817	0.687181763	0.07944067164439117	0.6112	-0.7103	insig
Anthocyanidin_08	Cyanidin-3-O-arabinoside	Cyanidin	8.39835433e-4	6.34978269e-4	7.80821429e-4	0.00166704626	0.00152076022	0.00165840881	4.960061174870642e-4	2.1485	1.1033	up
Anthocyanidin_11	Cyanidin-3-O-glucoside	Cyanidin	2.08640492	2.32874852	2.22716667	0.908822657	0.53155649	0.978421053	0.002999609814271631	0.3641	-1.4576	down
Anthocyanidin_12	Cyanidin-3-O-rutinoside	Cyanidin	33.9785656	34.0418807	34.7214286	9.93659549	5.19855769	10.428519	0.0036000167246066895	0.2488	-2.0069	down
Anthocyanidin_14	Cyanidin-3-O-sambubioside	Cyanidin	0.237425742	0.241582082	0.251219345	0.0567781732	0.0290246094	0.0689721542	0.0016349045278221022	0.212	-2.2379	down
Anthocyanidin_15	Cyanidin-3-O-sophoroside	Cyanidin	0.118379013	0.113109838	0.131761012	0.399819098	0.354825721	0.295636475	0.01452544499413966	2.8913	1.5317	up
Anthocyanidin_16	Cyanidin-3-O-xyloside	Cyanidin	0.00390417513	0.00328133149	0.00497565476	8.44139976e-4	7.13734976e-4	9.03659731e-4	0.021486597941957838	0.2024	-2.3047	down
Anthocyanidin_21	Delphinidin-3-O-(6-O-malonyl-beta-D-glucoside)	Delphinidin	0.082811154	0.090610727	0.10580297600000001	0.108186536	0.121234675	0.108325275	0.08289082997375628	1.2096	0.2745	insig
Anthocyanidin_26	Delphinidin-3-O-galactoside	Delphinidin	1.34202458	1.32699328	1.2549494	3.56390866	3.37770433	3.61517748	2.8968265981365194e-4	2.6903	1.4278	up
Anthocyanidin_27	Delphinidin-3-O-glucoside	Delphinidin	3.44762292	3.42795338	3.42979167	7.02669039	7.07280649	7.49433905	0.0015343906368216137	2.0954	1.0672	up
Anthocyanidin_30	Delphinidin-3-O-sambubioside	Delphinidin	0.0819651564	0.0823974714	0.0771169643	0.197531435	0.192673077	0.210250612	7.947271566970499e-4	2.4866	1.3142	up
Anthocyanidin_31	Delphinidin-3-O-sophoroside	Delphinidin	0.708690573	0.698332675	0.706142857	2.23594009	2.17088041	2.10645043	6.009868056594689e-4	3.0822	1.624	up
Anthocyanidin_32	Delphinidin-3-O-rutinoside-5-O-glucoside	Delphinidin	1.91577611	1.65572205	1.58522024	1.65783511	1.78525841	1.64925643	0.8585496569158142	0.9875	-0.0181	insig
Anthocyanidin_36	Dihydrokaempferol	flavonoid	0.308435595	0.274164856	0.299241071	N/A	N/A	N/A	N/A	N/A	N/A	insig
Anthocyanidin_38	Kaempferol-3-O-rutinoside	flavonoid	575.101585	530.544251	522.446429	497.114472	525.519832	543.977968	0.3921524263459419	0.9622	-0.0556	insig
Anthocyanidin_39	Naringenin	flavonoid	0.415529256	0.302471355	0.305068452	0.0320103796	0.0297064303	0.0309023868	0.014105511900535005	0.0905	-3.4659	down
Anthocyanidin_40	Naringenin-7-O-glucoside	flavonoid	6.10748679	6.1246938	6.35258929	7.8210261	7.04002404	8.10618115	0.03784292834234576	1.2358	0.3054	insig
Anthocyanidin_41	Quercetin-3-O-glucoside	flavonoid	742.960179	711.996247	740.818452	727.805457	692.668269	733.494492	0.4409692628873089	0.981	-0.0277	insig
Anthocyanidin_42	Rutin	flavonoid	1739.96648	1587.04267	1723.85417	1382.71945	1315.68209	1518.63831	0.024122480376356562	0.8349	-0.2603	insig
Anthocyanidin_45	Malvidin-3-O-(6''-acetylglucoside)-5-glucoside	Malvidin	0.0139594474	0.0122072797	0.0136499702	0.0110665777	0.0109079026	0.0123166157	0.060249484542195225	0.8612	-0.21560000000000001	insig
Anthocyanidin_61	Pelargonidin-3-O-(6-O-malonyl-beta-D-glucoside)	Pelargonidin	0.0637240959	0.0579749111	0.0574267857	0.0379810202	0.0217808594	0.0371575887	0.02355155607278012	0.5411	-0.886	insig
Anthocyanidin_62	Pelargonidin-3-O-(6-O-p-coumaroyl)-glucoside	Pelargonidin	0.0584948192	0.0882066377	0.0528794643	0.0741156584	0.124057392	0.0218499388	0.8447959533565698	1.1024	0.1406	insig
Anthocyanidin_66	Pelargonidin-3-O-arabinoside	Pelargonidin	0.0278124441	0.0263429573	0.0290348214	0.0103923191	0.0102690204	0.00986719706	0.0013662879168734178	0.367	-1.4461	down
Anthocyanidin_67	Pelargonidin-3-O-galactoside	Pelargonidin	0.083214039	0.0913121296	0.083233631	0.0425738434	0.047109976	0.0415281518	4.943005689828875e-4	0.509	-0.9743	insig
Anthocyanidin_68	Pelargonidin-3-O-glucoside	Pelargonidin	0.00668313694	0.00694510075	0.00802639881	0.00637191578	0.00506745793	0.00497628519	0.046276097711038945	0.7581	-0.3995	insig
Anthocyanidin_69	Pelargonidin-3-O-rutinoside	Pelargonidin	0.205311662	0.218194587	0.213944643	0.0387636418	0.0216951623	0.0373344553	2.9841011255975896e-5	0.1534	-2.7046	down
Anthocyanidin_71	Pelargonidin-3-O-sambubioside	Pelargonidin	0.00372878911	0.00391069735	0.00514818452	0.00293986358	0.0025033744	0.00289425949	0.06868601530847847	0.652	-0.6171	insig
Anthocyanidin_79	Peonidin-3-O-(6-O-malonyl-beta-D-glucoside)	Peonidin	N/A	N/A	N/A	0.0166115065	0.00768109976	0.0140771726	N/A	N/A	N/A	insig
Anthocyanidin_86	Peonidin-3-O-glucoside	Peonidin	0.00244505181	0.00262662386	0.0021195625	0.00804587782	0.00470658053	0.00566731946	0.06071187086442686	2.5614	1.3569	up
Anthocyanidin_88	Peonidin-3-O-rutinoside	Peonidin	0.0329597725	0.0272983109	0.02888125	0.28194484	0.145824519	0.318549572	0.05287044409643105	8.3725	3.0657	up
Anthocyanidin_89	Peonidin-3-O-sambubioside	Peonidin	0.0104706826	0.0105973429	0.0103202083	0.00974134045	0.00679390024	0.00917931457	0.17042959346733397	0.8192	-0.2877	insig
Anthocyanidin_93	Petunidin-3-O-(6-O-malonyl-beta-D-glucoside)	Petunidin	N/A	N/A	N/A	0.0475382562	0.0493491587	0.0487426561	N/A	N/A	N/A	insig
Anthocyanidin_94	Petunidin-3-O-(6-O-p-coumaroyl)-glucoside	Petunidin	0.0651381552	0.055168708	0.0592068452	25.9597568	24.0367488	24.5271114	5.413650912769936e-4	415.1416	8.6975	up
Anthocyanidin_95	Petunidin-3-O-5-O-(6-O-coumaroyl)-diglucoside	Petunidin	N/A	N/A	N/A	0.00698383749	0.00716201923	0.00546835985	N/A	N/A	N/A	insig
Anthocyanidin_97	Petunidin-3-O-galactoside	Petunidin	N/A	N/A	N/A	2.13702254	2.07223257	2.19204712	N/A	N/A	N/A	insig
Anthocyanidin_98	Petunidin-3-O-glucoside	Petunidin	0.0274447278	0.0310146187	0.0321779762	15.0328885	14.9368389	14.9431151	4.1241924866451065e-6	495.5226	8.9528	up
Anthocyanidin_100	Petunidin-3-O-sambubioside	Petunidin	N/A	N/A	N/A	0.0356666667	0.0394191707	0.0398610771	N/A	N/A	N/A	insig
Anthocyanidin_104	Procyanidin A2	Procyanidin	N/A	N/A	N/A	0.059524911	0.0614588341	0.0782298042	N/A	N/A	N/A	insig
Anthocyanidin_105	Procyanidin B1	Procyanidin	0.0895745632	0.0774319439	0.0853059524	0.0212038849	0.0219019231	0.0249481946	0.0015517680505858378	0.2697	-1.8906	down
Anthocyanidin_106	Procyanidin B2	Procyanidin	1.50130435	1.16108356	1.14386905	0.850361803	0.245688401	1.26738678	0.24162280441815157	0.6209	-0.6876	insig

## Sheet: Figure3-d
Differential fold change in metabolites of AR and GF
Index	Compounds	Class	GF_S3-1	GF_S3-2	GF_S3-3	AR_S3-1	AR_S3-2	AR_S3-3	Pvalue	Fold_Change	Log2FC	Type
Anthocyanidin_04	Cyanidin-3,5-O-diglucoside	Cyanidin	0.556450178	0.543476562	0.538904529	0.104372279	0.110104491	0.0925034068	4.586127518740825e-7	0.1873	-2.4166	down
Anthocyanidin_05	Cyanidin-3-O-(6-O-malonyl-beta-D-glucoside)	Cyanidin	0.612906287	0.341760817	0.687181763	43.3717847	39.848503	42.0706413	5.542353717928501e-4	76.3109	6.2538	up
Anthocyanidin_08	Cyanidin-3-O-arabinoside	Cyanidin	0.00166704626	0.00152076022	0.00165840881	0.0139430253	0.0117924251	0.0123510721	0.0032254772106869874	7.859	2.9743	up
Anthocyanidin_11	Cyanidin-3-O-glucoside	Cyanidin	0.908822657	0.53155649	0.978421053	63.8458647	60.4688623	62.6654309	2.0089459690084265e-4	77.3029	6.2725	up
Anthocyanidin_12	Cyanidin-3-O-rutinoside	Cyanidin	9.93659549	5.19855769	10.428519	165.159972	148.339521	158.674449	3.6037448529101576e-4	18.4705	4.2072	up
Anthocyanidin_14	Cyanidin-3-O-sambubioside	Cyanidin	0.0567781732	0.0290246094	0.0689721542	9.76581915	7.9297006	8.9854509	0.003587279883328664	172.3856	7.4295	up
Anthocyanidin_15	Cyanidin-3-O-sophoroside	Cyanidin	0.399819098	0.354825721	0.295636475	0.275484468	0.220038024	0.246223347	0.05610022346943085	0.7062	-0.5019	insig
Anthocyanidin_16	Cyanidin-3-O-xyloside	Cyanidin	8.44139976e-4	7.13734976e-4	9.03659731e-4	0.129787099	0.104368263	0.121646994	0.00402250135416853	144.5449	7.1754	up
Anthocyanidin_21	Delphinidin-3-O-(6-O-malonyl-beta-D-glucoside)	Delphinidin	0.108186536	0.121234675	0.108325275	0.0417076573	0.0369218563	0.0341212425	6.124032518958732e-4	0.3338	-1.5829	down
Anthocyanidin_26	Delphinidin-3-O-galactoside	Delphinidin	3.56390866	3.37770433	3.61517748	0.180004155	0.200181437	0.199591683	4.261380650498921e-4	0.0549	-4.1871	down
Anthocyanidin_27	Delphinidin-3-O-glucoside	Delphinidin	7.02669039	7.07280649	7.49433905	8.46609616	7.9942515	8.43592184	0.006678674024342679	1.1529	0.2053	insig
Anthocyanidin_30	Delphinidin-3-O-sambubioside	Delphinidin	0.197531435	0.192673077	0.210250612	0.131493668	0.131881737	0.134295691	0.004960293577848009	0.6623	-0.5944	insig
Anthocyanidin_31	Delphinidin-3-O-sophoroside	Delphinidin	2.23594009	2.17088041	2.10645043	0.261337455	0.246465868	0.260600501	3.111214884389438e-4	0.118	-3.0831	down
Anthocyanidin_32	Delphinidin-3-O-rutinoside-5-O-glucoside	Delphinidin	1.65783511	1.78525841	1.64925643	0.671957855	0.722323353	0.59693988	6.998069719237205e-5	0.391	-1.3548	down
Anthocyanidin_38	Kaempferol-3-O-rutinoside	flavonoid	497.114472	525.519832	543.977968	68.3028294	75.4146707	75.2690381	6.784910476810777e-4	0.1398	-2.8386	down
Anthocyanidin_39	Naringenin	flavonoid	0.0320103796	0.0297064303	0.0309023868	0.00415859715	0.00412299401	0.00531838677	2.951801249865659e-5	0.1468	-2.7681	down
Anthocyanidin_40	Naringenin-7-O-glucoside	flavonoid	7.8210261	7.04002404	8.10618115	1.68570736	1.73361377	1.86361323	0.0023316987010484143	0.23	-2.1203	down
Anthocyanidin_41	Quercetin-3-O-glucoside	flavonoid	727.805457	692.668269	733.494492	495.988326	533.449102	549.562124	8.789446059585714e-4	0.7331	-0.4479	insig
Anthocyanidin_42	Rutin	flavonoid	1382.71945	1315.68209	1518.63831	403.343886	406.02994	396.093186	0.00345215065027156	0.2859	-1.8064	down
Anthocyanidin_45	Malvidin-3-O-(6''-acetylglucoside)-5-glucoside	Malvidin	0.0110665777	0.0109079026	0.0123166157	N/A	N/A	N/A	N/A	N/A	N/A	insig
Anthocyanidin_61	Pelargonidin-3-O-(6-O-malonyl-beta-D-glucoside)	Pelargonidin	0.0379810202	0.0217808594	0.0371575887	2.99614167	2.60177844	2.79853707	0.001656276665422909	86.6333	6.4368	up
Anthocyanidin_62	Pelargonidin-3-O-(6-O-p-coumaroyl)-glucoside	Pelargonidin	0.0741156584	0.124057392	0.0218499388	0.0922609814	0.0428095808	0.112003407	0.8158264553317065	1.1229	0.1672	insig
Anthocyanidin_66	Pelargonidin-3-O-arabinoside	Pelargonidin	0.0103923191	0.0102690204	0.00986719706	0.0387708746	0.0343565868	0.0320618236	0.0059414089967709995	3.4456	1.7848	up
Anthocyanidin_67	Pelargonidin-3-O-galactoside	Pelargonidin	0.0425738434	0.047109976	0.0415281518	0.0322681045	0.0368616766	0.0325301603	0.012784265943871205	0.7748	-0.3681	insig
Anthocyanidin_68	Pelargonidin-3-O-glucoside	Pelargonidin	0.00637191578	0.00506745793	0.00497628519	0.440959636	0.363293413	0.397112224	0.003214057042255466	73.1841	6.1935	up
Anthocyanidin_69	Pelargonidin-3-O-rutinoside	Pelargonidin	0.0387636418	0.0216951623	0.0373344553	0.509774436	0.402661677	0.462456914	0.004257985277739964	14.0592	3.8134	up
Anthocyanidin_71	Pelargonidin-3-O-sambubioside	Pelargonidin	0.00293986358	0.0025033744	0.00289425949	0.134995251	0.102157186	0.12422014	0.006668321708006788	43.3431	5.4377	up
Anthocyanidin_79	Peonidin-3-O-(6-O-malonyl-beta-D-glucoside)	Peonidin	0.0166115065	0.00768109976	0.0140771726	0.0862728532	0.0726287425	0.0835695391	4.2764113395658615e-4	6.3193	2.6598	up
Anthocyanidin_86	Peonidin-3-O-glucoside	Peonidin	0.00804587782	0.00470658053	0.00566731946	0.0583474476	0.0460538922	0.050493487	0.0038376335925692532	8.4092	3.072	up
Anthocyanidin_88	Peonidin-3-O-rutinoside	Peonidin	0.28194484	0.145824519	0.318549572	0.276185497	0.216539222	0.250160922	0.9850714770349783	0.9954	-0.0067	insig
Anthocyanidin_89	Peonidin-3-O-sambubioside	Peonidin	0.00974134045	0.00679390024	0.00917931457	0.00117182825	9.8289521e-4	0.00129446393	0.013802596744452106	0.1341	-2.8986	down
Anthocyanidin_93	Petunidin-3-O-(6-O-malonyl-beta-D-glucoside)	Petunidin	0.0475382562	0.0493491587	0.0487426561	N/A	N/A	N/A	N/A	N/A	N/A	insig
Anthocyanidin_94	Petunidin-3-O-(6-O-p-coumaroyl)-glucoside	Petunidin	25.9597568	24.0367488	24.5271114	N/A	N/A	N/A	N/A	N/A	N/A	insig
Anthocyanidin_95	Petunidin-3-O-5-O-(6-O-coumaroyl)-diglucoside	Petunidin	0.00698383749	0.00716201923	0.00546835985	N/A	N/A	N/A	N/A	N/A	N/A	insig
Anthocyanidin_96	Petunidin-3-O-arabinoside	Petunidin	N/A	N/A	N/A	0.0402480214	0.0411532934	0.0364869739	N/A	N/A	N/A	insig
Anthocyanidin_97	Petunidin-3-O-galactoside	Petunidin	2.13702254	2.07223257	2.19204712	N/A	N/A	N/A	N/A	N/A	N/A	insig
Anthocyanidin_98	Petunidin-3-O-glucoside	Petunidin	15.0328885	14.9368389	14.9431151	0.0200618025	0.0194217066	0.0207326754	4.292205106239924e-6	0.0013	-9.5873	down
Anthocyanidin_100	Petunidin-3-O-sambubioside	Petunidin	0.0356666667	0.0394191707	0.0398610771	N/A	N/A	N/A	N/A	N/A	N/A	insig
Anthocyanidin_104	Procyanidin A2	Procyanidin	0.059524911	0.0614588341	0.0782298042	N/A	N/A	N/A	N/A	N/A	N/A	insig
Anthocyanidin_105	Procyanidin B1	Procyanidin	0.0212038849	0.0219019231	0.0249481946	0.0702747329	0.0529068862	0.0691980962	0.01490581850839005	2.8269	1.4992	up
Anthocyanidin_106	Procyanidin B2	Procyanidin	0.850361803	0.245688401	1.26738678	1.31013158	0.879520958	1.20202004	0.37396758903222405	1.4351	0.5212	insig
