# Supplementary material for: Integrated Metabolomics and Transcriptome Analysis of Anthocyanin Biosynthetic Pathway in Prunus serrulata
Source: Plants (Basel). 2025 Jan 3;14(1):114. doi: 10.3390/plants14010114 (PMC11723355; doi:10.3390/plants14010114)
Supplement: Supplementary file 1 [file plants-14-00114-s001.zip › Table S3-Contents of different metabolites in anthocyanin biosynthesis pathway of prunus serrulata.xlsx]

## Sheet: Sheet1
Differences in anthocyanin content
Compounds	EG_S3-1	EG_S3-2	EG_S3-3	GF_S3-1	GF_S3-2	GF_S3-3	AR_S3-1	AR_S3-2	AR_S3-3
Cyanidin-3,5-O-diglucoside	0.205786	0.23112	0.20927	0.55645	0.543477	0.538905	0.104372	0.110104	0.0925034
Cyanidin-3-O-arabinoside	0.000839835	0.000634978	0.000780821	0.00166705	0.00152076	0.00165841	0.013943	0.0117924	0.0123511
Cyanidin-3-O-glucoside	2.0864	2.32875	2.22717	0.908823	0.531556	0.978421	63.8459	60.4689	62.6654
Cyanidin-3-O-rutinoside	33.9786	34.0419	34.7214	9.9366	5.19856	10.4285	165.16	148.34	158.674
Cyanidin-3-O-sambubioside	0.237426	0.241582	0.251219	0.0567782	0.0290246	0.0689722	9.76582	7.9297	8.98545
Cyanidin-3-O-xyloside	0.00390418	0.00328133	0.00497565	0.00084414	0.000713735	0.00090366	0.129787	0.104368	0.121647
Pelargonidin-3-O-rutinoside	0.205312	0.218195	0.213945	0.0387636	0.0216952	0.0373345	0.509774	0.402662	0.462457
Peonidin-3-O-glucoside	0.00244505	0.00262662	0.00211956	0.00804588	0.00470658	0.00566732	0.0583474	0.0460539	0.0504935
Delphinidin-3-O-galactoside	1.34202	1.32699	1.25495	3.56391	3.3777	3.61518	0.180004	0.200181	0.199592
Delphinidin-3-O-sophoroside	0.708691	0.698333	0.706143	2.23594	2.17088	2.10645	0.261337	0.246466	0.260601
Naringenin	0.415529	0.302471	0.305068	0.0320104	0.0297064	0.0309024	0.0041586	0.00412299	0.00531839
