# Supplementary material for: Integrated Metabolomics and Transcriptome Analysis of Anthocyanin Biosynthetic Pathway in Prunus serrulata
Source: Plants (Basel). 2025 Jan 3;14(1):114. doi: 10.3390/plants14010114 (PMC11723355; doi:10.3390/plants14010114)
Supplement: Supplementary file 1 [file plants-14-00114-s001.zip › Table S4-Statistic of sequencing data quality from Prunus serrulata samples.xlsx]

## Sheet: Sheet1
Statistic of sequencing data quality from Prunus serrulata samples
Sample	Raw Reads	Clean Reads	Clean Base(G)	Error Rate(%)	Q20(%)	Q30(%)	GC Content(%)
AR_S1-1	45935844	44207026	6.63	0.02	98.18	94.34	45.25
AR_S1-2	47177326	45983052	6.9	0.03	98.06	93.88	45.35
AR_S1-3	45825150	44665782	6.7	0.03	98.1	94.03	45.39
AR_S2-1	48175256	46718550	7.01	0.03	97.84	93.48	45.2
AR_S2-2	47130510	45704230	6.86	0.03	98.08	94.1	45.17
AR_S2-3	45610814	44311816	6.65	0.03	98.02	93.94	45.29
AR_S3-1	45831872	44548316	6.68	0.03	98.09	94.09	45.05
AR_S3-2	47672076	46682440	7	0.02	98.18	94.2	45.18
AR_S3-3	46689310	46120434	6.92	0.03	98	93.9	45.02
EG_S1-1	47207512	46077056	6.91	0.03	98.13	94.21	45.04
EG_S1-2	44730880	43334452	6.5	0.02	98.32	94.62	44.91
EG_S1-3	44961182	43488158	6.52	0.03	98.11	94.1	44.89
EG_S2-1	45943186	44402434	6.66	0.03	98.06	93.97	44.84
EG_S2-2	51340062	48691144	7.3	0.02	98.3	94.54	44.12
EG_S2-3	48338350	46446664	6.97	0.02	98.24	94.37	44.37
EG_S3-1	48497200	45885730	6.88	0.03	98.14	94.09	44.19
EG_S3-2	44140158	42025894	6.3	0.02	98.28	94.44	44.23
EG_S3-3	45041788	43844644	6.58	0.03	98.09	94	44.48
GF_S1-1	51829268	50575356	7.59	0.03	98.04	93.85	45.49
GF_S1-3	51464198	50143488	7.52	0.02	98.2	94.28	44.83
GF_S2-1	47838172	46590962	6.99	0.02	98.18	94.29	44.79
GF_S2-2	45005984	44042940	6.61	0.02	98.28	94.46	44.92
GF_S2-3	43616220	41605602	6.24	0.02	98.3	94.55	44.14
GF_S3-1	48316996	47094638	7.06	0.03	97.98	93.98	44.76
GF_S3-2	43318936	41455030	6.22	0.02	98.19	94.18	43.81
GF_S3-3	48949048	47125010	7.07	0.02	98.31	94.6	44.15
