# Supplementary material for: Integrated Metabolomics and Transcriptome Analysis of Anthocyanin Biosynthetic Pathway in Prunus serrulata
Source: Plants (Basel). 2025 Jan 3;14(1):114. doi: 10.3390/plants14010114 (PMC11723355; doi:10.3390/plants14010114)
Supplement: Supplementary file 1 [file plants-14-00114-s001.zip › Table S5-Comparison efficiency statistics of Prunus serrulata.xlsx]

## Sheet: Sheet1
Comparison efficiency statistics of Prunus serrulata
Sample	Total Reads	Reads mapped	Unique mapped	Multi mapped
AR_S1-1	44207026	37329706(84.44%)	35650215(80.64%)	2355680(3.80%)
AR_S1-2	45983052	38885264(84.56%)	37255188(81.02%)	2218222(3.54%)
AR_S1-3	44665782	38036892(85.16%)	36394585(81.48%)	2262367(3.68%)
AR_S2-1	46718550	39191709(83.89%)	37094086(79.40%)	3022748(4.49%)
AR_S2-2	45704230	38224931(83.64%)	36170777(79.14%)	2984637(4.49%)
AR_S2-3	44311816	37031907(83.57%)	34991314(78.97%)	2948736(4.61%)
AR_S3-1	44548316	36539213(82.02%)	34820507(78.16%)	2390196(3.86%)
AR_S3-2	46682440	38561549(82.60%)	36710234(78.64%)	2570228(3.97%)
AR_S3-3	46120434	37932114(82.25%)	36248986(78.60%)	2268010(3.65%)
EG_S1-1	46077056	38595662(83.76%)	36559165(79.34%)	2931348(4.42%)
EG_S1-2	43334452	36987693(85.35%)	34810896(80.33%)	3212723(5.02%)
EG_S1-3	43488158	37129366(85.38%)	35141333(80.81%)	2941855(4.57%)
EG_S2-1	44402434	34397034(77.47%)	32638832(73.51%)	2489653(3.96%)
EG_S2-2	48691144	37882742(77.80%)	35931379(73.79%)	2846554(4.01%)
EG_S2-3	46446664	36092215(77.71%)	34158871(73.54%)	2804201(4.16%)
EG_S3-1	45885730	33964055(74.02%)	32275018(70.34%)	2415547(3.68%)
EG_S3-2	42025894	31377983(74.66%)	29814446(70.94%)	2221292(3.72%)
EG_S3-3	43844644	32417145(73.94%)	30749963(70.13%)	2345144(3.80%)
GF_S1-1	50575356	42322794(83.68%)	40471802(80.02%)	2553760(3.66%)
GF_S1-2	44278594	35396025(79.94%)	33932200(76.63%)	1997010(3.31%)
GF_S1-3	50143488	39020234(77.82%)	37373617(74.53%)	2251238(3.28%)
GF_S2-1	46590962	35439872(76.07%)	33836961(72.63%)	2229445(3.44%)
GF_S2-2	44042940	34168359(77.58%)	32622152(74.07%)	2121186(3.51%)
GF_S2-3	41605602	32061000(77.06%)	30543521(73.41%)	2161080(3.65%)
GF_S3-1	47094638	32813461(69.68%)	31346538(66.56%)	2027757(3.11%)
GF_S3-2	41455030	29371058(70.85%)	28074005(67.72%)	1808721(3.13%)
GF_S3-3	47125010	34351436(72.89%)	32823107(69.65%)	2105536(3.24%)
