# Supplementary material for: Integrated Metabolomics and Transcriptome Analysis of Anthocyanin Biosynthetic Pathway in Prunus serrulata
Source: Plants (Basel). 2025 Jan 3;14(1):114. doi: 10.3390/plants14010114 (PMC11723355; doi:10.3390/plants14010114)
Supplement: Supplementary file 1 [file plants-14-00114-s001.zip › Table S6-All DEGs gene information.xlsx]

## Sheet: EG_vs_AR
EG vs AR DEGs gene information
ID	AR_S1-1_fpkm	AR_S1-2_fpkm	AR_S1-3_fpkm	AR_S2-1_fpkm	AR_S2-2_fpkm	AR_S2-3_fpkm	AR_S3-1_fpkm	AR_S3-2_fpkm	AR_S3-3_fpkm	EG_S1-1_fpkm	EG_S1-2_fpkm	EG_S1-3_fpkm	EG_S2-1_fpkm	EG_S2-2_fpkm	EG_S2-3_fpkm	EG_S3-1_fpkm	EG_S3-2_fpkm	EG_S3-3_fpkm	log2FoldChange	pvalue	regulated	KEGG	KEGG pathway	NR	Swissprot	Tremble	KOG	GO	Pfam
EVM0000007	0.26	0.17	0.08	1.59	0.6	0.53	1.25	0.25	1.03	0.43	2.62	1.61	2.89	1.16	4.75	1.57	2.34	3.87	-1.79532	0.00172913	down	K00939 adenylate kinase [EC:2.7.4.3] | (RefSeq) LOW QUALITY PROTEIN: probable adenylate kinase 1, chloroplastic (A)	ko00230: Purine metabolism; ko00730: Thiamine metabolism	PREDICTED: LOW QUALITY PROTEIN: probable adenylate kinase 1, chloroplastic [Prunus mume]	RecName: Full=Probable adenylate kinase 1, chloroplastic; EC=2.7.4.3; AltName: Full=Adenylate monophosphate kinase 1; Flags: Precursor;	SubName: Full=Uncharacterized protein {ECO:0000313|EMBL:ONI24045.1};	Adenylate kinase	GO:0005739,mitochondrion; GO:0004017,adenylate kinase activity; GO:0005524,ATP binding	PF05191.14:Adenylate kinase, active site lid
EVM0000011	13.99	9.12	6.87	4.86	4.98	3.34	0.39	1.22	1.61	2.35	3.53	4.01	0.98	2.58	0.27	2.27	1.08	0.74	1.26225	0.0137409	up	--	--	hypothetical protein PRUPE_2G078000 [Prunus persica]	--	SubName: Full=Uncharacterized protein {ECO:0000313|EMBL:ONI21644.1};	--	--	--
EVM0000012	0	0	0	0	0.03	0.17	0.24	0.56	0.1	0.17	0.07	0	1.28	1.95	2.11	56.79	55.84	54.46	-7.02936	6.56561e-08	down	K19564 choline transport protein | (RefSeq) choline transport protein-like (A)	--	amino-acid permease BAT1 homolog [Prunus persica]	RecName: Full=Amino-acid permease BAT1; AltName: Full=Bidirectional amino acid transporter 1; AltName: Full=GABA permease; Short=AtGABP;	SubName: Full=Uncharacterized protein {ECO:0000313|EMBL:ONI34610.1};	Amino acid transporters	GO:0005887,integral component of plasma membrane; GO:0031966,mitochondrial membrane; GO:0005739,mitochondrion; GO:0015297,antiporter activity; GO:0015181,arginine transmembrane transporter activity; GO:0015185,gamma-aminobutyric acid transmembrane transporter activity; GO:0015180,L-alanine transmembrane transporter activity; GO:0005313,L-glutamate transmembrane transporter activity; GO:0015189,L-…	PF13520.6:Amino acid permease
EVM0000015	0	0	0	0	0	0.19	0.05	0	0	9.18	6.51	8.44	5.24	9.13	6.46	2.35	3.72	2.66	-7.89168	2.48562e-26	down	K01193 beta-fructofuranosidase [EC:3.2.1.26] | (RefSeq) LOC109747879; beta-fructofuranosidase, insoluble isoenzyme 3-like (A)	ko00052: Galactose metabolism; ko00500: Starch and sucrose metabolism	UPF0481 protein At3g47200 [Prunus persica]	RecName: Full=UPF0481 protein At3g47200;	SubName: Full=Uncharacterized protein {ECO:0000313|EMBL:EMJ04264.1};	--	GO:0016021,integral component of membrane; GO:0005886,plasma membrane	PF03140.15:Plant protein of unknown function
EVM0000025	4.92	3.6	4.83	0.23	0.33	0.19	0.39	0.32	0.37	0.28	0.44	0.15	0.42	0	0.1	0.27	0.06	0	2.88235	0.000166181	up	K10872 meiotic recombination protein DMC1 | (RefSeq) meiotic recombination protein DMC1 homolog (A)	--	meiotic recombination protein DMC1 homolog [Prunus persica]	RecName: Full=Meiotic recombination protein DMC1 homolog;	SubName: Full=Uncharacterized protein {ECO:0000313|EMBL:ONI26401.1};	Meiotic recombination protein Dmc1	GO:0000794,condensed nuclear chromosome; GO:0005654,nucleoplasm; GO:0005524,ATP binding; GO:0008094,DNA-dependent ATPase activity; GO:0003690,double-stranded DNA binding; GO:0000400,four-way junction DNA binding; GO:0000150,recombinase activity; GO:0003697,single-stranded DNA binding; GO:0070192,chromosome organization involved in meiotic cell cycle; GO:0000730,DNA recombinase assembly; GO:000631…	PF08423.11:Rad51
EVM0000029	0.07	0.21	0.11	0.03	0	0.04	0	0	0	0.64	0.04	0.07	0.12	0.04	0.04	0.73	1.46	0.72	-3.21126	0.000625146	down	K21374 7-deoxyloganetin glucosyltransferase [EC:2.4.1.324] | (RefSeq) 7-deoxyloganetin glucosyltransferase-like (A)	ko00902: Monoterpenoid biosynthesis	7-deoxyloganetin glucosyltransferase-like [Prunus avium]	RecName: Full=7-deoxyloganetin glucosyltransferase; EC=2.4.1.324; AltName: Full=Iridoid 1-O-glucosyltransferase; AltName: Full=UDP-glucose glucosyltransferase 6; Short=CrUGT6; AltName: Full=UDP-glycosyltransferase 85A23;	RecName: Full=Glycosyltransferase {ECO:0000256|RuleBase:RU362057}; EC=2.4.1.- {ECO:0000256|RuleBase:RU362057};	UDP-glucuronosyl and UDP-glucosyl transferase	GO:0035251,UDP-glucosyltransferase activity; GO:1900994,(-)-secologanin biosynthetic process	PF00201.18:UDP-glucoronosyl and UDP-glucosyl transferase
EVM0000034	14.6	13.31	15.42	13.17	13.95	12.01	13.71	12.46	14.33	32.74	39.79	31.36	33.19	32.77	25.4	26.36	23.87	22.16	-1.11302	1.34106e-14	down	K06130 lysophospholipase II [EC:3.1.1.5] | (RefSeq) acyl-protein thioesterase 2 (A)	ko00564: Glycerophospholipid metabolism	PREDICTED: acyl-protein thioesterase 2 [Prunus mume]	--	SubName: Full=Uncharacterized protein {ECO:0000313|EMBL:ONH98251.1};	Lysophospholipase	GO:0016787,hydrolase activity	PF02230.16:Phospholipase/Carboxylesterase
EVM0000039	4.72	8.5	7.65	4.55	3.83	5.2	3.63	3.75	5.07	0.83	1.92	1.9	0.5	0.75	0.24	1.45	1.51	1.25	2.1863	1.66247e-17	up	--	--	uncharacterized protein LOC18777204 [Prunus persica]	--	SubName: Full=Uncharacterized protein {ECO:0000313|EMBL:ONI05568.1};	--	--	PF03980.14:Nnf1
EVM0000041	5.63	5.72	6.5	2.03	1.62	2.41	2.18	2.53	1.96	0.48	0.92	0.91	0.64	0.86	0.45	1.1	1.03	1.01	1.95593	1.20223e-15	up	K13430 serine/threonine-protein kinase PBS1 [EC:2.7.11.1] | (RefSeq) serine/threonine-protein kinase CDL1-like (A)	ko04626: Plant-pathogen interaction	PREDICTED: putative receptor-like protein kinase At1g80870 [Prunus mume]	RecName: Full=Putative receptor-like protein kinase At1g80870; EC=2.7.11.1;	SubName: Full=Uncharacterized protein {ECO:0000313|EMBL:ONI16458.1};	Serine/threonine protein kinase	GO:0016021,integral component of membrane; GO:0005886,plasma membrane; GO:0005524,ATP binding; GO:0004675,transmembrane receptor protein serine/threonine kinase activity; GO:0007166,cell surface receptor signaling pathway; GO:0006468,protein phosphorylation	PF00069.25:Protein kinase domain
EVM0000045	1.14	1	0.96	0.34	0.16	0.18	0.79	0.33	0.47	0.35	0.48	0.57	1.23	1.45	2.04	1.63	1.7	1.44	-1.14947	0.00587731	down	K11293 protein HIRA/HIR1 | (RefSeq) hypothetical protein (A)	--	uncharacterized protein LOC110765377 isoform X1 [Prunus avium]	--	SubName: Full=Uncharacterized protein {ECO:0000313|EMBL:ONI31553.1};	--	--	PF12090.8:Spt20 family
EVM0000049	5.32	5.71	5.08	3.27	2.88	2.49	3.16	3.73	3.17	6.54	6.22	7.16	7.33	4.97	7.69	12.19	15.83	12.62	-1.24072	1.31902e-08	down	K03253 translation initiation factor 3 subunit B | (RefSeq) eukaryotic translation initiation factor 3 subunit B-like (A)	ko03013: RNA transport	eukaryotic translation initiation factor 3 subunit B-like isoform X2 [Prunus avium]	RecName: Full=Eukaryotic translation initiation factor 3 subunit B {ECO:0000255|HAMAP-Rule:MF_03001}; Short=eIF3b {ECO:0000255|HAMAP-Rule:MF_03001}; AltName: Full=eIF-3-eta {ECO:0000255|HAMAP-Rule:MF_03001}; AltName: Full=eIF3 p110 {ECO:0000255|HAMAP-Rule:MF_03001};	SubName: Full=Uncharacterized protein {ECO:0000313|EMBL:ONI06194.1};	Translation initiation factor 3, subunit b (eIF-3b)	GO:0005852,eukaryotic translation initiation factor 3 complex; GO:0003743,translation initiation factor activity; GO:0031369,translation initiation factor binding	PF00076.22:RNA recognition motif. (a.k.a. RRM, RBD, or RNP domain)
EVM0000054	1.88	1.3	2.14	0.34	0.25	0.36	0.26	0.09	0.22	0.41	0.2	0.26	0.11	0.36	0.27	0.07	0.12	0.37	1.44656	0.00640008	up	--	--	DDT domain-containing protein DDR4 [Prunus avium]	RecName: Full=DDT domain-containing protein DDR4 {ECO:0000305}; AltName: Full=DDT-related protein 4 {ECO:0000303|PubMed:23691993};	SubName: Full=Uncharacterized protein {ECO:0000313|EMBL:EMJ26055.1};	--	GO:0005634,nucleus; GO:0006355,regulation of transcription, DNA-templated; GO:0006351,transcription, DNA-templated	--
EVM0000065	17.69	18.14	18.27	16.56	13.13	12.58	3.03	5.49	4.45	26.44	23.12	19.31	2.79	2.21	2.54	103.55	124.88	120.16	-1.99096	0.00219968	down	K00521 ferric-chelate reductase [EC:1.16.1.7] | (RefSeq) ferric reduction oxidase 7, chloroplastic-like (A)	--	NAC transcription factor 29 [Prunus persica]	RecName: Full=NAC transcription factor 29; Short=AtNAC029; AltName: Full=Protein NAC-LIKE, ACTIVATED BY AP3/PI; Short=AtNAP;	SubName: Full=Uncharacterized protein {ECO:0000313|EMBL:EMJ24523.1};	--	GO:0005634,nucleus; GO:0003677,DNA binding; GO:0003700,DNA-binding transcription factor activity; GO:0009793,embryo development ending in seed dormancy; GO:0009908,flower development; GO:0009835,fruit ripening; GO:0010150,leaf senescence; GO:0009825,multidimensional cell growth; GO:0006351,transcription, DNA-templated	PF02365.15:No apical meristem (NAM) protein
EVM0000066	0	0.2	0.21	0.21	0.11	0.22	0	0.41	0	239.63	249.51	249.85	213.69	196.56	179.59	138.39	132.83	151.81	-10.342	4.4857e-122	down	K07937 ADP-ribosylation factor 1/2 | (RefSeq) ADP-ribosylation factor-like isoform X1 (A)	ko04144: Endocytosis	putative small GTPase superfamily, Rab type [Helianthus annuus]	RecName: Full=ADP-ribosylation factor 2;	SubName: Full=Uncharacterized protein {ECO:0000313|EMBL:CCB50276.1};	GTP-binding ADP-ribosylation factor Arf1	GO:0005794,Golgi apparatus; GO:0005525,GTP binding; GO:0006886,intracellular protein transport; GO:0006471,protein ADP-ribosylation; GO:0007264,small GTPase mediated signal transduction; GO:0016192,vesicle-mediated transport	PF00025.21:ADP-ribosylation factor family
EVM0000069	4.13	4.04	3.53	0.54	0.61	0.76	0.43	0.35	0.36	0.27	0.64	0.28	0.16	0.37	0.25	0.33	0.29	0.23	2.17059	3.73788e-06	up	K00695 sucrose synthase [EC:2.4.1.13] | (GenBank) sucrose synthase (A)	ko00500: Starch and sucrose metabolism	TMV resistance protein N-like [Prunus avium]	RecName: Full=TMV resistance protein N;	SubName: Full=Uncharacterized protein {ECO:0000313|EMBL:EMJ28117.1};	--	GO:0005737,cytoplasm; GO:0043531,ADP binding; GO:0005524,ATP binding; GO:0009626,plant-type hypersensitive response; GO:0007165,signal transduction	PF01582.20:TIR domain
EVM0003760	70.84	64.03	47.77	44.66	40.53	37.98	18.9	30.66	27.67	3.48	2.85	1.65	0.23	0.88	0.33	2.82	2.74	2.3	-4.45708	7.23839e-31	up	K09422 transcription factor MYB, plant | (RefSeq) transcription factor MYB90-like (A)	--	transcription factor MYB75-like [Prunus avium]	RecName: Full=Transcription factor MYB113; AltName: Full=Myb-related protein 113; Short=AtMYB113;	SubName: Full=Myb10 V1-2 {ECO:0000313|EMBL:AJB28498.1};	Transcription factor, Myb superfamily	GO:0005634,nucleus; GO:0003700,DNA-binding transcription factor activity; GO:0000981,DNA-binding transcription factor activity, RNA polymerase II-specific; GO:0043565,sequence-specific DNA binding; GO:0001135,RNA polymerase II transcription regulator recruiting activity; GO:0044212,transcription regulatory region DNA binding; GO:0030154,cell differentiation; GO:0007275,multicellular organism deve…	PF00249.31:Myb-like DNA-binding domain
EVM0000085	1.92	1.38	0.61	0.2	0.72	0.74	0.27	0.6	0.46	0.41	0.16	0.37	0.11	0.32	0.39	0.35	0	0.12	1.5223	0.00110764	up	K15032 mTERF domain-containing protein, mitochondrial | (RefSeq) transcription termination factor MTERF6, chloroplastic/mitochondrial-like (A)	--	transcription termination factor MTERF6, chloroplastic/mitochondrial-like [Prunus avium]	RecName: Full=Transcription termination factor MTERF6, chloroplastic/mitochondrial {ECO:0000305}; AltName: Full=Mitochondrial transcription termination factor 6 {ECO:0000303|PubMed:23087700}; AltName: Full=Protein PIGMENT DEFECTIVE 191 {ECO:0000305}; Flags: Precursor;	SubName: Full=Uncharacterized protein {ECO:0000313|EMBL:EMJ22365.1};	Mitochondrial transcription termination factor, mTERF	GO:0009507,chloroplast; GO:0005739,mitochondrion; GO:0003690,double-stranded DNA binding; GO:0003723,RNA binding; GO:0006353,DNA-templated transcription, termination; GO:0006355,regulation of transcription, DNA-templated; GO:0008033,tRNA processing	PF02536.14:mTERF
EVM0000104	63.09	73.34	66.87	113.35	116.84	87.38	125.66	113.78	117.6	211.23	213.77	186.5	207.96	246.27	226.81	239.24	259.55	274.91	-1.15887	6.37063e-07	down	--	--	putative phosphatidylglycerol/phosphatidylinositol transfer protein DDB_G0282179 [Prunus avium]	--	SubName: Full=Uncharacterized protein {ECO:0000313|EMBL:EMJ03908.1};	Uncharacterized conserved protein, contains ML domain	GO:0005622,intracellular; GO:0032366,intracellular sterol transport	PF02221.15:ML domain
EVM0000106	46.51	38.21	37.86	6.33	5.4	5.8	5.96	5.87	5.74	12.65	12.25	10.21	4.55	4.98	4.27	0.38	0.97	0.44	1.4597	0.016158	up	--	--	uncharacterized protein LOC110753131 [Prunus avium]	--	SubName: Full=Uncharacterized protein {ECO:0000313|EMBL:EMJ25536.1};	--	GO:0003676,nucleic acid binding	--
EVM0000110	1.62	3.76	3.09	6.19	6.48	8.18	8.29	9.21	10.14	6.16	8.27	7.3	9.26	11.49	11.84	34.78	40.01	49.83	-1.51667	0.00195852	down	K00815 tyrosine aminotransferase [EC:2.6.1.5] | (RefSeq) probable aminotransferase TAT2 (A)	ko00130: Ubiquinone and other terpenoid-quinone biosynthesis; ko00270: Cysteine and methionine metabolism; ko00350: Tyrosine metabolism; ko00360: Phenylalanine metabolism; ko00400: Phenylalanine, tyrosine and tryptophan biosynthesis; ko00950: Isoquinoline alkaloid biosynthesis; ko00960: Tropane, piperidine and pyridine alkaloid biosynthesis	probable aminotransferase TAT2 [Prunus avium]	RecName: Full=Probable aminotransferase TAT2; EC=2.6.1.-; AltName: Full=Tyrosine aminotransferase 2;	SubName: Full=Uncharacterized protein {ECO:0000313|EMBL:EMJ12993.1};	Tyrosine aminotransferase	GO:0005829,cytosol; GO:0004838,L-tyrosine:2-oxoglutarate aminotransferase activity; GO:0030170,pyridoxal phosphate binding; GO:0006572,tyrosine catabolic process; GO:0010189,vitamin E biosynthetic process	PF00155.21:Aminotransferase class I and II
EVM0000113	8.2	5.29	6.82	0.68	0.8	0.71	0.77	0.89	0.48	0.26	0.22	0	0	0	0.06	0.49	0.2	0.13	3.99314	2.97169e-08	up	K20716 mitogen-activated protein kinase kinase kinase 17/18 | (RefSeq) mitogen-activated protein kinase kinase kinase NPK1-like (A)	ko04016: MAPK signaling pathway - plant	mitogen-activated protein kinase kinase kinase 2 [Prunus persica]	RecName: Full=Mitogen-activated protein kinase kinase kinase 17 {ECO:0000303|PubMed:25720833}; EC=2.7.11.25 {ECO:0000250|UniProtKB:Q9ZVP5, ECO:0000255|PROSITE-ProRule:PRU00159};	SubName: Full=Uncharacterized protein {ECO:0000313|EMBL:ONI16455.1};	MEKK and related serine/threonine protein kinases	GO:0005737,cytoplasm; GO:0005634,nucleus; GO:0005524,ATP binding; GO:0004709,MAP kinase kinase kinase activity; GO:0004674,protein serine/threonine kinase activity; GO:0004702,NA; GO:0009738,abscisic acid-activated signaling pathway; GO:0032147,activation of protein kinase activity; GO:0007346,regulation of mitotic cell cycle; GO:0009737,response to abscisic acid; GO:0006970,response to osmotic s…	PF00069.25:Protein kinase domain
EVM0000118	1.95	2.46	2.33	1.27	1.49	1.86	0.84	1.16	1.05	0.8	0.46	0.06	0.42	0.71	0.07	0.07	0	0.44	2.18674	5.19385e-07	up	K00384 thioredoxin reductase (NADPH) [EC:1.8.1.9] | (RefSeq) thioredoxin reductase 1-like (A)	ko00450: Selenocompound metabolism	germin-like protein subfamily 2 member 4 [Prunus avium]	RecName: Full=Germin-like protein subfamily 2 member 4; Flags: Precursor;	SubName: Full=Uncharacterized protein {ECO:0000313|EMBL:EMJ22726.1};	--	GO:0048046,apoplast; GO:0005618,cell wall; GO:0009505,plant-type cell wall; GO:0009506,plasmodesma; GO:0030145,manganese ion binding; GO:0045735,nutrient reservoir activity; GO:0010497,plasmodesmata-mediated intercellular transport; GO:2000280,regulation of root development	PF00190.22:Cupin
EVM0000126	0.07	0	0	0.03	0.03	0.1	0.03	0	0.07	0.13	0.07	0.21	0	0	0	3.4	3.08	2.6	-4.72234	0.000136199	down	K23612 neural Wiskott-Aldrich syndrome protein | (RefSeq) basic proline-rich protein-like (A)	ko04144: Endocytosis	extensin-like [Prunus persica]	--	SubName: Full=Uncharacterized protein {ECO:0000313|EMBL:ONI35249.1};	--	GO:0016021,integral component of membrane	--
EVM0000130	0.15	0.23	0.1	0.14	0.14	0.1	0.1	0.14	0.05	0	0	0.05	0.22	0.05	0.1	1.43	1.91	1.49	-2.18386	0.013132	down	K10664 E3 ubiquitin-protein ligase ATL6/9/15/31/42/55 [EC:2.3.2.27] | (RefSeq) RING-H2 finger protein ATL54 (A)	--	RING-H2 finger protein ATL54-like [Prunus avium]	RecName: Full=RING-H2 finger protein ATL54; EC=2.3.2.27 {ECO:0000305}; AltName: Full=RING-type E3 ubiquitin transferase ATL54 {ECO:0000305};	SubName: Full=Uncharacterized protein {ECO:0000313|EMBL:ONH90644.1};	FOG: Predicted E3 ubiquitin ligase	GO:0016021,integral component of membrane; GO:0046872,metal ion binding; GO:0061630,ubiquitin protein ligase activity; GO:0043161,proteasome-mediated ubiquitin-dependent protein catabolic process	PF13639.6:Ring finger domain
EVM0000141	1.18	0.56	1.57	1.56	1.89	1.5	0.3	2.42	0.72	1.59	2.44	2.56	3.09	3.92	3.77	2.81	3.05	3.44	-1.18516	0.00107285	down	--	--	hypothetical protein PRUPE_1G533500 [Prunus persica]	--	SubName: Full=Uncharacterized protein {ECO:0000313|EMBL:ONI35399.1};	--	--	--
EVM0000144	22.08	20.46	22.89	25.29	27.83	22.65	22.3	25.7	25.58	39.02	39.39	49.53	36.02	32.74	32.79	94.86	90.46	117.06	-1.25039	4.8929e-06	down	K01784 UDP-glucose 4-epimerase [EC:5.1.3.2] | (RefSeq) bifunctional UDP-glucose 4-epimerase and UDP-xylose 4-epimerase 1 (A)	ko00052: Galactose metabolism; ko00520: Amino sugar and nucleotide sugar metabolism	bifunctional UDP-glucose 4-epimerase and UDP-xylose 4-epimerase 1 [Prunus avium]	RecName: Full=Bifunctional UDP-glucose 4-epimerase and UDP-xylose 4-epimerase 1; EC=5.1.3.2; EC=5.1.3.5; AltName: Full=UDP-D-xylose 4-epimerase; AltName: Full=UDP-L-arabinose 4-epimerase; AltName: Full=UDP-galactose 4-epimerase 1; AltName: Full=UDP-glucose 4-epimerase 1; Short=AtUGE1;	SubName: Full=Uncharacterized protein {ECO:0000313|EMBL:EMJ10518.1};	UDP-glucose 4-epimerase/UDP-sulfoquinovose synthase	GO:0005829,cytosol; GO:0005886,plasma membrane; GO:0050373,UDP-arabinose 4-epimerase activity; GO:0003978,UDP-glucose 4-epimerase activity; GO:0045227,capsule polysaccharide biosynthetic process; GO:0071555,cell wall organization; GO:0006012,galactose metabolic process; GO:0033358,UDP-L-arabinose biosynthetic process	PF16363.5:GDP-mannose 4,6 dehydratase
EVM0000183	42.85	41.68	33.14	14.58	14.72	16.95	11.91	10.82	8.93	6.66	7.17	7.12	2.56	2.99	2.64	1.75	2.82	2.89	2.33456	3.18882e-15	up	K15747 beta-ring hydroxylase [EC:1.14.-.-] | (RefSeq) protein LUTEIN DEFICIENT 5, chloroplastic (A)	ko00906: Carotenoid biosynthesis	protein LUTEIN DEFICIENT 5, chloroplastic [Prunus avium]	RecName: Full=Protein LUTEIN DEFICIENT 5, chloroplastic; EC=1.14.-.-; AltName: Full=Cytochrome P450 97A3; Flags: Precursor;	SubName: Full=Uncharacterized protein {ECO:0000313|EMBL:ONI05137.1};	Cytochrome P450 CYP4/CYP19/CYP26 subfamilies	GO:0009507,chloroplast; GO:0009941,chloroplast envelope; GO:0010291,carotene beta-ring hydroxylase activity; GO:0020037,heme binding; GO:0005506,iron ion binding; GO:0016705,oxidoreductase activity, acting on paired donors, with incorporation or reduction of molecular oxygen; GO:0016117,carotenoid biosynthetic process; GO:0016123,xanthophyll biosynthetic process	PF00067.22:Cytochrome P450
EVM0000186	0.77	0.56	0.44	0	0.22	0.32	0.32	0.22	0.18	3.09	1.96	2.45	1.2	0.69	2.02	1.57	2.42	1.37	-2.5175	4.617e-13	down	K14684 solute carrier family 25 (mitochondrial phosphate transporter), member 23/24/25/41 | (RefSeq) probable mitochondrial adenine nucleotide transporter BTL3 (A)	--	PREDICTED: probable mitochondrial adenine nucleotide transporter BTL3 [Prunus mume]	RecName: Full=Probable mitochondrial adenine nucleotide transporter BTL3; AltName: Full=Adenine nucleotide transporter BT1-like protein 3;	SubName: Full=Uncharacterized protein {ECO:0000313|EMBL:EMJ06427.1};	Mitochondrial solute carrier protein	GO:0016021,integral component of membrane; GO:0005743,mitochondrial inner membrane; GO:0005739,mitochondrion; GO:0009536,plastid; GO:0022857,transmembrane transporter activity; GO:0006839,mitochondrial transport	PF00153.27:Mitochondrial carrier protein
EVM0000193	1019.9	1087.95	1077.3	335.6	320.66	309.54	315.36	307.54	298.83	377.4	365.92	403.7	89.8	86.28	82.97	223.63	249.99	229.52	1.19652	0.000205733	up	K00434 L-ascorbate peroxidase [EC:1.11.1.11] | (RefSeq) L-ascorbate peroxidase, cytosolic (A)	ko00053: Ascorbate and aldarate metabolism; ko00480: Glutathione metabolism	PREDICTED: L-ascorbate peroxidase, cytosolic [Prunus mume]	RecName: Full=L-ascorbate peroxidase, cytosolic; Short=AP; EC=1.11.1.11; AltName: Full=PsAPx01;	SubName: Full=Uncharacterized protein {ECO:0000313|EMBL:EMJ06974.1};	--	GO:0005737,cytoplasm; GO:0020037,heme binding; GO:0016688,L-ascorbate peroxidase activity; GO:0046872,metal ion binding; GO:0042744,hydrogen peroxide catabolic process; GO:0006979,response to oxidative stress	PF00141.23:Peroxidase
EVM0000196	1.12	1.19	1.01	0.64	0.86	0.59	1.03	0.56	0.45	5.68	5.96	6.32	6.04	4.52	5.03	4.68	6	6.87	-2.79865	6.96922e-69	down	--	--	phytoene dehydrogenase, chloroplastic/chromoplastic [Prunus avium]	--	SubName: Full=Uncharacterized protein {ECO:0000313|EMBL:ONH99683.1};	--	GO:0016491,oxidoreductase activity	PF01593.24:Flavin containing amine oxidoreductase
EVM0000200	0	0.04	0	0	0	0.02	0	0.09	0.08	0.29	0.32	0.32	0.37	0.32	0.35	0.85	0.74	0.55	-4.11154	1.59425e-11	down	K18789 xylogalacturonan beta-1,3-xylosyltransferase [EC:2.4.2.41] | (RefSeq) probable glycosyltransferase At5g20260 (A)	--	probable glycosyltransferase At5g03795 isoform X1 [Prunus avium]	RecName: Full=Probable glycosyltransferase At5g03795; EC=2.4.-.-;	SubName: Full=Uncharacterized protein {ECO:0000313|EMBL:ONI14446.1};	Acetylglucosaminyltransferase EXT1/exostosin 1	GO:0000139,Golgi membrane; GO:0016021,integral component of membrane; GO:0016757,transferase activity, transferring glycosyl groups; GO:0071555,cell wall organization; GO:0006486,protein glycosylation	PF03016.15:Exostosin family
EVM0000205	0	0	0	0	0	0.2	0.14	0	0	0	0.34	0.2	0	0	0	2.38	2.5	1.39	-4.16042	0.0137018	down	--	--	non-specific lipid-transfer protein-like protein At2g13820 [Prunus avium]	RecName: Full=Non-specific lipid transfer protein GPI-anchored 2; Short=AtLTPG-2; Short=Protein LTP-GPI-ANCHORED 2; AltName: Full=Xylogen-like protein 5; Short=AtXYP5; Flags: Precursor;	SubName: Full=Uncharacterized protein {ECO:0000313|EMBL:EMJ28390.1};	--	GO:0031225,anchored component of membrane; GO:0046658,anchored component of plasma membrane; GO:0005886,plasma membrane; GO:0008289,lipid binding; GO:0042335,cuticle development; GO:0006869,lipid transport	PF14368.6:Probable lipid transfer
EVM0000209	8.59	7.24	6.21	3.58	2.96	3.75	3.44	3.12	2.94	14.29	10.24	10.29	8.13	6.64	9.22	10.99	11.08	12.39	-1.21208	5.66151e-16	down	K18726 FAS-associated factor 2 | (RefSeq) plant UBX domain-containing protein 10-like (A)	--	plant UBX domain-containing protein 10-like [Prunus avium]	RecName: Full=Plant UBX domain-containing protein 10 {ECO:0000303|Ref.4}; Short=PUX10 {ECO:0000303|Ref.4};	SubName: Full=Uncharacterized protein {ECO:0000313|EMBL:EMJ10432.1};	Phosphatidylinositol transfer protein PDR16 and related proteins	GO:0005886,plasma membrane	PF00789.20:UBX domain
EVM0000217	1.76	1.9	1.48	0.5	0.24	0.2	0.2	0	0.24	0	0.04	0.04	0	0	0	0	0	0	5.63977	3.69432e-08	up	--	--	uncharacterized protein LOC110760763 [Prunus avium]	--	SubName: Full=Uncharacterized protein {ECO:0000313|EMBL:ONI15748.1};	--	--	--
EVM0000238	4.89	3.08	3.63	0.64	1.64	0.17	0.6	0.08	0.41	4.07	5.25	3.4	2.39	3.91	3.81	1.77	4.65	4.56	-1.35644	0.00643249	down	--	--	putative disease resistance protein RGA4 [Prunus avium]	RecName: Full=Putative disease resistance protein At3g14460;	SubName: Full=Uncharacterized protein {ECO:0000313|EMBL:EMJ17673.1}; Flags: Fragment;	Apoptotic ATPase	GO:0005886,plasma membrane; GO:0043531,ADP binding; GO:0005524,ATP binding; GO:0006952,defense response; GO:0007165,signal transduction	--
EVM0000239	0.88	0.93	0.41	0.16	0.1	0.17	0	0.19	0	0	0.07	0.07	0	0.03	0	0.15	0.04	0.23	2.10146	0.0193729	up	K13416 brassinosteroid insensitive 1-associated receptor kinase 1 [EC:2.7.10.1 2.7.11.1] | (RefSeq) BRASSINOSTEROID INSENSITIVE 1-associated receptor kinase 1 (A)	ko04016: MAPK signaling pathway - plant; ko04075: Plant hormone signal transduction; ko04626: Plant-pathogen interaction	rust resistance kinase Lr10-like isoform X1 [Prunus avium]	RecName: Full=Rust resistance kinase Lr10 {ECO:0000312|EMBL:AAC49629.1}; EC=2.7.11.1; AltName: Full=Probable receptor-like serine/threonine-protein kinase LRK10; Flags: Precursor;	SubName: Full=Uncharacterized protein {ECO:0000313|EMBL:ONI01482.1};	Serine/threonine protein kinase	GO:0016021,integral component of membrane; GO:0005886,plasma membrane; GO:0005524,ATP binding; GO:0004674,protein serine/threonine kinase activity	PF00069.25:Protein kinase domain
EVM0000244	0.34	0.32	0.42	0.29	0.47	0.59	0.22	0.28	0.54	0	0.11	0.06	0.02	0	0.08	0.17	0.17	0.12	2.30203	1.53771e-06	up	K00696 sucrose-phosphate synthase [EC:2.4.1.14] | (RefSeq) probable sucrose-phosphate synthase 4 (A)	ko00500: Starch and sucrose metabolism	probable sucrose-phosphate synthase 4 [Prunus avium]	RecName: Full=Probable sucrose-phosphate synthase 4; EC=2.4.1.14; AltName: Full=Sucrose phosphate synthase 4F; Short=AtSPS4F; AltName: Full=UDP-glucose-fructose-phosphate glucosyltransferase;	SubName: Full=Uncharacterized protein {ECO:0000313|EMBL:EMJ00892.1};	Glycosyltransferase	GO:0005886,plasma membrane; GO:0016157,sucrose synthase activity; GO:0046524,sucrose-phosphate synthase activity; GO:0005986,sucrose biosynthetic process	PF00534.20:Glycosyl transferases group 1
EVM0000280	4.4	5.59	5.24	0.64	0.44	0.5	0.5	0.34	1	0.04	0.46	0.09	0	0.46	0.05	0.1	0.22	0.16	3.33451	7.34535e-07	up	K20716 mitogen-activated protein kinase kinase kinase 17/18 | (RefSeq) mitogen-activated protein kinase kinase kinase NPK1-like (A)	ko04016: MAPK signaling pathway - plant	mitogen-activated protein kinase kinase kinase 2 [Prunus persica]	RecName: Full=Mitogen-activated protein kinase kinase kinase 17 {ECO:0000303|PubMed:25720833}; EC=2.7.11.25 {ECO:0000250|UniProtKB:Q9ZVP5, ECO:0000255|PROSITE-ProRule:PRU00159};	SubName: Full=Uncharacterized protein {ECO:0000313|EMBL:ONI16455.1};	MEKK and related serine/threonine protein kinases	GO:0005737,cytoplasm; GO:0005634,nucleus; GO:0005524,ATP binding; GO:0004709,MAP kinase kinase kinase activity; GO:0004674,protein serine/threonine kinase activity; GO:0004702,NA; GO:0009738,abscisic acid-activated signaling pathway; GO:0032147,activation of protein kinase activity; GO:0007346,regulation of mitotic cell cycle; GO:0009737,response to abscisic acid; GO:0006970,response to osmotic s…	PF00069.25:Protein kinase domain
EVM0000281	31.34	26.76	30.71	0.58	1.4	2.88	1.25	3.13	2.58	2.18	3.15	1.87	1.12	0	1.51	1.59	0.49	0.71	2.7482	0.000110596	up	--	--	hypothetical protein PRUPE_1G574400 [Prunus persica]	--	SubName: Full=Uncharacterized protein {ECO:0000313|EMBL:EMJ22915.1};	--	GO:0005634,nucleus; GO:0003677,DNA binding; GO:0006355,regulation of transcription, DNA-templated; GO:0006351,transcription, DNA-templated	--
EVM0000288	78.87	74.85	85.15	10.34	9	10.43	6.51	8.86	6.44	15.37	16.8	12.24	1.44	0.76	0.93	3.61	3.02	2.18	2.21992	0.000390346	up	K17193 anthocyanidin 3-O-glucoside 2'''-O-xylosyltransferase [EC:2.4.2.51] | (RefSeq) anthocyanidin 3-O-glucoside 2''-O-glucosyltransferase-like (A)	ko00942: Anthocyanin biosynthesis	anthocyanidin 3-O-glucoside 2''-O-glucosyltransferase-like [Prunus avium]	RecName: Full=UDP-glycosyltransferase 79B30 {ECO:0000303|PubMed:26002063}; EC=2.4.1.239 {ECO:0000305}; AltName: Full=Flavonol 3-O-glucoside/galactoside (1->2) glucosyltransferase {ECO:0000303|PubMed:26002063}; Short=GmF3G2"Gt-b {ECO:0000303|PubMed:26002063};	RecName: Full=Glycosyltransferase {ECO:0000256|RuleBase:RU362057}; EC=2.4.1.- {ECO:0000256|RuleBase:RU362057};	UDP-glucuronosyl and UDP-glucosyl transferase	GO:0043231,intracellular membrane-bounded organelle; GO:0033838,flavonol-3-O-glucoside glucosyltransferase activity; GO:0080043,quercetin 3-O-glucosyltransferase activity; GO:0080044,quercetin 7-O-glucosyltransferase activity; GO:0008152,metabolic process	PF00201.18:UDP-glucoronosyl and UDP-glucosyl transferase
EVM0000294	2.43	1.54	1.85	0.24	0.17	0.14	0.14	0.14	0.24	4.66	4.24	3.54	1.05	0.79	0.83	1.03	0.99	1.03	-1.57205	0.00629117	down	K17871 NADH:ubiquinone reductase (non-electrogenic) [EC:1.6.5.9] | (RefSeq) internal alternative NAD(P)H-ubiquinone oxidoreductase A1, mitochondrial-like (A)	--	internal alternative NAD(P)H-ubiquinone oxidoreductase A1, mitochondrial-like [Prunus avium]	RecName: Full=Internal alternative NAD(P)H-ubiquinone oxidoreductase A1, mitochondrial; EC=1.6.5.9; AltName: Full=Internal alternative NADH dehydrogenase NDA1; AltName: Full=Internal non-phosphorylating NAD(P)H dehydrogenase 1; Short=AtNDI1; AltName: Full=NADH:ubiquinone reductase (non-electrogenic) NDA1; Flags: Precursor;	SubName: Full=Uncharacterized protein {ECO:0000313|EMBL:EMJ13578.1};	NADH-dehydrogenase (ubiquinone)	GO:0031304,intrinsic component of mitochondrial inner membrane; GO:0005759,mitochondrial matrix; GO:0005739,mitochondrion; GO:0005777,peroxisome; GO:0003954,NADH dehydrogenase activity; GO:0003959,NADPH dehydrogenase activity; GO:0071482,cellular response to light stimulus; GO:0055114,oxidation-reduction process	PF07992.14:Pyridine nucleotide-disulphide oxidoreductase
EVM0000298	10.69	7.93	8.16	34.66	25.94	25.37	64.04	60.37	68.8	26.49	28.78	29.82	86.99	94.01	78.2	219.71	220.72	184.72	-1.5032	0.00767099	down	K03113 translation initiation factor 1 | (RefSeq) protein translation factor SUI1 homolog (A)	ko03013: RNA transport	protein translation factor SUI1 homolog [Prunus persica]	RecName: Full=Protein translation factor SUI1 homolog; AltName: Full=Protein GOS2;	SubName: Full=Uncharacterized protein {ECO:0000313|EMBL:EMJ13450.1};	Translation initiation factor 1 (eIF-1/SUI1)	GO:0003743,translation initiation factor activity; GO:0006417,regulation of translation	PF01253.22:Translation initiation factor SUI1
EVM0000300	133.73	116.08	111.69	93.34	86.71	86.04	60.01	60.24	59.68	5.73	5.64	4.32	0.97	0.72	0.75	0.92	0.64	1.5	5.29026	7.1376e-42	up	K14379 tartrate-resistant acid phosphatase type 5 [EC:3.1.3.2] | (RefSeq) purple acid phosphatase 3-like (A)	ko00740: Riboflavin metabolism	purple acid phosphatase 3-like [Prunus avium]	RecName: Full=Purple acid phosphatase 3; EC=3.1.3.2; Flags: Precursor;	RecName: Full=Purple acid phosphatase {ECO:0000256|PIRNR:PIRNR000898}; EC=3.1.3.2 {ECO:0000256|PIRNR:PIRNR000898};	Purple (tartrate-resistant) acid phosphatase	GO:0005576,extracellular region; GO:0005773,vacuole; GO:0003993,acid phosphatase activity; GO:0046872,metal ion binding	PF00149.28:Calcineurin-like phosphoesterase
EVM0000307	60.27	64.71	62.3	94.52	88.1	86.98	94.02	85.83	85.41	172.43	181.87	178.62	177.69	203.59	190.79	147.09	153.62	143.1	-1.0466	1.95412e-07	down	--	--	uncharacterized protein LOC110755149 isoform X2 [Prunus avium]	RecName: Full=Senescence-associated protein AAF, chlorolplastic {ECO:0000305}; AltName: Full=Protein ARABIDOPSIS A-FIFTEEN {ECO:0000303|PubMed:21940719}; Flags: Precursor;	SubName: Full=Uncharacterized protein {ECO:0000313|EMBL:ONI17479.1};	--	GO:0009507,chloroplast; GO:0034599,cellular response to oxidative stress; GO:0010150,leaf senescence; GO:0072593,reactive oxygen species metabolic process; GO:0010228,vegetative to reproductive phase transition of meristem	PF13646.6:HEAT repeats
EVM0000312	72.21	73.81	73.8	8.2	8.16	9.97	5.07	5.81	4.99	5.88	5.77	4.9	1.88	1.7	2.04	3.92	3.14	3.37	2.78917	1.75618e-08	up	K00695 sucrose synthase [EC:2.4.1.13] | (GenBank) sucrose synthase (A)	ko00500: Starch and sucrose metabolism	TMV resistance protein N-like isoform X1 [Prunus avium]	RecName: Full=TMV resistance protein N;	SubName: Full=Uncharacterized protein {ECO:0000313|EMBL:ONI20483.1};	--	GO:0005737,cytoplasm; GO:0043531,ADP binding; GO:0005524,ATP binding; GO:0009626,plant-type hypersensitive response; GO:0007165,signal transduction	PF01582.20:TIR domain
EVM0000324	49.04	43.1	46.31	4.35	2.82	4.12	2.74	3.29	4.51	6.23	2.67	3.3	1.02	1.23	0.49	0.41	1.91	1.83	2.8601	2.9626e-06	up	K14488 SAUR family protein | (RefSeq) auxin-responsive protein SAUR50-like (A)	ko04075: Plant hormone signal transduction	auxin-responsive protein SAUR50 [Prunus avium]	RecName: Full=Auxin-responsive protein SAUR72 {ECO:0000305}; AltName: Full=Protein SMALL AUXIN UP RNA 72 {ECO:0000303|PubMed:12036261};	SubName: Full=Uncharacterized protein {ECO:0000313|EMBL:EMJ07319.1};	--	GO:0005737,cytoplasm; GO:0009734,auxin-activated signaling pathway; GO:0007275,multicellular organism development; GO:0040008,regulation of growth	PF02519.14:Auxin responsive protein
EVM0000328	0.01	0.01	0	0	0	0	0	0	0	0.03	0	0	0.12	0.38	0.22	0.39	0.29	0.29	-5.65822	1.99459e-06	down	K08711 ATP-binding cassette, subfamily G (WHITE), member 2, PDR | (RefSeq) ZEB2-regulated ABC transporter 1-like (A)	ko02010: ABC transporters	ABC transporter G family member 39-like [Prunus avium]	RecName: Full=ABC transporter G family member 39 {ECO:0000303|PubMed:18299247}; Short=OsABCG39 {ECO:0000303|PubMed:18299247}; AltName: Full=Pleiotropic drug resistance protein 7 {ECO:0000303|PubMed:12644668, ECO:0000303|PubMed:16506311}; Short=OsPDR7 {ECO:0000303|PubMed:16506311};	SubName: Full=Uncharacterized protein {ECO:0000313|EMBL:ONI34252.1};	Pleiotropic drug resistance proteins (PDR1-15), ABC superfamily	GO:0016021,integral component of membrane; GO:0005886,plasma membrane; GO:0005524,ATP binding; GO:0042626,ATPase activity, coupled to transmembrane movement of substances	PF01061.24:ABC-2 type transporter
EVM0000332	1.58	1.57	1.25	0.45	0.71	0.6	0.33	0.17	0.56	1.62	1.87	0.78	0.74	1.89	1.19	3.24	2.92	2.22	-1.29603	0.000206687	down	K14491 two-component response regulator ARR-B family | (RefSeq) two-component response regulator ARR11 (A)	ko04075: Plant hormone signal transduction	two-component response regulator ARR11 [Prunus avium]	RecName: Full=Two-component response regulator ORR26 {ECO:0000305}; AltName: Full=OsRRB6 {ECO:0000303|PubMed:16891544};	RecName: Full=Two-component response regulator {ECO:0000256|PIRNR:PIRNR036392};	GATA-4/5/6 transcription factors	GO:0005634,nucleus; GO:0003677,DNA binding; GO:0003700,DNA-binding transcription factor activity; GO:0009736,cytokinin-activated signaling pathway; GO:0000160,phosphorelay signal transduction system; GO:0010082,regulation of root meristem growth; GO:0006355,regulation of transcription, DNA-templated; GO:0006351,transcription, DNA-templated	PF00072.24:Response regulator receiver domain
EVM0000334	0.91	1.13	0.83	0.26	0.29	0.46	0.08	0.2	0.28	4.91	3.63	3.69	2.47	3.55	2.52	0.45	0.54	0.57	-2.46903	2.85827e-07	down	K10615 E3 ubiquitin-protein ligase HERC4 [EC:2.3.2.26] | (RefSeq) probable E3 ubiquitin-protein ligase HERC4 isoform X1 (A)	ko04120: Ubiquitin mediated proteolysis	uncharacterized protein LOC110765074 isoform X3 [Prunus avium]	RecName: Full=PH, RCC1 and FYVE domains-containing protein 1 {ECO:0000303|PubMed:11563980}; AltName: Full=Protein Praf4 {ECO:0000303|PubMed:15358268};	SubName: Full=Uncharacterized protein {ECO:0000313|EMBL:ONI14888.1};	--	GO:0046872,metal ion binding; GO:0070300,phosphatidic acid binding; GO:0035091,phosphatidylinositol binding; GO:0017112,Rab guanyl-nucleotide exchange factor activity	PF00415.18:Regulator of chromosome condensation (RCC1) repeat
EVM0000349	8.76	10.56	7.53	11.35	9.94	10.59	11.44	11.87	12.78	11.99	13.98	17.55	43.84	48.7	44.69	42.2	42.87	41.04	-1.68859	2.10799e-07	down	--	--	protein HEADING DATE REPRESSOR 1 isoform X1 [Prunus avium]	RecName: Full=Protein HEADING DATE REPRESSOR 1 {ECO:0000303|PubMed:26954091};	SubName: Full=Uncharacterized protein {ECO:0000313|EMBL:EMJ17161.1};	--	GO:0005634,nucleus; GO:0009908,flower development	--
EVM0000352	28.19	25.89	25.49	24.72	27.3	28.45	28.46	33.52	30.55	33.86	39.58	49.65	61.5	71.52	67.29	79.11	80.74	63.41	-1.097	5.10055e-07	down	K22063 iron-sulfur cluster assembly 1 | (RefSeq) iron-sulfur assembly protein IscA-like 1, mitochondrial (A)	--	iron-sulfur assembly protein IscA-like 1, mitochondrial [Prunus avium]	RecName: Full=Iron-sulfur assembly protein IscA-like 1, mitochondrial; Flags: Precursor;	SubName: Full=Fe-S cluster assembly transfer protein 17 {ECO:0000313|EMBL:ALP70508.1};	Fe-S cluster biosynthesis protein ISA1 (contains a HesB-like domain)	GO:0005759,mitochondrial matrix; GO:0051537,2 iron, 2 sulfur cluster binding; GO:0008198,ferrous iron binding; GO:0005198,structural molecule activity; GO:0016226,iron-sulfur cluster assembly; GO:0097428,protein maturation by iron-sulfur cluster transfer	PF01521.20:Iron-sulphur cluster biosynthesis
EVM0000355	0	0	0	0	0	0	0	0	0	13.39	9.34	10.75	2.58	8.13	3.17	9.4	10.33	9.41	-8.74556	5.01015e-31	down	--	--	uncharacterized protein LOC110757126 [Prunus avium]	--	SubName: Full=Uncharacterized protein {ECO:0000313|EMBL:EMJ12426.1};	--	GO:0016021,integral component of membrane	--
EVM0000364	2.57	1.78	2.05	0.9	0.81	0.36	1.44	1.47	0.69	2.41	3.03	2.4	1.55	1.68	0.38	4.08	3.57	5.88	-1.07229	0.00661648	down	--	--	PREDICTED: uncharacterized protein LOC103329608 [Prunus mume]	--	SubName: Full=Uncharacterized protein {ECO:0000313|EMBL:EMJ18335.1};	Fry-like conserved proteins	--	PF14228.6:Cell morphogenesis central region
EVM0000367	18.5	29.75	36.91	4.09	1.2	9.57	2.8	2.93	4.76	3.27	3.46	1.55	0.67	2.49	0	0.68	2.22	0.35	2.73208	1.46015e-05	up	--	--	--	--	--	--	--	--
EVM0000368	0.31	0.29	0.09	0.04	0.09	0.27	0.23	0.17	0.22	3.06	3.88	4.87	4.58	3.38	4.71	11.04	12.03	10.66	-5.10849	5.97376e-35	down	K20854 hydroxyproline O-galactosyltransferase HPGT [EC:2.4.1.-] | (RefSeq) hydroxyproline O-galactosyltransferase HPGT1-like isoform X1 (A)	--	protein RETICULATA, chloroplastic [Prunus avium]	RecName: Full=Protein RETICULATA, chloroplastic {ECO:0000303|PubMed:16873448}; AltName: Full=Protein LOWER CELL DENSITY 1 {ECO:0000303|PubMed:12848826}; Flags: Precursor;	SubName: Full=Uncharacterized protein {ECO:0000313|EMBL:EMJ06408.1};	--	GO:0009507,chloroplast; GO:0009941,chloroplast envelope; GO:0031969,chloroplast membrane; GO:0016021,integral component of membrane; GO:0016020,membrane; GO:0009536,plastid; GO:0048366,leaf development; GO:0009648,photoperiodism; GO:0000302,response to reactive oxygen species	PF11891.8:Protein RETICULATA-related
EVM0000378	2.74	2.63	2.68	0.22	0.17	0.27	0.06	0.27	0.13	3.33	2.1	1.92	1.72	2	2.17	3.06	2.47	2.39	-1.48165	0.00759705	down	K00695 sucrose synthase [EC:2.4.1.13] | (GenBank) sucrose synthase (A)	ko00500: Starch and sucrose metabolism	hypothetical protein PRUPE_2G055600, partial [Prunus persica]	RecName: Full=TMV resistance protein N;	SubName: Full=Uncharacterized protein {ECO:0000313|EMBL:EMJ21790.1};	--	GO:0005737,cytoplasm; GO:0043531,ADP binding; GO:0005524,ATP binding; GO:0009626,plant-type hypersensitive response; GO:0007165,signal transduction	PF01582.20:TIR domain
EVM0000380	0	0	0	0.24	0.24	0.17	3.18	2.05	2.08	0	0.17	0	30.08	32.42	29.56	43.47	43.38	42.45	-4.61115	0.000237035	down	K08081 tropinone reductase I [EC:1.1.1.206] | (RefSeq) tropinone reductase homolog At5g06060-like (A)	ko00960: Tropane, piperidine and pyridine alkaloid biosynthesis	PREDICTED: transcriptional regulator SUPERMAN [Prunus mume]	RecName: Full=Transcriptional regulator SUPERMAN;	SubName: Full=Uncharacterized protein {ECO:0000313|EMBL:EMJ27356.1};	--	GO:0005634,nucleus; GO:0003677,DNA binding; GO:0003700,DNA-binding transcription factor activity; GO:0046872,metal ion binding; GO:0030154,cell differentiation; GO:0009908,flower development; GO:0090691,formation of plant organ boundary; GO:0009755,hormone-mediated signaling pathway; GO:0042127,regulation of cell proliferation; GO:0008361,regulation of cell size; GO:0010093,specification of flora…	PF13912.6:C2H2-type zinc finger
EVM0000384	4.02	4	2.89	3.03	3.54	4.72	2.6	3.04	1.8	30.18	32.57	32.72	21.89	20.42	22.62	17.7	15.36	12.48	-2.78993	1.90552e-39	down	--	--	protein pxr1-like isoform X1 [Prunus avium]	--	SubName: Full=Uncharacterized protein {ECO:0000313|EMBL:ONH93240.1};	--	--	--
EVM0000385	2.33	2.42	2.09	1.43	1.67	2.08	0.66	0.87	0.7	3.39	4.56	2.47	2.64	2.23	2.11	5.77	5.64	4.55	-1.26888	4.19102e-07	down	K13428 LRR receptor-like serine/threonine-protein kinase EFR [EC:2.7.11.1] | (RefSeq) hypothetical protein (A)	ko04626: Plant-pathogen interaction	probable LRR receptor-like serine/threonine-protein kinase At3g47570 isoform X1 [Prunus avium]	RecName: Full=Probable LRR receptor-like serine/threonine-protein kinase At3g47570; EC=2.7.11.1; Flags: Precursor;	SubName: Full=Uncharacterized protein {ECO:0000313|EMBL:ONI03681.1};	--	GO:0016021,integral component of membrane; GO:0005886,plasma membrane; GO:0005524,ATP binding; GO:0004674,protein serine/threonine kinase activity	PF07714.17:Protein tyrosine kinase
EVM0000387	1.91	2.34	2.73	0.49	0.6	0.49	0.29	0.25	0.41	0.72	0.5	0.26	0.14	0.13	0.27	0.36	0.35	0.26	1.51808	0.000722146	up	K17710 pentatricopeptide repeat domain-containing protein 1 | (RefSeq) pentatricopeptide repeat-containing protein At1g12300, mitochondrial-like (A)	--	PREDICTED: pentatricopeptide repeat-containing protein At3g22470, mitochondrial-like [Prunus mume]	RecName: Full=Putative pentatricopeptide repeat-containing protein At1g12700, mitochondrial; Flags: Precursor;	SubName: Full=Uncharacterized protein {ECO:0000313|EMBL:ONI00544.1};	FOG: PPR repeat	GO:0005739,mitochondrion; GO:0004519,endonuclease activity; GO:0003723,RNA binding; GO:0080156,mitochondrial mRNA modification; GO:0006397,mRNA processing	PF13041.6:PPR repeat family
EVM0000388	501.12	532.75	534.96	117.39	122.35	139.44	64.91	68.21	68.76	79.49	71.55	69.46	15.02	11.82	14.86	12.4	14.69	15.17	2.69992	1.97374e-08	up	K19891 glucan endo-1,3-beta-glucosidase 1/2/3 [EC:3.2.1.39] | (RefSeq) glucan endo-1,3-beta-glucosidase 2-like (A)	ko00500: Starch and sucrose metabolism	PREDICTED: glucan endo-1,3-beta-glucosidase-like [Prunus mume]	RecName: Full=Glucan endo-1,3-beta-D-glucosidase; EC=3.2.1.39; AltName: Full=Major pollen allergen Ole e 9; AltName: Allergen=Ole e 9; Flags: Precursor;	SubName: Full=Uncharacterized protein {ECO:0000313|EMBL:ONI24347.1};	--	GO:0005576,extracellular region; GO:0042973,glucan endo-1,3-beta-D-glucosidase activity; GO:0042803,protein homodimerization activity; GO:0006076,(1->3)-beta-D-glucan catabolic process	PF00332.18:Glycosyl hydrolases family 17
EVM0000396	0	0	0	0.78	0.42	0.43	0.35	0.49	0.33	0	0.13	0.17	4.52	3.18	4.04	172.93	168.8	178.6	-7.36407	5.50196e-09	down	K13080 flavanone 7-O-glucoside 2''-O-beta-L-rhamnosyltransferase [EC:2.4.1.236] | (RefSeq) flavanone 7-O-glucoside 2''-O-beta-L-rhamnosyltransferase (A)	ko00941: Flavonoid biosynthesis; ko00944: Flavone and flavonol biosynthesis	beta-D-glucosyl crocetin beta-1,6-glucosyltransferase-like [Prunus avium]	RecName: Full=Beta-D-glucosyl crocetin beta-1,6-glucosyltransferase; EC=2.4.1.330 {ECO:0000269|PubMed:22569263}; AltName: Full=UDP-glucose glucosyltransferase 9; Short=GjUGT9; AltName: Full=UDP-glycosyltransferase 94E5;	RecName: Full=Glycosyltransferase {ECO:0000256|RuleBase:RU362057}; EC=2.4.1.- {ECO:0000256|RuleBase:RU362057};	UDP-glucuronosyl and UDP-glucosyl transferase	GO:0016758,transferase activity, transferring hexosyl groups; GO:0008152,metabolic process	PF00201.18:UDP-glucoronosyl and UDP-glucosyl transferase
EVM0000407	2.22	1.63	1.42	0.67	0.5	0.65	0.26	0.74	0.37	0.31	0.39	0.2	0.63	0.91	0.34	0.14	0.23	0.15	1.19676	0.00850376	up	--	--	squamosa promoter-binding-like protein 17, partial [Prunus avium]	RecName: Full=Squamosa promoter-binding-like protein 17;	SubName: Full=Uncharacterized protein {ECO:0000313|EMBL:ONI03426.1};	--	GO:0005634,nucleus; GO:0003677,DNA binding; GO:0046872,metal ion binding; GO:0006355,regulation of transcription, DNA-templated; GO:0006351,transcription, DNA-templated	--
EVM0000412	6.06	5.05	5.9	1.58	1.33	1.29	0.61	0.77	0.91	4.79	5.68	5.57	0.93	1.81	1.08	15.06	15.31	14.38	-1.60489	0.00302296	down	--	--	staphylococcal-like nuclease CAN2 [Prunus avium]	RecName: Full=Staphylococcal-like nuclease CAN2; EC=3.1.31.-; AltName: Full=Calcium-dependent nuclease 2; Short=AtCAN2; Short=Ca(2+)-dependent nuclease 2;	SubName: Full=Uncharacterized protein {ECO:0000313|EMBL:ONI24727.1};	--	GO:0005737,cytoplasm; GO:0005634,nucleus; GO:0005886,plasma membrane; GO:0004520,endodeoxyribonuclease activity; GO:0004521,endoribonuclease activity; GO:0046872,metal ion binding; GO:0006308,DNA catabolic process; GO:0006401,RNA catabolic process	PF00565.17:Staphylococcal nuclease homologue
EVM0000413	5.89	5.36	4.72	4.63	4.58	5.57	7.76	6.33	6.71	5.86	6.33	4.57	13.81	19.07	16.39	33.43	30.89	28	-1.59258	2.49872e-05	down	K04424 sterile alpha motif and leucine zipper containing kinase AZK [EC:2.7.11.25] | (RefSeq) serine/threonine-protein kinase EDR1 isoform X2 (A)	--	serine/threonine-protein kinase STY46-like [Prunus avium]	RecName: Full=Serine/threonine-protein kinase STY46 {ECO:0000305}; EC=2.7.11.1 {ECO:0000269|PubMed:17090544}; AltName: Full=Serine/threonine/tyrosine-protein kinase 46 {ECO:0000303|PubMed:16429265};	SubName: Full=Uncharacterized protein {ECO:0000313|EMBL:EMJ28137.1};	Tyrosine kinase specific for activated (GTP-bound) p21cdc42Hs	GO:0005829,cytosol; GO:0005524,ATP binding; GO:0004674,protein serine/threonine kinase activity; GO:0004712,protein serine/threonine/tyrosine kinase activity; GO:0004871,NA; GO:0009658,chloroplast organization; GO:0035556,intracellular signal transduction	PF07714.17:Protein tyrosine kinase
EVM0000420	4.13	2.77	2.95	0.95	0.5	0.96	0.24	0.49	0.58	0.19	0.53	0.28	0.13	0	0	0	0.14	0.09	3.17171	9.40668e-07	up	K20888 xyloglucan galactosyltransferase MUR3 [EC:2.4.1.-] | (RefSeq) probable xyloglucan galactosyltransferase GT17 (A)	--	probable xyloglucan galactosyltransferase GT17 [Prunus avium]	RecName: Full=Probable xyloglucan galactosyltransferase GT17 {ECO:0000305}; EC=2.4.1.- {ECO:0000305}; AltName: Full=Glycosyltransferase 17 {ECO:0000303|PubMed:15020758}; Short=AtGT17 {ECO:0000303|PubMed:15020758};	SubName: Full=Uncharacterized protein {ECO:0000313|EMBL:EMJ06318.1};	Acetylglucosaminyltransferase EXT1/exostosin 1	GO:0000139,Golgi membrane; GO:0016021,integral component of membrane; GO:0016757,transferase activity, transferring glycosyl groups; GO:0006486,protein glycosylation	PF03016.15:Exostosin family
EVM0000421	0.96	1.03	0.59	0.17	0.06	0.25	0.12	0	0	2.01	1.06	0.68	2.07	3.09	1.29	2.44	0.96	1.13	-2.43723	1.88499e-05	down	K14016 ubiquitin fusion degradation protein 1 | (RefSeq) ubiquitin fusion degradation protein 1 homolog (A)	ko04141: Protein processing in endoplasmic reticulum	hypothetical protein PRUPE_7G219200 [Prunus persica]	--	SubName: Full=Uncharacterized protein {ECO:0000313|EMBL:EMJ05644.1};	Ubiquitin fusion-degradation protein	GO:0006511,ubiquitin-dependent protein catabolic process	PF03152.14:Ubiquitin fusion degradation protein UFD1
EVM0000423	0.27	0.26	0.52	0.32	0	0.48	0.07	0.45	0.26	0.99	0.7	0.41	0.22	0.14	0.5	1.89	3.19	2.04	-1.9034	0.00182788	down	--	--	uncharacterized protein LOC110769531 [Prunus avium]	--	SubName: Full=Uncharacterized protein {ECO:0000313|EMBL:ONI29952.1};	--	--	--
EVM0000440	10.35	11.28	10.62	5.84	6.06	6.35	9.43	8.19	8.92	8.86	10.06	6.43	21.31	20.4	21.14	21.76	20.07	19.53	-1.00675	0.000169053	down	K14771 U3 small nucleolar RNA-associated protein 19 | (RefSeq) nucleolar complex protein 4 homolog B (A)	--	nucleolar complex protein 4 homolog B [Prunus avium]	--	SubName: Full=Uncharacterized protein {ECO:0000313|EMBL:ONH92545.1};	Predicted nucleolar protein involved in ribosome biogenesis	GO:0042254,ribosome biogenesis	PF03914.17:CBF/Mak21 family
EVM0000442	19.43	20.98	19.46	5.97	5.72	8.2	7.01	6.36	6.04	1.35	1.15	0.88	0.76	1.5	1.13	1.52	2.17	1.44	2.94522	8.5465e-33	up	K10406 kinesin family member C2/C3 | (RefSeq) LOW QUALITY PROTEIN: disease resistance protein RPS6-like (A)	--	TMV resistance protein N-like [Prunus avium]	RecName: Full=TMV resistance protein N;	SubName: Full=Uncharacterized protein {ECO:0000313|EMBL:ONI28771.1};	--	GO:0005737,cytoplasm; GO:0043531,ADP binding; GO:0005524,ATP binding; GO:0009626,plant-type hypersensitive response; GO:0007165,signal transduction	PF00931.22:NB-ARC domain
EVM0000469	0.17	0.19	0.19	0.19	0.06	0.17	0.2	0.14	0.22	0.74	0.85	0.95	0.4	0.58	0.57	0.16	0.58	0.39	-1.77116	2.38373e-07	down	K08332 vacuolar protein 8 | (RefSeq) U-box domain-containing protein 4 (A)	--	PREDICTED: U-box domain-containing protein 13-like [Prunus mume]	RecName: Full=U-box domain-containing protein 1 {ECO:0000303|PubMed:20971894}; EC=2.3.2.27 {ECO:0000269|PubMed:20971894}; AltName: Full=Plant U-box protein 1 {ECO:0000303|PubMed:20971894}; Short=MtPUB1 {ECO:0000303|PubMed:20971894}; AltName: Full=RING-type E3 ubiquitin transferase PUB1 {ECO:0000305};	RecName: Full=RING-type E3 ubiquitin transferase {ECO:0000256|SAAS:SAAS00702733}; EC=2.3.2.27 {ECO:0000256|SAAS:SAAS00702733};	FOG: Armadillo/beta-catenin-like repeats	GO:0005886,plasma membrane; GO:0061630,ubiquitin protein ligase activity; GO:0036377,arbuscular mycorrhizal association; GO:0009877,nodulation; GO:0002237,response to molecule of bacterial origin; GO:0009609,response to symbiotic bacterium; GO:0009610,response to symbiotic fungus	PF00514.23:Armadillo/beta-catenin-like repeat
EVM0000475	4.69	4.61	4.43	1.98	2.03	1.19	1.43	2.06	2.16	49.56	45.65	58.35	16.49	19.68	14.74	17.89	14.58	27.19	-3.45809	3.3623e-31	down	K02964 small subunit ribosomal protein S18e | (RefSeq) 40S ribosomal protein S18-like (A)	ko03010: Ribosome	40S ribosomal protein S18 [Prunus persica]	RecName: Full=40S ribosomal protein S18;	SubName: Full=Uncharacterized protein {ECO:0000313|EMBL:EMJ01671.1};	Ribosomal protein S18	GO:0005618,cell wall; GO:0005829,cytosol; GO:0022626,cytosolic ribosome; GO:0022627,cytosolic small ribosomal subunit; GO:0016020,membrane; GO:0005730,nucleolus; GO:0005886,plasma membrane; GO:0009506,plasmodesma; GO:0005840,ribosome; GO:0015935,small ribosomal subunit; GO:0005774,vacuolar membrane; GO:0005773,vacuole; GO:0003729,mRNA binding; GO:0019843,rRNA binding; GO:0003735,structural consti…	PF00416.22:Ribosomal protein S13/S18
EVM0000482	26.02	24.81	26.04	6.75	8.07	9.14	10.08	9.53	10.38	7.93	6.55	8.16	2.43	2.59	3.53	5.61	5.94	6.99	1.332	1.35584e-07	up	K17964 leucine-rich PPR motif-containing protein, mitochondrial | (RefSeq) hypothetical protein (A)	--	pentatricopeptide repeat-containing protein At3g49240 [Prunus avium]	RecName: Full=Pentatricopeptide repeat-containing protein At3g49240, mitochondrial; AltName: Full=Protein EMBRYO DEFECTIVE 1796; Flags: Precursor;	SubName: Full=Uncharacterized protein {ECO:0000313|EMBL:EMJ20146.1};	FOG: PPR repeat	GO:0009507,chloroplast; GO:0005739,mitochondrion; GO:0005524,ATP binding; GO:0004519,endonuclease activity; GO:0003723,RNA binding; GO:0009793,embryo development ending in seed dormancy; GO:0009960,endosperm development; GO:0006349,regulation of gene expression by genetic imprinting; GO:0009451,RNA modification	PF13041.6:PPR repeat family
EVM0000485	1.41	2.38	2.12	1.12	1.42	1.36	0.87	0.88	0.72	0.55	0.51	0.65	0.43	0.07	0.83	0.91	0.47	0.49	1.27895	5.90243e-06	up	K00521 ferric-chelate reductase [EC:1.16.1.7] | (RefSeq) ferric reduction oxidase 7, chloroplastic-like (A)	--	hypothetical protein PRUPE_8G035400 [Prunus persica]	RecName: Full=NAC domain-containing protein 82 {ECO:0000303|PubMed:15029955}; Short=ANAC082 {ECO:0000303|PubMed:15029955}; AltName: Full=Protein VND-INTERACTING 1 {ECO:0000303|PubMed:20388856};	SubName: Full=Uncharacterized protein {ECO:0000313|EMBL:EMJ02591.1};	--	GO:0005634,nucleus; GO:0003677,DNA binding; GO:0003700,DNA-binding transcription factor activity; GO:0006351,transcription, DNA-templated	PF02365.15:No apical meristem (NAM) protein
EVM0000493	1.84	2.24	2.53	1.43	0.96	1.51	0.21	0.2	0.6	0.6	0.26	0.37	0	0	0	0	0.12	0	3.04895	5.62223e-05	up	K21568 pinoresinol/lariciresinol reductase [EC:1.23.1.1 1.23.1.2 1.23.1.3 1.23.1.4] | (RefSeq) isoflavone reductase homolog (A)	ko00998: Biosynthesis of various secondary metabolites - part 2	isoflavone reductase homolog [Prunus avium]	RecName: Full=Isoflavone reductase homolog; EC=1.3.1.-;	SubName: Full=Uncharacterized protein {ECO:0000313|EMBL:EMJ11808.1};	--	GO:0016491,oxidoreductase activity	PF05368.13:NmrA-like family
EVM0000502	19.17	16.62	18.57	8.22	9.95	7.67	12.08	10.67	11.25	29.49	33.09	31.51	21.38	26.37	22.9	45.78	46.32	41.28	-1.41025	4.92171e-18	down	K02295 cryptochrome | (RefSeq) (6-4)DNA photolyase (A)	--	(6-4)DNA photolyase isoform X2 [Prunus avium]	RecName: Full=(6-4)DNA photolyase; EC=4.1.99.13; AltName: Full=Protein UV repair defective 3;	SubName: Full=Uncharacterized protein {ECO:0000313|EMBL:EMJ16875.1};	Deoxyribodipyrimidine photolyase/cryptochrome	GO:0003914,DNA (6-4) photolyase activity; GO:0003677,DNA binding; GO:0000166,nucleotide binding; GO:0006281,DNA repair; GO:0009411,response to UV	PF03441.14:FAD binding domain of DNA photolyase
EVM0000504	0	0	0	0.9	2.03	1.9	4.41	7.94	5.13	2.2	1.74	1.91	16.12	13.58	18.16	34	39.84	34.71	-2.66634	0.00310415	down	--	--	hypothetical protein PRUPE_2G197000 [Prunus persica]	--	SubName: Full=Uncharacterized protein {ECO:0000313|EMBL:EMJ21686.1};	--	--	--
EVM0000512	51.07	43.51	43.47	7.27	8.09	9.66	3.42	3.63	3.05	9.46	8.7	6.23	1.12	1.46	1.36	0.58	0.49	0.94	2.36301	0.000147901	up	K13430 serine/threonine-protein kinase PBS1 [EC:2.7.11.1] | (RefSeq) LOC109759178; probable serine/threonine-protein kinase PBL7 (A)	ko04626: Plant-pathogen interaction	receptor-like serine/threonine-protein kinase ALE2 isoform X1 [Prunus avium]	RecName: Full=Receptor-like serine/threonine-protein kinase ALE2; EC=2.7.11.1; AltName: Full=Protein ABNORMAL LEAF SHAPE 2; Flags: Precursor;	SubName: Full=Uncharacterized protein {ECO:0000313|EMBL:ONI15551.1};	Serine/threonine protein kinase	GO:0016021,integral component of membrane; GO:0005886,plasma membrane; GO:0005524,ATP binding; GO:0016301,kinase activity; GO:0004674,protein serine/threonine kinase activity; GO:0004675,transmembrane receptor protein serine/threonine kinase activity; GO:0030154,cell differentiation; GO:0007166,cell surface receptor signaling pathway; GO:0042335,cuticle development; GO:1905393,plant organ formati…	PF07714.17:Protein tyrosine kinase
EVM0000515	11.62	10.91	13.74	0.54	0.52	1.17	0.2	0.41	0.35	1.16	1.63	1.04	0.33	0.1	0.35	0.26	0.16	0.31	2.64452	0.000350089	up	K21777 G2/mitotic-specific cyclin-B, other | (RefSeq) G2/mitotic-specific cyclin-2-like (A)	--	G2/mitotic-specific cyclin-2-like [Prunus avium]	RecName: Full=Cyclin-B2-3; AltName: Full=G2/mitotic-specific cyclin-B2-3; Short=CycB2;3;	SubName: Full=Uncharacterized protein {ECO:0000313|EMBL:ONH92475.1};	Cyclin B and related kinase-activating proteins	GO:0005634,nucleus; GO:0007049,cell cycle; GO:0051301,cell division	PF00134.23:Cyclin, N-terminal domain
EVM0000525	0.06	0	0	0.18	0	0.13	0.13	0.12	0	0	0	0	0.21	0	0.07	4.79	5.51	2.83	-4.26544	0.00309553	down	K00521 ferric-chelate reductase [EC:1.16.1.7] | (RefSeq) ferric reduction oxidase 7, chloroplastic-like (A)	--	NAC domain-containing protein 21/22 [Prunus avium]	RecName: Full=NAC domain-containing protein 21/22; Short=ANAC021/ANAC022;	SubName: Full=Uncharacterized protein {ECO:0000313|EMBL:ONI12090.1};	--	GO:0005634,nucleus; GO:0003677,DNA binding; GO:0003700,DNA-binding transcription factor activity; GO:0009734,auxin-activated signaling pathway; GO:0048527,lateral root development; GO:0010072,primary shoot apical meristem specification; GO:0006351,transcription, DNA-templated	PF02365.15:No apical meristem (NAM) protein
EVM0000526	3.47	2.65	2.65	1.86	1.28	1.42	1.23	1.88	1.61	1.91	1.41	1.58	1.44	0.6	1.13	0.11	0.22	0.31	1.00493	0.0135811	up	--	--	polygalacturonase QRT3 [Prunus avium]	RecName: Full=Polygalacturonase QRT3; Short=AtQRT3; Short=PG QRT3; EC=3.2.1.15; AltName: Full=Pectinase QRT3; AltName: Full=Protein QUARTET 3; Flags: Precursor;	SubName: Full=Uncharacterized protein {ECO:0000313|EMBL:EMJ15125.1};	--	GO:0005618,cell wall; GO:0005576,extracellular region; GO:0004650,polygalacturonase activity; GO:0071555,cell wall organization; GO:0008152,metabolic process; GO:0009556,microsporogenesis; GO:0010584,pollen exine formation	PF12708.7:Pectate lyase superfamily protein
EVM0000551	3.46	3.15	3.12	1.82	1.55	1.87	2.8	2.33	3.3	22.74	20.41	23.77	19.17	15.48	21.87	37.81	34.94	44.67	-3.36252	3.41647e-52	down	K10143 E3 ubiquitin-protein ligase RFWD2 [EC:2.3.2.27] | (RefSeq) WD repeat-containing protein RUP2 (A)	ko04120: Ubiquitin mediated proteolysis; ko04712: Circadian rhythm - plant	PREDICTED: WD repeat-containing protein RUP2 [Prunus mume]	RecName: Full=WD repeat-containing protein RUP2; AltName: Full=Protein EARLY FLOWERING BY OVEREXPRESSION 2; AltName: Full=Protein EPRESSOR OF UV-B PHOTOMORPHOGENESIS 2;	SubName: Full=Uncharacterized protein {ECO:0000313|EMBL:EMJ20682.1};	--	GO:0080008,Cul4-RING E3 ubiquitin ligase complex; GO:0005829,cytosol; GO:0005634,nucleus; GO:0009658,chloroplast organization; GO:0009908,flower development; GO:0043496,regulation of protein homodimerization activity; GO:0010224,response to UV-B	PF00400.32:WD domain, G-beta repeat
EVM0000560	3.32	3.34	3.58	0.15	0.01	0.13	0.09	0.03	0.04	0.25	0.09	0.01	0.06	0	0	0.02	0.02	0.03	4.21328	2.82674e-05	up	K10400 kinesin family member 15 | (RefSeq) kinesin-like protein KIN-12E (A)	--	kinesin-like protein KIN-12E [Prunus avium]	RecName: Full=Kinesin-like protein KIN-12E {ECO:0000305};	SubName: Full=Uncharacterized protein {ECO:0000313|EMBL:ONI01604.1};	Kinesin-like protein	GO:0005871,kinesin complex; GO:0005874,microtubule; GO:0005524,ATP binding; GO:0016887,ATPase activity; GO:0008017,microtubule binding; GO:0003777,microtubule motor activity; GO:0007018,microtubule-based movement	PF00225.23:Kinesin motor domain
EVM0000566	16.93	16.01	15.34	14.45	13.86	13.57	16.47	14.83	18.64	29.91	25.4	25.65	36.85	30.4	34.25	41.53	36.99	37.4	-1.07955	3.06207e-11	down	K10301 F-box protein 21 | (RefSeq) F-box only protein 21-like (A)	--	clp protease adapter protein ClpF, chloroplastic [Prunus avium]	RecName: Full=Clp protease adapter protein ClpF, chloroplastic {ECO:0000303|PubMed:26419670}; Flags: Precursor;	SubName: Full=Uncharacterized protein {ECO:0000313|EMBL:ONI30927.1};	--	GO:0009507,chloroplast; GO:0009840,chloroplastic endopeptidase Clp complex; GO:0003677,DNA binding	PF08755.11:Hemimethylated DNA-binding protein YccV like
EVM0000573	1.97	2.61	2.67	6.21	8.44	7.26	3.66	3.31	3.45	3.59	5.31	4.4	0.81	0.8	0.64	0.67	0.67	0.59	1.34615	0.00725364	up	K01951 GMP synthase (glutamine-hydrolysing) [EC:6.3.5.2] | (RefSeq) GMP synthase [glutamine-hydrolyzing] (A)	ko00230: Purine metabolism	gibberellin 20-oxidase-like protein [Prunus persica]	RecName: Full=Gibberellin 20-oxidase-like protein {ECO:0000312|EMBL:BAB10331.1}; EC=1.14.11.- {ECO:0000255|PROSITE-ProRule:PRU00805};	SubName: Full=Uncharacterized protein {ECO:0000313|EMBL:EMJ21347.1};	Iron/ascorbate family oxidoreductases	GO:0051213,dioxygenase activity; GO:0046872,metal ion binding; GO:0048767,root hair elongation	PF03171.20:2OG-Fe(II) oxygenase superfamily
EVM0000576	9.27	6.62	2.82	2.51	1.43	1.47	7.43	10.64	13.08	3.98	2.71	0.3	7.7	11.87	8.36	95.45	115.21	83.36	-2.49497	0.00151123	down	--	--	--	--	--	--	--	--
EVM0000580	0.73	0.8	1.07	0.07	0.11	0.34	0.41	0.18	0.04	0	0.04	0	0	0	0	0.04	0	0.04	4.71857	3.28288e-07	up	K01537 Ca2+-transporting ATPase [EC:3.6.3.8] | (RefSeq) putative calcium-transporting ATPase 11, plasma membrane-type isoform X1 (A)	--	uncharacterized protein LOC110773251 isoform X2 [Prunus avium]	--	SubName: Full=Uncharacterized protein {ECO:0000313|EMBL:ONI29411.1};	--	GO:0016021,integral component of membrane	--
EVM0000597	0.67	0.24	0.08	4.78	6.8	3.42	3.62	3.25	2.8	0.49	0.7	0.43	0.37	0.69	0.54	0.38	0	0.88	2.66697	8.92427e-05	up	K10666 E3 ubiquitin-protein ligase RNF5 [EC:2.3.2.27] | (RefSeq) E3 ubiquitin-protein ligase RNF185-like (A)	ko04141: Protein processing in endoplasmic reticulum	hypothetical protein PRUPE_8G105100 [Prunus persica]	RecName: Full=E3 ubiquitin-protein ligase RMA1H1; EC=2.3.2.27; AltName: Full=Protein RING membrane-anchor 1 homolog 1; AltName: Full=RING-type E3 ubiquitin transferase RMA1H1 {ECO:0000305};	SubName: Full=Uncharacterized protein {ECO:0000313|EMBL:ONH91301.1};	Predicted E3 ubiquitin ligase	GO:0005789,endoplasmic reticulum membrane; GO:0016021,integral component of membrane; GO:0046872,metal ion binding; GO:0004842,ubiquitin-protein transferase activity; GO:0043161,proteasome-mediated ubiquitin-dependent protein catabolic process; GO:0016567,protein ubiquitination; GO:0009409,response to cold; GO:0009723,response to ethylene; GO:0006970,response to osmotic stress; GO:0009414,respons…	PF00097.25:Zinc finger, C3HC4 type (RING finger)
EVM0000600	2.77	3.5	2.92	0.14	0.15	0.46	0.19	0.07	0.11	0	0	0	0	0.12	0.08	0.08	0.05	0.18	4.04987	9.7889e-06	up	K00695 sucrose synthase [EC:2.4.1.13] | (GenBank) sucrose synthase (A)	ko00500: Starch and sucrose metabolism	TMV resistance protein N-like [Prunus avium]	RecName: Full=TMV resistance protein N;	SubName: Full=Uncharacterized protein {ECO:0000313|EMBL:EMJ28030.1};	--	GO:0005737,cytoplasm; GO:0043531,ADP binding; GO:0005524,ATP binding; GO:0009626,plant-type hypersensitive response; GO:0007165,signal transduction	PF00931.22:NB-ARC domain
EVM0000601	4.69	3.51	3.18	5.67	6.04	6.8	7.44	8.3	7.79	1.02	1.29	1.74	0.33	0.85	0.92	0.57	1.23	0.97	2.70188	2.18634e-17	up	K13800 UMP-CMP kinase [EC:2.7.4.14] | (RefSeq) pentatricopeptide repeat-containing protein At4g25270, chloroplastic-like (A)	ko00240: Pyrimidine metabolism	pentatricopeptide repeat-containing protein At4g25270, chloroplastic [Prunus avium]	RecName: Full=Pentatricopeptide repeat-containing protein At4g25270, chloroplastic; Flags: Precursor;	SubName: Full=Uncharacterized protein {ECO:0000313|EMBL:EMJ20518.1};	FOG: PPR repeat	GO:0009507,chloroplast; GO:0043231,intracellular membrane-bounded organelle; GO:0004519,endonuclease activity; GO:0003723,RNA binding; GO:0008380,RNA splicing	PF01535.20:PPR repeat
EVM0000610	4.07	3.81	3.76	23.66	22.49	23.51	19.7	20.54	20.44	1.57	1.66	1.23	2.24	2.07	2.69	0.69	0.95	0.69	3.46998	5.66042e-13	up	K13448 calcium-binding protein CML | (RefSeq) calcium-binding protein CML24 (A)	ko04626: Plant-pathogen interaction	sodium/calcium exchanger NCL2-like [Prunus avium]	RecName: Full=Sodium/calcium exchanger NCL2 {ECO:0000305}; AltName: Full=Na(+)/Ca(2+)-exchange protein NCL2 {ECO:0000305}; AltName: Full=OsEFCAX2 {ECO:0000303|PubMed:24286292}; AltName: Full=Protein NCX-like 2 {ECO:0000305}; Short=OsNCL2 {ECO:0000305};	SubName: Full=Uncharacterized protein {ECO:0000313|EMBL:ONI12559.1};	--	GO:0016021,integral component of membrane; GO:0005886,plasma membrane; GO:0005509,calcium ion binding; GO:0005432,calcium:sodium antiporter activity; GO:0055074,calcium ion homeostasis	PF00036.32:EF hand
EVM0000613	3.41	4.23	4.12	3.78	3.67	4.2	1.7	2.89	1.82	1.72	2.46	1.38	0.46	0.21	0.11	0.81	0.13	0.72	1.93274	3.97577e-06	up	K01051 pectinesterase [EC:3.1.1.11] | (RefSeq) probable pectinesterase/pectinesterase inhibitor 58 (A)	ko00040: Pentose and glucuronate interconversions	pectinesterase inhibitor 6-like [Prunus avium]	RecName: Full=Pectinesterase inhibitor 6 {ECO:0000305}; AltName: Full=Pectin methylesterase inhibitor 6 {ECO:0000303|PubMed:23362209}; Short=AtPMEI6 {ECO:0000305}; Flags: Precursor;	SubName: Full=Uncharacterized protein {ECO:0000313|EMBL:ONH93929.1};	--	GO:0048046,apoplast; GO:0046910,pectinesterase inhibitor activity; GO:0010214,seed coat development	PF04043.15:Plant invertase/pectin methylesterase inhibitor
EVM0000620	0	0	0	0	0	0	0	0	0	6.15	5.58	1.53	1.32	4.59	7.34	5.37	8.01	4.89	-6.51262	2.21257e-15	down	K04460 serine/threonine-protein phosphatase 5 [EC:3.1.3.16] | (RefSeq) uncharacterized protein LOC110762319 (A)	--	hypothetical protein PRUPE_5G202400 [Prunus persica]	--	SubName: Full=Uncharacterized protein {ECO:0000313|EMBL:ONI08818.1};	--	--	--
EVM0000622	0.59	0.89	0.74	0.33	0.25	0.35	0.17	0.57	0.25	1.5	1.06	1.04	0.19	0.78	0.82	0.86	2.38	1.99	-1.37225	0.000709338	down	K06867 uncharacterized protein | (RefSeq) predicted protein (A)	--	uncharacterized protein LOC18780756 isoform X2 [Prunus persica]	RecName: Full=Acyl-CoA-binding domain-containing protein 1; Short=Acyl-CoA binding protein 1;	SubName: Full=Uncharacterized protein {ECO:0000313|EMBL:EMJ13392.1};	--	GO:0005783,endoplasmic reticulum; GO:0005789,endoplasmic reticulum membrane; GO:0005576,extracellular region; GO:0016021,integral component of membrane; GO:0009505,plant-type cell wall; GO:0005886,plasma membrane; GO:0000062,fatty-acyl-CoA binding; GO:0032791,lead ion binding; GO:0008289,lipid binding; GO:0070300,phosphatidic acid binding; GO:0006629,lipid metabolic process; GO:0006869,lipid tran…	PF13637.6:Ankyrin repeats (many copies)
EVM0000625	32.51	21.3	20.14	2.59	3.38	2.53	2.69	2.34	3.56	6.59	3.97	1.65	1.71	1.65	1.22	5.74	3.11	2.91	1.47564	0.00309547	up	K14306 nuclear pore complex protein Nup62 | (RefSeq) nuclear pore complex protein NUP62-like (A)	ko03013: RNA transport	PREDICTED: uncharacterized protein LOC107881144 [Prunus mume]	--	SubName: Full=Uncharacterized protein {ECO:0000313|EMBL:ONI22512.1}; Flags: Fragment;	--	GO:0005643,nuclear pore; GO:0017056,structural constituent of nuclear pore	--
EVM0000632	1.09	0.61	0.89	0.31	0.18	0.23	0.14	0.26	0.18	0.18	0.19	0.14	0	0	0	0.1	0.06	0.05	2.33435	0.000108101	up	--	--	SPX and EXS domain-containing protein 1 [Prunus persica]	RecName: Full=Phosphate transporter PHO1 homolog 9; AltName: Full=Protein PHO1 homolog 9; Short=AtPHO1;H9;	SubName: Full=Uncharacterized protein {ECO:0000313|EMBL:EMJ20931.1};	Predicted small molecule transporter	GO:0016021,integral component of membrane; GO:0005886,plasma membrane; GO:0005802,trans-Golgi network; GO:0006817,phosphate ion transport	PF03124.14:EXS family
EVM0000635	17.47	19.06	18.23	10.29	10.74	12.59	15.27	15.67	16.75	7.93	5.79	8.08	2.87	2.36	2.72	4.27	3.26	4.73	1.73626	3.2111e-16	up	K12938 anthocyanidin 5,3-O-glucosyltransferase [EC:2.4.1.-] | (RefSeq) anthocyanidin 5,3-O-glucosyltransferase (A)	ko00942: Anthocyanin biosynthesis	UDP-glycosyltransferase 88F5-like [Prunus avium]	RecName: Full=UDP-glycosyltransferase 88F5 {ECO:0000303|Ref.1}; EC=2.4.1.- {ECO:0000305}; AltName: Full=UDP-glucose:chalcone 2'-O-glucosyltransferase {ECO:0000305};	SubName: Full=Uncharacterized protein {ECO:0000313|EMBL:ONI35773.1};	UDP-glucuronosyl and UDP-glucosyl transferase	GO:0016758,transferase activity, transferring hexosyl groups; GO:0008152,metabolic process	PF00201.18:UDP-glucoronosyl and UDP-glucosyl transferase
EVM0000637	0.25	0.04	0	0	0	0	0	0	0	0.12	0.09	0.21	0	0	0	0.37	1.26	0.92	-3.5952	0.0147758	down	K00430 peroxidase [EC:1.11.1.7] | (RefSeq) peroxidase P7-like (A)	ko00940: Phenylpropanoid biosynthesis	peroxidase P7-like [Prunus avium]	RecName: Full=Peroxidase 4 {ECO:0000250|UniProtKB:Q42578}; EC=1.11.1.7; Flags: Precursor;	RecName: Full=Peroxidase {ECO:0000256|RuleBase:RU362060, ECO:0000256|SAAS:SAAS00709852}; EC=1.11.1.7 {ECO:0000256|RuleBase:RU362060, ECO:0000256|SAAS:SAAS00709852};	--	GO:0005576,extracellular region; GO:0020037,heme binding; GO:0046872,metal ion binding; GO:0004601,peroxidase activity; GO:0042744,hydrogen peroxide catabolic process; GO:0006979,response to oxidative stress	PF00141.23:Peroxidase
EVM0000644	13.48	13.05	11.43	0.95	0.73	1.1	0.43	0.39	0.38	0.39	0.97	0.91	0.1	0.03	0.03	0.22	0.3	0.4	3.41602	3.21583e-06	up	K00695 sucrose synthase [EC:2.4.1.13] | (GenBank) sucrose synthase (A)	ko00500: Starch and sucrose metabolism	TMV resistance protein N [Prunus persica]	RecName: Full=TMV resistance protein N;	SubName: Full=Uncharacterized protein {ECO:0000313|EMBL:ONI21281.1};	--	GO:0005737,cytoplasm; GO:0043531,ADP binding; GO:0005524,ATP binding; GO:0009626,plant-type hypersensitive response; GO:0007165,signal transduction	PF01582.20:TIR domain
EVM0000646	0	0.04	0	0.12	0.04	0	0	0.12	0	0	0	0	0.09	0	0.09	13.74	14.66	11.59	-6.8812	3.69745e-05	down	K01051 pectinesterase [EC:3.1.1.11] | (RefSeq) pectinesterase 2-like (A)	ko00040: Pentose and glucuronate interconversions	pectinesterase 2-like [Prunus avium]	RecName: Full=Pectinesterase 2; Short=PE 2; EC=3.1.1.11; AltName: Full=Pectin methylesterase; Flags: Precursor;	RecName: Full=Pectinesterase {ECO:0000256|RuleBase:RU000589}; EC=3.1.1.11 {ECO:0000256|RuleBase:RU000589};	--	GO:0005618,cell wall; GO:0005576,extracellular region; GO:0045330,aspartyl esterase activity; GO:0004857,enzyme inhibitor activity; GO:0030599,pectinesterase activity; GO:0042545,cell wall modification; GO:0045490,pectin catabolic process	PF01095.19:Pectinesterase
EVM0000648	6.53	8.57	12.2	1.53	1.22	2.87	1.99	4.43	1.73	3.46	1.46	0.36	1.17	0.18	0.57	0.4	0.43	0.62	2.13713	7.19051e-05	up	K05387 glutamate receptor, ionotropic, plant | (RefSeq) glutamate receptor 2.1-like (A)	--	disease resistance protein RGA2-like, partial [Prunus avium]	RecName: Full=Disease resistance protein RGA2; AltName: Full=Blight resistance protein RPI; AltName: Full=RGA2-blb;	SubName: Full=Uncharacterized protein {ECO:0000313|EMBL:ONI20415.1};	Apoptotic ATPase	GO:0043531,ADP binding; GO:0005524,ATP binding; GO:0006952,defense response	PF18052.1:Rx N-terminal domain
EVM0000668	1.28	1.28	1.19	0.8	1.52	1.04	3.02	2.41	2.2	0	0.13	0.13	0.99	0	0.34	0.07	0.08	0.15	2.96781	4.29476e-06	up	K15333 tRNA guanosine-2'-O-methyltransferase [EC:2.1.1.34] | (RefSeq) uncharacterized LOC103445282 (A)	--	uncharacterized protein LOC110761603 [Prunus avium]	--	SubName: Full=Uncharacterized protein {ECO:0000313|EMBL:ONI08762.1};	--	--	PF03004.14:Plant transposase (Ptta/En/Spm family)
EVM0000676	0.24	0.13	0.06	0.02	0	0.08	0.04	0.06	0	0.68	1.13	1.04	0	0.12	0	0.51	0.32	0.33	-2.76362	0.000998138	down	K15718 linoleate 9S-lipoxygenase [EC:1.13.11.58] | (RefSeq) probable linoleate 9S-lipoxygenase 5 (A)	ko00591: Linoleic acid metabolism	probable linoleate 9S-lipoxygenase 5 [Prunus avium]	RecName: Full=Probable linoleate 9S-lipoxygenase 5; EC=1.13.11.58; AltName: Full=Leaf lipoxygenase;	RecName: Full=Lipoxygenase {ECO:0000256|RuleBase:RU003975}; EC=1.13.11.- {ECO:0000256|RuleBase:RU003975};	--	GO:0005737,cytoplasm; GO:0046872,metal ion binding; GO:0016702,oxidoreductase activity, acting on single donors with incorporation of molecular oxygen, incorporation of two atoms of oxygen; GO:0031408,oxylipin biosynthetic process	PF00305.19:Lipoxygenase
EVM0000685	1.88	3.02	2.06	8.86	8.13	7	10.47	9.3	9.54	39.55	38.55	40.71	98.4	107.77	116.23	202.65	206	225.94	-4.03639	4.51219e-17	down	--	--	hypothetical protein PRUPE_2G002800 [Prunus persica]	--	SubName: Full=Uncharacterized protein {ECO:0000313|EMBL:ONI20199.1};	--	--	--
EVM0000693	0.41	0.31	0.31	0	0	0.09	0.09	0.04	0	1.58	1.38	1.89	0.05	0.19	0.15	0.57	0.95	1.29	-2.77028	0.000143937	down	K13416 brassinosteroid insensitive 1-associated receptor kinase 1 [EC:2.7.10.1 2.7.11.1] | (RefSeq) somatic embryogenesis receptor kinase 4-like isoform X1 (A)	ko04016: MAPK signaling pathway - plant; ko04075: Plant hormone signal transduction; ko04626: Plant-pathogen interaction	rust resistance kinase Lr10-like isoform X2 [Prunus persica]	RecName: Full=Rust resistance kinase Lr10 {ECO:0000312|EMBL:AAC49629.1}; EC=2.7.11.1; AltName: Full=Probable receptor-like serine/threonine-protein kinase LRK10; Flags: Precursor;	SubName: Full=Uncharacterized protein {ECO:0000313|EMBL:ONI27384.1};	--	GO:0016021,integral component of membrane; GO:0005886,plasma membrane; GO:0005524,ATP binding; GO:0004674,protein serine/threonine kinase activity	PF07714.17:Protein tyrosine kinase
EVM0000697	0	0	0	0	0.04	0	0.13	0	0	0.82	0.61	0.3	1.12	1.72	2.7	1.51	0.62	0.88	-5.98742	3.32959e-12	down	K16297 serine carboxypeptidase-like clade II [EC:3.4.16.-] | (RefSeq) serine carboxypeptidase-like 45 (A)	--	serine carboxypeptidase-like 45 [Prunus avium]	RecName: Full=Serine carboxypeptidase-like 45; EC=3.4.16.-; Flags: Precursor;	RecName: Full=Carboxypeptidase {ECO:0000256|RuleBase:RU361156}; EC=3.4.16.- {ECO:0000256|RuleBase:RU361156};	Serine carboxypeptidases (lysosomal cathepsin A)	GO:0005576,extracellular region; GO:0009505,plant-type cell wall; GO:0009506,plasmodesma; GO:0004185,serine-type carboxypeptidase activity; GO:0051603,proteolysis involved in cellular protein catabolic process	PF00450.22:Serine carboxypeptidase
EVM0000706	2.61	2.92	3.34	2.02	1.32	1.57	2.46	2.2	1.67	3.03	3.84	2.8	4.03	3.08	3.18	8.46	9.99	7.91	-1.2197	1.21095e-05	down	K16912 ribosomal biogenesis protein LAS1 | (RefSeq) uncharacterized protein LOC103327116 isoform X1 (A)	--	PREDICTED: uncharacterized protein LOC103327116 isoform X1 [Prunus mume]	--	SubName: Full=Uncharacterized protein {ECO:0000313|EMBL:ONI14186.1};	Nuclear protein involved in cell morphogenesis and cell surface growth	--	PF04031.13:Las1-like
EVM0000723	14.14	15.81	17.51	0.19	0.24	0.2	0.15	0.24	0.15	1.59	1.89	1.97	0.11	0.05	0	0.17	0.36	0	2.75375	0.0100613	up	--	--	PREDICTED: AT-hook motif nuclear-localized protein 1-like [Prunus mume]	RecName: Full=AT-hook motif nuclear-localized protein 1 {ECO:0000303|PubMed:15604740};	SubName: Full=Uncharacterized protein {ECO:0000313|EMBL:ONH96303.1};	--	GO:0098687,chromosomal region; GO:0005737,cytoplasm; GO:0005739,mitochondrion; GO:0005730,nucleolus; GO:0005654,nucleoplasm; GO:0005634,nucleus; GO:0003680,AT DNA binding; GO:0003677,DNA binding; GO:0043565,sequence-specific DNA binding; GO:0006355,regulation of transcription, DNA-templated; GO:0006351,transcription, DNA-templated	PF03479.15:Plants and Prokaryotes Conserved (PCC) domain
EVM0000739	1.69	1.47	0.93	1.49	1.38	2.17	0.75	0.64	1.66	1.8	1.45	1.81	1.55	3.54	0.47	5.79	7.44	5.42	-1.23926	0.0047041	down	--	--	cysteine-rich repeat secretory protein 38-like [Prunus avium]	RecName: Full=Cysteine-rich receptor-like protein kinase 14; Short=Cysteine-rich RLK14; EC=2.7.11.-; Flags: Precursor;	SubName: Full=Uncharacterized protein {ECO:0000313|EMBL:EMJ14436.1};	--	GO:0016021,integral component of membrane; GO:0005886,plasma membrane; GO:0005524,ATP binding; GO:0004674,protein serine/threonine kinase activity; GO:0042742,defense response to bacterium; GO:0006468,protein phosphorylation	PF01657.17:Salt stress response/antifungal
EVM0000748	15.83	14.97	14.76	6.77	6.07	6.29	8.18	7.63	7.89	16.87	17.41	18.32	16.64	17.33	19.89	35.68	38.36	36.13	-1.35357	5.8647e-10	down	--	--	uncharacterized protein LOC110766574 isoform X1 [Prunus avium]	--	SubName: Full=Uncharacterized protein {ECO:0000313|EMBL:ONI10896.1};	--	GO:0016021,integral component of membrane; GO:0046873,metal ion transmembrane transporter activity	PF01544.18:CorA-like Mg2+ transporter protein
EVM0000749	0.54	0.83	0.53	0.08	0.21	0.21	0.09	0.24	0.16	0.12	0.43	0.55	0	0.72	0.31	8.5	7.75	8.02	-3.30528	7.40451e-05	down	K22390 acid phosphatase type 7 | (RefSeq) probable purple acid phosphatase 20 (A)	--	probable purple acid phosphatase 20 [Prunus avium]	RecName: Full=Probable purple acid phosphatase 20; EC=3.1.3.2; Flags: Precursor;	RecName: Full=Purple acid phosphatase {ECO:0000256|RuleBase:RU361203}; EC=3.1.3.2 {ECO:0000256|RuleBase:RU361203};	Purple acid phosphatase	GO:0005576,extracellular region; GO:0003993,acid phosphatase activity; GO:0046872,metal ion binding	PF16656.5:Purple acid Phosphatase, N-terminal domain
EVM0000753	0.27	0.05	0.11	0.32	0.05	0.39	0.28	0.16	0.22	0.22	0.06	0.06	1.4	1.13	0.35	0.87	0.54	0.58	-1.50557	0.0196436	down	K23113 structural maintenance of chromosomes flexible hinge domain-containing protein 1 | (RefSeq) uncharacterized protein LOC110767159 (A)	--	protein DEFECTIVE IN MERISTEM SILENCING 3 [Prunus avium]	RecName: Full=Protein DEFECTIVE IN MERISTEM SILENCING 3; AltName: Full=Protein INVOLVED IN DE NOVO 1;	SubName: Full=Uncharacterized protein {ECO:0000313|EMBL:ONI23462.1};	--	GO:0000419,RNA polymerase V complex; GO:0042803,protein homodimerization activity; GO:0006306,DNA methylation; GO:0031047,gene silencing by RNA; GO:0070921,regulation of production of siRNA involved in chromatin silencing by small RNA; GO:0080188,RNA-directed DNA methylation	--
EVM0000756	31.86	34.75	30.86	6.14	6.11	6.43	4.95	4.16	4.07	5.17	5.01	4.35	3.83	2.82	3.34	6.22	5.95	5.8	1.41032	0.000137466	up	--	--	PREDICTED: uncharacterized protein LOC103342616 [Prunus mume]	--	SubName: Full=Uncharacterized protein {ECO:0000313|EMBL:ONI06331.1};	--	--	--
EVM0000762	2.22	2.86	4.77	0.21	0.05	0.23	0.17	0.16	0.11	0.05	0.4	0.17	0	0.28	0.18	0.13	0.47	0.13	2.28673	0.00417712	up	--	--	uncharacterized protein LOC110756393 [Prunus avium]	--	SubName: Full=Uncharacterized protein {ECO:0000313|EMBL:ONI06392.1};	--	--	--
EVM0000763	1.82	1.58	1.84	3.64	4.56	3.73	5.39	5.01	6.16	1.24	1.14	1.2	2.07	2.13	2.29	1.86	2.79	1.39	1.16455	0.00166066	up	K13416 brassinosteroid insensitive 1-associated receptor kinase 1 [EC:2.7.10.1 2.7.11.1] | (RefSeq) BAK1; BRI1-associated receptor kinase (A)	ko04016: MAPK signaling pathway - plant; ko04075: Plant hormone signal transduction; ko04626: Plant-pathogen interaction	receptor like protein kinase S.2 [Prunus avium]	RecName: Full=Receptor like protein kinase S.2; Short=LecRK-S.2; EC=2.7.11.1;	SubName: Full=Uncharacterized protein {ECO:0000313|EMBL:EMJ26476.1};	Serine/threonine protein kinase	GO:0005886,plasma membrane; GO:0005524,ATP binding; GO:0004674,protein serine/threonine kinase activity; GO:0071395,cellular response to jasmonic acid stimulus; GO:0071446,cellular response to salicylic acid stimulus; GO:0009617,response to bacterium; GO:0009611,response to wounding	PF00069.25:Protein kinase domain
EVM0000774	1.24	1.58	1.52	2.22	1.55	1.64	1.46	1.2	0.81	0.32	0.53	0.94	0.71	0.9	0.64	24.79	26	27.89	-2.59534	0.000776154	down	--	--	hypothetical protein PRUPE_5G236200 [Prunus persica]	--	SubName: Full=Uncharacterized protein {ECO:0000313|EMBL:EMJ11028.1};	--	--	--
EVM0000776	4.46	2.66	3.57	1.28	1.23	1.36	1.45	1.61	1.8	0.41	0.35	0.13	0.55	0.51	0.53	22.34	25.76	19.49	-1.9034	0.0201495	down	K09286 EREBP-like factor | (RefSeq) ethylene-responsive transcription factor RAP2-6-like isoform X1 (A)	--	AP2/EREBP family transcription factor-like protein 10 [Prunus pseudocerasus]	RecName: Full=Ethylene-responsive transcription factor ERF113; AltName: Full=Protein RELATED TO AP2 6L {ECO:0000305};	SubName: Full=AP2/EREBP family transcription factor-like protein 10 {ECO:0000313|EMBL:ALD84477.1};	--	GO:0005634,nucleus; GO:0003700,DNA-binding transcription factor activity; GO:0043565,sequence-specific DNA binding; GO:0071497,cellular response to freezing; GO:0009873,ethylene-activated signaling pathway; GO:0019760,glucosinolate metabolic process; GO:0045893,positive regulation of transcription, DNA-templated; GO:0009737,response to abscisic acid; GO:0009723,response to ethylene; GO:0009753,re…	PF00847.20:AP2 domain
EVM0000788	9.09	9.35	7.75	4.28	5.78	5.03	3.95	5.59	5.03	0	0	0	0	0	0.04	0	0	0	9.38311	1.12028e-41	up	K05391 cyclic nucleotide gated channel, plant | (RefSeq) cyclic nucleotide-gated ion channel 1-like (A)	ko04626: Plant-pathogen interaction	hypothetical protein PRUPE_8G097600 [Prunus persica]	RecName: Full=Cyclic nucleotide-gated ion channel 1; Short=AtCNGC1; AltName: Full=Cyclic nucleotide- and calmodulin-regulated ion channel 1;	SubName: Full=Uncharacterized protein {ECO:0000313|EMBL:ONH91192.1};	K+-channel ERG and related proteins, contain PAS/PAC sensor domain	GO:0005887,integral component of plasma membrane; GO:0005886,plasma membrane; GO:0005516,calmodulin binding; GO:0030552,cAMP binding; GO:0030553,cGMP binding; GO:0005216,ion channel activity; GO:0042391,regulation of membrane potential	PF00520.31:Ion transport protein
EVM0000795	1.99	1.8	1.98	4.55	3.14	1.72	3.87	2.64	3.26	7.01	7.42	4.99	6.98	7.17	4.78	4.35	5.33	4.88	-1.01804	0.00018287	down	K13420 LRR receptor-like serine/threonine-protein kinase FLS2 [EC:2.7.11.1] | (RefSeq) receptor kinase-like protein Xa21 (A)	ko04016: MAPK signaling pathway - plant; ko04626: Plant-pathogen interaction	MDIS1-interacting receptor like kinase 2-like [Prunus avium]	RecName: Full=Probable leucine-rich repeat receptor-like protein kinase At1g35710; EC=2.7.11.1; Flags: Precursor;	SubName: Full=Uncharacterized protein {ECO:0000313|EMBL:ONH94400.1};	--	GO:0016021,integral component of membrane; GO:0005524,ATP binding; GO:0004674,protein serine/threonine kinase activity	PF07714.17:Protein tyrosine kinase
EVM0000800	6.08	5.24	4.98	0.56	1.53	2.06	0.79	1.21	1.42	0	0	0	0	0	0	0	0	0	6.95035	3.2734e-16	up	--	--	transcription factor GTE11-like isoform X1 [Prunus avium]	--	SubName: Full=Uncharacterized protein {ECO:0000313|EMBL:ONH90367.1};	--	--	--
EVM0000802	0.13	0.1	0.26	0.27	0.33	0.37	0.1	0.08	0.1	2.51	1.78	2.03	0.98	2.06	1.21	0.02	0.16	0.06	-2.59889	7.2855e-05	down	K14489 arabidopsis histidine kinase 2/3/4 (cytokinin receptor) [EC:2.7.13.3] | (RefSeq) histidine kinase 4-like isoform X1 (A)	ko04075: Plant hormone signal transduction	histidine kinase 5 [Prunus avium]	RecName: Full=Histidine kinase 5; EC=2.7.13.3; AltName: Full=Arabidopsis histidine kinase 5; Short=AtHK5; AltName: Full=Protein AUTHENTIC HIS-KINASE 5; AltName: Full=Protein CYTOKININ-INDEPENDENT 2;	SubName: Full=Uncharacterized protein {ECO:0000313|EMBL:EMJ25442.1};	Sensory transduction histidine kinase	GO:0005737,cytoplasm; GO:0005886,plasma membrane; GO:0005773,vacuole; GO:0046872,metal ion binding; GO:0000155,phosphorelay sensor kinase activity; GO:0004673,protein histidine kinase activity; GO:0009738,abscisic acid-activated signaling pathway; GO:0070301,cellular response to hydrogen peroxide; GO:0071219,cellular response to molecule of bacterial origin; GO:0071732,cellular response to nitric…	PF02518.26:Histidine kinase-, DNA gyrase B-, and HSP90-like ATPase
EVM0000806	1.88	1.6	1.87	0.23	0.3	0.29	0.09	0.11	0.09	0.17	0.32	0.41	0.07	0	0	0	0	0.03	2.52041	0.00460119	up	K03695 ATP-dependent Clp protease ATP-binding subunit ClpB | (RefSeq) chaperone protein ClpB1-like (A)	--	protein SMAX1-LIKE 3-like isoform X2 [Prunus avium]	RecName: Full=Protein SMAX1-LIKE 3 {ECO:0000303|PubMed:23893171}; Short=AtSMXL3 {ECO:0000303|PubMed:23893171};	SubName: Full=Uncharacterized protein {ECO:0000313|EMBL:EMJ15406.1};	Chaperone HSP104 and related ATP-dependent Clp proteases	GO:0019538,protein metabolic process; GO:0006355,regulation of transcription, DNA-templated; GO:0006351,transcription, DNA-templated	PF02861.20:Clp amino terminal domain, pathogenicity island component
EVM0000816	4.02	4.43	2.98	1.2	0.88	0.87	1.17	0.62	0.45	30.51	32.72	27.88	5.12	6.52	7.49	2.08	1.08	2.04	-2.88275	7.03155e-07	down	K13032 prunasin beta-glucosidase [EC:3.2.1.118] | (RefSeq) beta-glucosidase 12-like isoform X1 (A)	ko00460: Cyanoamino acid metabolism	PREDICTED: beta-glucosidase 12-like isoform X1 [Prunus mume]	RecName: Full=Beta-glucosidase 24; Short=Os6bglu24; EC=3.2.1.21; Flags: Precursor;	SubName: Full=Prunasin hydrolase {ECO:0000313|EMBL:AHE74129.1}; EC=3.2.1.21 {ECO:0000313|EMBL:AHE74129.1};	Beta-glucosidase, lactase phlorizinhydrolase, and related proteins	GO:0008422,beta-glucosidase activity; GO:0102483,scopolin beta-glucosidase activity; GO:0005975,carbohydrate metabolic process; GO:1901657,glycosyl compound metabolic process	PF00232.18:Glycosyl hydrolase family 1
EVM0000830	33.14	29.78	33.35	0.9	1.03	1.09	1.49	1.49	1.7	1.16	2.05	2	0.48	0.19	0.12	0.46	0.42	0.45	3.58892	6.53102e-07	up	K13457 disease resistance protein RPM1 | (RefSeq) disease resistance protein RPM1 (A)	ko04626: Plant-pathogen interaction	probable disease resistance RPP8-like protein 2 [Prunus avium]	RecName: Full=Probable disease resistance RPP8-like protein 2;	SubName: Full=Uncharacterized protein {ECO:0000313|EMBL:EMJ09131.1};	Apoptotic ATPase	GO:0005886,plasma membrane; GO:0043531,ADP binding; GO:0005524,ATP binding; GO:0006952,defense response; GO:0007165,signal transduction	PF00931.22:NB-ARC domain
EVM0000832	2.15	1.99	1.8	0.06	0.12	0.3	0.12	0.52	0.18	4.92	4.34	5.02	0.53	0.92	0.45	16.39	14.35	16.28	-3.30493	4.33448e-06	down	K00815 tyrosine aminotransferase [EC:2.6.1.5] | (RefSeq) probable aminotransferase TAT2 (A)	ko00130: Ubiquinone and other terpenoid-quinone biosynthesis; ko00270: Cysteine and methionine metabolism; ko00350: Tyrosine metabolism; ko00360: Phenylalanine metabolism; ko00400: Phenylalanine, tyrosine and tryptophan biosynthesis; ko00950: Isoquinoline alkaloid biosynthesis; ko00960: Tropane, piperidine and pyridine alkaloid biosynthesis	uncharacterized protein LOC110759618 [Prunus avium]	--	SubName: Full=Uncharacterized protein {ECO:0000313|EMBL:EMJ06703.1};	--	GO:0005524,ATP binding; GO:0004222,metalloendopeptidase activity	--
EVM0000833	0.1	0.02	0	0.03	0.1	0	0.08	0	0.1	0.15	0.03	0.21	0.17	0.21	0.14	0.79	0.8	0.7	-2.82364	0.00015153	down	K20666 gibberellin 13-oxidase [EC:1.14.-.-] | (RefSeq) cytochrome P450 714B3-like (A)	--	cytochrome P450 714C2-like [Prunus avium]	RecName: Full=Cytochrome P450 714C2; EC=1.14.-.-;	SubName: Full=Uncharacterized protein {ECO:0000313|EMBL:EMJ20487.1};	Cytochrome P450 CYP4/CYP19/CYP26 subfamilies	GO:0016021,integral component of membrane; GO:0020037,heme binding; GO:0005506,iron ion binding; GO:0004497,monooxygenase activity; GO:0016705,oxidoreductase activity, acting on paired donors, with incorporation or reduction of molecular oxygen	PF00067.22:Cytochrome P450
EVM0000837	28.9	36.97	30.73	26.28	20.92	23.83	21.6	21.63	23.7	86.46	93.93	85.22	60.89	51.76	51.01	42.48	42.48	40.55	-1.24035	2.46638e-14	down	K05291 GPI-anchor transamidase subunit S | (RefSeq) uncharacterized protein LOC110027358 (A)	ko00563: Glycosylphosphatidylinositol (GPI)-anchor biosynthesis	uncharacterized protein LOC18780408 isoform X2 [Prunus persica]	--	SubName: Full=Uncharacterized protein {ECO:0000313|EMBL:EMJ15044.1};	Predicted transposase	--	PF13359.6:DDE superfamily endonuclease
EVM0000840	0.12	0.07	0.04	0.04	0	0	0	0	0	0.61	0.45	0.48	0.61	0.96	1.13	0.22	0.05	0.37	-4.33933	4.99975e-08	down	K15078 structure-specific endonuclease subunit SLX1 [EC:3.6.1.-] | (RefSeq) putative disease resistance protein RGA3 (A)	--	putative disease resistance protein RGA3 [Prunus avium]	RecName: Full=Putative disease resistance protein RGA3; AltName: Full=Blight resistance protein B149; AltName: Full=RGA1-blb;	SubName: Full=Uncharacterized protein {ECO:0000313|EMBL:EMJ18135.1};	Apoptotic ATPase	GO:0043531,ADP binding; GO:0005524,ATP binding; GO:0006952,defense response	PF00931.22:NB-ARC domain
EVM0000848	0.53	0.67	0.56	0.11	0.08	0.01	0.08	0.02	0.05	0.13	0	0.09	0	0	0	0.06	0.03	0.12	2.13005	0.0141106	up	K00695 sucrose synthase [EC:2.4.1.13] | (GenBank) sucrose synthase (A)	ko00500: Starch and sucrose metabolism	TMV resistance protein N-like [Prunus avium]	RecName: Full=TMV resistance protein N;	SubName: Full=Uncharacterized protein {ECO:0000313|EMBL:ONH89918.1};	--	GO:0005737,cytoplasm; GO:0043531,ADP binding; GO:0005524,ATP binding; GO:0009626,plant-type hypersensitive response; GO:0007165,signal transduction	PF01582.20:TIR domain
EVM0000851	1.78	1.64	2.4	0.22	0.57	0.47	0.41	0.67	0.45	0.34	0.3	0.88	0	0.41	0.12	0.84	0.28	0	1.32901	0.0205611	up	--	--	uncharacterized protein LOC110757672 [Prunus avium]	--	SubName: Full=Uncharacterized protein {ECO:0000313|EMBL:ONI19503.1};	--	--	--
EVM0000852	31.54	33.11	34.77	1.7	1.86	1.91	1.27	1.31	1.64	7.78	7.72	5.73	1.6	1.08	0.66	0.63	0.79	0.62	1.81915	0.0120258	up	K14611 solute carrier family 23 (nucleobase transporter), member 1 | (RefSeq) nucleobase-ascorbate transporter 6 (A)	--	nucleobase-ascorbate transporter 1 [Prunus avium]	RecName: Full=Nucleobase-ascorbate transporter 1; Short=AtNAT1;	SubName: Full=Uncharacterized protein {ECO:0000313|EMBL:ONI18357.1};	Xanthine/uracil transporters	GO:0016021,integral component of membrane; GO:0009506,plasmodesma; GO:0022857,transmembrane transporter activity	PF00860.20:Permease family
EVM0000877	8.88	8.88	8.51	11.16	9.78	9.94	6.01	6.63	6.41	5.04	8.49	6.08	3.14	2.05	2.86	1.86	2.24	2.69	1.19394	5.35041e-06	up	K05907 adenylyl-sulfate reductase (glutathione) [EC:1.8.4.9] | (RefSeq) 5'-adenylylsulfate reductase 3, chloroplastic-like (A)	ko00920: Sulfur metabolism	5'-adenylylsulfate reductase 3, chloroplastic-like [Prunus avium]	RecName: Full=5'-adenylylsulfate reductase 3, chloroplastic; EC=1.8.4.9; AltName: Full=3'-phosphoadenosine-5'-phosphosulfate reductase homolog 26; Short=PAPS reductase homolog 26; Short=Prh-26; AltName: Full=Adenosine 5'-phosphosulfate 5'-adenylylsulfate sulfotransferase 3; Short=APS sulfotransferase 3; AltName: Full=Thioredoxin-independent APS reductase 3; Flags: Precursor;	SubName: Full=Uncharacterized protein {ECO:0000313|EMBL:EMJ12618.1};	Phosphoadenosine phosphosulfate reductase	GO:0009507,chloroplast; GO:0051539,4 iron, 4 sulfur cluster binding; GO:0033741,adenylyl-sulfate reductase (glutathione) activity; GO:0009973,adenylyl-sulfate reductase activity; GO:0046872,metal ion binding; GO:0004604,phosphoadenylyl-sulfate reductase (thioredoxin) activity; GO:0045454,cell redox homeostasis; GO:0019344,cysteine biosynthetic process; GO:0000103,sulfate assimilation; GO:0019419,…	PF01507.19:Phosphoadenosine phosphosulfate reductase family
EVM0000887	0.08	0.08	0	0	0	0	0	0	0	1.74	2.42	2.77	0.4	1.11	0.73	0.18	0.15	0.47	-5.94363	2.2694e-10	down	K00924 kinase [EC:2.7.1.-] | (RefSeq) probable receptor-like protein kinase At3g55450 (A)	--	PREDICTED: serine/threonine-protein kinase At5g01020 [Prunus mume]	RecName: Full=Probable serine/threonine-protein kinase PBL15 {ECO:0000305}; EC=2.7.11.1 {ECO:0000305}; AltName: Full=PBS1-like protein 15 {ECO:0000303|PubMed:20413097};	SubName: Full=Uncharacterized protein {ECO:0000313|EMBL:EMJ12309.1};	Serine/threonine protein kinase	GO:0005886,plasma membrane; GO:0005524,ATP binding; GO:0004675,transmembrane receptor protein serine/threonine kinase activity; GO:0007166,cell surface receptor signaling pathway; GO:0006952,defense response; GO:0006468,protein phosphorylation	PF07714.17:Protein tyrosine kinase
EVM0000888	3.43	3.3	3.48	2.09	1.71	2.2	1.18	0.8	0.89	1.24	1.05	0.55	0.12	0.37	0.15	0	0.04	0.04	2.39145	3.19359e-05	up	--	--	B3 domain-containing transcription factor VRN1-like isoform X1 [Prunus avium]	RecName: Full=B3 domain-containing protein At4g01580;	SubName: Full=Uncharacterized protein {ECO:0000313|EMBL:ONH96651.1};	--	GO:0005634,nucleus; GO:0003677,DNA binding; GO:0006355,regulation of transcription, DNA-templated; GO:0006351,transcription, DNA-templated	PF02362.21:B3 DNA binding domain
EVM0000894	0.17	0.08	0	0	0	0.35	0	0	0	0	0.09	0.52	0.28	0.7	0.46	2.87	4.15	2.69	-4.34111	9.91828e-05	down	--	--	uncharacterized protein LOC110758479 [Prunus avium]	RecName: Full=Basic secretory protease {ECO:0000303|PubMed:22773449}; EC=3.4.24.- {ECO:0000269|PubMed:22773449}; AltName: Full=Boswellia basic secretory protease {ECO:0000303|PubMed:22773449}; Short=BBSP {ECO:0000303|PubMed:22773449}; Flags: Fragments;	SubName: Full=Uncharacterized protein {ECO:0000313|EMBL:ONH91771.1};	--	GO:0046872,metal ion binding; GO:0008237,metallopeptidase activity	PF04450.12:Peptidase of plants and bacteria
EVM0000903	6.96	8.71	10.47	0.05	0.18	0.15	0.02	0.09	0.25	1.18	1.08	0.97	0.12	0.13	0.15	0.48	0.35	0.46	2.18554	0.0134428	up	K17964 leucine-rich PPR motif-containing protein, mitochondrial | (RefSeq) pentatricopeptide repeat-containing protein At5g61990, mitochondrial (A)	--	pentatricopeptide repeat-containing protein At3g06920 [Prunus avium]	RecName: Full=Pentatricopeptide repeat-containing protein At3g06920;	SubName: Full=Uncharacterized protein {ECO:0000313|EMBL:ONI28281.1};	FOG: PPR repeat	GO:0043231,intracellular membrane-bounded organelle; GO:0004519,endonuclease activity; GO:0003723,RNA binding; GO:0009451,RNA modification	PF13041.6:PPR repeat family
EVM0000908	0.11	0.13	0.19	0.16	0.03	0.06	0.03	0.24	0.16	0.68	0.43	1.14	0.25	0.8	0.21	0.47	0.14	0.33	-1.97581	4.39923e-05	down	--	--	uncharacterized protein LOC109946441 [Prunus persica]	--	SubName: Full=Uncharacterized protein {ECO:0000313|EMBL:ONI35031.1};	--	GO:0016021,integral component of membrane	--
EVM0000913	1.93	1.13	1.15	4.29	5.54	4.95	7.53	6.94	6.54	0	0.08	0.18	0	0	0	0	0.03	0.09	6.89915	2.96939e-21	up	K01456 peptide-N4-(N-acetyl-beta-glucosaminyl)asparagine amidase [EC:3.5.1.52] | (RefSeq) peptide-N(4)-(N-acetyl-beta- glucosaminyl)asparagine amidase-like (A)	ko04141: Protein processing in endoplasmic reticulum	peptide-N(4)-(N-acetyl-beta-glucosaminyl)asparagine amidase-like [Prunus avium]	RecName: Full=Peptide-N(4)-(N-acetyl-beta-glucosaminyl)asparagine amidase; EC=3.5.1.52; AltName: Full=Peptide:N-glycanase; Short=AtPNG1;	SubName: Full=Uncharacterized protein {ECO:0000313|EMBL:ONI04832.1};	Peptide:N-glycanase	GO:0005829,cytosol; GO:0005634,nucleus; GO:0046872,metal ion binding; GO:0000224,peptide-N4-(N-acetyl-beta-glucosaminyl)asparagine amidase activity; GO:0006516,glycoprotein catabolic process; GO:0006517,protein deglycosylation; GO:0006515,protein quality control for misfolded or incompletely synthesized proteins; GO:0010188,response to microbial phytotoxin; GO:0010193,response to ozone; GO:000975…	PF00248.21:Aldo/keto reductase family
EVM0000916	46.38	22.25	26.95	4.5	1.06	1.1	4.06	2.43	2.82	551.35	617.2	401.32	1493.35	1115.4	1421.55	2709.17	2321.74	2034.89	-7.11561	1.3675e-33	down	--	--	early light-induced protein 1, chloroplastic-like [Prunus avium]	--	SubName: Full=Uncharacterized protein {ECO:0000313|EMBL:EMJ27061.1};	--	--	--
EVM0000920	8.31	8.08	8.55	0.96	1.17	1.15	0.54	0.39	0.66	0.7	0.65	0.97	0.07	0.17	0.16	0.27	0.12	0.2	2.97565	5.75132e-07	up	K00695 sucrose synthase [EC:2.4.1.13] | (GenBank) sucrose synthase (A)	ko00500: Starch and sucrose metabolism	disease resistance protein RPS4-like [Prunus avium]	RecName: Full=TMV resistance protein N;	SubName: Full=Uncharacterized protein {ECO:0000313|EMBL:ONI20483.1};	--	GO:0005737,cytoplasm; GO:0043531,ADP binding; GO:0005524,ATP binding; GO:0009626,plant-type hypersensitive response; GO:0007165,signal transduction	PF12799.7:Leucine Rich repeats (2 copies)
EVM0000925	40.54	41.71	42.1	12.01	12.21	12.64	8.4	7.74	8.23	15.6	16.9	16.61	4.78	6.1	6.75	5.22	6.14	5.8	1.02983	0.00253978	up	K09534 DnaJ homolog subfamily C member 14 | (RefSeq) uncharacterized protein LOC110771581 (A)	--	uncharacterized protein LOC110771581 [Prunus avium]	RecName: Full=Chaperone protein dnaJ 39; Short=AtDjC39; Short=AtJ39; AltName: Full=Protein ARG1-LIKE 2; Short=AtARL2;	SubName: Full=Uncharacterized protein {ECO:0000313|EMBL:EMJ13576.1};	Molecular chaperone (DnaJ superfamily)	GO:0016020,membrane	PF14901.6:Cleavage inducing molecular chaperone
EVM0000927	9.63	13.4	11.97	14.28	10.53	8.9	8.52	10.6	10.91	7.56	7.69	5.16	7.06	1.82	3.64	2.67	5.96	2.08	1.20494	5.57451e-06	up	--	--	PREDICTED: peroxisomal membrane protein 11A [Prunus mume]	RecName: Full=Peroxisomal membrane protein 11A; AltName: Full=Peroxin-11A; Short=AtPEX11a;	SubName: Full=Uncharacterized protein {ECO:0000313|EMBL:EMJ27218.1};	Peroxisomal biogenesis protein (peroxin)	GO:0005779,integral component of peroxisomal membrane; GO:0005777,peroxisome; GO:0042802,identical protein binding; GO:0016559,peroxisome fission; GO:0007031,peroxisome organization; GO:0044375,regulation of peroxisome size	PF05648.14:Peroxisomal biogenesis factor 11 (PEX11)
EVM0000931	19.07	21.79	16.96	18.75	16.57	12.03	23.62	18.07	21.09	6.11	7.39	6.78	6.06	5.34	7.34	5.29	8.38	8.03	1.49675	2.0373e-16	up	K20718 LRR receptor-like serine/threonine-protein kinase ERECTA [EC:2.7.11.1] | (RefSeq) LRR receptor-like serine/threonine-protein kinase ERL1 (A)	ko04016: MAPK signaling pathway - plant	LRR receptor-like serine/threonine-protein kinase ERL1 [Prunus avium]	RecName: Full=LRR receptor-like serine/threonine-protein kinase ERL1 {ECO:0000303|PubMed:14985254}; EC=2.7.11.1; AltName: Full=Protein ERECTA-like kinase 1; Flags: Precursor;	SubName: Full=Uncharacterized protein {ECO:0000313|EMBL:EMJ22295.1};	--	GO:0016021,integral component of membrane; GO:0016020,membrane; GO:0005886,plasma membrane; GO:0005524,ATP binding; GO:0004674,protein serine/threonine kinase activity; GO:0009553,embryo sac development; GO:0048481,plant ovule development; GO:0010103,stomatal complex morphogenesis	PF12799.7:Leucine Rich repeats (2 copies)
EVM0000936	8.32	8.44	10.1	0.77	1.41	1.33	3.41	3.74	3.3	15.9	15.95	18.95	63.52	52.47	53.41	78.89	86.05	97	-3.73262	6.32472e-16	down	K12938 anthocyanidin 5,3-O-glucosyltransferase [EC:2.4.1.-] | (RefSeq) anthocyanidin 5,3-O-glucosyltransferase (A)	ko00942: Anthocyanin biosynthesis	anthocyanidin 3-O-glucosyltransferase 2-like [Prunus avium]	RecName: Full=UDP-glycosyltransferase 71K2 {ECO:0000303|Ref.1}; EC=2.4.1.- {ECO:0000305}; AltName: Full=UDP-glucose:chalcone 2'-O-glucosyltransferase {ECO:0000305}; AltName: Full=UDP-glucose:flavonol 2'-O-glucosyltransferase {ECO:0000305};	RecName: Full=Glycosyltransferase {ECO:0000256|RuleBase:RU362057}; EC=2.4.1.- {ECO:0000256|RuleBase:RU362057};	UDP-glucuronosyl and UDP-glucosyl transferase	GO:0035251,UDP-glucosyltransferase activity; GO:0008152,metabolic process	PF00201.18:UDP-glucoronosyl and UDP-glucosyl transferase
EVM0000940	13.24	15.7	13.9	0.45	0.28	0.4	0.15	0.17	0.28	1.54	1.63	1.72	0.28	0	0.08	0	0.04	0.08	2.81842	0.00677384	up	K12173 BRCA1-A complex subunit BRE | (RefSeq) BRCA1-A complex subunit BRE-like (A)	ko03440: Homologous recombination	thaumatin-like protein 1b [Prunus avium]	RecName: Full=Thaumatin-like protein 1 {ECO:0000303|PubMed:15988566}; Short=AtTLP1 {ECO:0000303|PubMed:15988566}; Flags: Precursor;	SubName: Full=Uncharacterized protein {ECO:0000313|EMBL:EMJ02606.1};	--	GO:0009682,induced systemic resistance; GO:0009617,response to bacterium; GO:0009723,response to ethylene	PF00314.17:Thaumatin family
EVM0013183	22.89	21.02	20.31	11.13	13.24	14.5	10.14	9.42	11.33	7.62	9.27	7.97	4.48	4.87	5.34	4.52	6.91	4.67	7.90047	5.6286e-30	up	K06662 cell cycle checkpoint protein | (RefSeq) cell cycle checkpoint protein RAD17-like (A)	--	L10-interacting MYB domain-containing protein isoform X2 [Prunus persica]	RecName: Full=L10-interacting MYB domain-containing protein {ECO:0000303|PubMed:25707794};	SubName: Full=Uncharacterized protein {ECO:0000313|EMBL:ONH95286.1};	--	GO:0005634,nucleus; GO:0006355,regulation of transcription, DNA-templated; GO:0006351,transcription, DNA-templated	PF12776.7:Myb/SANT-like DNA-binding domain
EVM0000956	0.37	1.2	0.51	0.45	0.62	0.75	0.81	0.56	0.77	1.18	0.81	0.7	0.75	0.43	1.29	5.53	4.4	4.1	-1.62806	0.000964053	down	--	--	uncharacterized protein LOC110749003 [Prunus avium]	--	SubName: Full=Uncharacterized protein {ECO:0000313|EMBL:EMJ20800.1};	--	--	--
EVM0000960	0.5	0.75	0.59	0.35	0.3	0.33	0.18	0.03	0.25	0.33	0.15	0.28	0	0	0	0.08	0.04	0.04	1.81833	0.00652006	up	K10999 cellulose synthase A [EC:2.4.1.12] | (RefSeq) cellulose synthase A catalytic subunit 8 [UDP-forming] (A)	--	cellulose synthase A catalytic subunit 8 [UDP-forming]	RecName: Full=Cellulose synthase A catalytic subunit 8 [UDP-forming]; Short=AtCesA8; EC=2.4.1.12; AltName: Full=Protein IRREGULAR XYLEM 1; Short=AtIRX1; AltName: Full=Protein LEAF WILTING 2;	RecName: Full=Cellulose synthase {ECO:0000256|RuleBase:RU361116}; EC=2.4.1.12 {ECO:0000256|RuleBase:RU361116};	--	GO:0005618,cell wall; GO:0005794,Golgi apparatus; GO:0016021,integral component of membrane; GO:0005886,plasma membrane; GO:0016760,cellulose synthase (UDP-forming) activity; GO:0046872,metal ion binding; GO:0071555,cell wall organization; GO:0030244,cellulose biosynthetic process; GO:0042742,defense response to bacterium; GO:0050832,defense response to fungus; GO:0009833,plant-type primary cell …	PF03552.14:Cellulose synthase
EVM0000962	3.36	2.74	2.6	1.12	0.98	1.5	0.92	1.36	1.18	0	0.07	0	0.04	0	0	0	0	0	6.95976	1.00086e-21	up	K17710 pentatricopeptide repeat domain-containing protein 1 | (RefSeq) pentatricopeptide repeat-containing protein At1g12300, mitochondrial-like (A)	--	pentatricopeptide repeat-containing protein At1g63330-like isoform X1 [Prunus avium]	RecName: Full=Pentatricopeptide repeat-containing protein At3g22470, mitochondrial; Flags: Precursor;	SubName: Full=Uncharacterized protein {ECO:0000313|EMBL:ONI00407.1};	FOG: PPR repeat	GO:0043231,intracellular membrane-bounded organelle; GO:0005739,mitochondrion; GO:0004519,endonuclease activity; GO:0003723,RNA binding; GO:0009451,RNA modification	PF13041.6:PPR repeat family
EVM0000964	0.06	0.03	0.06	0.01	0	0	0	0	0	0.16	0.11	0.06	0.08	0	0	0.29	0.58	0.31	-3.5061	0.0006529	down	K15078 structure-specific endonuclease subunit SLX1 [EC:3.6.1.-] | (RefSeq) putative disease resistance protein RGA1 (A)	--	putative disease resistance protein RGA3 [Prunus avium]	RecName: Full=Disease resistance protein RGA2; AltName: Full=Blight resistance protein RPI; AltName: Full=RGA2-blb;	SubName: Full=Uncharacterized protein {ECO:0000313|EMBL:ONI16173.1};	Apoptotic ATPase	GO:0043531,ADP binding; GO:0005524,ATP binding; GO:0006952,defense response	PF00931.22:NB-ARC domain
EVM0000986	6.71	8.18	7.55	2.91	2.83	3.12	2.94	3.82	2.04	0.92	0.65	0	0.4	0.16	0.89	0.12	0.06	0.43	3.36333	1.15143e-13	up	K15032 mTERF domain-containing protein, mitochondrial | (RefSeq) uncharacterized protein LOC110749891 (A)	--	uncharacterized protein LOC110749891 [Prunus avium]	RecName: Full=Transcription termination factor MTEF1, chloroplastic {ECO:0000305}; AltName: Full=Mitochondrial transcription termination factor 1 {ECO:0000303|PubMed:23087700}; AltName: Full=Protein EMBRYO DEFECTIVE 93 {ECO:0000305}; AltName: Full=Protein SINGLET OXYGEN-LINKED DEATH ACTIVATOR 10 {ECO:0000303|PubMed:19563435}; Flags: Precursor;	SubName: Full=Uncharacterized protein {ECO:0000313|EMBL:ONI21346.1};	Mitochondrial transcription termination factor, mTERF	GO:0009507,chloroplast; GO:0003690,double-stranded DNA binding; GO:0019843,rRNA binding; GO:0003727,single-stranded RNA binding; GO:0009658,chloroplast organization; GO:0006353,DNA-templated transcription, termination; GO:0009793,embryo development ending in seed dormancy; GO:0006355,regulation of transcription, DNA-templated; GO:0042255,ribosome assembly; GO:0008380,RNA splicing	PF02536.14:mTERF
EVM0000988	2.98	2.84	2.45	4.86	4.67	5.81	1.95	2.68	3.18	1.11	1.71	2.21	0.23	0	0.16	0	0	0.12	2.64819	0.00033985	up	K01426 amidase [EC:3.5.1.4] | (RefSeq) LOW QUALITY PROTEIN: uncharacterized protein LOC105643773 (A)	ko00330: Arginine and proline metabolism; ko00360: Phenylalanine metabolism; ko00380: Tryptophan metabolism	PREDICTED: blue copper protein [Prunus mume]	RecName: Full=Blue copper protein; Flags: Precursor;	SubName: Full=Uncharacterized protein {ECO:0000313|EMBL:ONI35226.1};	--	GO:0009055,electron transfer activity; GO:0046872,metal ion binding	PF02298.17:Plastocyanin-like domain
EVM0000995	1.29	0.41	0.42	1.42	0.91	1	0.5	0.18	0.48	0.24	0	0	0	0	0	0	0	0	4.6611	2.50027e-07	up	K16040 trans-resveratrol di-O-methyltransferase [EC:2.1.1.240] | (RefSeq) trans-resveratrol di-O-methyltransferase-like (A)	ko00945: Stilbenoid, diarylheptanoid and gingerol biosynthesis	PREDICTED: trans-resveratrol di-O-methyltransferase-like [Prunus mume]	RecName: Full=Trans-resveratrol di-O-methyltransferase; EC=2.1.1.240; AltName: Full=Resveratrol O-methyltransferase; Short=ROMT; Short=VvROMT;	SubName: Full=Uncharacterized protein {ECO:0000313|EMBL:ONI16915.1};	Hydroxyindole-O-methyltransferase and related SAM-dependent methyltransferases	GO:0008171,O-methyltransferase activity; GO:0046983,protein dimerization activity; GO:0102303,resveratrol 3,5-O-dimethyltransferase activity; GO:0008757,S-adenosylmethionine-dependent methyltransferase activity; GO:0019438,aromatic compound biosynthetic process	PF00891.18:O-methyltransferase domain
EVM0000998	1.92	0.67	0.68	0	0.17	0	0.18	0	0	3.94	3.27	0.72	11.43	9.32	12.15	56.43	47.78	42.34	-5.9225	5.73188e-12	down	--	--	--	--	--	--	--	--
EVM0000999	2.27	2.47	2.24	0.6	1.23	0.74	0.98	0.49	0.5	2.55	2.24	2.85	1.09	1.57	0.55	4.07	5.04	4.71	-1.17398	0.00190324	down	K10773 endonuclease III [EC:4.2.99.18] | (RefSeq) putative DNA glycosylase At3g47830 (A)	ko03410: Base excision repair	zinc finger protein 4-like [Prunus avium]	RecName: Full=Zinc finger protein 4 {ECO:0000305};	SubName: Full=Uncharacterized protein {ECO:0000313|EMBL:EMJ24687.1};	--	GO:0005634,nucleus; GO:0003700,DNA-binding transcription factor activity; GO:0046872,metal ion binding; GO:0043565,sequence-specific DNA binding; GO:0044212,transcription regulatory region DNA binding; GO:0009738,abscisic acid-activated signaling pathway; GO:0019760,glucosinolate metabolic process; GO:0009788,negative regulation of abscisic acid-activated signaling pathway; GO:0006355,regulation …	PF13912.6:C2H2-type zinc finger
EVM0001001	0	0.03	0.03	0	0	0	0	0.03	0	0	0	0	0	0	0.15	1.84	1.75	1.83	-5.65042	0.00120513	down	K15639 PHYB activation tagged suppressor 1 [EC:1.14.-.-] | (RefSeq) cytochrome P450 CYP749A22-like (A)	ko00905: Brassinosteroid biosynthesis	cytochrome P450 CYP749A22-like [Prunus avium]	RecName: Full=Cytochrome P450 CYP749A22; EC=1.14.-.-; AltName: Full=Cytochrome P450 CYP749A20;	SubName: Full=Uncharacterized protein {ECO:0000313|EMBL:EMJ27961.1};	Cytochrome P450 CYP4/CYP19/CYP26 subfamilies	GO:0016021,integral component of membrane; GO:0020037,heme binding; GO:0005506,iron ion binding; GO:0004497,monooxygenase activity; GO:0016705,oxidoreductase activity, acting on paired donors, with incorporation or reduction of molecular oxygen	PF00067.22:Cytochrome P450
EVM0001013	28.49	24.09	18.82	69.1	70.69	67.39	78.05	66.68	69.6	62.88	65.99	52.46	94.28	120.77	104.93	245.94	240.98	196.17	-1.14818	0.00555625	down	--	--	uncharacterized protein At3g27210-like isoform X1 [Prunus avium]	RecName: Full=Uncharacterized protein At3g27210;	SubName: Full=Uncharacterized protein {ECO:0000313|EMBL:ONI19893.1};	--	GO:0005886,plasma membrane	--
EVM0001017	0.09	0.17	0.17	1.84	1.72	1.24	0.8	0.92	1.11	1.28	0.09	0.53	1.83	0.45	1.12	69.19	62.55	52.56	-4.37778	7.09316e-06	down	--	--	pathogenesis-related protein PR-4 [Prunus persica]	RecName: Full=Pathogenesis-related protein PR-4B; Flags: Precursor;	SubName: Full=Uncharacterized protein {ECO:0000313|EMBL:EMJ07306.1};	Predicted chitinase	GO:0005618,cell wall; GO:0005576,extracellular region; GO:0042742,defense response to bacterium; GO:0050832,defense response to fungus	PF00967.17:Barwin family
EVM0001024	1.52	0.72	1	0.23	0.3	0.46	0.22	0.29	0.42	0	0	0	0	0	0	0	0	0.04	6.12981	2.62995e-14	up	K05391 cyclic nucleotide gated channel, plant | (RefSeq) cyclic nucleotide-gated ion channel 1-like (A)	ko04626: Plant-pathogen interaction	cyclic nucleotide-gated ion channel 1-like [Prunus avium]	RecName: Full=Cyclic nucleotide-gated ion channel 1; Short=AtCNGC1; AltName: Full=Cyclic nucleotide- and calmodulin-regulated ion channel 1;	SubName: Full=Uncharacterized protein {ECO:0000313|EMBL:ONI11217.1};	K+-channel ERG and related proteins, contain PAS/PAC sensor domain	GO:0005887,integral component of plasma membrane; GO:0005886,plasma membrane; GO:0005516,calmodulin binding; GO:0030552,cAMP binding; GO:0030553,cGMP binding; GO:0005216,ion channel activity; GO:0042391,regulation of membrane potential	PF00520.31:Ion transport protein
EVM0001042	24.87	26.52	26.29	43.1	41.05	40.05	39.49	38.04	35.99	18.11	17.98	17.88	21.33	23.8	25.08	9.63	12.65	12.44	1.0312	9.17199e-05	up	K20456 oxysterol-binding protein 1 | (RefSeq) oxysterol-binding protein-like protein (A)	--	oxysterol-binding protein-related protein 3C isoform X1 [Prunus avium]	RecName: Full=Oxysterol-binding protein-related protein 3C; AltName: Full=OSBP-related protein 3C;	SubName: Full=Uncharacterized protein {ECO:0000313|EMBL:EMJ08653.1};	Oxysterol-binding protein	GO:0005829,cytosol; GO:0008289,lipid binding; GO:0006869,lipid transport	PF01237.18:Oxysterol-binding protein
EVM0001048	3.48	4.41	4.29	2.53	2.52	1.73	1.59	2.24	2.35	25.98	25.24	29.3	14.54	15.35	15.44	79.72	65	102.8	-3.91678	9.3502e-26	down	--	--	uncharacterized protein LOC110758707 [Prunus avium]	--	SubName: Full=Uncharacterized protein {ECO:0000313|EMBL:EMJ07388.1};	--	--	PF11493.8:Thylakoid soluble phosphoprotein TSP9
EVM0001054	33.98	29.89	26.1	9.67	9.56	10.34	5.15	4.89	4.75	2.37	2.33	1.6	1.44	2.3	1.39	4.67	6.54	4.2	2.17621	9.39194e-09	up	K03363 cell division cycle 20, cofactor of APC complex | (RefSeq) cell division cycle 20.2, cofactor of APC complex-like isoform X1 (A)	ko04120: Ubiquitin mediated proteolysis	cell division cycle 20.2, cofactor of APC complex-like isoform X1 [Prunus avium]	RecName: Full=Cell division cycle 20.1, cofactor of APC complex; Short=AtCDC20.1;	SubName: Full=Uncharacterized protein {ECO:0000313|EMBL:EMJ23300.1};	Anaphase promoting complex, Cdc20, Cdh1, and Ama1 subunits	GO:0033597,mitotic checkpoint complex; GO:0005634,nucleus; GO:0010997,anaphase-promoting complex binding; GO:0019900,kinase binding; GO:0097027,ubiquitin-protein transferase activator activity; GO:0007049,cell cycle; GO:0051301,cell division; GO:1904668,positive regulation of ubiquitin protein ligase activity; GO:0016567,protein ubiquitination	PF00400.32:WD domain, G-beta repeat
EVM0001057	7.88	6.32	6.64	2.64	2.63	2.56	2.27	2.5	2.17	1.69	0.86	2.23	1.04	1.27	0.32	1.48	1.51	0.83	1.58204	1.80348e-08	up	K17710 pentatricopeptide repeat domain-containing protein 1 | (RefSeq) pentatricopeptide repeat-containing protein At1g63130, mitochondrial-like (A)	--	pentatricopeptide repeat-containing protein At1g62720-like isoform X1 [Prunus avium]	RecName: Full=Pentatricopeptide repeat-containing protein At1g62910;	SubName: Full=Uncharacterized protein {ECO:0000313|EMBL:EMJ25226.1}; Flags: Fragment;	FOG: PPR repeat	GO:0005739,mitochondrion; GO:0004519,endonuclease activity; GO:0003723,RNA binding; GO:0080156,mitochondrial mRNA modification; GO:0006397,mRNA processing	PF13041.6:PPR repeat family
EVM0001060	0.02	0	0.02	0.04	0	0.02	0	0	0.02	1.33	1.84	1.54	1.89	2.34	2.29	3.24	3.64	3.08	-7.4746	9.73614e-31	down	--	--	hypothetical protein PRUPE_8G099100 [Prunus persica]	--	SubName: Full=Uncharacterized protein {ECO:0000313|EMBL:ONH91213.1};	--	--	--
EVM0001066	12.12	12.41	9.67	2.42	1.44	1.72	1.73	1.41	2.06	3.98	2.74	1.59	1.06	0.33	1.85	1.08	1.67	1.65	1.32736	0.0036677	up	K15414 complement component 1 Q subcomponent-binding protein, mitochondrial | (RefSeq) uncharacterized protein At2g39795, mitochondrial-like (A)	--	uncharacterized protein At2g39795, mitochondrial-like [Prunus avium]	RecName: Full=Uncharacterized protein At2g39795, mitochondrial; Flags: Precursor;	SubName: Full=Uncharacterized protein {ECO:0000313|EMBL:ONI03514.1};	MAM33, mitochondrial matrix glycoprotein	GO:0005759,mitochondrial matrix; GO:0005739,mitochondrion	PF02330.16:Mitochondrial glycoprotein
EVM0001074	0.58	0.76	0.56	0.3	0.59	0.45	0.3	0.3	0.3	1.45	1.61	0.77	1.74	2.86	1.85	3.06	3.24	1.5	-2.18475	3.10989e-14	down	--	--	uncharacterized protein LOC110754954 [Prunus avium]	--	SubName: Full=Uncharacterized protein {ECO:0000313|EMBL:EMJ14004.1};	--	--	PF05097.12:Protein of unknown function (DUF688)
EVM0001080	0.09	0.25	0.12	0.31	0.26	0.24	0.06	0.23	0.23	0.17	0.49	0.12	0.13	0.12	0.09	34.67	40.25	37.2	-5.89041	5.66617e-09	down	K17471 sulfate transporter 3 | (RefSeq) probable sulfate transporter 3.4 (A)	--	probable sulfate transporter 3.4 [Prunus avium]	RecName: Full=Probable sulfate transporter 3.4;	SubName: Full=Uncharacterized protein {ECO:0000313|EMBL:ONI15980.1};	Sulfate/bicarbonate/oxalate exchanger SAT-1 and related transporters (SLC26 family)	GO:0005887,integral component of plasma membrane; GO:0009506,plasmodesma; GO:0008271,secondary active sulfate transmembrane transporter activity; GO:0015116,sulfate transmembrane transporter activity; GO:0015293,symporter activity	PF00916.20:Sulfate permease family
EVM0001081	32.75	28.66	28.92	7.76	6.56	6.36	4.22	4.79	3.7	6.12	6.01	5.88	1.18	0.69	0.9	2.28	0.96	0.86	2.19631	1.27378e-05	up	K18342 OTU domain-containing protein 6 [EC:3.4.19.12] | (RefSeq) OTU domain-containing protein At3g57810 isoform X5 (A)	--	OTU domain-containing protein At3g57810 isoform X1 [Prunus persica]	RecName: Full=OTU domain-containing protein At3g57810;	SubName: Full=Uncharacterized protein {ECO:0000313|EMBL:EMJ03521.1};	OTU (ovarian tumor)-like cysteine protease	GO:0009507,chloroplast	PF02338.19:OTU-like cysteine protease
EVM0001089	0.31	0.5	0.46	0.56	0.26	0.43	0.75	0.71	0.98	1.65	2.29	2.1	1.1	1.56	0.84	1.59	0.38	1.78	-1.3508	0.000163689	down	K23260 scopoletin glucosyltransferase [EC:2.4.1.128] | (RefSeq) scopoletin glucosyltransferase (A)	ko00940: Phenylpropanoid biosynthesis	UDP-glycosyltransferase 90A1-like [Prunus persica]	RecName: Full=Scopoletin glucosyltransferase; EC=2.4.1.128; AltName: Full=Phenylpropanoid:glucosyltransferase 1;	RecName: Full=Glycosyltransferase {ECO:0000256|RuleBase:RU362057}; EC=2.4.1.- {ECO:0000256|RuleBase:RU362057};	UDP-glucuronosyl and UDP-glucosyl transferase	GO:0042802,identical protein binding; GO:0050275,scopoletin glucosyltransferase activity; GO:0008152,metabolic process	--
EVM0001094	1.53	1.36	0.96	1.32	1.19	1.35	2.14	1.32	1.48	0.37	0.31	0.31	0.89	0.62	0.64	0.32	0.54	0.99	1.35416	1.32577e-05	up	K16224 senescence-induced receptor-like serine/threonine-protein kinase | (RefSeq) senescence-induced receptor-like serine/threonine-protein kinase (A)	ko04016: MAPK signaling pathway - plant; ko04626: Plant-pathogen interaction	PREDICTED: probable LRR receptor-like serine/threonine-protein kinase At1g05700 [Prunus mume]	RecName: Full=LRR receptor-like serine/threonine-protein kinase IOS1 {ECO:0000303|PubMed:21711359}; EC=2.7.11.- {ECO:0000255|PROSITE-ProRule:PRU00159}; AltName: Full=Protein IMPAIRED OOMYCETE SUSCEPTIBILITY 1 {ECO:0000303|PubMed:21711359}; Flags: Precursor;	SubName: Full=Uncharacterized protein {ECO:0000313|EMBL:ONI15689.1};	--	GO:0016021,integral component of membrane; GO:0005886,plasma membrane; GO:0090406,pollen tube; GO:0005524,ATP binding; GO:0042803,protein homodimerization activity; GO:0004674,protein serine/threonine kinase activity; GO:0009738,abscisic acid-activated signaling pathway; GO:0002229,defense response to oomycetes; GO:0009788,negative regulation of abscisic acid-activated signaling pathway; GO:19022…	PF12819.7:Malectin-like domain
EVM0001098	2.59	2.16	2.14	0.12	0.19	0.2	0.27	0.19	0.25	0	0	0	0	0	0	0	0	0	5.87444	3.4711e-08	up	K19043 E3 ubiquitin-protein ligase RHF [EC:2.3.2.27] | (RefSeq) E3 ubiquitin-protein ligase RHF1A (A)	--	PREDICTED: E3 ubiquitin-protein ligase RHF1A [Prunus mume]	--	SubName: Full=Uncharacterized protein {ECO:0000313|EMBL:ONI28655.1};	--	--	--
EVM0001103	2.31	2.48	2.33	1.94	1.66	2.67	1.79	1.82	1.19	1.27	0.85	0.62	0.84	0.84	1.32	0.71	0.64	0.91	1.16497	9.55133e-10	up	K01528 dynamin GTPase [EC:3.6.5.5] | (RefSeq) dynamin-2A-like isoform X1 (A)	ko04144: Endocytosis	dynamin-2A-like isoform X1 [Prunus avium]	RecName: Full=Dynamin-2A; EC=3.6.5.5; AltName: Full=Dynamin-like protein 6; AltName: Full=Dynamin-related protein 2A;	SubName: Full=Uncharacterized protein {ECO:0000313|EMBL:EMJ00201.1};	Vacuolar sorting protein VPS1, dynamin, and related proteins	GO:0030136,clathrin-coated vesicle; GO:0005829,cytosol; GO:0005794,Golgi apparatus; GO:0000139,Golgi membrane; GO:0016020,membrane; GO:0005874,microtubule; GO:0009524,phragmoplast; GO:0005886,plasma membrane; GO:0009506,plasmodesma; GO:0005774,vacuolar membrane; GO:0005525,GTP binding; GO:0003924,GTPase activity; GO:0008289,lipid binding; GO:0008017,microtubule binding; GO:0006896,Golgi to vacuol…	PF00350.23:Dynamin family
EVM0001104	68.59	60.38	63	59.63	64.14	59.41	77.56	80.41	75.04	123.36	130.34	109.05	216.62	238.24	226.54	287.01	291.67	242.56	-1.59905	6.3157e-11	down	K00465 carotenoid 9,10(9',10')-cleavage dioxygenase 1 [EC:1.13.11.-] | (RefSeq) carotenoid 9,10(9',10')-cleavage dioxygenase 1 (A)	--	carotenoid 9,10(9',10')-cleavage dioxygenase 1 [Prunus avium]	RecName: Full=Carotenoid 9,10(9',10')-cleavage dioxygenase 1; EC=1.14.99.n4; AltName: Full=PsCCD1; AltName: Full=PsNCED1;	SubName: Full=Uncharacterized protein {ECO:0000313|EMBL:EMJ21858.1};	Beta, beta-carotene 15,15'-dioxygenase and related enzymes	GO:0046872,metal ion binding; GO:0016702,oxidoreductase activity, acting on single donors with incorporation of molecular oxygen, incorporation of two atoms of oxygen	PF03055.15:Retinal pigment epithelial membrane protein
EVM0001116	0.29	0.25	0.15	0.04	0.04	0.02	0.07	0.13	0.04	0.17	0.16	0.27	0	0.09	0.12	0.57	0.81	0.62	-1.51315	0.0161224	down	K19476 vacuolar protein sorting-associated protein IST1 | (RefSeq) hypothetical protein (A)	ko04144: Endocytosis	hypothetical protein CUMW_229900 [Citrus unshiu]	RecName: Full=Lysine histidine transporter 1;	SubName: Full=Uncharacterized protein {ECO:0000313|EMBL:GAY63965.1};	Amino acid transporters	GO:0016021,integral component of membrane; GO:0005886,plasma membrane; GO:0015171,amino acid transmembrane transporter activity; GO:0015293,symporter activity; GO:0043090,amino acid import; GO:0080167,response to karrikin	PF01490.18:Transmembrane amino acid transporter protein
EVM0001127	11.75	10.68	10.19	5.48	5.08	5.39	3.84	3.18	3.58	0	0.04	0	0.07	0	0	0	0	0.05	8.42377	6.4143e-46	up	K19613 leucine-rich repeat protein SHOC2 | (RefSeq) disease resistance protein TAO1-like (A)	--	uncharacterized protein LOC18770445 [Prunus persica]	RecName: Full=TMV resistance protein N;	SubName: Full=Uncharacterized protein {ECO:0000313|EMBL:ONH95342.1};	--	GO:0005737,cytoplasm; GO:0043531,ADP binding; GO:0005524,ATP binding; GO:0009626,plant-type hypersensitive response; GO:0007165,signal transduction	PF12799.7:Leucine Rich repeats (2 copies)
EVM0001135	1.19	0.42	0.48	1.48	0.68	1.16	1.52	1.63	2.04	1.6	0.98	1.93	2.03	1.83	2.75	12.3	12.2	10.48	-2.00328	0.00023502	down	K12135 zinc finger protein CONSTANS | (RefSeq) CONST-BR-1; zinc finger protein CONSTANS (A)	ko04712: Circadian rhythm - plant	zinc finger protein CONSTANS-LIKE 13 [Prunus persica]	RecName: Full=Zinc finger protein CONSTANS-LIKE 13;	SubName: Full=Uncharacterized protein {ECO:0000313|EMBL:EMJ02277.1};	--	GO:0005634,nucleus; GO:0003700,DNA-binding transcription factor activity; GO:0043565,sequence-specific DNA binding; GO:0044212,transcription regulatory region DNA binding; GO:0008270,zinc ion binding; GO:0006355,regulation of transcription, DNA-templated	PF06203.14:CCT motif
EVM0001148	7.22	8	7.06	6.24	6.78	5.15	6.47	5.46	6.19	14.42	17.05	17.62	9.59	14.06	11.21	42.62	42.85	43	-1.83259	2.66817e-10	down	--	--	uncharacterized protein LOC18789377 [Prunus persica]	--	SubName: Full=Uncharacterized protein {ECO:0000313|EMBL:EMJ23511.1};	--	GO:0005886,plasma membrane	PF07816.11:Protein of unknown function (DUF1645)
EVM0001154	60.73	60.71	52.69	52.74	56.32	50.06	64.83	52.31	54.12	121.39	114.25	105.18	119.09	127.86	124.11	109.7	115.37	100.36	-1.02681	5.41634e-15	down	--	--	uncharacterized protein LOC110765651 isoform X4 [Prunus avium]	--	SubName: Full=Uncharacterized protein {ECO:0000313|EMBL:ONI36532.1};	--	--	--
EVM0001158	22.26	23.53	24.45	83.75	87.12	79.43	74.12	72.43	74.87	78.54	82.24	78.49	223.25	243.63	208.54	126.53	137.1	95.42	-1.16847	0.00514188	down	K17279 receptor expression-enhancing protein 5/6 | (RefSeq) HVA22-like protein e (A)	--	HVA22-like protein e [Prunus avium]	RecName: Full=Protein HVA22;	RecName: Full=HVA22-like protein {ECO:0000256|RuleBase:RU362006};	Protein involved in membrane traffic (YOP1/TB2/DP1/HVA22 family)	GO:0005783,endoplasmic reticulum; GO:0005794,Golgi apparatus; GO:0016021,integral component of membrane; GO:0009737,response to abscisic acid; GO:0006950,response to stress	PF03134.19:TB2/DP1, HVA22 family
EVM0001163	342.46	322.15	314.06	314.23	348.67	354.05	284.77	283.79	266.11	209.72	209.8	209.02	192.12	192.45	176.91	54.8	58.28	52.4	1.06962	0.000335269	up	K14494 DELLA protein | (RefSeq) DELLA protein DWARF8-like isoform X1 (A)	ko04075: Plant hormone signal transduction	DELLA protein DWARF8-like isoform X1 [Prunus avium]	RecName: Full=DELLA protein GAI; AltName: Full=GRAS family protein 3; Short=AtGRAS-3; AltName: Full=Gibberellic acid-insensitive mutant protein; AltName: Full=Restoration of growth on ammonia protein 2;	SubName: Full=DELLA protein {ECO:0000313|EMBL:AQQ12220.1};	--	GO:0005634,nucleus; GO:0003700,DNA-binding transcription factor activity; GO:0043565,sequence-specific DNA binding; GO:0000989,NA; GO:0009740,gibberellic acid mediated signaling pathway; GO:0033206,meiotic cytokinesis; GO:0007275,multicellular organism development; GO:1905614,negative regulation of developmental vegetative growth; GO:0010629,negative regulation of gene expression; GO:0009938,nega…	PF03514.14:GRAS domain family
EVM0001168	0.1	0.6	0.61	0	0	0	0	0.1	0.21	0.51	0	0	0	0	0.34	12.58	13.14	13.94	-4.80987	0.000953492	down	K21994 LOB domain-containing protein 18 | (RefSeq) LOB domain-containing protein 30-like (A)	--	hypothetical protein PRUPE_3G071200 [Prunus persica]	RecName: Full=LOB domain-containing protein 2; AltName: Full=ASYMMETRIC LEAVES 2-like protein 32; Short=AS2-like protein 32;	SubName: Full=Uncharacterized protein {ECO:0000313|EMBL:ONI15958.1};	--	--	PF03195.14:Lateral organ boundaries (LOB) domain
EVM0001176	8.85	6.08	7.42	1.66	1.94	1.75	1.26	1.42	1.69	22.89	17.08	11.08	10.07	13.84	11.82	11.88	14.99	15.23	-2.12028	4.6466e-12	down	--	--	hypothetical protein PRUPE_1G565100 [Prunus persica]	--	SubName: Full=Uncharacterized protein {ECO:0000313|EMBL:ONI36016.1};	--	--	--
EVM0001181	0.06	0.03	0.03	19.26	19.98	17.37	18.09	16.09	17.22	0.33	0.29	0.09	4.1	3.53	3.69	1.17	1.03	1.28	2.87201	0.00256632	up	K05681 ATP-binding cassette, subfamily G (WHITE), member 2 | (RefSeq) ATP-binding cassette, sub-family G, member 2 (A)	ko02010: ABC transporters	ABC transporter G family member 15 [Prunus persica]	RecName: Full=ABC transporter G family member 15; Short=ABC transporter ABCG.15; Short=AtABCG15; AltName: Full=White-brown complex homolog protein 15; Short=AtWBC15; AltName: Full=White-brown complex homolog protein 22; Short=AtWBC22;	SubName: Full=Uncharacterized protein {ECO:0000313|EMBL:ONH95192.1};	Transporter, ABC superfamily (Breast cancer resistance protein)	GO:0016021,integral component of membrane; GO:0005886,plasma membrane; GO:0005524,ATP binding; GO:0042626,ATPase activity, coupled to transmembrane movement of substances; GO:0080167,response to karrikin	PF00005.27:ABC transporter
EVM0001188	7.02	8.57	6.56	1.95	2.28	2.11	3.82	1.96	3.88	10.58	5.91	7.68	26.51	35.33	33.8	20.82	20.75	24.63	-2.44791	1.53128e-10	down	--	--	lipid droplet-associated hydrolase [Prunus avium]	--	SubName: Full=Uncharacterized protein {ECO:0000313|EMBL:ONH95952.1};	--	GO:0016021,integral component of membrane	PF10230.9:Lipid-droplet associated hydrolase
EVM0001202	0.6	0.72	0.47	0.93	1.38	0.73	2.26	1.55	2.32	2.55	3.16	2.05	6.96	8.65	9.16	2.61	4.44	3.28	-1.91282	3.3432e-05	down	K21374 7-deoxyloganetin glucosyltransferase [EC:2.4.1.324] | (RefSeq) 7-deoxyloganetin glucosyltransferase (A)	ko00902: Monoterpenoid biosynthesis	PREDICTED: 7-deoxyloganetin glucosyltransferase-like isoform X4 [Prunus mume]	RecName: Full=7-deoxyloganetin glucosyltransferase; EC=2.4.1.324; AltName: Full=Genipin glucosyltransferase; AltName: Full=UDP-glucose glucosyltransferase 2; Short=GjUGT2; AltName: Full=UDP-glycosyltransferase 85A24;	RecName: Full=Glycosyltransferase {ECO:0000256|RuleBase:RU362057}; EC=2.4.1.- {ECO:0000256|RuleBase:RU362057};	UDP-glucuronosyl and UDP-glucosyl transferase	GO:0035251,UDP-glucosyltransferase activity; GO:0008152,metabolic process	PF00201.18:UDP-glucoronosyl and UDP-glucosyl transferase
EVM0001213	31.33	34.59	35.6	27.74	24.15	22.64	43.49	42.91	46.97	129.44	122.52	127.48	160.49	146.73	161.19	199.89	188.84	202.76	-2.18421	3.33668e-24	down	K12135 zinc finger protein CONSTANS | (RefSeq) zinc finger protein CONSTANS-like (A)	ko04712: Circadian rhythm - plant	B-box zinc finger protein 24-like [Prunus avium]	RecName: Full=B-box zinc finger protein 24 {ECO:0000303|PubMed:19920209}; AltName: Full=Salt tolerance protein;	SubName: Full=Uncharacterized protein {ECO:0000313|EMBL:EMJ17067.1};	--	GO:0005634,nucleus; GO:0003677,DNA binding; GO:0003700,DNA-binding transcription factor activity; GO:0003712,transcription coregulator activity; GO:0008270,zinc ion binding; GO:0048573,photoperiodism, flowering; GO:0006355,regulation of transcription, DNA-templated; GO:0080167,response to karrikin; GO:0009416,response to light stimulus; GO:0006351,transcription, DNA-templated; GO:0010228,vegetati…	PF00643.24:B-box zinc finger
EVM0011868	9.18	7.83	5.45	6.22	5.75	6.83	7.73	6.58	6.75	13.91	12.25	9.38	14.17	15.64	15.69	27.26	27.37	26.9	-10.0226	2.35957e-29	down	K10523 speckle-type POZ protein | (RefSeq) MATH domain protein (A)	--	uncharacterized protein LOC110755362 [Prunus avium]	--	SubName: Full=Uncharacterized protein {ECO:0000313|EMBL:EMJ04445.1};	--	--	PF12776.7:Myb/SANT-like DNA-binding domain
EVM0001243	12.76	9.77	9.4	18.9	19.44	17.4	21.53	22.19	23.02	14.94	14.01	15.95	37.67	40.08	39.45	72.09	69.36	56.47	-1.14781	0.00285415	down	K20884 riboflavin kinase / FMN hydrolase [EC:2.7.1.26 3.1.3.102] | (RefSeq) bifunctional riboflavin kinase/FMN phosphatase (A)	ko00740: Riboflavin metabolism	PREDICTED: sugar phosphatase YfbT [Prunus mume]	RecName: Full=5-amino-6-(5-phospho-D-ribitylamino)uracil phosphatase, chloroplastic {ECO:0000303|PubMed:27490826}; Short=AtPyrP2 {ECO:0000303|PubMed:27490826}; EC=3.1.3.104 {ECO:0000269|PubMed:27490826}; AltName: Full=5-amino-6-ribitylamino-2,4(1H,3H)-pyrimidinedione 5'-phosphate phosphatase {ECO:0000305|PubMed:27490826}; Short=ARPP phosphatase {ECO:0000305|PubMed:27490826}; AltName: Full=Haloaci…	SubName: Full=Uncharacterized protein {ECO:0000313|EMBL:EMJ10443.1};	Predicted haloacid-halidohydrolase and related hydrolases	GO:0009507,chloroplast; GO:0005737,cytoplasm; GO:0016791,phosphatase activity; GO:0043621,protein self-association; GO:0006468,protein phosphorylation; GO:0009231,riboflavin biosynthetic process	PF13419.6:Haloacid dehalogenase-like hydrolase
EVM0001245	4.74	4.8	2.74	7	6.73	7.09	16.12	10.31	13.52	29.79	35.66	31.6	78.12	62.24	73.19	115.79	107	95.15	-3.00516	3.27232e-13	down	K08360 cytochrome b-561 [EC:7.2.1.3] | (RefSeq) uncharacterized protein LOC105129652 isoform X1 (A)	--	remorin 4.1-like [Prunus avium]	RecName: Full=Remorin; AltName: Full=pp34;	SubName: Full=Uncharacterized protein {ECO:0000313|EMBL:ONI25290.1};	--	GO:0005886,plasma membrane; GO:0048032,galacturonate binding; GO:0007267,cell-cell signaling	PF03763.13:Remorin, C-terminal region
EVM0001251	10.48	2.29	2.84	3.64	4.24	4.37	4.05	6.14	2.87	0	0	0	0	0	0	0.19	0	0	6.73739	7.14463e-18	up	K02469 DNA gyrase subunit A [EC:5.99.1.3] | (RefSeq) DNA gyrase subunit A, chloroplastic/mitochondrial (A)	--	hypothetical protein PRUPE_2G060900 [Prunus persica]	RecName: Full=DNA gyrase subunit A, chloroplastic/mitochondrial; EC=5.99.1.3; Flags: Precursor;	SubName: Full=Uncharacterized protein {ECO:0000313|EMBL:ONI21350.1};	DNA topoisomerase type II	GO:0009507,chloroplast; GO:0005694,chromosome; GO:0016592,mediator complex; GO:0005739,mitochondrion; GO:0009295,nucleoid; GO:0005524,ATP binding; GO:0003677,DNA binding; GO:0003918,DNA topoisomerase type II (ATP-hydrolyzing) activity; GO:0006265,DNA topological change; GO:0006355,regulation of transcription, DNA-templated; GO:0006351,transcription, DNA-templated	--
EVM0001263	3.26	2.98	3.42	0.69	0.59	0.99	0.3	0.49	0.46	0.42	1.01	0.22	0	0.3	0.18	0.19	0.41	0.1	2.07477	0.000168672	up	--	--	probable membrane-associated kinase regulator 4 [Prunus avium]	RecName: Full=Probable membrane-associated kinase regulator 4;	SubName: Full=Uncharacterized protein {ECO:0000313|EMBL:ONI03244.1};	--	GO:0005886,plasma membrane; GO:0009506,plasmodesma	--
EVM0001268	5.23	4.48	5.05	3.78	3.25	3.22	2.93	2.68	2.63	2	1.27	1.54	1.61	1.53	1.44	1	1.85	1.61	1.22964	1.42919e-24	up	K17710 pentatricopeptide repeat domain-containing protein 1 | (RefSeq) pentatricopeptide repeat-containing protein At1g63130, mitochondrial-like (A)	--	PREDICTED: pentatricopeptide repeat-containing protein At3g22470, mitochondrial-like isoform X1 [Malus domestica]	RecName: Full=Protein Rf1, mitochondrial; AltName: Full=Fertility restorer; AltName: Full=Protein PPR; AltName: Full=Restorer for CMS; Flags: Precursor;	SubName: Full=Uncharacterized protein {ECO:0000313|EMBL:OMO53036.1};	FOG: PPR repeat	GO:0005739,mitochondrion	PF13041.6:PPR repeat family
EVM0001271	4.39	4.53	5.65	0.57	0.37	0.33	0.54	0.57	0.24	1.05	1.31	0.9	0.15	0	0.23	0.27	0.48	0.69	1.5767	0.0187352	up	K22262 WD repeat and FYVE domain-containing protein 3 | (RefSeq) protein SPIRRIG (A)	--	pentatricopeptide repeat-containing protein At3g57430, chloroplastic [Prunus avium]	RecName: Full=Pentatricopeptide repeat-containing protein At3g57430, chloroplastic; AltName: Full=Protein ORGANELLE TRANSCRIPT PROCESSING 84 {ECO:0000303|PubMed:19934379}; Flags: Precursor;	SubName: Full=Uncharacterized protein {ECO:0000313|EMBL:EMJ25188.1};	FOG: PPR repeat	GO:0009507,chloroplast; GO:0004519,endonuclease activity; GO:0003723,RNA binding; GO:0008270,zinc ion binding; GO:0031425,chloroplast RNA processing; GO:0006397,mRNA processing; GO:0009451,RNA modification	PF01535.20:PPR repeat
EVM0001273	18.53	20.62	20.99	3.24	4.12	2.87	3.38	3.6	2.94	1.96	1.94	3.27	1.05	0.44	0.83	6.44	4.31	9.59	1.25976	0.0170446	up	K03424 TatD DNase family protein [EC:3.1.21.-] | (RefSeq) putative deoxyribonuclease TATDN1 (A)	--	hypothetical protein COLO4_29542 [Corchorus olitorius]	RecName: Full=Syntaxin-121; Short=AtSYP121; AltName: Full=Syntaxin-related protein At-Syr1;	SubName: Full=Uncharacterized protein {ECO:0000313|EMBL:OMO68606.1};	TatD-related DNase	GO:0009504,cell plate; GO:0016021,integral component of membrane; GO:0005886,plasma membrane; GO:0009506,plasmodesma; GO:0031201,SNARE complex; GO:0005802,trans-Golgi network; GO:0043495,protein membrane anchor; GO:0005484,SNAP receptor activity; GO:0000149,SNARE binding; GO:0006952,defense response; GO:0050832,defense response to fungus; GO:0006887,exocytosis; GO:0072660,maintenance of protein l…	PF00804.25:Syntaxin
EVM0001277	3.19	3.54	8.03	2.31	1.58	2.16	1.36	1.54	0.26	25.29	22.07	12.81	5.3	5.45	9.38	2.99	8.11	8.71	-2.12089	1.43997e-06	down	--	--	--	--	--	--	--	--
EVM0001280	1.33	1.23	1.3	0.87	0.66	1.13	0.61	0.52	0.42	0	0.08	0.02	0.05	0.03	0.03	0	0.11	0	4.66827	2.12047e-28	up	K13457 disease resistance protein RPM1 | (RefSeq) disease resistance protein RPM1 (A)	ko04626: Plant-pathogen interaction	PREDICTED: putative disease resistance protein At1g59780 [Prunus mume]	RecName: Full=Putative disease resistance protein At1g59780;	SubName: Full=Uncharacterized protein {ECO:0000313|EMBL:EMJ15302.1}; Flags: Fragment;	Apoptotic ATPase	GO:0005886,plasma membrane; GO:0043531,ADP binding; GO:0005524,ATP binding; GO:0006952,defense response; GO:0007165,signal transduction	PF00931.22:NB-ARC domain
EVM0017493	4.18	3.04	3.35	0.24	0.06	0.31	0.38	0.3	0.12	0.12	0.13	0	0.07	0	0.07	0.62	0.08	0.14	3.78736	8.16908e-75	up	K18878 BHLH transcription factor Upa20 | (RefSeq) Upa20; transcription factor bHLH137-like (A)	ko04626: Plant-pathogen interaction	transcription factor bHLH128 [Prunus persica]	RecName: Full=Transcription factor bHLH128; AltName: Full=Basic helix-loop-helix protein 128; Short=AtbHLH128; Short=bHLH 128; AltName: Full=Transcription factor EN 74; AltName: Full=bHLH transcription factor bHLH128;	SubName: Full=Uncharacterized protein {ECO:0000313|EMBL:ONI29097.1};	--	GO:0005829,cytosol; GO:0005634,nucleus; GO:0001046,core promoter sequence-specific DNA binding; GO:0003700,DNA-binding transcription factor activity; GO:0046983,protein dimerization activity; GO:0044212,transcription regulatory region DNA binding; GO:0001228,DNA-binding transcription activator activity, RNA polymerase II-specific; GO:0010119,regulation of stomatal movement; GO:0006355,regulation …	PF00010.26:Helix-loop-helix DNA-binding domain
EVM0001287	14.72	17.02	17.58	11.55	12.99	12.92	12.66	13.38	13.73	19.6	18.67	18.17	19.03	19.36	19.05	82.09	86.08	86.41	-1.52578	2.61385e-05	down	K00521 ferric-chelate reductase [EC:1.16.1.7] | (RefSeq) ferric reduction oxidase 7, chloroplastic-like (A)	--	NAC domain-containing protein 2-like [Prunus avium]	RecName: Full=NAC domain-containing protein 2; Short=ANAC002;	SubName: Full=NAC family protein {ECO:0000313|EMBL:BAE48667.1};	--	GO:0005634,nucleus; GO:0003677,DNA binding; GO:0003700,DNA-binding transcription factor activity; GO:0009788,negative regulation of abscisic acid-activated signaling pathway; GO:0009611,response to wounding; GO:0006351,transcription, DNA-templated	PF02365.15:No apical meristem (NAM) protein
EVM0001288	13.01	12.6	12.15	11.61	13.17	10.89	17.11	14.66	14.41	4.01	3.9	2.43	5.48	6.17	5.69	5.32	6.23	4.28	1.47824	1.01157e-10	up	K12869 crooked neck | (RefSeq) crooked neck-like protein 1 (A)	ko03040: Spliceosome	crooked neck-like protein 1 [Prunus avium]	RecName: Full=rRNA biogenesis protein RRP5; AltName: Full=Ribosomal RNA-processing protein 5;	SubName: Full=crooked neck-like protein 1 {ECO:0000313|RefSeq:XP_008792203.1};	Cell cycle control protein (crooked neck)	GO:0005730,nucleolus; GO:0005886,plasma membrane; GO:0032040,small-subunit processome; GO:0003723,RNA binding; GO:0009553,embryo sac development; GO:0000466,maturation of 5.8S rRNA from tricistronic rRNA transcript (SSU-rRNA, 5.8S rRNA, LSU-rRNA); GO:0000462,maturation of SSU-rRNA from tricistronic rRNA transcript (SSU-rRNA, 5.8S rRNA, LSU-rRNA); GO:0006397,mRNA processing; GO:0006364,rRNA proces…	PF02184.16:HAT (Half-A-TPR) repeat
EVM0001295	0.11	0	0	0.1	0	0.16	0	0.1	0.15	0.77	0.16	0.11	10.49	8.35	9.45	15.97	14.05	14.7	-6.87443	7.55061e-14	down	K20858 calcium uniporter protein, mitochondrial | (RefSeq) calcium uniporter protein 4, mitochondrial (A)	--	calcium uniporter protein 4, mitochondrial [Prunus avium]	RecName: Full=Calcium uniporter protein 4, mitochondrial; Flags: Precursor;	SubName: Full=Uncharacterized protein {ECO:0000313|EMBL:EMJ25922.1};	Uncharacterized conserved protein	GO:0016021,integral component of membrane; GO:0005743,mitochondrial inner membrane; GO:0005262,calcium channel activity; GO:0015292,uniporter activity	PF04678.13:Mitochondrial calcium uniporter
EVM0001296	0.22	0.23	0.17	0.18	0.14	0.22	0.04	0.12	0.16	0.25	0.3	0.29	0.22	0.41	0.27	0.33	0.52	0.4	-1.04717	1.29508e-05	down	K05658 ATP-binding cassette, subfamily B (MDR/TAP), member 1 [EC:3.6.3.44] | (RefSeq) ABC transporter B family member 11-like (A)	ko02010: ABC transporters	hypothetical protein PRUPE_1G103900 [Prunus persica]	RecName: Full=ABC transporter B family member 4; Short=ABC transporter ABCB.4; Short=AtABCB4; AltName: Full=Multidrug resistance protein 4; AltName: Full=P-glycoprotein 4;	SubName: Full=Uncharacterized protein {ECO:0000313|EMBL:ONI27761.1};	Multidrug/pheromone exporter, ABC superfamily	GO:0016021,integral component of membrane; GO:0016020,membrane; GO:0005886,plasma membrane; GO:0009506,plasmodesma; GO:0005524,ATP binding; GO:0010329,auxin efflux transmembrane transporter activity; GO:0010328,auxin influx transmembrane transporter activity; GO:0008559,xenobiotic transmembrane transporting ATPase activity; GO:0010315,auxin efflux; GO:0060919,auxin influx; GO:0009926,auxin polar …	PF00664.23:ABC transporter transmembrane region
EVM0001297	2.91	2.83	3.49	0.53	0.51	0.69	0.6	0.47	0.98	1.46	0.64	1.26	0.14	0.36	0.41	0.33	0.32	0.49	1.14571	0.0111582	up	K08064 nuclear transcription factor Y, alpha | (RefSeq) nuclear transcription factor Y subunit A-10-like (A)	--	nuclear transcription factor Y subunit A-10-like [Prunus avium]	RecName: Full=Nuclear transcription factor Y subunit A-10; Short=AtNF-YA-10;	SubName: Full=Uncharacterized protein {ECO:0000313|EMBL:ONH95865.1};	CCAAT-binding factor, subunit B (HAP2)	GO:0016602,CCAAT-binding factor complex; GO:0003677,DNA binding; GO:0003700,DNA-binding transcription factor activity; GO:0006351,transcription, DNA-templated	PF02045.15:CCAAT-binding transcription factor (CBF-B/NF-YA) subunit B
EVM0001304	1.27	0.9	0.76	6.73	6.67	8.47	11.85	11.67	13.03	5.34	6.74	3.98	29.99	30.78	29.51	215.72	252.62	204.79	-3.46851	7.47436e-06	down	K14638 solute carrier family 15 (peptide/histidine transporter), member 3/4 | (RefSeq) protein NRT1/ PTR FAMILY 4.5-like (A)	--	protein NRT1/ PTR FAMILY 4.5-like [Prunus avium]	RecName: Full=Protein NRT1/ PTR FAMILY 4.6; Short=AtNPF4.6; AltName: Full=Nitrate transporter 1.2; AltName: Full=Nitrate transporter NTL1; AltName: Full=Protein ABA-IMPORTING TRANSPORTER 1;	SubName: Full=Uncharacterized protein {ECO:0000313|EMBL:ONI04107.1};	H+/oligopeptide symporter	GO:0016021,integral component of membrane; GO:0005886,plasma membrane; GO:0090440,abscisic acid transmembrane transporter activity; GO:0015293,symporter activity; GO:0080168,abscisic acid transport; GO:0042128,nitrate assimilation; GO:0010119,regulation of stomatal movement; GO:0009624,response to nematode	PF00854.21:POT family
EVM0001306	5.22	5.27	6.41	5.78	5.69	4.61	3.62	3.98	4.8	12.29	12.24	14.12	8.97	11.62	9.34	11.78	10.99	10.22	-1.15982	2.34069e-27	down	--	--	uncharacterized protein LOC110751369 [Prunus avium]	--	SubName: Full=Uncharacterized protein {ECO:0000313|EMBL:EMJ24536.1};	Uncharacterized conserved protein	GO:0005739,mitochondrion; GO:0051302,regulation of cell division; GO:0032875,regulation of DNA endoreduplication; GO:0010082,regulation of root meristem growth	PF02582.14:Uncharacterised ACR, YagE family COG1723
EVM0001308	7.01	7.27	5.85	4.64	5.33	4.82	6.57	5.48	6.51	13.64	12.47	9.44	38.37	50.1	42.69	32.11	35.59	23.53	-2.32126	1.07372e-12	down	--	--	uncharacterized protein LOC18782166 [Prunus persica]	--	SubName: Full=Uncharacterized protein {ECO:0000313|EMBL:EMJ16961.1};	--	--	--
EVM0001309	5.2	5.12	4.06	3.03	4.53	4.12	1.74	2.22	1.42	2.67	1.44	1.73	0.4	0.06	0.19	0.2	0.29	0.57	2.08267	2.27977e-05	up	--	--	SAP-like protein BP-73 [Prunus avium]	RecName: Full=SAP-like protein BP-73; AltName: Full=OsBP-73; AltName: Full=Riaa1;	SubName: Full=Uncharacterized protein {ECO:0000313|EMBL:ONI10743.1};	--	GO:0003677,DNA binding; GO:0006353,DNA-templated transcription, termination; GO:0040008,regulation of growth	PF07498.12:Rho termination factor, N-terminal domain
EVM0001326	1.95	2.75	3.14	0.84	0.73	1.2	0.76	0.91	1.15	4.94	4.98	6.61	4.24	4.26	3.62	4.72	5.2	5.14	-1.78075	9.39574e-19	down	K14777 ATP-dependent RNA helicase DDX47/RRP3 [EC:3.6.4.13] | (RefSeq) DEAD-box ATP-dependent RNA helicase 10 (A)	--	DEAD-box ATP-dependent RNA helicase 10 [Prunus avium]	RecName: Full=DEAD-box ATP-dependent RNA helicase 10; EC=3.6.4.13;	SubName: Full=Uncharacterized protein {ECO:0000313|EMBL:EMJ12885.1};	ATP-dependent RNA helicase	GO:0005737,cytoplasm; GO:0005730,nucleolus; GO:0005524,ATP binding; GO:0004004,ATP-dependent RNA helicase activity; GO:0003723,RNA binding; GO:0010501,RNA secondary structure unwinding; GO:0006364,rRNA processing	PF00270.29:DEAD/DEAH box helicase
EVM0001332	2.6	1.49	0.84	0.67	0.68	0.18	0.71	0.34	0.51	1.87	3.6	2.84	2.11	3.91	2.59	1.36	0.42	0.41	-1.36817	0.00642107	down	--	--	--	--	--	--	--	--
EVM0001337	2.06	2.68	2.28	0.24	0.16	0.29	0.16	0.09	0.19	0	0.03	0.1	0.04	0	0	0	0	0	5.34986	7.0399e-08	up	K23947 2-oxoglutarate-dependent dioxygenase [EC:1.14.11.-] | (RefSeq) 2-oxoglutarate-dependent dioxygenase DAO (A)	ko00380: Tryptophan metabolism	PREDICTED: probable 2-oxoglutarate-dependent dioxygenase AOP1 [Fragaria vesca subsp. vesca]	RecName: Full=Probable 2-oxoglutarate-dependent dioxygenase AOP1.2; EC=1.14.11.-;	SubName: Full=Uncharacterized protein {ECO:0000313|EMBL:EMJ27835.1};	Iron/ascorbate family oxidoreductases	GO:0051213,dioxygenase activity; GO:0046872,metal ion binding	PF14226.6:non-haem dioxygenase in morphine synthesis N-terminal
EVM0001370	5.77	6.32	5.33	5.15	4.49	4.76	4.46	4.81	4.53	7.65	9.78	9.8	12.35	14.21	11.85	12.54	12.34	10.56	-1.16861	1.96853e-14	down	--	--	uncharacterized protein LOC110762837 isoform X2 [Prunus avium]	--	SubName: Full=Uncharacterized protein {ECO:0000313|EMBL:ONI04248.1};	--	GO:0016021,integral component of membrane	--
EVM0001374	7.59	7.06	8.59	7.14	6.62	4.85	3.08	3.92	4.5	3.81	3.3	2.71	1.17	0.9	1.13	1.59	1.51	1.86	1.55509	1.35979e-09	up	--	--	uncharacterized protein LOC18786550 [Prunus persica]	--	SubName: Full=Uncharacterized protein {ECO:0000313|EMBL:EMJ19831.1};	--	--	PF13233.6:Complex1_LYR-like
EVM0001381	0	0	0	0.03	0	0	0	0	0.03	1.86	1.78	4	2.61	1.64	2.18	1.15	1.53	1.91	-7.97705	3.82533e-27	down	K22133 oxalate---CoA ligase [EC:6.2.1.8] | (RefSeq) oxalate--CoA ligase (A)	ko00630: Glyoxylate and dicarboxylate metabolism	L-type lectin-domain containing receptor kinase IX.1 [Prunus persica]	RecName: Full=L-type lectin-domain containing receptor kinase IX.1 {ECO:0000303|PubMed:19773388}; Short=LecRK-IX.1 {ECO:0000303|PubMed:19773388}; EC=2.7.11.1 {ECO:0000255|PROSITE-ProRule:PRU00159}; Flags: Precursor;	SubName: Full=Uncharacterized protein {ECO:0000313|EMBL:EMJ15390.1};	--	GO:0016021,integral component of membrane; GO:0005886,plasma membrane; GO:0005524,ATP binding; GO:0030246,carbohydrate binding; GO:0004674,protein serine/threonine kinase activity; GO:0002229,defense response to oomycetes; GO:0010942,positive regulation of cell death; GO:0010726,positive regulation of hydrogen peroxide metabolic process	PF00139.19:Legume lectin domain
EVM0001404	13.38	12.46	11.59	3.48	3.14	3.24	9.25	9.54	10.14	5.14	3.84	3.43	33.45	33.89	33.93	20.09	22.6	19.67	-1.32966	0.0055283	down	K09843 (+)-abscisic acid 8'-hydroxylase [EC:1.14.13.93] | (RefSeq) abscisic acid 8'-hydroxylase 4 (A)	ko00906: Carotenoid biosynthesis	abscisic acid 8'-hydroxylase 4 [Prunus avium]	RecName: Full=Abscisic acid 8'-hydroxylase 4; Short=ABA 8'-hydroxylase 4; EC=1.14.13.93; AltName: Full=Cytochrome P450 707A4;	SubName: Full=Uncharacterized protein {ECO:0000313|EMBL:EMJ02195.1};	Cytochrome P450 CYP4/CYP19/CYP26 subfamilies	GO:0016021,integral component of membrane; GO:0010295,(+)-abscisic acid 8'-hydroxylase activity; GO:0020037,heme binding; GO:0005506,iron ion binding; GO:0046345,abscisic acid catabolic process; GO:0016132,brassinosteroid biosynthetic process; GO:0010268,brassinosteroid homeostasis; GO:0007275,multicellular organism development; GO:0016125,sterol metabolic process	PF00067.22:Cytochrome P450
EVM0001425	1.12	0.56	1.05	0.28	0.19	0.4	0.3	0.28	0.24	1.53	2.38	1.95	0.6	1.2	1.25	1.32	2.15	0.97	-1.65435	2.15589e-07	down	K15032 mTERF domain-containing protein, mitochondrial | (RefSeq) transcription termination factor MTERF6, chloroplastic/mitochondrial-like isoform X1 (A)	--	transcription termination factor MTERF6, chloroplastic/mitochondrial-like isoform X1 [Prunus avium]	RecName: Full=Transcription termination factor MTERF15, mitochondrial {ECO:0000305}; AltName: Full=Mitochondrial transcription termination factor 15 {ECO:0000303|PubMed:23087700}; Flags: Precursor;	SubName: Full=Uncharacterized protein {ECO:0000313|EMBL:ONI20858.1};	Mitochondrial transcription termination factor, mTERF	GO:0009507,chloroplast; GO:0005739,mitochondrion; GO:0003690,double-stranded DNA binding; GO:0003723,RNA binding; GO:0019843,rRNA binding; GO:0003727,single-stranded RNA binding; GO:0009658,chloroplast organization; GO:0032502,developmental process; GO:0006353,DNA-templated transcription, termination; GO:0006355,regulation of transcription, DNA-templated; GO:0042255,ribosome assembly; GO:0000394,…	PF02536.14:mTERF
EVM0001427	3.32	2.68	2.06	0.23	0.29	0.27	0.22	0.26	0.13	0	0.14	0.03	0.27	0.11	0.03	0.06	0.07	0.09	3.27278	3.79904e-06	up	K13420 LRR receptor-like serine/threonine-protein kinase FLS2 [EC:2.7.11.1] | (RefSeq) LRR receptor-like serine/threonine-protein kinase FLS2 (A)	ko04016: MAPK signaling pathway - plant; ko04626: Plant-pathogen interaction	LRR receptor-like serine/threonine-protein kinase RCH1 [Prunus avium]	RecName: Full=LRR receptor-like serine/threonine-protein kinase GSO2 {ECO:0000303|PubMed:18088309}; EC=2.7.11.1 {ECO:0000255|PROSITE-ProRule:PRU00159}; AltName: Full=Protein EMBRYO SAC DEVELOPMENT ARREST 23 {ECO:0000303|PubMed:15634699}; AltName: Full=Protein GASSHO 2 {ECO:0000303|PubMed:18088309}; Flags: Precursor;	SubName: Full=Uncharacterized protein {ECO:0000313|EMBL:ONH90395.1};	--	GO:0048226,Casparian strip; GO:0016021,integral component of membrane; GO:0005886,plasma membrane; GO:0005524,ATP binding; GO:0004674,protein serine/threonine kinase activity; GO:0071555,cell wall organization; GO:0009793,embryo development ending in seed dormancy; GO:0009553,embryo sac development; GO:0090558,plant epidermis development; GO:0051302,regulation of cell division; GO:0042659,regulat…	PF13855.6:Leucine rich repeat
EVM0001438	35.79	33.63	32.89	13.42	14.58	15.49	3.17	3.44	3.71	11.73	10.45	10.75	1.74	2.03	1.33	0.83	0.5	0.75	1.88819	0.00166046	up	K13415 protein brassinosteroid insensitive 1 [EC:2.7.10.1 2.7.11.1] | (RefSeq) systemin receptor SR160-like (A)	ko04075: Plant hormone signal transduction	probable inactive receptor kinase At5g58300 isoform X1 [Prunus avium]	RecName: Full=Probable inactive receptor kinase At5g58300; Flags: Precursor;	SubName: Full=Uncharacterized protein {ECO:0000313|EMBL:ONI04002.1};	--	GO:0016021,integral component of membrane; GO:0005886,plasma membrane; GO:0005524,ATP binding; GO:0004672,protein kinase activity	PF00069.25:Protein kinase domain
EVM0001447	100.14	99.27	106.07	75.57	74.2	81.16	55.33	55.66	56.51	31.63	33.44	26.08	23.13	20.86	21.93	41.87	46.06	46.37	1.25708	5.56904e-17	up	K14514 ethylene-insensitive protein 3 | (RefSeq) ETHYLENE INSENSITIVE 3-like 1 protein (A)	ko04016: MAPK signaling pathway - plant; ko04075: Plant hormone signal transduction	ETHYLENE INSENSITIVE 3-like 1 protein [Prunus persica]	RecName: Full=Protein ETHYLENE INSENSITIVE 3;	SubName: Full=Uncharacterized protein {ECO:0000313|EMBL:ONI21293.1};	--	GO:0005634,nucleus; GO:0003700,DNA-binding transcription factor activity; GO:0044212,transcription regulatory region DNA binding; GO:0000976,transcription regulatory region sequence-specific DNA binding; GO:0071281,cellular response to iron ion; GO:0042742,defense response to bacterium; GO:0009873,ethylene-activated signaling pathway; GO:0006355,regulation of transcription, DNA-templated; GO:0009…	PF04873.13:Ethylene insensitive 3
EVM0001449	0.33	0.17	0.06	0.19	0.09	0.13	0.16	0.04	0.11	1.21	1.31	1.38	0.91	0.48	0.59	1.07	1	0.67	-2.74737	4.944e-19	down	K11217 Janus kinase 1 [EC:2.7.10.2] | (RefSeq) proline-rich receptor-like protein kinase PERK1 (A)	--	hypothetical protein PRUPE_4G260100 [Prunus persica]	RecName: Full=Wall-associated receptor kinase-like 14; EC=2.7.11.-; Flags: Precursor;	SubName: Full=Uncharacterized protein {ECO:0000313|EMBL:ONI14066.1};	Serine/threonine protein kinase	GO:0016021,integral component of membrane; GO:0005886,plasma membrane; GO:0005524,ATP binding; GO:0004674,protein serine/threonine kinase activity; GO:0007166,cell surface receptor signaling pathway	PF04674.12:Phosphate-induced protein 1 conserved region
EVM0001470	0.26	0.22	0.35	0.52	0.74	0.53	0.4	0.5	0.38	5.64	7.77	6.11	4.71	5.76	5.98	8.27	9.04	5.85	-3.86398	2.91566e-56	down	K13418 somatic embryogenesis receptor kinase 1 [EC:2.7.10.1 2.7.11.1] | (RefSeq) somatic embryogenesis receptor kinase 2-like (A)	--	rust resistance kinase Lr10-like [Prunus avium]	RecName: Full=Rust resistance kinase Lr10 {ECO:0000312|EMBL:AAC49629.1}; EC=2.7.11.1; AltName: Full=Probable receptor-like serine/threonine-protein kinase LRK10; Flags: Precursor;	SubName: Full=Uncharacterized protein {ECO:0000313|EMBL:ONI21775.1};	Serine/threonine protein kinase	GO:0016021,integral component of membrane; GO:0005886,plasma membrane; GO:0005524,ATP binding; GO:0004674,protein serine/threonine kinase activity	PF00069.25:Protein kinase domain
EVM0001484	1.76	0.88	0.98	0.32	0.41	0.51	0.6	0.41	0.25	1.15	2.53	2.24	0.84	2.32	2.25	1.98	1.44	3.05	-1.61105	1.96103e-06	down	K03637 cyclic pyranopterin monophosphate synthase [EC:4.6.1.17] | (RefSeq) cyclic pyranopterin monophosphate synthase, mitochondrial (A)	ko00790: Folate biosynthesis; ko04122: Sulfur relay system	cyclic pyranopterin monophosphate synthase, mitochondrial [Prunus avium]	RecName: Full=Cyclic pyranopterin monophosphate synthase, mitochondrial; EC=4.6.1.17 {ECO:0000250|UniProtKB:P0A738}; AltName: Full=Molybdenum cofactor biosynthesis enzyme CNX3; AltName: Full=Molybdenum cofactor biosynthesis protein C; AltName: Full=Molybdopterin biosynthesis protein CNX3; Flags: Precursor;	SubName: Full=Uncharacterized protein {ECO:0000313|EMBL:ONI23435.1};	Molybdenum cofactor biosynthesis pathway protein	GO:0009507,chloroplast; GO:0005759,mitochondrial matrix; GO:0005739,mitochondrion; GO:0061799,cyclic pyranopterin monophosphate synthase activity; GO:0006777,Mo-molybdopterin cofactor biosynthetic process	PF01967.21:MoaC family
EVM0001503	131.15	166.93	191.57	17.24	17.1	17.44	21.02	22.85	23.2	2.96	3.18	2.81	14.35	7.66	10.43	34.62	35.74	52.09	1.64522	0.00764637	up	--	--	cold-shock protein CS120-like isoform X2 [Prunus avium]	RecName: Full=Cold-shock protein CS120;	SubName: Full=Uncharacterized protein {ECO:0000313|EMBL:ONH96943.1};	--	GO:0006950,response to stress; GO:0009415,response to water	PF00257.19:Dehydrin
EVM0001507	5.14	4.01	6.3	11.19	11.26	12.02	22.98	14.69	17.44	21.25	25.15	25.48	67.11	51.55	58.52	44.69	39.59	39.52	-1.74608	1.58259e-05	down	--	--	--	--	SubName: Full=Uncharacterized protein {ECO:0000313|EMBL:EMJ00724.1};	--	GO:0016021,integral component of membrane	--
EVM0001508	0	0.42	0.26	0.26	0.09	0.36	0	0.86	0.61	3.14	2.49	4.83	3.25	3.83	1.9	3.1	5.31	4.89	-3.46284	9.01668e-15	down	K13993 HSP20 family protein | (RefSeq) 18.1 kDa class I heat shock protein-like (A)	ko04141: Protein processing in endoplasmic reticulum	18.1 kDa class I heat shock protein-like [Prunus avium]	RecName: Full=18.2 kDa class I heat shock protein;	SubName: Full=Uncharacterized protein {ECO:0000313|EMBL:EMJ07271.1};	Molecular chaperone (small heat-shock protein Hsp26/Hsp42)	GO:0005737,cytoplasm	PF00011.21:Hsp20/alpha crystallin family
EVM0001512	2.38	2.9	3.66	3.35	2.96	2.08	1.76	1.79	2.52	5.23	3.6	5.56	8.69	8.68	8.09	14.44	11.26	9.46	-1.70596	5.2242e-11	down	--	--	serine/arginine repetitive matrix protein 2 [Prunus avium]	--	SubName: Full=Uncharacterized protein {ECO:0000313|EMBL:ONI05650.1};	--	--	--
EVM0001518	12.64	13.78	12.7	6.75	5.08	7.01	6.23	7.33	6.19	32.34	28.34	24.64	35.43	34.14	35.48	40.71	37.4	40.31	-2.06312	3.41902e-42	down	K13811 3'-phosphoadenosine 5'-phosphosulfate synthase [EC:2.7.7.4 2.7.1.25] | (RefSeq) ATP sulfurylase 2 (A)	ko00230: Purine metabolism; ko00261: Monobactam biosynthesis; ko00450: Selenocompound metabolism; ko00920: Sulfur metabolism	ATP sulfurylase 2 [Prunus avium]	RecName: Full=ATP sulfurylase 2; EC=2.7.7.4; Flags: Precursor;	SubName: Full=Uncharacterized protein {ECO:0000313|EMBL:EMJ23858.1};	ATP sulfurylase (sulfate adenylyltransferase)	GO:0009507,chloroplast; GO:0009570,chloroplast stroma; GO:0005829,cytosol; GO:0004020,adenylylsulfate kinase activity; GO:0005524,ATP binding; GO:0004781,sulfate adenylyltransferase (ATP) activity; GO:0009970,cellular response to sulfate starvation; GO:0070814,hydrogen sulfide biosynthetic process; GO:0000103,sulfate assimilation	PF01747.17:ATP-sulfurylase
EVM0001528	21.61	16.56	14.13	0	0.33	0	0.35	0.65	0.5	0	0.53	2.08	0.37	0	1.26	0.38	0	0.2	3.14462	0.0065941	up	--	--	uncharacterized protein LOC110747564 [Prunus avium]	--	SubName: Full=Uncharacterized protein {ECO:0000313|EMBL:EMJ01582.1};	--	--	--
EVM0001553	4.63	4.18	5.1	0.06	0.06	0.12	0.06	0.23	0.09	0	0.13	0.09	0.03	0	0	0	0	0	5.55414	1.77621e-06	up	--	--	uncharacterized protein LOC18770313 [Prunus persica]	RecName: Full=Protein SINE1 {ECO:0000303|PubMed:24891605};	SubName: Full=Uncharacterized protein {ECO:0000313|EMBL:EMJ04589.1};	--	GO:0016021,integral component of membrane; GO:0005635,nuclear envelope; GO:0031965,nuclear membrane; GO:0003779,actin binding	--
EVM0001571	4.53	4.53	4.75	26.94	27.62	23.24	40.14	39.38	38.1	2.19	1.44	1.7	2.89	2.59	1.86	3.88	4.96	6.58	3.06781	2.14257e-09	up	--	--	uncharacterized protein LOC110759332 [Prunus avium]	--	SubName: Full=Uncharacterized protein {ECO:0000313|EMBL:EMJ21837.1};	--	--	PF07287.11:Acyclic terpene utilisation family protein AtuA
EVM0001594	44.53	51.55	50.63	87.85	79.42	79.09	123.57	136.13	140.56	129.67	120.74	136.25	244.56	215.07	217.97	544.16	512.58	619.74	-1.67786	4.41351e-05	down	K01097 N-acylneuraminate-9-phosphatase [EC:3.1.3.29] | (RefSeq) N-acylneuraminate-9-phosphatase isoform X1 (A)	ko00520: Amino sugar and nucleotide sugar metabolism	haloacid dehalogenase-like hydrolase domain-containing protein 3 [Prunus avium]	--	SubName: Full=Uncharacterized protein {ECO:0000313|EMBL:EMJ03528.1};	Predicted hydrolase (HAD superfamily)	GO:0016787,hydrolase activity; GO:0008152,metabolic process	PF13419.6:Haloacid dehalogenase-like hydrolase
EVM0001596	1.77	1.9	3.56	1.6	3.83	2.93	2.28	1.82	2.61	0	0	0	0	0	0	0	0	0	6.83466	1.69428e-19	up	K13420 LRR receptor-like serine/threonine-protein kinase FLS2 [EC:2.7.11.1] | (RefSeq) LRR receptor-like serine/threonine-protein kinase GSO1 (A)	ko04016: MAPK signaling pathway - plant; ko04626: Plant-pathogen interaction	LRR receptor-like serine/threonine-protein kinase GSO1 [Prunus avium]	RecName: Full=Receptor kinase-like protein Xa21 {ECO:0000303|PubMed:22735448}; EC=2.7.11.1 {ECO:0000250|UniProtKB:Q1MX30, ECO:0000255|PROSITE-ProRule:PRU00159}; Contains: RecName: Full=Receptor kinase-like protein Xa21, processed {ECO:0000303|PubMed:22735448}; Flags: Precursor;	SubName: Full=Uncharacterized protein {ECO:0000313|EMBL:EMJ13836.1}; Flags: Fragment;	--	GO:0032541,cortical endoplasmic reticulum; GO:0005789,endoplasmic reticulum membrane; GO:0016021,integral component of membrane; GO:0005634,nucleus; GO:1990578,perinuclear endoplasmic reticulum membrane; GO:0005886,plasma membrane; GO:0005524,ATP binding; GO:0004674,protein serine/threonine kinase activity; GO:0006952,defense response	PF12799.7:Leucine Rich repeats (2 copies)
EVM0001612	0	0	0	0	0	0	0	0	0	0	0.49	0.24	1.04	1.15	1.2	0.33	0.43	0.34	-5.84937	6.44158e-08	down	K08592 sentrin-specific protease 1 [EC:3.4.22.68] | (RefSeq) uncharacterized protein LOC112499589 (A)	--	uncharacterized protein LOC109947493 [Prunus persica]	--	SubName: Full=Ulp1 peptidase-like {ECO:0000313|EMBL:AAU04774.1}; SubName: Full=Ulp1-like peptidase {ECO:0000313|EMBL:AAS91798.1};	Protease, Ulp1 family	GO:0008234,cysteine-type peptidase activity	PF02902.19:Ulp1 protease family, C-terminal catalytic domain
EVM0001621	104.7	114.63	121.2	55.69	58.86	61.41	108.39	120.32	114.38	34.95	39.32	46.96	44.27	40.4	39.66	18.29	18.25	20.19	1.50107	6.35691e-09	up	--	--	uncharacterized protein LOC110767296 [Prunus avium]	--	SubName: Full=Uncharacterized protein {ECO:0000313|EMBL:EMJ09649.1};	--	GO:0016021,integral component of membrane; GO:0008168,methyltransferase activity	PF08241.12:Methyltransferase domain
EVM0001623	8.49	7.78	8.8	2.15	2.27	1.65	0.85	1.11	0.57	16.2	17.33	15.5	5.42	7.15	6.66	7.32	7.16	5.85	-1.55888	0.000205047	down	K08994 ion channel-forming bestrophin family protein | (RefSeq) UPF0187 protein At3g61320, chloroplastic-like (A)	--	UPF0187 protein At3g61320, chloroplastic-like [Prunus avium]	RecName: Full=UPF0187 protein At3g61320, chloroplastic; Flags: Precursor;	SubName: Full=Uncharacterized protein {ECO:0000313|EMBL:ONI23066.1};	--	GO:0009507,chloroplast; GO:0031969,chloroplast membrane; GO:0009533,chloroplast stromal thylakoid; GO:0016021,integral component of membrane; GO:0042651,thylakoid membrane; GO:0005247,voltage-gated chloride channel activity; GO:0019684,photosynthesis, light reaction; GO:0042548,regulation of photosynthesis, light reaction; GO:0010027,thylakoid membrane organization	PF01062.21:Bestrophin, RFP-TM, chloride channel
EVM0001627	0	0	0	0	0	0	0	0	0	3.06	4.4	5.15	4.82	3.54	2.15	3.89	1.63	4.31	-7.4965	7.22444e-24	down	K18466 vacuolar protein sorting-associated protein 26 | (RefSeq) vacuolar protein sorting-associated protein 26A-like (A)	ko04144: Endocytosis	uncharacterized protein LOC110773249 [Prunus avium]	--	SubName: Full=Mutator-like transposase {ECO:0000313|EMBL:AFP55551.1};	--	GO:0008270,zinc ion binding	PF04434.17:SWIM zinc finger
EVM0001628	3.96	7.66	6.67	17.33	17.59	17.46	11.89	18.74	14.65	5.46	5.86	6.68	7.81	7.69	6.83	3.29	4.93	6.13	1.17308	0.000719034	up	--	--	PREDICTED: F-box/kelch-repeat protein SKIP4-like [Prunus mume]	RecName: Full=F-box/kelch-repeat protein SKIP4; AltName: Full=SKP1-interacting partner 4;	SubName: Full=Uncharacterized protein {ECO:0000313|EMBL:EMJ19387.1};	FOG: Kelch repeat	GO:0016567,protein ubiquitination; GO:0009409,response to cold	PF01344.25:Kelch motif
EVM0001629	2.35	1.24	1.38	1.01	0.79	1.32	1.14	1.2	1.03	0.24	0.06	0.06	0	0	0	0	0	0	4.84513	8.29366e-14	up	K09338 homeobox-leucine zipper protein | (RefSeq) homeobox-leucine zipper protein HDG2-like (A)	--	PREDICTED: homeobox-leucine zipper protein HDG2-like [Pyrus x bretschneideri]	RecName: Full=Homeobox-leucine zipper protein ROC2; AltName: Full=GLABRA 2-like homeobox protein 2; AltName: Full=HD-ZIP protein ROC2; AltName: Full=Homeodomain transcription factor ROC2; AltName: Full=Protein RICE OUTERMOST CELL-SPECIFIC 2;	SubName: Full=Uncharacterized protein {ECO:0000313|EMBL:ONI18489.1};	--	GO:0005634,nucleus; GO:0008289,lipid binding; GO:0043565,sequence-specific DNA binding; GO:0006355,regulation of transcription, DNA-templated; GO:0006351,transcription, DNA-templated	PF01852.19:START domain
EVM0001633	5.51	4.61	4.82	8.95	7.63	7.92	8.22	6.83	7.86	2.07	3.06	2.45	2.46	3.87	2.74	3.19	2.65	2.67	1.36872	2.99188e-08	up	--	--	uncharacterized protein LOC110760054 [Prunus avium]	--	SubName: Full=Uncharacterized protein {ECO:0000313|EMBL:EMJ18940.1};	--	GO:0016021,integral component of membrane	--
EVM0001634	2.82	3.88	4.39	0.39	0.51	0.56	0.79	0.85	0.36	0.32	0.68	0.53	0.28	0.49	0.16	0.87	1.39	0.39	1.34004	0.00675972	up	K00288 methylenetetrahydrofolate dehydrogenase (NADP+) / methenyltetrahydrofolate cyclohydrolase / formyltetrahydrofolate synthetase [EC:1.5.1.5 3.5.4.9 6.3.4.3] | (RefSeq) C-1-tetrahydrofolate synthase, cytoplasmic-like (A)	ko00670: One carbon pool by folate	PREDICTED: bifunctional protein FolD 4, chloroplastic isoform X1 [Prunus mume]	RecName: Full=Bifunctional protein FolD 4, chloroplastic; AltName: Full=Protein EMBRYO DEFECTIVE 3127; AltName: Full=Tetrahydrofolate dehydrogenase/cyclohydrolase 4; Includes: RecName: Full=Methylenetetrahydrofolate dehydrogenase; EC=1.5.1.5; Includes: RecName: Full=Methenyltetrahydrofolate cyclohydrolase; EC=3.5.4.9; Flags: Precursor;	SubName: Full=Uncharacterized protein {ECO:0000313|EMBL:EMJ19381.1};	Methylenetetrahydrofolate dehydrogenase/methylenetetrahydrofolate cyclohydrolase	GO:0009507,chloroplast; GO:0005829,cytosol; GO:0004477,methenyltetrahydrofolate cyclohydrolase activity; GO:0004488,methylenetetrahydrofolate dehydrogenase (NADP+) activity; GO:0006730,one-carbon metabolic process; GO:0009853,photorespiration; GO:0035999,tetrahydrofolate interconversion	PF02882.19:Tetrahydrofolate dehydrogenase/cyclohydrolase, NAD(P)-binding domain
EVM0001638	22.37	23.79	23.78	57.07	57.72	52.49	43.61	45.22	44.05	17.17	14.09	15.41	21.87	20.92	19.63	5.68	7.35	8.01	1.56802	9.48886e-06	up	--	--	uncharacterized protein LOC110749073 [Prunus avium]	--	SubName: Full=Uncharacterized protein {ECO:0000313|EMBL:EMJ03287.1};	--	--	PF04788.12:Protein of unknown function (DUF620)
EVM0001669	98.36	94	85.3	81	86.86	77.56	87.81	84.82	89.06	222.06	214.14	211.01	179.41	245.28	191.85	176.55	165.95	158.61	-1.15461	5.94227e-20	down	K03868 RING-box protein 1 [EC:2.3.2.32] | (RefSeq) RING-box protein 1a-like (A)	ko03420: Nucleotide excision repair; ko04120: Ubiquitin mediated proteolysis; ko04141: Protein processing in endoplasmic reticulum	RING-box protein 1a [Prunus persica]	RecName: Full=RING-box protein 1a; AltName: Full=At-Rbx1;1; AltName: Full=Protein RING of cullins 1; AltName: Full=RBX1-2; AltName: Full=RBX1a-At;	SubName: Full=Uncharacterized protein {ECO:0000313|EMBL:EMJ19816.1};	SCF ubiquitin ligase, Rbx1 component	GO:0031462,Cul2-RING ubiquitin ligase complex; GO:0080008,Cul4-RING E3 ubiquitin ligase complex; GO:0031467,Cul7-RING ubiquitin ligase complex; GO:0005737,cytoplasm; GO:0043224,nuclear SCF ubiquitin ligase complex; GO:0097602,cullin family protein binding; GO:0019788,NEDD8 transferase activity; GO:0061630,ubiquitin protein ligase activity; GO:0008270,zinc ion binding; GO:0045116,protein neddylati…	PF12678.7:RING-H2 zinc finger domain
EVM0001678	10.55	11.02	10.82	54.16	63.67	62.77	26.25	29.58	29.44	64.22	69.21	85.57	65.4	56.27	60.41	117.25	122.13	129.38	-1.23886	0.00243915	down	K01761 methionine-gamma-lyase [EC:4.4.1.11] | (RefSeq) methionine gamma-lyase (A)	ko00270: Cysteine and methionine metabolism; ko00450: Selenocompound metabolism	methionine gamma-lyase [Prunus avium]	RecName: Full=Methionine gamma-lyase; Short=AtMGL; EC=4.4.1.11; AltName: Full=L-methioninase;	SubName: Full=Uncharacterized protein {ECO:0000313|EMBL:EMJ10322.1};	Cystathionine beta-lyases/cystathionine gamma-synthases	GO:0005829,cytosol; GO:0004123,cystathionine gamma-lyase activity; GO:0003962,cystathionine gamma-synthase activity; GO:0018826,methionine gamma-lyase activity; GO:0030170,pyridoxal phosphate binding; GO:0071266,'de novo' L-methionine biosynthetic process; GO:0009970,cellular response to sulfate starvation; GO:0042631,cellular response to water deprivation; GO:0019343,cysteine biosynthetic proces…	PF01053.20:Cys/Met metabolism PLP-dependent enzyme
EVM0001681	0.11	0.1	0	0.18	0.05	0.17	0.06	0.03	0.08	0	0	0	0	0.08	0.23	6.12	6.84	6.3	-4.59952	0.000246936	down	K05350 beta-glucosidase [EC:3.2.1.21] | (RefSeq) beta-glucosidase 45-like isoform X1 (A)	ko00460: Cyanoamino acid metabolism; ko00500: Starch and sucrose metabolism; ko00940: Phenylpropanoid biosynthesis	beta-glucosidase 45-like isoform X1 [Prunus avium]	RecName: Full=Beta-glucosidase 45; Short=AtBGLU45; EC=3.2.1.21; Flags: Precursor;	SubName: Full=Uncharacterized protein {ECO:0000313|EMBL:ONI10040.1};	Beta-glucosidase, lactase phlorizinhydrolase, and related proteins	GO:0008422,beta-glucosidase activity; GO:0047782,coniferin beta-glucosidase activity; GO:0102483,scopolin beta-glucosidase activity; GO:0005975,carbohydrate metabolic process; GO:1901657,glycosyl compound metabolic process	PF00232.18:Glycosyl hydrolase family 1
EVM0001687	4.44	4.12	4.92	0.45	0.36	0.59	0.48	0.52	0.53	1.06	0.9	0.96	0.52	0.15	0.42	27.1	27.64	31.78	-2.67864	0.00207885	down	K12938 anthocyanidin 5,3-O-glucosyltransferase [EC:2.4.1.-] | (RefSeq) anthocyanidin 5,3-O-glucosyltransferase (A)	ko00942: Anthocyanin biosynthesis	UDP-glycosyltransferase 88A1-like [Prunus avium]	RecName: Full=UDP-glycosyltransferase 88A1; EC=2.4.1.-;	RecName: Full=Glycosyltransferase {ECO:0000256|RuleBase:RU362057}; EC=2.4.1.- {ECO:0000256|RuleBase:RU362057};	UDP-glucuronosyl and UDP-glucosyl transferase	GO:0005829,cytosol; GO:0043231,intracellular membrane-bounded organelle; GO:0080045,quercetin 3'-O-glucosyltransferase activity; GO:0080043,quercetin 3-O-glucosyltransferase activity; GO:0080046,quercetin 4'-O-glucosyltransferase activity; GO:0080044,quercetin 7-O-glucosyltransferase activity; GO:0008152,metabolic process	PF00201.18:UDP-glucoronosyl and UDP-glucosyl transferase
EVM0001694	29.29	26.02	22.69	48.09	50.41	45.43	64.24	59.15	59.3	263.58	251.24	249.71	315.15	318.74	319.07	274.31	251.13	248.26	-2.5339	2.58338e-19	down	K01669 deoxyribodipyrimidine photo-lyase [EC:4.1.99.3] | (RefSeq) cryptochrome DASH, chloroplastic/mitochondrial (A)	--	PREDICTED: cryptochrome DASH, chloroplastic/mitochondrial [Prunus mume]	RecName: Full=Cryptochrome DASH, chloroplastic/mitochondrial {ECO:0000303|PubMed:16876787}; AltName: Full=Cryptochrome-3 {ECO:0000303|PubMed:16876787}; AltName: Full=Protein CRY-DASH {ECO:0000303|PubMed:16876787}; Flags: Precursor;	SubName: Full=Uncharacterized protein {ECO:0000313|EMBL:ONI34095.1};	Deoxyribodipyrimidine photolyase/cryptochrome	GO:0009507,chloroplast; GO:0005739,mitochondrion; GO:0003677,DNA binding; GO:0003913,DNA photolyase activity; GO:0006281,DNA repair; GO:0018298,protein-chromophore linkage	PF03441.14:FAD binding domain of DNA photolyase
EVM0001698	17.18	15.27	14.87	3.91	4.01	3.88	6.46	6.75	6.22	4.7	4	3.83	3.01	3.66	3.69	2.01	1.98	2.04	1.33167	1.19641e-06	up	K21374 7-deoxyloganetin glucosyltransferase [EC:2.4.1.324] | (RefSeq) 7-deoxyloganetin glucosyltransferase (A)	ko00902: Monoterpenoid biosynthesis	hypothetical protein PRUPE_1G053500 [Prunus persica]	RecName: Full=7-deoxyloganetin glucosyltransferase; EC=2.4.1.324; AltName: Full=Genipin glucosyltransferase; AltName: Full=UDP-glucose glucosyltransferase 2; Short=GjUGT2; AltName: Full=UDP-glycosyltransferase 85A24;	RecName: Full=Glycosyltransferase {ECO:0000256|RuleBase:RU362057}; EC=2.4.1.- {ECO:0000256|RuleBase:RU362057};	UDP-glucuronosyl and UDP-glucosyl transferase	GO:0035251,UDP-glucosyltransferase activity; GO:0008152,metabolic process	PF00201.18:UDP-glucoronosyl and UDP-glucosyl transferase
EVM0001708	0	0	0	0.39	0.35	0.65	0.72	0.73	0.63	1.32	0.73	0.78	1.04	1.32	1.31	1.71	1.57	1.64	-1.54505	0.0140414	down	K22588 acetylserotonin O-methyltransferase, plant [EC:2.1.1.4] | (RefSeq) (R,S)-reticuline 7-O-methyltransferase-like (A)	ko00380: Tryptophan metabolism	PREDICTED: (RS)-norcoclaurine 6-O-methyltransferase-like [Prunus mume]	RecName: Full=Acetylserotonin O-methyltransferase {ECO:0000305}; EC=2.1.1.4 {ECO:0000269|PubMed:26484897}; AltName: Full=N-acetylserotonin O-methyltransferase {ECO:0000303|PubMed:26484897}; Short=AtASMT {ECO:0000303|PubMed:26484897};	SubName: Full=Uncharacterized protein {ECO:0000313|EMBL:EMJ02009.1};	Hydroxyindole-O-methyltransferase and related SAM-dependent methyltransferases	GO:0005737,cytoplasm; GO:0017096,acetylserotonin O-methyltransferase activity; GO:0046983,protein dimerization activity; GO:0030187,melatonin biosynthetic process	PF00891.18:O-methyltransferase domain
EVM0001719	0.09	0.13	0.04	0	0	0.05	0.02	0.04	0	0.13	0.16	0.07	0.37	0.62	0.39	0.15	0.47	0.26	-2.96203	3.92973e-06	down	K13466 EIX receptor 1/2 | (RefSeq) receptor-like protein 12 (A)	ko04626: Plant-pathogen interaction	hypothetical protein PRUPE_4G234200 [Prunus persica]	RecName: Full=Receptor-like protein Cf-9 {ECO:0000305}; Flags: Precursor;	SubName: Full=Uncharacterized protein {ECO:0000313|EMBL:ONI13629.1};	FOG: Leucine rich repeat	GO:0016021,integral component of membrane; GO:0005886,plasma membrane; GO:0050832,defense response to fungus; GO:0002238,response to molecule of fungal origin	PF13855.6:Leucine rich repeat
EVM0001736	4.27	4.54	5.54	1.96	1.61	2.12	1.51	2.18	3.19	1.58	2.43	1.73	1.02	0.8	0.73	1.15	0.69	1.22	1.20089	1.02641e-06	up	K13418 somatic embryogenesis receptor kinase 1 [EC:2.7.10.1 2.7.11.1] | (RefSeq) LRR receptor kinase BAK1-like (A)	--	PREDICTED: protein NSP-INTERACTING KINASE 1 [Prunus mume]	RecName: Full=Protein NSP-INTERACTING KINASE 1 {ECO:0000303|PubMed:15489295}; Short=AtNIK1 {ECO:0000303|PubMed:15489295}; EC=2.7.11.1 {ECO:0000269|PubMed:15489295}; AltName: Full=LRR receptor-like serine/threonine-protein kinase NIK1 {ECO:0000303|PubMed:15489295}; Flags: Precursor;	SubName: Full=Uncharacterized protein {ECO:0000313|EMBL:EMJ16143.1};	--	GO:0005737,cytoplasm; GO:0016021,integral component of membrane; GO:0005654,nucleoplasm; GO:0005886,plasma membrane; GO:0005524,ATP binding; GO:0004672,protein kinase activity; GO:0004675,transmembrane receptor protein serine/threonine kinase activity; GO:0007166,cell surface receptor signaling pathway; GO:0051607,defense response to virus; GO:0040015,negative regulation of multicellular organism…	PF00069.25:Protein kinase domain
EVM0001742	0.37	0.12	0.12	0.36	0.55	0.32	0.26	0.78	1.1	0.86	1.17	1.34	5.25	3.77	3.27	32.42	32.43	30.95	-4.67009	1.25805e-10	down	K19038 E3 ubiquitin-protein ligase ATL41 [EC:2.3.2.27] | (RefSeq) RING-H2 finger protein ATL40 (A)	--	RING-H2 finger protein ATL52-like [Prunus avium]	RecName: Full=RING-H2 finger protein ATL80; EC=2.3.2.27 {ECO:0000305}; AltName: Full=RING-type E3 ubiquitin transferase ATL80 {ECO:0000305};	SubName: Full=Uncharacterized protein {ECO:0000313|EMBL:ONH96357.1}; Flags: Fragment;	FOG: Predicted E3 ubiquitin ligase	GO:0016021,integral component of membrane; GO:0005886,plasma membrane; GO:0046872,metal ion binding; GO:0061630,ubiquitin protein ligase activity; GO:0070417,cellular response to cold; GO:0006952,defense response; GO:0043161,proteasome-mediated ubiquitin-dependent protein catabolic process; GO:0009909,regulation of flower development; GO:0010966,regulation of phosphate transport; GO:0010200,respo…	PF13639.6:Ring finger domain
EVM0001748	5.59	6.35	5.06	1.7	2.61	1.7	1.91	1.9	1.92	0.29	0.71	0.6	0.65	0.4	1.36	1.54	2.03	1.38	1.58838	1.48799e-05	up	K02331 DNA polymerase phi [EC:2.7.7.7] | (RefSeq) DNA polymerase V (A)	--	DNA polymerase V [Prunus persica]	--	SubName: Full=Uncharacterized protein {ECO:0000313|EMBL:EMJ02421.1};	Predicted regulator of rRNA gene transcription (MYB-binding protein)	GO:0003677,DNA binding; GO:0003887,DNA-directed DNA polymerase activity; GO:0006351,transcription, DNA-templated	PF04931.13:DNA polymerase phi
EVM0001749	4	3.37	3.72	2.3	3.3	2.38	2.18	4	3.17	0.41	0.37	0.18	0.95	2.65	1.65	2.44	1.94	1.47	1.19163	0.00458345	up	K13457 disease resistance protein RPM1 | (RefSeq) disease resistance protein RPM1 (A)	ko04626: Plant-pathogen interaction	putative disease resistance protein At1g50180 [Prunus avium]	RecName: Full=Disease resistance protein RPP8; AltName: Full=Resistance to Peronospora parasitica protein 8;	SubName: Full=Uncharacterized protein {ECO:0000313|EMBL:EMJ25904.1};	Apoptotic ATPase	GO:0005886,plasma membrane; GO:0043531,ADP binding; GO:0005524,ATP binding; GO:0000166,nucleotide binding; GO:0071446,cellular response to salicylic acid stimulus; GO:0006952,defense response; GO:0051607,defense response to virus; GO:0009626,plant-type hypersensitive response; GO:0002230,positive regulation of defense response to virus by host; GO:0009646,response to absence of light; GO:0009637,…	PF00931.22:NB-ARC domain
EVM0001751	0	0	0	0	0	0	0	0	0	0	0.21	0	0.56	2.27	1.94	8.59	14.23	5.29	-7.64277	1.91253e-07	down	--	--	PREDICTED: uncharacterized protein LOC108169977 [Malus domestica]	--	SubName: Full=Uncharacterized protein {ECO:0000313|EMBL:EMJ01293.1};	--	GO:0004857,enzyme inhibitor activity	PF04043.15:Plant invertase/pectin methylesterase inhibitor
EVM0001759	0	0.56	0.28	2.81	0.86	1.04	2.1	2.4	6.02	1.86	0	0	2.59	3.59	4.84	89.76	99.7	91.67	-3.97956	0.00032053	down	--	--	uncharacterized protein LOC110766682 [Prunus avium]	--	SubName: Full=Uncharacterized protein {ECO:0000313|EMBL:ONI07522.1};	--	--	--
EVM0001767	51.47	35.75	42.4	74.36	84.61	107.09	49.28	50.98	38.6	5.76	9.8	2.49	34.09	35.45	36.73	10.91	8.1	10.6	1.74955	0.000320103	up	K14497 protein phosphatase 2C [EC:3.1.3.16] | (RefSeq) probable protein phosphatase 2C 51 (A)	ko04016: MAPK signaling pathway - plant; ko04075: Plant hormone signal transduction	uncharacterized protein LOC109946288 [Prunus persica]	--	SubName: Full=Uncharacterized protein {ECO:0000313|EMBL:ONH90147.1};	--	--	--
EVM0001773	278.86	270.05	254.54	327.69	290.75	332.45	302.31	327.16	367.89	234.7	218.21	204.03	316.28	330.27	327.16	1789.54	1910.65	1747.98	-1.2984	0.00535766	down	K05933 aminocyclopropanecarboxylate oxidase [EC:1.14.17.4] | (RefSeq) 1-aminocyclopropane-1-carboxylate oxidase (A)	ko00270: Cysteine and methionine metabolism	1-aminocyclopropane-1-carboxylate oxidase [Prunus avium]	RecName: Full=1-aminocyclopropane-1-carboxylate oxidase; Short=ACC oxidase; EC=1.14.17.4; AltName: Full=Ethylene-forming enzyme; Short=EFE;	SubName: Full=1-aminocyclopropane-1-carboxylate oxidase {ECO:0000313|EMBL:AGF95124.1}; Flags: Fragment;	Iron/ascorbate family oxidoreductases	GO:0009815,1-aminocyclopropane-1-carboxylate oxidase activity; GO:0031418,L-ascorbic acid binding; GO:0046872,metal ion binding; GO:0009693,ethylene biosynthetic process; GO:0009835,fruit ripening	PF03171.20:2OG-Fe(II) oxygenase superfamily
EVM0001780	1.45	3.52	2.96	3.31	1.83	2.42	2.85	2.3	2.46	12.43	16.3	20.04	6.87	8.52	5.93	7.72	7.89	7.57	-1.97158	4.82845e-14	down	--	--	CBS domain-containing protein CBSCBSPB3 [Prunus persica]	RecName: Full=CBS domain-containing protein CBSCBSPB3;	SubName: Full=Uncharacterized protein {ECO:0000313|EMBL:EMJ22990.1};	--	GO:0016021,integral component of membrane	PF00564.24:PB1 domain
EVM0001781	3.24	4.12	4.49	11.61	9.42	11.36	9.87	12.9	12.5	22.49	21.46	18.59	20.14	18.08	16.96	132.93	141.45	145.67	-2.61023	1.02451e-06	down	K01610 phosphoenolpyruvate carboxykinase (ATP) [EC:4.1.1.49] | (RefSeq) LOW QUALITY PROTEIN: phosphoenolpyruvate carboxykinase (ATP)-like (A)	ko00010: Glycolysis / Gluconeogenesis; ko00020: Citrate cycle (TCA cycle); ko00620: Pyruvate metabolism; ko00710: Carbon fixation in photosynthetic organisms; ko01200: Carbon metabolism	LOW QUALITY PROTEIN: phosphoenolpyruvate carboxykinase (ATP)-like [Prunus avium]	RecName: Full=Phosphoenolpyruvate carboxykinase (ATP); Short=PEP carboxykinase; Short=PEPCK; EC=4.1.1.49;	SubName: Full=Uncharacterized protein {ECO:0000313|EMBL:EMJ28169.1};	--	GO:0005829,cytosol; GO:0016020,membrane; GO:0005730,nucleolus; GO:0005634,nucleus; GO:0005524,ATP binding; GO:0004612,phosphoenolpyruvate carboxykinase (ATP) activity; GO:0016036,cellular response to phosphate starvation; GO:0009817,defense response to fungus, incompatible interaction; GO:0006094,gluconeogenesis; GO:0046686,response to cadmium ion	PF01293.20:Phosphoenolpyruvate carboxykinase
EVM0001783	6.51	5.76	4.8	1.9	2.66	3.68	2.16	3.18	2.45	1.1	0.82	1.62	0.8	0.13	0.91	1.11	1.53	0.69	1.88509	8.77965e-12	up	--	--	uncharacterized protein LOC18786550 [Prunus persica]	--	SubName: Full=Uncharacterized protein {ECO:0000313|EMBL:EMJ19831.1};	--	--	PF05347.15:Complex 1 protein (LYR family)
EVM0001785	1.4	0.3	0.6	0	0	0.16	0.21	0	0	2.08	2.31	3.71	0.34	0.53	0.17	2.68	3.28	2.91	-2.93148	0.000276689	down	--	--	uncharacterized protein LOC110773865 [Prunus avium]	--	SubName: Full=Uncharacterized protein {ECO:0000313|EMBL:EMJ02713.1};	--	GO:0016021,integral component of membrane	--
EVM0001787	0.27	0.45	0.2	0.65	0.8	0.55	1.11	0.85	0.93	0.4	0.56	0.63	12.03	10.22	12.26	5.8	6.04	5.79	-3.19239	7.11322e-07	down	--	--	protein MIZU-KUSSEI 1-like [Prunus avium]	RecName: Full=Protein MIZU-KUSSEI 1;	SubName: Full=Uncharacterized protein {ECO:0000313|EMBL:EMJ06034.1};	--	GO:0032541,cortical endoplasmic reticulum; GO:0005737,cytoplasm; GO:0005783,endoplasmic reticulum; GO:0005789,endoplasmic reticulum membrane; GO:0016020,membrane; GO:0009658,chloroplast organization; GO:0010274,hydrotropism	PF04759.13:Protein of unknown function, DUF617
EVM0001795	0.53	0.66	0.74	0.26	0.23	0.2	0.1	0.29	0.1	0.49	0.31	0.31	0.37	0.41	0	5.28	4.07	4.64	-2.44904	0.00096339	down	K15095 (+)-neomenthol dehydrogenase [EC:1.1.1.208] | (RefSeq) uncharacterized protein LOC110759311 (A)	ko00902: Monoterpenoid biosynthesis	uncharacterized protein LOC18787733 [Prunus persica]	RecName: Full=(+)-neomenthol dehydrogenase {ECO:0000303|PubMed:18599651}; EC=1.1.1.- {ECO:0000269|PubMed:21169366}; EC=1.1.1.208 {ECO:0000269|PubMed:18599651}; AltName: Full=Menthone:neomenthol reductase; AltName: Full=Short-chain dehydrogenase/reductase 1; Short=AtSDR1;	SubName: Full=NAD(P)-binding Rossmann-fold superfamily protein {ECO:0000313|EMBL:EOX96034.1};	Dehydrogenases with different specificities (related to short-chain alcohol dehydrogenases)	GO:0005737,cytoplasm; GO:0047501,(+)-neomenthol dehydrogenase activity; GO:0006952,defense response	PF00106.25:short chain dehydrogenase
EVM0001806	168.28	174.77	172.49	76.09	79.82	93.74	54.51	64.16	59.34	66.3	70.41	59.23	30.81	28.11	31.79	6.14	5.96	5.22	1.57584	0.000358577	up	K09527 DnaJ homolog subfamily C member 7 | (RefSeq) TPR repeat-containing thioredoxin TTL1-like (A)	--	TPR repeat-containing thioredoxin TTL1 [Prunus avium]	RecName: Full=TPR repeat-containing thioredoxin TTL1; AltName: Full=Tetratricopeptide repeat thioredoxin-like 1;	SubName: Full=Uncharacterized protein {ECO:0000313|EMBL:ONI12478.1};	FOG: TPR repeat	GO:0005623,cell; GO:0009738,abscisic acid-activated signaling pathway; GO:0045454,cell redox homeostasis; GO:0009789,positive regulation of abscisic acid-activated signaling pathway; GO:0009737,response to abscisic acid; GO:0006970,response to osmotic stress; GO:0009651,response to salt stress	PF07719.17:Tetratricopeptide repeat
EVM0001820	0.98	0.78	0.95	0.79	1.13	1	0.67	1.42	0.8	1.12	3.05	2.01	4.34	0.17	2.62	3.12	6.96	2.29	-1.57035	0.000774924	down	--	--	hypothetical protein B456_001G161100 [Gossypium raimondii]	--	SubName: Full=Uncharacterized protein {ECO:0000313|EMBL:KJB09735.1};	--	--	--
EVM0001829	1.11	1	0.59	0.91	0.99	1.3	0.23	0.54	0.65	1.03	1.27	2.39	3.01	4.2	3.97	104.89	100.87	74.53	-5.32025	1.17331e-11	down	K01183 chitinase [EC:3.2.1.14] | (RefSeq) endochitinase EP3 (A)	ko00520: Amino sugar and nucleotide sugar metabolism	endochitinase EP3 [Prunus persica]	RecName: Full=Endochitinase EP3 {ECO:0000303|PubMed:11525512}; EC=3.2.1.14; AltName: Full=Chitinase class IV {ECO:0000303|PubMed:11525512}; Short=AtchitIV {ECO:0000303|PubMed:11525512}; AltName: Full=Protein HOMOLOG OF CARROT EP3-3 CHITINASE {ECO:0000303|PubMed:11525512}; Short=AtEP3 {ECO:0000303|PubMed:11525512}; Flags: Precursor;	SubName: Full=Uncharacterized protein {ECO:0000313|EMBL:EMJ27743.1};	Predicted chitinase	GO:0005618,cell wall; GO:0008061,chitin binding; GO:0004568,chitinase activity; GO:0016998,cell wall macromolecule catabolic process; GO:0006032,chitin catabolic process; GO:0006952,defense response; GO:0000272,polysaccharide catabolic process; GO:0009617,response to bacterium; GO:0009611,response to wounding; GO:0010262,somatic embryogenesis	PF00182.19:Chitinase class I
EVM0001832	2.62	2.45	1.89	3.08	2.7	2.9	1.26	1.32	1.28	1.23	0.95	0.86	0.78	0.98	1.02	0.95	0.42	0.37	1.35539	1.5917e-07	up	K04121 ent-kaurene synthase [EC:4.2.3.19] | (RefSeq) ent-kaur-16-ene synthase, chloroplastic-like (A)	ko00904: Diterpenoid biosynthesis	ent-kaur-16-ene synthase, chloroplastic-like [Prunus avium]	RecName: Full=Ent-kaur-16-ene synthase, chloroplastic; EC=4.2.3.19; AltName: Full=Ent-kaurene synthase; AltName: Full=Ent-kaurene synthase B; Short=KSB; Flags: Precursor;	SubName: Full=Uncharacterized protein {ECO:0000313|EMBL:ONI11835.1};	--	GO:0009507,chloroplast; GO:0009899,ent-kaurene synthase activity; GO:0000287,magnesium ion binding; GO:0009686,gibberellin biosynthetic process	PF03936.16:Terpene synthase family, metal binding domain
EVM0001833	0.05	0.18	0.05	0.74	0.29	0.49	2.28	2.24	2.51	0	0.2	0.25	7.85	5.93	6.6	196.54	191.86	203.14	-5.87177	2.38862e-07	down	K05953 nicotianamine synthase [EC:2.5.1.43] | (RefSeq) nicotianamine synthase (A)	--	PREDICTED: nicotianamine synthase [Prunus mume]	RecName: Full=Nicotianamine synthase; EC=2.5.1.43; AltName: Full=Chloronerva; AltName: Full=S-adenosyl-L-methionine:S-adenosyl-L-methionine:S-adenosyl-methionine 3-amino-3-carboxypropyltransferase;	SubName: Full=Uncharacterized protein {ECO:0000313|EMBL:EMJ06737.1};	--	GO:0030410,nicotianamine synthase activity; GO:0030418,nicotianamine biosynthetic process	PF03059.16:Nicotianamine synthase protein
EVM0001849	2.47	1.84	1.93	1.36	1.02	0.9	2.1	1.77	1.9	0.06	0.02	0.16	0.15	0.09	0.28	0.15	0.11	0.03	3.84789	1.09171e-26	up	K13459 disease resistance protein RPS2 | (RefSeq) probable disease resistance protein At5g63020 (A)	ko04626: Plant-pathogen interaction	probable disease resistance protein At5g63020 [Prunus avium]	RecName: Full=Probable disease resistance protein At5g63020; AltName: Full=pNd11;	SubName: Full=Uncharacterized protein {ECO:0000313|EMBL:EMJ16122.1};	Apoptotic ATPase	GO:0005886,plasma membrane; GO:0043531,ADP binding; GO:0005524,ATP binding; GO:0006952,defense response; GO:0007165,signal transduction	PF00931.22:NB-ARC domain
EVM0001855	2.58	2.65	2.74	0.36	0.48	0.23	0.09	0.14	0.2	0.22	0.06	0	0	0.06	0.03	0.61	0.31	0.57	2.11607	0.00905181	up	K01176 alpha-amylase [EC:3.2.1.1] | (RefSeq) lectin-domain containing receptor kinase VI.3-like (A)	ko00500: Starch and sucrose metabolism	L-type lectin-domain containing receptor kinase IV.1 [Prunus persica]	RecName: Full=L-type lectin-domain containing receptor kinase IV.1; Short=Arabidopsis thaliana lectin-receptor kinase e; Short=AthlecRK-e; Short=LecRK-IV.1; EC=2.7.11.1; AltName: Full=Lectin Receptor Kinase 1; Flags: Precursor;	SubName: Full=Uncharacterized protein {ECO:0000313|EMBL:EMJ07731.1};	--	GO:0016021,integral component of membrane; GO:0005886,plasma membrane; GO:0005524,ATP binding; GO:0030246,carbohydrate binding; GO:0004674,protein serine/threonine kinase activity; GO:0009751,response to salicylic acid	PF00139.19:Legume lectin domain
EVM0001861	0.12	0.06	0.24	0.64	0.48	0.31	0.19	0.35	0.24	0.66	1.26	0.93	2.89	2.86	2.21	119.61	101.73	111.83	-6.91294	2.8544e-14	down	K01183 chitinase [EC:3.2.1.14] | (RefSeq) endochitinase EP3-like (A)	ko00520: Amino sugar and nucleotide sugar metabolism	endochitinase EP3-like [Prunus avium]	RecName: Full=Endochitinase EP3 {ECO:0000303|PubMed:11525512}; EC=3.2.1.14; AltName: Full=Chitinase class IV {ECO:0000303|PubMed:11525512}; Short=AtchitIV {ECO:0000303|PubMed:11525512}; AltName: Full=Protein HOMOLOG OF CARROT EP3-3 CHITINASE {ECO:0000303|PubMed:11525512}; Short=AtEP3 {ECO:0000303|PubMed:11525512}; Flags: Precursor;	SubName: Full=Uncharacterized protein {ECO:0000313|EMBL:EMJ25108.1};	Predicted chitinase	GO:0005618,cell wall; GO:0008061,chitin binding; GO:0004568,chitinase activity; GO:0016998,cell wall macromolecule catabolic process; GO:0006032,chitin catabolic process; GO:0006952,defense response; GO:0000272,polysaccharide catabolic process; GO:0009617,response to bacterium; GO:0009611,response to wounding; GO:0010262,somatic embryogenesis	PF00182.19:Chitinase class I
EVM0001867	21.3	17.53	15.34	2.28	2.56	1.8	3.69	3.14	3.82	2.49	2.45	2.54	6.21	6.16	6.37	179.98	189.71	173.69	-3.17336	0.000115913	down	K22374 3''-deamino-3''-oxonicotianamine reductase [EC:1.1.1.285] | (RefSeq) non-functional NADPH-dependent codeinone reductase 2-like (A)	--	non-functional NADPH-dependent codeinone reductase 2-like [Prunus avium]	RecName: Full=Non-functional NADPH-dependent codeinone reductase 2; EC=1.1.1.-;	SubName: Full=Uncharacterized protein {ECO:0000313|EMBL:EMJ23835.1};	Aldo/keto reductase family proteins	GO:0005829,cytosol; GO:0016491,oxidoreductase activity	PF00248.21:Aldo/keto reductase family
EVM0001872	3.37	2.55	2.47	1.58	1.65	1.91	0.74	0.84	0.65	6.36	6.19	5.7	2.3	2.42	2.28	2.98	2.11	2.93	-1.12342	5.77567e-05	down	K05391 cyclic nucleotide gated channel, plant | (RefSeq) cyclic nucleotide-gated ion channel 1-like (A)	ko04626: Plant-pathogen interaction	cyclic nucleotide-gated ion channel 1-like [Prunus avium]	RecName: Full=Cyclic nucleotide-gated ion channel 1; Short=AtCNGC1; AltName: Full=Cyclic nucleotide- and calmodulin-regulated ion channel 1;	SubName: Full=Uncharacterized protein {ECO:0000313|EMBL:EMJ28068.1}; Flags: Fragment;	K+-channel ERG and related proteins, contain PAS/PAC sensor domain	GO:0005887,integral component of plasma membrane; GO:0005886,plasma membrane; GO:0005516,calmodulin binding; GO:0030552,cAMP binding; GO:0030553,cGMP binding; GO:0005216,ion channel activity; GO:0042391,regulation of membrane potential	PF00520.31:Ion transport protein
EVM0001873	819.25	732.24	657.58	1277.94	1215.84	1044.86	400.15	327.66	399.83	790.6	756.33	650.44	200.44	270.21	213.52	40.7	37.9	33.2	1.27187	0.0185812	up	K03860 phosphatidylinositol glycan, class Q | (RefSeq) N-acetylglucosaminyl-phosphatidylinositol biosynthetic protein gpi1-like (A)	ko00563: Glycosylphosphatidylinositol (GPI)-anchor biosynthesis	protein GAST1 [Prunus persica]	RecName: Full=Protein GAST1; Flags: Precursor;	SubName: Full=Uncharacterized protein {ECO:0000313|EMBL:ONI14008.1};	--	GO:0005576,extracellular region	PF02704.14:Gibberellin regulated protein
EVM0001875	5.95	7.1	8.66	8.99	10.27	9.63	9.35	10.05	13.58	17.23	16.22	15.07	41.94	33.94	31.28	39.35	38.4	38.84	-1.67158	2.00814e-08	down	--	--	hypothetical protein PRUPE_1G187200 [Prunus persica]	--	SubName: Full=Uncharacterized protein {ECO:0000313|EMBL:EMJ24708.1};	--	--	--
EVM0001878	2.8	4.62	3.27	4.68	3.32	8.17	3.26	3.79	4.4	0.18	0.19	0.19	1.03	1.72	2.59	0.84	1.59	1.53	1.95106	4.21996e-05	up	K01535 H+-transporting ATPase [EC:3.6.3.6] | (RefSeq) plasma membrane ATPase 2-like (A)	ko00190: Oxidative phosphorylation	PREDICTED: keratin, type I cytoskeletal 10-like [Prunus mume]	--	SubName: Full=uncharacterized protein LOC109017787 {ECO:0000313|RefSeq:XP_018855520.1};	FOG: Transposon-encoded proteins with TYA, reverse transcriptase, integrase domains in various combinations	--	PF13961.6:Domain of unknown function (DUF4219)
EVM0001890	9.17	10.71	10.26	3.51	3.67	6.35	3.44	4.62	4.25	1.47	1.62	0.57	2.79	2.11	2.66	3.4	3.73	3.22	1.26698	2.94487e-05	up	--	--	BTB/POZ domain-containing protein At1g04390 isoform X3 [Prunus avium]	RecName: Full=BTB/POZ domain-containing protein At1g04390;	SubName: Full=Uncharacterized protein {ECO:0000313|EMBL:ONI12038.1};	--	GO:0016567,protein ubiquitination	PF00651.31:BTB/POZ domain
EVM0001891	3.84	4.05	4.04	0.74	1.03	0.71	1.79	1.38	0.79	8.86	6.88	7.33	2.55	1.75	1.49	5.02	5.58	5.84	-1.37451	0.000195288	down	K06874 zinc finger protein | (RefSeq) zinc finger protein ZPR1 homolog (A)	--	zinc finger protein ZPR1 homolog [Prunus avium]	--	SubName: Full=Uncharacterized protein {ECO:0000313|EMBL:EMJ13030.1};	C4-type Zn-finger protein	GO:0008270,zinc ion binding	PF03367.13:ZPR1 zinc-finger domain
EVM0001892	15.43	21.33	15.41	2.7	1.78	1.02	1.65	1.24	1.14	5.35	4.07	2.3	0.62	0.94	1.54	2.12	2.25	1.73	1.35539	0.0137566	up	K00521 ferric-chelate reductase [EC:1.16.1.7] | (RefSeq) ferric reduction oxidase 7, chloroplastic-like (A)	--	NAC domain-containing protein 105-like isoform X1 [Prunus avium]	RecName: Full=NAC domain-containing protein 14 {ECO:0000303|PubMed:15029955}; Short=ANAC014 {ECO:0000303|PubMed:15029955}; AltName: Full=Protein NTM1-like 2 {ECO:0000303|PubMed:17158162};	SubName: Full=Uncharacterized protein {ECO:0000313|EMBL:ONI23694.1};	--	GO:0016021,integral component of membrane; GO:0005634,nucleus; GO:0003677,DNA binding; GO:0003700,DNA-binding transcription factor activity; GO:0006351,transcription, DNA-templated	PF02365.15:No apical meristem (NAM) protein
EVM0001895	41.8	45.81	50.2	61.76	58.67	46.54	57.81	57.44	63.58	49.52	69.19	69.71	56.98	60.88	59.58	207.01	188.7	253.64	-1.00132	0.00367732	down	--	--	universal stress protein PHOS34-like [Prunus avium]	RecName: Full=Universal stress protein PHOS32 {ECO:0000303|PubMed:12644671}; AltName: Full=Phosphorylated protein of 32 kDa {ECO:0000303|PubMed:18285339}; Short=AtPHOS32 {ECO:0000303|PubMed:18285339}; Flags: Precursor;	SubName: Full=Uncharacterized protein {ECO:0000313|EMBL:EMJ07244.1};	--	GO:0009507,chloroplast; GO:0005829,cytosol; GO:0005634,nucleus; GO:0005886,plasma membrane; GO:0005524,ATP binding; GO:0002238,response to molecule of fungal origin; GO:0006950,response to stress	PF00582.26:Universal stress protein family
EVM0001900	13.71	13.31	14.7	10.49	11.77	11.11	12.2	14.96	11.64	24.17	25.6	34.43	23.69	19.13	26.03	25.55	23.41	31.21	-1.01725	8.77001e-16	down	K09833 homogentisate phytyltransferase / homogentisate geranylgeranyltransferase [EC:2.5.1.115 2.5.1.116] | (RefSeq) naringenin 8-dimethylallyltransferase 2, chloroplastic (A)	ko00130: Ubiquinone and other terpenoid-quinone biosynthesis	uncharacterized protein LOC110773259 [Prunus avium]	RecName: Full=Protein MAIN-LIKE 1 {ECO:0000303|PubMed:24635680};	SubName: Full=Uncharacterized protein {ECO:0000313|EMBL:EMJ10217.1}; Flags: Fragment;	--	GO:0005634,nucleus; GO:0008483,transaminase activity; GO:0016458,gene silencing; GO:0010073,meristem maintenance; GO:0010082,regulation of root meristem growth	PF10536.9:Plant mobile domain
EVM0001904	1	0.9	0.92	1.26	1.99	2.16	1.96	2.28	1.9	1	0.73	0.73	3.02	3.46	2.38	12.4	11.82	10.63	-1.58471	0.00403679	down	K13947 auxin efflux carrier family | (RefSeq) auxin efflux carrier component 5 (A)	--	uncharacterized protein LOC110760461 [Prunus avium]	RecName: Full=Auxin efflux carrier component 5 {ECO:0000303|PubMed:15817418}; Short=AtPIN5 {ECO:0000303|PubMed:15817418};	SubName: Full=Uncharacterized protein {ECO:0000313|EMBL:ONI05182.1};	--	GO:0005783,endoplasmic reticulum; GO:0005789,endoplasmic reticulum membrane; GO:0016021,integral component of membrane; GO:0005886,plasma membrane; GO:0010329,auxin efflux transmembrane transporter activity; GO:0080161,auxin transmembrane transporter activity; GO:0010252,auxin homeostasis; GO:0009926,auxin polar transport; GO:0009734,auxin-activated signaling pathway; GO:0080162,intracellular aux…	PF05212.12:Protein of unknown function (DUF707)
EVM0001906	10.51	8.75	8.51	0.38	0.3	0.55	0.34	0.49	0.44	0.59	1.24	1.2	0	0	0	0	0.22	0	3.03594	0.00589748	up	K16818 phospholipase A1 [EC:3.1.1.32] | (RefSeq) phospholipase A(1) DAD1, chloroplastic-like (A)	ko00564: Glycerophospholipid metabolism; ko00592: alpha-Linolenic acid metabolism	phospholipase A1-Igamma2, chloroplastic-like [Prunus avium]	RecName: Full=Phospholipase A1-Igamma1, chloroplastic; EC=3.1.1.-; Flags: Precursor;	SubName: Full=Uncharacterized protein {ECO:0000313|EMBL:ONH93433.1};	Predicted lipase	GO:0009507,chloroplast; GO:0047714,galactolipase activity; GO:0008970,phospholipase A1 activity; GO:0004806,triglyceride lipase activity; GO:0016042,lipid catabolic process	PF01764.25:Lipase (class 3)
EVM0001912	16.4	18.11	16.11	18.62	19.7	18.8	6.74	8.16	9.55	7.7	9.43	3.44	4.65	4.1	4.59	12.22	8.56	11.67	1.00024	0.000196616	up	K09838 zeaxanthin epoxidase [EC:1.14.15.21] | (RefSeq) zeaxanthin epoxidase, chloroplastic (A)	ko00906: Carotenoid biosynthesis	uncharacterized protein LOC110774499 [Prunus avium]	RecName: Full=Monooxygenase 3 {ECO:0000303|PubMed:10216258}; Short=AtMO3 {ECO:0000303|PubMed:10216258}; EC=1.14.13.-;	SubName: Full=Uncharacterized protein {ECO:0000313|EMBL:EMJ13460.1};	Kynurenine 3-monooxygenase and related flavoprotein monooxygenases	GO:0071949,FAD binding; GO:0004497,monooxygenase activity; GO:0044550,secondary metabolite biosynthetic process	PF01494.19:FAD binding domain
EVM0001923	2.74	2.11	2.4	0.16	0.05	0.08	0.09	0.19	0.03	0.11	0.2	0.03	0	0	0	0.09	0.1	0.06	3.48382	0.000139043	up	K16224 senescence-induced receptor-like serine/threonine-protein kinase | (RefSeq) senescence-induced receptor-like serine/threonine-protein kinase (A)	ko04016: MAPK signaling pathway - plant; ko04626: Plant-pathogen interaction	PREDICTED: LEAF RUST 10 DISEASE-RESISTANCE LOCUS RECEPTOR-LIKE PROTEIN KINASE-like 1.1 isoform X4 [Prunus mume]	RecName: Full=LEAF RUST 10 DISEASE-RESISTANCE LOCUS RECEPTOR-LIKE PROTEIN KINASE-like 1.1 {ECO:0000303|PubMed:12805585}; EC=2.7.11.1; AltName: Full=Probable receptor-like serine/threonine-protein kinase LRK10L-1.1 {ECO:0000305}; Flags: Precursor;	SubName: Full=Uncharacterized protein {ECO:0000313|EMBL:ONI31485.1};	Serine/threonine protein kinase	GO:0016021,integral component of membrane; GO:0005886,plasma membrane; GO:0005524,ATP binding; GO:0030247,polysaccharide binding; GO:0004674,protein serine/threonine kinase activity; GO:0007166,cell surface receptor signaling pathway	PF00069.25:Protein kinase domain
EVM0001931	1.2	0.74	1.13	0.44	0.56	0.36	0.14	0.31	0.55	0.14	0.18	0.14	0.08	0.22	0.53	0.44	0.56	0.08	1.10624	0.0118387	up	K13466 EIX receptor 1/2 | (RefSeq) hypothetical protein (A)	ko04626: Plant-pathogen interaction	PREDICTED: LOW QUALITY PROTEIN: uncharacterized protein LOC103319055 [Prunus mume]	RecName: Full=Receptor-like protein EIX2 {ECO:0000305}; AltName: Full=EIX receptor 2 {ECO:0000312|EMBL:AAR28378.1}; Flags: Precursor;	SubName: Full=Uncharacterized protein {ECO:0000313|EMBL:ONI36213.1};	FOG: Leucine rich repeat	GO:0016021,integral component of membrane; GO:0005886,plasma membrane; GO:0050832,defense response to fungus	PF13855.6:Leucine rich repeat
EVM0001939	1072.96	1386.37	1385.03	345.56	391.64	346.43	148.4	195.98	192.03	2377.26	2218.28	2636.87	845.66	489.07	657.72	832.23	759.51	1156.04	-1.25988	0.00163417	down	--	--	glycine-rich protein 2-like [Prunus avium]	RecName: Full=Abscisic stress-ripening protein 2;	SubName: Full=Abscisic stress ripening-like protein {ECO:0000313|EMBL:AAL26889.1};	--	GO:0006950,response to stress	PF02496.16:ABA/WDS induced protein
EVM0001946	0	0	0	0.41	0.63	0.58	0.15	0.21	0.98	0	0.22	0	0.39	0.07	1.14	266.71	269.44	277.44	-7.89202	9.32564e-07	down	--	--	PREDICTED: uncharacterized protein LOC103326951 [Prunus mume]	--	SubName: Full=Uncharacterized protein {ECO:0000313|EMBL:EMJ15049.1};	--	--	--
EVM0001950	41.74	40.54	37.23	13.25	13.57	13.78	11.03	10.95	11.57	15.4	16.64	14.6	3	4.91	3.7	5.99	6.2	5.16	1.29275	8.48896e-05	up	K18857 alcohol dehydrogenase class-P [EC:1.1.1.1] | (RefSeq) alcohol dehydrogenase-like isoform X1 (A)	ko00010: Glycolysis / Gluconeogenesis; ko00071: Fatty acid degradation; ko00350: Tyrosine metabolism; ko00592: alpha-Linolenic acid metabolism	alcohol dehydrogenase-like isoform X1 [Prunus avium]	RecName: Full=Alcohol dehydrogenase; EC=1.1.1.1 {ECO:0000250|UniProtKB:P06525};	SubName: Full=Uncharacterized protein {ECO:0000313|EMBL:EMJ01143.1};	Alcohol dehydrogenase, class III	GO:0005737,cytoplasm; GO:0004022,alcohol dehydrogenase (NAD) activity; GO:0008270,zinc ion binding	PF08240.12:Alcohol dehydrogenase GroES-like domain
EVM0001959	0	0	0	0.03	0	0	0.03	0	0.12	1.53	0.91	0.19	1.53	0.83	1.71	0.64	0.7	0.49	-5.55838	2.20915e-12	down	K15078 structure-specific endonuclease subunit SLX1 [EC:3.6.1.-] | (RefSeq) putative disease resistance protein RGA1 (A)	--	disease resistance RPP13-like protein 4 isoform X2 [Prunus avium]	RecName: Full=Disease resistance RPP13-like protein 4; AltName: Full=Disease resistance protein ZAR1 {ECO:0000305}; AltName: Full=Protein HOPZ-ACTIVATED RESISTANCE 1;	SubName: Full=Uncharacterized protein {ECO:0000313|EMBL:ONI17709.1};	--	GO:0005886,plasma membrane; GO:0043531,ADP binding; GO:0005524,ATP binding; GO:0043621,protein self-association; GO:0006952,defense response; GO:0050829,defense response to Gram-negative bacterium; GO:0007165,signal transduction	PF12799.7:Leucine Rich repeats (2 copies)
EVM0001966	0.61	0.37	0.42	0.3	0.18	0.27	0.63	0.26	0.1	0	0	0	0	0	0	0.11	0.02	0	4.53271	5.81624e-09	up	K10406 kinesin family member C2/C3 | (RefSeq) LOW QUALITY PROTEIN: disease resistance protein RPS6-like (A)	--	TMV resistance protein N-like [Prunus avium]	RecName: Full=TMV resistance protein N;	SubName: Full=Uncharacterized protein {ECO:0000313|EMBL:ONH95340.1};	--	GO:0005737,cytoplasm; GO:0043531,ADP binding; GO:0005524,ATP binding; GO:0009626,plant-type hypersensitive response; GO:0007165,signal transduction	PF01582.20:TIR domain
EVM0001973	0	0	0	0	0	0	0	0	0	1.66	1.61	1.01	0	0.43	4.21	9.49	14.07	14.64	-7.65608	4.0577e-10	down	--	--	hypothetical protein PRUPE_1G184200 [Prunus persica]	--	SubName: Full=Uncharacterized protein {ECO:0000313|EMBL:ONI29160.1};	--	--	PF12618.8:Protein of unknown function (DUF3776)
EVM0001974	1.51	1.68	1.15	0.76	0.81	0.88	0.29	0.59	0.68	0.03	0.03	0.08	0	0	0	0	0	0	5.87113	8.05104e-17	up	K15333 tRNA guanosine-2'-O-methyltransferase [EC:2.1.1.34] | (RefSeq) uncharacterized protein LOC104224633 (A)	--	subtilisin-like protease SBT1.7 [Prunus persica]	RecName: Full=Subtilisin-like protease SBT1.7 {ECO:0000303|PubMed:16193095}; EC=3.4.21.- {ECO:0000305}; AltName: Full=Cucumisin-like serine protease; AltName: Full=Subtilase subfamily 1 member 7 {ECO:0000303|PubMed:16193095}; Short=AtSBT1.7 {ECO:0000303|PubMed:16193095}; AltName: Full=Subtilisin-like serine protease 1 {ECO:0000303|PubMed:12702015}; Short=At-SLP1 {ECO:0000303|PubMed:12702015}; Fla…	SubName: Full=Uncharacterized protein {ECO:0000313|EMBL:ONI06856.1};	--	GO:0048046,apoplast; GO:0005618,cell wall; GO:0005576,extracellular region; GO:0009505,plant-type cell wall; GO:0004252,serine-type endopeptidase activity; GO:0080001,mucilage extrusion from seed coat; GO:0048359,mucilage metabolic process involved in seed coat development; GO:0010214,seed coat development	PF00082.22:Subtilase family
EVM0001976	4.55	3.91	3.14	3.08	3.33	3.77	3.24	3.19	3.21	0.61	0.11	0.15	0.2	0.41	0.75	0.25	0.36	0.17	3.3691	5.47239e-32	up	--	--	pre-mRNA-splicing factor CWC25 homolog isoform X3 [Prunus avium]	--	SubName: Full=Uncharacterized protein {ECO:0000313|EMBL:ONI28788.1};	Uncharacterized conserved protein	--	PF10197.9:N-terminal domain of CBF1 interacting co-repressor CIR
EVM0001978	0	0	0	0	0	0	0	0	0	1.04	2.17	2.25	0.3	0.25	0.18	14.94	12.62	11.94	-9.62708	1.50954e-16	down	K20617 cytochrome P450 family 71 subfamily A | (RefSeq) cytochrome P450 71A9-like (A)	--	cytochrome P450 71A9-like [Prunus avium]	RecName: Full=Cytochrome P450 71A9; EC=1.14.-.-; AltName: Full=Cytochrome P450 CP1;	SubName: Full=Uncharacterized protein {ECO:0000313|EMBL:EMJ12140.1};	Cytochrome P450 CYP2 subfamily	GO:0016021,integral component of membrane; GO:0016020,membrane; GO:0020037,heme binding; GO:0005506,iron ion binding; GO:0016709,oxidoreductase activity, acting on paired donors, with incorporation or reduction of molecular oxygen, NAD(P)H as one donor, and incorporation of one atom of oxygen; GO:0044550,secondary metabolite biosynthetic process	PF00067.22:Cytochrome P450
EVM0001983	18.12	16.7	15.07	15.85	13.18	13.06	16.35	12.03	17.91	10.94	9.1	7.74	30.36	38.25	37.51	48.58	46.49	46.54	-1.01885	0.00454252	down	K12472 epidermal growth factor receptor substrate 15 | (RefSeq) GATA zinc finger domain-containing protein 14-like (A)	ko04144: Endocytosis	BURP domain protein USPL1-like [Prunus avium]	RecName: Full=BURP domain protein USPL1 {ECO:0000303|PubMed:19639386}; AltName: Full=Unknown seed protein-like protein 1 {ECO:0000303|PubMed:19639386}; Short=AtUSPL1 {ECO:0000303|PubMed:19639386}; Flags: Precursor;	SubName: Full=Uncharacterized protein {ECO:0000313|EMBL:EMJ01698.1};	--	GO:0005795,Golgi stack; GO:0005770,late endosome; GO:0000326,protein storage vacuole; GO:0048316,seed development	PF03181.15:BURP domain
EVM0001984	2.48	2.16	2.32	42.89	47.86	46.76	55.66	63.76	58.17	4.4	3.43	4.58	16.71	14.27	14.25	4.4	4.37	5.36	2.26985	0.00056274	up	K01176 alpha-amylase [EC:3.2.1.1] | (RefSeq) lectin-domain containing receptor kinase VI.3-like (A)	ko00500: Starch and sucrose metabolism	probable L-type lectin-domain containing receptor kinase S.5 [Prunus avium]	RecName: Full=Probable L-type lectin-domain containing receptor kinase S.5; Short=LecRK-S.5; EC=2.7.11.1; Flags: Precursor;	SubName: Full=Uncharacterized protein {ECO:0000313|EMBL:ONH97411.1};	--	GO:0016021,integral component of membrane; GO:0005886,plasma membrane; GO:0005524,ATP binding; GO:0030246,carbohydrate binding; GO:0004674,protein serine/threonine kinase activity	PF00139.19:Legume lectin domain
EVM0001989	9.06	10.85	10.46	6.97	8.43	6.1	5.68	3.78	5.95	24.15	22.1	21.64	14	18.15	13.44	16.99	21.21	12.27	-1.30633	8.24031e-21	down	--	--	uncharacterized protein LOC18786599 [Prunus persica]	--	SubName: Full=Uncharacterized protein {ECO:0000313|EMBL:ONI22000.1};	--	--	PF01920.20:Prefoldin subunit
EVM0001991	1.33	2.25	1.65	0.43	0.29	0.6	1.14	1.78	1.67	5.07	6.59	2.65	9.48	5.97	7.89	16.76	14.76	14.85	-2.94711	2.227e-13	down	--	--	psbP domain-containing protein 6, chloroplastic isoform X2 [Prunus avium]	RecName: Full=PsbP domain-containing protein 6, chloroplastic; AltName: Full=OEC23-like protein 1; Flags: Precursor;	SubName: Full=Uncharacterized protein {ECO:0000313|EMBL:EMJ12973.1};	--	GO:0009507,chloroplast; GO:0009570,chloroplast stroma; GO:0009534,chloroplast thylakoid; GO:0009543,chloroplast thylakoid lumen; GO:0019898,extrinsic component of membrane; GO:0009654,photosystem II oxygen evolving complex; GO:0009579,thylakoid; GO:0031977,thylakoid lumen; GO:0005509,calcium ion binding; GO:0015979,photosynthesis	PF01789.16:PsbP
EVM0001998	26.62	47	49.14	19.78	24.37	21.45	21.91	14.74	15.78	4.08	2.3	3.41	0.92	1.99	1.19	0	1.69	3.89	3.57675	1.1329e-29	up	K02923 large subunit ribosomal protein L38e | (RefSeq) 60S ribosomal protein L38 (A)	ko03010: Ribosome	60S ribosomal protein L38 [Prunus persica]	RecName: Full=60S ribosomal protein L38;	SubName: Full=60S ribosomal protein L38 {ECO:0000313|EMBL:PIN21627.1};	60S ribosomal protein L38	GO:0022625,cytosolic large ribosomal subunit; GO:0022626,cytosolic ribosome; GO:0003723,RNA binding; GO:0003735,structural constituent of ribosome; GO:0022618,ribonucleoprotein complex assembly; GO:0006412,translation	PF01781.18:Ribosomal L38e protein family
EVM0002001	5.2	4.96	5.89	7.25	5.56	9.16	4.69	5.4	7.11	2.21	3.06	4.54	1.95	1.33	2.41	3.8	3.22	3.66	1.13932	1.13195e-06	up	K14494 DELLA protein | (RefSeq) DELLA protein SLR1-like (A)	ko04075: Plant hormone signal transduction	scarecrow-like protein 15 [Prunus avium]	RecName: Full=Scarecrow-like protein 15; Short=AtSCL15; AltName: Full=GRAS family protein 25; Short=AtGRAS-25;	SubName: Full=Uncharacterized protein {ECO:0000313|EMBL:EMJ04956.1};	--	GO:0005634,nucleus; GO:0003700,DNA-binding transcription factor activity; GO:0043565,sequence-specific DNA binding; GO:0030154,cell differentiation; GO:0048831,regulation of shoot system development; GO:0006355,regulation of transcription, DNA-templated; GO:0006351,transcription, DNA-templated	PF03514.14:GRAS domain family
EVM0002013	0.4	0.71	0.23	0.82	0.52	0.35	0.46	0.79	0.7	0.1	0.03	0.08	0.03	0.03	0.08	0.12	0	0	3.43987	4.18688e-11	up	K19613 leucine-rich repeat protein SHOC2 | (GenBank) disease resistance protein (CC-NBS-LRR class) family protein (A)	--	PREDICTED: LOW QUALITY PROTEIN: putative disease resistance RPP13-like protein 1 [Prunus mume]	RecName: Full=Putative disease resistance protein At3g14460;	SubName: Full=Uncharacterized protein {ECO:0000313|EMBL:ONI20618.1};	Apoptotic ATPase	GO:0005886,plasma membrane; GO:0043531,ADP binding; GO:0005524,ATP binding; GO:0006952,defense response; GO:0007165,signal transduction	PF12799.7:Leucine Rich repeats (2 copies)
EVM0002020	46.94	89.9	96.73	17.86	16.38	16.16	11.23	14.33	14.89	208.71	210.9	199.18	23.84	9.22	23.39	29.76	24.32	35.29	-1.32037	0.019542	down	K02923 large subunit ribosomal protein L38e | (RefSeq) 60S ribosomal protein L38 (A)	ko03010: Ribosome	PREDICTED: 60S ribosomal protein L38 [Vitis vinifera]	RecName: Full=60S ribosomal protein L38;	SubName: Full=Uncharacterized protein {ECO:0000313|EMBL:EMJ25444.1}; Flags: Fragment;	60S ribosomal protein L38	GO:0022625,cytosolic large ribosomal subunit; GO:0022626,cytosolic ribosome; GO:0003723,RNA binding; GO:0003735,structural constituent of ribosome; GO:0022618,ribonucleoprotein complex assembly; GO:0006412,translation	PF01781.18:Ribosomal L38e protein family
EVM0002025	3.3	3.44	3.94	14.05	14.39	11.74	19.7	16.45	20.98	0	0	0	0	0	0	0	0	0	10.3056	3.6745e-31	up	K00083 cinnamyl-alcohol dehydrogenase [EC:1.1.1.195] | (RefSeq) mannitol dehydrogenase-like (A)	ko00940: Phenylpropanoid biosynthesis	probable mannitol dehydrogenase [Prunus avium]	RecName: Full=Probable mannitol dehydrogenase; EC=1.1.1.255; AltName: Full=NAD-dependent mannitol dehydrogenase;	SubName: Full=Uncharacterized protein {ECO:0000313|EMBL:EMJ09164.1};	Alcohol dehydrogenase, class V	GO:0046029,mannitol dehydrogenase activity; GO:0008270,zinc ion binding	PF08240.12:Alcohol dehydrogenase GroES-like domain
EVM0002026	8.06	7.79	7.21	12.19	10.87	11.74	8.69	7.12	8.67	38.73	39.87	43.59	52.17	52.03	52.5	19.79	20.42	22.69	-2.0396	8.54698e-14	down	--	--	basic leucine zipper 9 [Prunus avium]	RecName: Full=Basic leucine zipper 9; Short=AtbZIP9; Short=bZIP protein 9; AltName: Full=Basic leucine zipper OPAQUE 2 homolog 2; Short=Basic leucine zipper O2 homolog 2;	SubName: Full=Uncharacterized protein {ECO:0000313|EMBL:EMJ23408.1};	--	GO:0005634,nucleus; GO:0003677,DNA binding; GO:0003700,DNA-binding transcription factor activity; GO:0046982,protein heterodimerization activity; GO:0042803,protein homodimerization activity; GO:0071333,cellular response to glucose stimulus; GO:0006351,transcription, DNA-templated	PF00170.21:bZIP transcription factor
EVM0002029	8.92	9.77	10.22	4.26	2.57	2.89	1.3	1.53	1.78	3.33	1.8	2.99	0.52	0.24	0.76	0.35	1.44	0.65	1.74006	0.00029661	up	K20896 formylaminopyrimidine deformylase / aminopyrimidine aminohydrolase [EC:3.5.1.- 3.5.99.-] | (RefSeq) uncharacterized LOC104904938 (A)	ko00730: Thiamine metabolism	PREDICTED: protein yippee-like [Prunus mume]	RecName: Full=Protein yippee-like;	RecName: Full=Protein yippee-like {ECO:0000256|RuleBase:RU110713};	Predicted Yippee-type zinc-binding protein	GO:0046872,metal ion binding	PF03226.14:Yippee zinc-binding/DNA-binding /Mis18, centromere assembly
EVM0002031	6.62	5.72	5.34	3.94	2.23	3.54	3.48	3.79	2.39	1.88	2.89	1.34	0.48	0	0	1.27	0.53	1.32	1.95742	3.61995e-05	up	K00695 sucrose synthase [EC:2.4.1.13] | (GenBank) sucrose synthase (A)	ko00500: Starch and sucrose metabolism	uncharacterized protein LOC110762775 [Prunus avium]	RecName: Full=TMV resistance protein N;	SubName: Full=Uncharacterized protein {ECO:0000313|EMBL:ONI31843.1};	--	GO:0005737,cytoplasm; GO:0043531,ADP binding; GO:0005524,ATP binding; GO:0009626,plant-type hypersensitive response; GO:0007165,signal transduction	--
EVM0002033	19.03	23.52	21.64	10.97	9.98	9.58	9.31	9.96	9.54	9.31	7.53	7.75	4.36	4.94	3.92	4.51	6.35	4.74	1.16381	3.3967e-13	up	K04460 serine/threonine-protein phosphatase 5 [EC:3.1.3.16] | (RefSeq) uncharacterized protein LOC110762319 (A)	--	protein MAIN-LIKE 2-like [Prunus avium]	RecName: Full=Serine/threonine-protein phosphatase 7 long form homolog; EC=3.1.3.16; AltName: Full=Protein MAIN-LIKE 3 {ECO:0000303|PubMed:24635680};	SubName: Full=Uncharacterized protein {ECO:0000313|EMBL:EMJ07938.1}; Flags: Fragment;	--	GO:0005634,nucleus; GO:0046872,metal ion binding; GO:0004721,phosphoprotein phosphatase activity	PF10536.9:Plant mobile domain
EVM0002044	35.94	36.34	35.48	51.02	55.49	51.55	34.27	36.17	35.26	22.75	28.65	31.51	21.2	18.44	21.04	15.55	13.96	15.03	1.02823	5.55897e-07	up	K13420 LRR receptor-like serine/threonine-protein kinase FLS2 [EC:2.7.11.1] | (RefSeq) LRR receptor-like serine/threonine-protein kinase FLS2 (A)	ko04016: MAPK signaling pathway - plant; ko04626: Plant-pathogen interaction	probable LRR receptor-like serine/threonine-protein kinase At4g36180 [Prunus persica]	RecName: Full=Probable inactive leucine-rich repeat receptor kinase XIAO {ECO:0000305}; Flags: Precursor;	SubName: Full=Uncharacterized protein {ECO:0000313|EMBL:ONH91726.1};	FOG: Leucine rich repeat	GO:0016021,integral component of membrane; GO:0005886,plasma membrane; GO:0005524,ATP binding; GO:0004672,protein kinase activity; GO:0009742,brassinosteroid mediated signaling pathway; GO:0090696,post-embryonic plant organ development	PF13855.6:Leucine rich repeat
EVM0002049	9.97	5.7	6.38	24.87	32.85	27.18	54.92	107.55	108.77	0	0	0	0	0	0	0	0	0	12.4389	3.20982e-35	up	K03671 thioredoxin 1 | (RefSeq) thioredoxin H-type-like (A)	--	thioredoxin H-type-like [Prunus avium]	RecName: Full=Thioredoxin H-type; Short=Trx-H;	SubName: Full=Uncharacterized protein {ECO:0000313|EMBL:ONI32557.1};	Thioredoxin	GO:0005737,cytoplasm; GO:0015035,protein disulfide oxidoreductase activity; GO:0045454,cell redox homeostasis; GO:0006662,glycerol ether metabolic process	PF00085.20:Thioredoxin
EVM0002052	11.86	11.84	12.21	1.41	1.09	1.42	1.1	1.17	1.26	29.4	33.02	31.21	8.55	11.05	12.22	21.81	19.74	17.59	-2.29318	1.22165e-06	down	K10563 formamidopyrimidine-DNA glycosylase [EC:3.2.2.23 4.2.99.18] | (RefSeq) formamidopyrimidine-DNA glycosylase isoform X1 (A)	ko03410: Base excision repair	formamidopyrimidine-DNA glycosylase isoform X4 [Prunus avium]	RecName: Full=Formamidopyrimidine-DNA glycosylase; Short=Fapy-DNA glycosylase; EC=3.2.2.23; EC=4.2.99.18; AltName: Full=DNA-(apurinic or apyrimidinic site) lyase FPG1; AltName: Full=Formamidopyrimidine-DNA glycosylase 1; Short=AtFPG-1; AltName: Full=Formamidopyrimidine-DNA glycosylase 2; Short=AtFPG-2; AltName: Full=Protein MutM homolog 1; Short=AtMMH-1; AltName: Full=Protein MutM homolog 2; Shor…	SubName: Full=Uncharacterized protein {ECO:0000313|EMBL:EMJ16680.1};	--	GO:0005634,nucleus; GO:0140078,class I DNA-(apurinic or apyrimidinic site) endonuclease activity; GO:0140080,class III/IV DNA-(apurinic or apyrimidinic site) endonuclease activity; GO:0003684,damaged DNA binding; GO:0019104,DNA N-glycosylase activity; GO:0008534,oxidized purine nucleobase lesion DNA N-glycosylase activity; GO:0008270,zinc ion binding; GO:0006284,base-excision repair; GO:0006281,D…	PF06831.14:Formamidopyrimidine-DNA glycosylase H2TH domain
EVM0002054	7.9	8.19	7.99	0.21	0.39	1.06	0.67	0.5	0.77	0.51	0.27	1.25	0.19	0	0.28	0.59	0.74	0.81	2.34736	0.000672209	up	K07456 DNA mismatch repair protein MutS2 | (RefSeq) uncharacterized protein LOC110766748 (A)	ko03430: Mismatch repair	hypothetical protein PRUPE_5G205000 [Prunus persica]	--	SubName: Full=Uncharacterized protein {ECO:0000313|EMBL:EMJ11680.1};	--	--	PF11443.8:Domain of unknown function (DUF2828)
EVM0002065	0.05	0.05	0.05	0.1	0.05	0	2.86	2.49	2.58	0	0	0.05	1.52	0.92	1.13	250.06	262.81	209.19	-6.17587	7.3747e-05	down	K17500 integrin-linked kinase-associated serine/threonine phosphatase 2C [EC:3.1.3.16] | (RefSeq) WAT1-related protein At3g18200 isoform X1 (A)	--	WAT1-related protein At1g43650 [Prunus avium]	RecName: Full=WAT1-related protein At1g43650;	RecName: Full=WAT1-related protein {ECO:0000256|RuleBase:RU363077};	--	GO:0016021,integral component of membrane; GO:0005886,plasma membrane; GO:0022857,transmembrane transporter activity	PF00892.20:EamA-like transporter family
EVM0002067	37.59	43.76	41.82	3.23	3.27	3.6	2.79	2.81	3.38	0.15	0.26	0.16	0	0.1	0	0	0.04	0.07	7.26492	3.37252e-23	up	K00695 sucrose synthase [EC:2.4.1.13] | (GenBank) sucrose synthase (A)	ko00500: Starch and sucrose metabolism	TMV resistance protein N-like isoform X1 [Prunus avium]	RecName: Full=TMV resistance protein N;	SubName: Full=Uncharacterized protein {ECO:0000313|EMBL:ONH91518.1};	--	GO:0005737,cytoplasm; GO:0043531,ADP binding; GO:0005524,ATP binding; GO:0009626,plant-type hypersensitive response; GO:0007165,signal transduction	PF00931.22:NB-ARC domain
EVM0002069	18.97	19.55	14.99	0.43	0.66	0.45	0.69	0.43	2.63	0	0	0	0	0	0	0	0	0	6.89941	1.0969e-08	up	K05391 cyclic nucleotide gated channel, plant | (RefSeq) uncharacterized protein LOC110755572 (A)	ko04626: Plant-pathogen interaction	uncharacterized protein LOC110755572 [Prunus avium]	RecName: Full=Putative cyclic nucleotide-gated ion channel 8; AltName: Full=Cyclic nucleotide- and calmodulin-regulated ion channel 8;	SubName: Full=Uncharacterized protein {ECO:0000313|EMBL:EMJ15507.1};	K+-channel ERG and related proteins, contain PAS/PAC sensor domain	GO:0005887,integral component of plasma membrane; GO:0005516,calmodulin binding; GO:0030552,cAMP binding; GO:0030553,cGMP binding; GO:0005249,voltage-gated potassium channel activity; GO:0009860,pollen tube growth; GO:0042391,regulation of membrane potential	--
EVM0002071	3.3	2.8	3.71	1.39	1.26	1.05	1.05	1.24	1.57	1.3	0.8	0.6	0.71	0.8	0.72	0.74	1.17	0.99	1.06736	4.47585e-07	up	K12818 ATP-dependent RNA helicase DHX8/PRP22 [EC:3.6.4.13] | (RefSeq) NB-ARC domain disease resistance protein, putative (A)	ko03040: Spliceosome	putative disease resistance RPP13-like protein 1 [Prunus avium]	RecName: Full=Putative disease resistance RPP13-like protein 1;	SubName: Full=Uncharacterized protein {ECO:0000313|EMBL:ONI20864.1};	Apoptotic ATPase	GO:0005886,plasma membrane; GO:0043531,ADP binding; GO:0005524,ATP binding; GO:0009626,plant-type hypersensitive response; GO:0007165,signal transduction	PF00931.22:NB-ARC domain
EVM0002075	0.07	0.31	0.14	0.42	0.39	0.26	0.22	0.25	0.57	0.64	0.64	0.56	0.8	2.16	0.7	0.57	0.66	0.89	-1.50143	0.000518567	down	K20617 cytochrome P450 family 71 subfamily A | (RefSeq) cytochrome P450 71A9-like (A)	--	hypothetical protein PRUPE_1G237700 [Prunus persica]	RecName: Full=Cytochrome P450 71A9; EC=1.14.-.-; AltName: Full=Cytochrome P450 CP1;	SubName: Full=Uncharacterized protein {ECO:0000313|EMBL:ONI30204.1};	Cytochrome P450 CYP2 subfamily	GO:0016021,integral component of membrane; GO:0016020,membrane; GO:0020037,heme binding; GO:0005506,iron ion binding; GO:0016709,oxidoreductase activity, acting on paired donors, with incorporation or reduction of molecular oxygen, NAD(P)H as one donor, and incorporation of one atom of oxygen; GO:0044550,secondary metabolite biosynthetic process	PF00067.22:Cytochrome P450
EVM0002085	8.84	10.17	10.54	7.55	5.77	5.84	6.89	5.2	5.81	1.31	1.2	0.74	1.2	1.26	1.93	1.62	1.19	0.84	2.5207	1.28356e-49	up	K05391 cyclic nucleotide gated channel, plant | (RefSeq) cyclic nucleotide-gated ion channel 1-like (A)	ko04626: Plant-pathogen interaction	PREDICTED: cyclic nucleotide-gated ion channel 1-like, partial [Prunus mume]	RecName: Full=Cyclic nucleotide-gated ion channel 1; Short=AtCNGC1; AltName: Full=Cyclic nucleotide- and calmodulin-regulated ion channel 1;	SubName: Full=Uncharacterized protein {ECO:0000313|EMBL:ONH91192.1};	K+-channel ERG and related proteins, contain PAS/PAC sensor domain	GO:0005887,integral component of plasma membrane; GO:0005886,plasma membrane; GO:0005516,calmodulin binding; GO:0030552,cAMP binding; GO:0030553,cGMP binding; GO:0005216,ion channel activity; GO:0042391,regulation of membrane potential	PF00520.31:Ion transport protein
EVM0002089	1.67	1.97	1.7	0.61	0	0.32	0.41	0.08	0	4.84	5.86	6.28	1.06	0.9	0.51	1.7	3.49	1.86	-2.10221	0.0013774	down	K10578 ubiquitin-conjugating enzyme E2 J1 [EC:2.3.2.23] | (RefSeq) ubiquitin-conjugating enzyme E2 32-like isoform X1 (A)	ko04120: Ubiquitin mediated proteolysis; ko04141: Protein processing in endoplasmic reticulum	ubiquitin-conjugating enzyme E2 32-like isoform X1 [Prunus avium]	RecName: Full=Ubiquitin-conjugating enzyme E2 32; EC=2.3.2.23; AltName: Full=E2 ubiquitin-conjugating enzyme 32; AltName: Full=Ubiquitin carrier protein 32;	SubName: Full=Uncharacterized protein {ECO:0000313|EMBL:ONI06004.1};	Non-canonical ubiquitin conjugating enzyme 1	GO:0005783,endoplasmic reticulum; GO:0016021,integral component of membrane; GO:0016020,membrane; GO:0048471,perinuclear region of cytoplasm; GO:0005524,ATP binding; GO:0061630,ubiquitin protein ligase activity; GO:0031625,ubiquitin protein ligase binding; GO:0004842,ubiquitin-protein transferase activity; GO:0006511,ubiquitin-dependent protein catabolic process	PF00179.26:Ubiquitin-conjugating enzyme
EVM0002092	189.03	165.16	177.83	0.14	0.18	0.19	0.15	0.61	0.33	7.22	5.68	6.6	0.16	0.53	0.04	0.17	0.59	0.35	4.40598	0.000217136	up	K07213 copper chaperone | (RefSeq) copper transport protein ATX1-like (A)	--	heavy metal-associated isoprenylated plant protein 36 [Prunus avium]	RecName: Full=Heavy metal-associated isoprenylated plant protein 36 {ECO:0000303|PubMed:21072340, ECO:0000303|PubMed:23368984}; Short=AtHIP36 {ECO:0000303|PubMed:21072340, ECO:0000303|PubMed:23368984}; Flags: Precursor;	SubName: Full=Uncharacterized protein {ECO:0000313|EMBL:ONI04439.1};	Copper chaperone	GO:0005737,cytoplasm; GO:0046914,transition metal ion binding; GO:0046916,cellular transition metal ion homeostasis; GO:0030001,metal ion transport	PF00403.26:Heavy-metal-associated domain
EVM0002093	1.92	2.07	2.71	2.1	2.23	2.48	0.27	0.76	0.68	0.17	0.9	0.36	0.39	0.54	0.93	22.22	21.02	25.76	-2.27169	0.00628768	down	--	--	pathogen-related protein [Prunus persica]	RecName: Full=Pathogen-related protein;	SubName: Full=Uncharacterized protein {ECO:0000313|EMBL:EMJ02449.1};	--	GO:0006952,defense response; GO:0009607,response to biotic stimulus	PF07366.12:SnoaL-like polyketide cyclase
EVM0002100	8.18	8.49	8.3	3.5	3.16	4.32	2.02	1.75	0.91	0.64	0.48	0.16	0.17	0.24	0.41	0.3	0.8	0.32	3.41611	7.27375e-19	up	K01637 isocitrate lyase [EC:4.1.3.1] | (RefSeq) isocitrate lyase-like (A)	ko00630: Glyoxylate and dicarboxylate metabolism; ko01200: Carbon metabolism	PREDICTED: 2,3-dimethylmalate lyase isoform X2 [Prunus mume]	RecName: Full=Carboxyvinyl-carboxyphosphonate phosphorylmutase, chloroplastic; EC=2.7.8.23; AltName: Full=Carboxyphosphonoenolpyruvate phosphonomutase; Short=CPEP phosphonomutase; Flags: Precursor;	SubName: Full=Uncharacterized protein {ECO:0000313|EMBL:EMJ23539.1};	Isocitrate lyase	GO:0009507,chloroplast; GO:0009570,chloroplast stroma; GO:0008807,carboxyvinyl-carboxyphosphonate phosphorylmutase activity; GO:0008152,metabolic process	PF13714.6:Phosphoenolpyruvate phosphomutase
EVM0002112	4.74	5.12	5.12	2.12	2.91	1.94	1.3	1.51	1.19	9.86	8.03	10.19	4.22	6.1	5.44	1.95	3.59	2.57	-1.08529	0.000807012	down	K04482 DNA repair protein RAD51 | (RefSeq) DNA repair protein RAD51 homolog (A)	ko03440: Homologous recombination	DNA repair protein RAD51 homolog isoform X1 [Prunus persica]	RecName: Full=DNA repair protein RAD51 homolog;	RecName: Full=DNA repair protein RAD51 homolog {ECO:0000256|RuleBase:RU364139};	DNA repair protein RAD51/RHP55	GO:0000794,condensed nuclear chromosome; GO:0005654,nucleoplasm; GO:0005524,ATP binding; GO:0008094,DNA-dependent ATPase activity; GO:0003690,double-stranded DNA binding; GO:0000400,four-way junction DNA binding; GO:0000150,recombinase activity; GO:0003697,single-stranded DNA binding; GO:0070192,chromosome organization involved in meiotic cell cycle; GO:0000730,DNA recombinase assembly; GO:000631…	PF08423.11:Rad51
EVM0002114	3.51	3.92	3.81	0.31	0.37	0.38	0.75	0.41	0.42	3	3.44	2.96	1.42	1.95	1.64	5.93	5.14	5.49	-1.35908	0.00486171	down	K03977 GTPase | (RefSeq) predicted protein (A)	--	uncharacterized protein LOC110755214 [Prunus avium]	RecName: Full=Probable tRNA modification GTPase MnmE {ECO:0000255|HAMAP-Rule:MF_00379}; EC=3.6.-.- {ECO:0000255|HAMAP-Rule:MF_00379};	SubName: Full=Uncharacterized protein {ECO:0000313|EMBL:ONI13818.1};	Mitochondrial GTPase	GO:0009507,chloroplast; GO:0005525,GTP binding; GO:0003924,GTPase activity; GO:0046872,metal ion binding; GO:0006400,tRNA modification	PF01926.23:50S ribosome-binding GTPase
EVM0002137	2.46	1.17	2.05	0.34	0.75	0.6	0.9	0.4	0.57	2.06	2.97	1.44	0.84	0.54	1.06	3.88	2.78	4.1	-1.16164	0.00421452	down	K01724 4a-hydroxytetrahydrobiopterin dehydratase [EC:4.2.1.96] | (RefSeq) uncharacterized protein LOC110769931 (A)	ko00790: Folate biosynthesis	uncharacterized protein LOC110769931 [Prunus avium]	RecName: Full=Probable pterin-4-alpha-carbinolamine dehydratase, chloroplastic {ECO:0000305}; EC=4.2.1.96 {ECO:0000305}; AltName: Full=4-alpha-hydroxy-tetrahydropterin dehydratase {ECO:0000305}; AltName: Full=PCD/DCoH-like protein 1 {ECO:0000303|Ref.1}; AltName: Full=Protein AIRP2 TARGET PROTEIN 1 {ECO:0000303|PubMed:28626006}; AltName: Full=Protein SDIR1-INTERACTING PROTEIN 1 {ECO:0000303|PubMed…	SubName: Full=Uncharacterized protein {ECO:0000313|EMBL:EMJ19614.1};	--	GO:0071944,cell periphery; GO:0009507,chloroplast; GO:0005634,nucleus; GO:0008124,4-alpha-hydroxytetrahydrobiopterin dehydratase activity; GO:0009737,response to abscisic acid; GO:0009651,response to salt stress; GO:0006729,tetrahydrobiopterin biosynthetic process	PF01329.19:Pterin 4 alpha carbinolamine dehydratase
EVM0002142	3.41	2.24	2.13	0.84	1.3	0.75	3.47	3.3	3.03	0.98	0.94	0.89	17.26	18.14	20.41	18.1	17	11.75	-2.41397	5.20464e-05	down	--	--	uncharacterized protein LOC110767669 isoform X1 [Prunus avium]	--	SubName: Full=Uncharacterized protein {ECO:0000313|EMBL:ONI25407.1};	--	--	--
EVM0002149	0.15	0.14	0.1	0.12	0.02	0.06	0.11	0	0.16	0.37	0.22	0.22	0.61	0.88	0.43	0.78	1.2	0.76	-2.70103	1.16823e-08	down	K13457 disease resistance protein RPM1 | (RefSeq) disease resistance protein RPM1-like (A)	ko04626: Plant-pathogen interaction	PREDICTED: disease resistance protein RPM1-like [Prunus mume]	RecName: Full=Disease resistance protein RPM1; AltName: Full=Resistance to Pseudomonas syringae protein 3;	SubName: Full=Uncharacterized protein {ECO:0000313|EMBL:ONI02455.1};	Apoptotic ATPase	GO:0012505,endomembrane system; GO:0019897,extrinsic component of plasma membrane; GO:0005886,plasma membrane; GO:0043531,ADP binding; GO:0005524,ATP binding; GO:0000166,nucleotide binding; GO:0009626,plant-type hypersensitive response; GO:0007165,signal transduction	PF00931.22:NB-ARC domain
EVM0002156	17.13	16.49	17.15	2.56	3.27	3.77	1.41	2.15	1.84	5.34	5.16	5.09	1.95	1.54	1.54	2.2	2.3	1.74	1.11957	0.0107557	up	K10755 replication factor C subunit 2/4 | (RefSeq) P-loop containing nucleoside triphosphate hydrolase (A)	ko03030: DNA replication; ko03420: Nucleotide excision repair; ko03430: Mismatch repair	protein STICHEL isoform X1 [Prunus avium]	RecName: Full=Protein STICHEL;	SubName: Full=Uncharacterized protein {ECO:0000313|EMBL:ONI36470.1};	Replication factor C, subunit RFC4	GO:0009360,DNA polymerase III complex; GO:0005663,DNA replication factor C complex; GO:0005634,nucleus; GO:0005886,plasma membrane; GO:0005524,ATP binding; GO:0003677,DNA binding; GO:0003887,DNA-directed DNA polymerase activity; GO:0006281,DNA repair; GO:0006261,DNA-dependent DNA replication; GO:0010091,trichome branching; GO:0010026,trichome differentiation	PF13177.6:DNA polymerase III, delta subunit
EVM0002157	0.27	0	1.05	6.5	3.46	1.92	4.43	2.87	7.41	0	0	0	0	0	0	0	0	0	6.02464	5.01713e-07	up	--	--	hypothetical protein PRUPE_1G012600 [Prunus persica]	--	SubName: Full=Uncharacterized protein {ECO:0000313|EMBL:EMJ28430.1};	--	GO:0016021,integral component of membrane	--
EVM0002169	28.02	26.49	24.17	36.68	38.05	36.05	43.57	45.26	47.51	13.9	14.46	14	20.51	25.7	22.29	15.61	17.88	17.15	1.06212	3.8787e-05	up	--	--	uncharacterized protein LOC110746548 [Prunus avium]	--	SubName: Full=Uncharacterized protein {ECO:0000313|EMBL:EMJ10482.1};	--	--	PF01476.20:LysM domain
EVM0002187	77.46	89.55	84.95	114.45	81.13	80.36	69.44	86.34	80.82	7.02	8.02	5.8	6.68	3.28	1.81	6.99	6.21	4.85	3.96113	7.26171e-83	up	K02920 large subunit ribosomal protein L36e | (RefSeq) LOW QUALITY PROTEIN: 60S ribosomal protein L36-1-like (A)	ko03010: Ribosome	LOW QUALITY PROTEIN: 60S ribosomal protein L36-1-like [Prunus avium]	RecName: Full=60S ribosomal protein L36-2;	RecName: Full=60S ribosomal protein L36 {ECO:0000256|RuleBase:RU000665};	60S ribosomal protein L36	GO:0005829,cytosol; GO:0022625,cytosolic large ribosomal subunit; GO:0022626,cytosolic ribosome; GO:0016020,membrane; GO:0005774,vacuolar membrane; GO:0003723,RNA binding; GO:0003735,structural constituent of ribosome; GO:0002181,cytoplasmic translation	PF01158.18:Ribosomal protein L36e
EVM0002190	16.82	19.25	20.93	0.79	0.12	0.54	0.18	0.11	0.23	0.57	1.03	0.42	0	0	0	0	0.14	0.07	4.49125	5.86458e-05	up	K13457 disease resistance protein RPM1 | (RefSeq) disease resistance protein RPM1-like (A)	ko04626: Plant-pathogen interaction	uncharacterized protein LOC110773296 [Prunus avium]	--	SubName: Full=Uncharacterized protein {ECO:0000313|EMBL:ONI12818.1};	--	GO:0003676,nucleic acid binding	PF01612.20:3'-5' exonuclease
EVM0002194	12.15	9.6	9.38	18.54	15.43	15.87	18.54	19.34	16.41	20.77	24.41	24.33	41.22	43.19	43.42	26.5	29.05	26.24	-1.00438	0.000392589	down	K20029 palmitoyltransferase ZDHHC3/7/25 [EC:2.3.1.225] | (RefSeq) probable protein S-acyltransferase 15 (A)	--	probable protein S-acyltransferase 15 [Prunus avium]	RecName: Full=Probable protein S-acyltransferase 15; EC=2.3.1.225; AltName: Full=Probable palmitoyltransferase At5g04270; AltName: Full=Zinc finger DHHC domain-containing protein At5g04270;	RecName: Full=S-acyltransferase {ECO:0000256|RuleBase:RU079119}; EC=2.3.1.225 {ECO:0000256|RuleBase:RU079119}; AltName: Full=Palmitoyltransferase {ECO:0000256|RuleBase:RU079119};	Predicted DHHC-type Zn-finger protein	GO:0030659,cytoplasmic vesicle membrane; GO:0005789,endoplasmic reticulum membrane; GO:0016021,integral component of membrane; GO:0019706,protein-cysteine S-palmitoyltransferase activity	PF01529.20:DHHC palmitoyltransferase
EVM0002196	8.36	4.9	5.51	16.11	20.18	14.91	31.4	28.33	26.49	156.83	153.77	86.59	373.02	505.82	432.23	664.3	652.16	438.73	-4.35523	2.07303e-19	down	--	--	PREDICTED: uncharacterized protein LOC107881024 [Prunus mume]	--	--	--	--	PF15728.5:Domain of unknown function (DUF4679)
EVM0002205	0	0	0	0	0	0	0	0.2	0	0	0	0	0	0.21	0	4.13	3.2	3.44	-5.32648	0.0109135	down	K13424 WRKY transcription factor 33 | (RefSeq) probable WRKY transcription factor 33 isoform X1 (A)	ko04016: MAPK signaling pathway - plant; ko04626: Plant-pathogen interaction	probable WRKY transcription factor 75 [Prunus avium]	RecName: Full=Probable WRKY transcription factor 75; AltName: Full=WRKY DNA-binding protein 75;	SubName: Full=Uncharacterized protein {ECO:0000313|EMBL:EMJ27396.1};	--	GO:0005634,nucleus; GO:0003700,DNA-binding transcription factor activity; GO:0000978,RNA polymerase II proximal promoter sequence-specific DNA binding; GO:0044212,transcription regulatory region DNA binding; GO:0010055,atrichoblast differentiation; GO:0048527,lateral root development; GO:0000122,negative regulation of transcription by RNA polymerase II; GO:0043620,regulation of DNA-templated tran…	PF03106.15:WRKY DNA -binding domain
EVM0002213	34.61	33.29	36.24	3.95	5.51	4.61	3.04	1.69	1.71	4.79	4.7	4.56	0.58	0.8	1.86	3.04	2.45	4.69	1.97639	0.000438927	up	--	--	cysteine-rich and transmembrane domain-containing protein WIH1-like [Prunus avium]	--	SubName: Full=Uncharacterized protein {ECO:0000313|EMBL:EMJ06271.1};	--	--	PF12734.7:Cysteine-rich TM module stress tolerance
EVM0002220	0.74	0.53	0.54	0.47	0.88	0.45	0.42	0.43	1.06	6.59	8.13	9.06	9.54	9.36	8.62	5.68	5.3	4.39	-3.59852	4.5109e-41	down	K17193 anthocyanidin 3-O-glucoside 2'''-O-xylosyltransferase [EC:2.4.2.51] | (RefSeq) UDP-glycosyltransferase 79B6-like (A)	ko00942: Anthocyanin biosynthesis	UDP-glycosyltransferase 79B3-like [Prunus avium]	RecName: Full=UDP-glycosyltransferase 79B9; EC=2.4.1.-;	SubName: Full=Uncharacterized protein {ECO:0000313|EMBL:ONI12590.1};	UDP-glucuronosyl and UDP-glucosyl transferase	GO:0043231,intracellular membrane-bounded organelle; GO:0080043,quercetin 3-O-glucosyltransferase activity; GO:0080044,quercetin 7-O-glucosyltransferase activity; GO:0008152,metabolic process	PF00201.18:UDP-glucoronosyl and UDP-glucosyl transferase
EVM0002226	1.05	1.78	1.02	0.22	0.15	0.27	0.08	0.25	0.18	0.15	0.23	0.04	0	0	0.08	0.04	0.18	0.09	2.47041	0.00020322	up	K00652 8-amino-7-oxononanoate synthase [EC:2.3.1.47] | (RefSeq) 8-amino-7-oxononanoate synthase-like (A)	ko00780: Biotin metabolism	PREDICTED: histone-lysine N-methyltransferase ASHR1 isoform X8 [Juglans regia]	RecName: Full=TPR repeat-containing thioredoxin TTL4; AltName: Full=Tetratricopeptide repeat thioredoxin-like 4;	SubName: Full=histone-lysine N-methyltransferase ASHR1 isoform X8 {ECO:0000313|RefSeq:XP_018833525.1};	Predicted histone tail methylase containing SET domain	GO:0005623,cell; GO:0045454,cell redox homeostasis; GO:0006970,response to osmotic stress	PF00515.28:Tetratricopeptide repeat
EVM0002229	0.12	0.38	0.38	0.23	0.25	0.3	0.34	0.31	0.23	0.08	0.08	0	0	0	0	0	0.07	0	3.50819	7.33031e-09	up	K05387 glutamate receptor, ionotropic, plant | (RefSeq) glutamate receptor 2.1-like (A)	--	glutamate receptor 2.1-like [Prunus avium]	RecName: Full=Glutamate receptor 2.8; AltName: Full=Ligand-gated ion channel 2.8; Flags: Precursor;	RecName: Full=Glutamate receptor {ECO:0000256|PIRNR:PIRNR037090};	Glutamate-gated kainate-type ion channel receptor subunit GluR5 and related subunits	GO:0016021,integral component of membrane; GO:0005622,intracellular; GO:0005886,plasma membrane; GO:0005262,calcium channel activity; GO:0008066,glutamate receptor activity; GO:0004970,ionotropic glutamate receptor activity; GO:0006816,calcium ion transport; GO:0019722,calcium-mediated signaling; GO:0071230,cellular response to amino acid stimulus	PF01094.28:Receptor family ligand binding region
EVM0002237	7.88	8.58	7.96	4.81	5.51	5.25	5.08	4.62	4.9	5.59	6.26	4.73	2.23	2.06	1.88	0.52	0.46	0.74	1.1709	0.00395551	up	K20716 mitogen-activated protein kinase kinase kinase 17/18 | (RefSeq) mitogen-activated protein kinase kinase kinase 18-like (A)	ko04016: MAPK signaling pathway - plant	mitogen-activated protein kinase kinase kinase 18-like [Prunus avium]	RecName: Full=Mitogen-activated protein kinase kinase kinase 18 {ECO:0000303|PubMed:26443375}; EC=2.7.11.25 {ECO:0000255|PROSITE-ProRule:PRU00159, ECO:0000269|PubMed:25680457, ECO:0000269|PubMed:26443375};	SubName: Full=Uncharacterized protein {ECO:0000313|EMBL:EMJ14645.1};	MEKK and related serine/threonine protein kinases	GO:0005737,cytoplasm; GO:0005634,nucleus; GO:0005524,ATP binding; GO:0004709,MAP kinase kinase kinase activity; GO:0004672,protein kinase activity; GO:0004674,protein serine/threonine kinase activity; GO:0004702,NA; GO:0009738,abscisic acid-activated signaling pathway; GO:0032147,activation of protein kinase activity; GO:1902457,negative regulation of stomatal opening; GO:0009789,positive regulat…	PF00069.25:Protein kinase domain
EVM0002240	61.21	50.36	49.95	45.25	39.51	47.17	37.81	30.25	36.35	24.28	17.06	10.15	12.07	20.7	13.98	9.35	6.77	3.47	1.73463	9.49883e-11	up	--	--	--	--	--	--	--	--
EVM0002241	23.22	27.02	27.25	8.4	8.32	9.14	3.78	3.79	3.55	5.27	5.65	5.21	1.44	0.96	0.54	2.09	2.06	3.01	2.02523	2.33134e-06	up	--	--	cation/H(+) antiporter 18-like [Prunus avium]	RecName: Full=Cation/H(+) antiporter 18; AltName: Full=Protein CATION/H+ EXCHANGER 18; Short=AtCHX18;	SubName: Full=Uncharacterized protein {ECO:0000313|EMBL:EMJ11565.1};	Predicted K+/H+-antiporter	GO:0016021,integral component of membrane; GO:0005770,late endosome; GO:0015299,solute:proton antiporter activity; GO:0015672,monovalent inorganic cation transport; GO:0006813,potassium ion transport; GO:0006885,regulation of pH	PF00999.21:Sodium/hydrogen exchanger family
EVM0002252	6.87	8.48	9.32	2.44	3.26	3.58	2.09	2.87	1.94	11.22	10.73	13.98	15.59	11.04	13.05	13.97	12.61	13.44	-1.62613	9.17909e-13	down	K02183 calmodulin | (RefSeq) calmodulin-2/4-like (A)	ko04016: MAPK signaling pathway - plant; ko04070: Phosphatidylinositol signaling system; ko04626: Plant-pathogen interaction	protein RETICULATA-RELATED 4, chloroplastic-like [Prunus avium]	RecName: Full=Protein RETICULATA-RELATED 4, chloroplastic {ECO:0000303|PubMed:23596191}; Flags: Precursor;	SubName: Full=Uncharacterized protein {ECO:0000313|EMBL:EMJ19332.1};	--	GO:0009507,chloroplast; GO:0009941,chloroplast envelope; GO:0009706,chloroplast inner membrane; GO:0016021,integral component of membrane; GO:0005739,mitochondrion; GO:0009536,plastid; GO:0007275,multicellular organism development	PF11891.8:Protein RETICULATA-related
EVM0002254	3.02	1.96	3.31	0.55	0.26	1.32	0.27	0.33	0.64	0.52	0.55	0.27	0.04	0.51	0.16	0.95	0.33	0.27	1.54351	0.00283152	up	K10761 tRNA(His) guanylyltransferase [EC:2.7.7.79] | (RefSeq) tRNA(His) guanylyltransferase 1-like isoform X1 (A)	--	tRNA(His) guanylyltransferase 1-like isoform X1 [Prunus avium]	RecName: Full=tRNA(His) guanylyltransferase 1; EC=2.7.7.79;	SubName: Full=Uncharacterized protein {ECO:0000313|EMBL:EMJ26912.1};	Uncharacterized conserved protein	GO:0005654,nucleoplasm; GO:0005525,GTP binding; GO:0000287,magnesium ion binding; GO:0008193,tRNA guanylyltransferase activity; GO:0008283,cell proliferation; GO:0006974,cellular response to DNA damage stimulus; GO:0000086,G2/M transition of mitotic cell cycle; GO:0006400,tRNA modification; GO:0008033,tRNA processing	PF04446.12:tRNAHis guanylyltransferase
EVM0002256	4.73	5.1	4.62	3.4	3.71	3.34	4.04	3.91	4.15	3.7	4.39	4.36	6.06	7.85	6.04	20.49	22.51	21.56	-1.38606	0.000126222	down	K12127 pseudo-response regulator 1 | (RefSeq) TOC1_PRR1; hypothetical protein (A)	ko04712: Circadian rhythm - plant	protein CHLOROPLAST IMPORT APPARATUS 2-like isoform X1 [Prunus avium]	RecName: Full=Protein CHLOROPLAST IMPORT APPARATUS 2; Flags: Precursor;	SubName: Full=Uncharacterized protein {ECO:0000313|EMBL:EMJ26265.1};	GATA-4/5/6 transcription factors	GO:0009507,chloroplast; GO:0005634,nucleus; GO:0045036,protein targeting to chloroplast; GO:0006355,regulation of transcription, DNA-templated	PF06203.14:CCT motif
EVM0002259	2.98	3.32	3.38	2.47	1.7	3.94	1.56	2.95	2.42	0.91	0.94	2.04	0.71	0.21	0.79	0.83	1.18	0.93	1.55204	7.97771e-09	up	K01613 phosphatidylserine decarboxylase [EC:4.1.1.65] | (RefSeq) phosphatidylserine decarboxylase proenzyme 3-like (A)	ko00564: Glycerophospholipid metabolism	protein QUIRKY isoform X1 [Prunus avium]	RecName: Full=Protein QUIRKY {ECO:0000303|PubMed:19180193};	SubName: Full=Uncharacterized protein {ECO:0000313|EMBL:EMJ12379.1};	--	GO:0016021,integral component of membrane; GO:0005886,plasma membrane; GO:0009506,plasmodesma; GO:0016757,transferase activity, transferring glycosyl groups; GO:0099402,plant organ development	PF08372.10:Plant phosphoribosyltransferase C-terminal
EVM0002267	15.83	13.48	14.11	6.66	3.8	5.33	3.03	3.39	2.84	4.54	5.72	4.74	1.17	1.37	0.89	0.94	1.5	0.78	1.58374	0.00015795	up	K06630 14-3-3 protein epsilon | (RefSeq) 14-3-3-like protein GF14 iota (A)	--	14-3-3-like protein GF14 iota [Prunus avium]	RecName: Full=14-3-3-like protein GF14 iota {ECO:0000303|PubMed:11553742}; AltName: Full=General regulatory factor 12 {ECO:0000303|PubMed:11553742};	SubName: Full=Uncharacterized protein {ECO:0000313|EMBL:ONI30977.1};	Multifunctional chaperone (14-3-3 family)	GO:0005737,cytoplasm; GO:0005634,nucleus; GO:0019904,protein domain specific binding	PF00244.20:14-3-3 protein
EVM0016852	0.98	1.04	1.29	0.46	0.29	0.3	0.68	0.56	0.65	1.14	0.99	1.2	1.88	1.87	1.59	5.58	4.5	5.3	-7.00289	4.8676e-20	down	K12126 phytochrome-interacting factor 3 | (RefSeq) transcription factor PIF3-like (A)	ko04075: Plant hormone signal transduction; ko04712: Circadian rhythm - plant	transcription factor bHLH85-like [Prunus avium]	RecName: Full=Transcription factor bHLH84; AltName: Full=Basic helix-loop-helix protein 84; Short=AtbHLH84; Short=bHLH 84; AltName: Full=bHLH transcription factor bHLH084;	SubName: Full=Uncharacterized protein {ECO:0000313|EMBL:ONH91915.1};	--	GO:0005634,nucleus; GO:0001046,core promoter sequence-specific DNA binding; GO:0046983,protein dimerization activity; GO:0001228,DNA-binding transcription activator activity, RNA polymerase II-specific; GO:0006366,transcription by RNA polymerase II	PF00010.26:Helix-loop-helix DNA-binding domain
EVM0002279	8.65	6.01	3.87	35.62	33.02	25.7	29.52	26.67	31.44	35.55	50.47	39.32	58.54	79.06	80.26	111.49	116.11	87.26	-1.58831	0.000424468	down	--	--	hypothetical protein PRUPE_4G026500 [Prunus persica]	--	SubName: Full=Uncharacterized protein {ECO:0000313|EMBL:EMJ13481.1};	--	--	--
EVM0002280	21.47	24.51	26.01	9.31	8.98	9.76	10.87	10	10.06	8.64	9.72	9.68	5.48	5.17	5.4	4.69	3.84	5.96	1.09512	3.0988e-08	up	K01246 DNA-3-methyladenine glycosylase I [EC:3.2.2.20] | (RefSeq) uncharacterized protein LOC110756909 (A)	ko03410: Base excision repair	uncharacterized protein LOC110756909 [Prunus avium]	--	SubName: Full=Uncharacterized protein {ECO:0000313|EMBL:EMJ06013.1};	--	GO:0008725,DNA-3-methyladenine glycosylase activity; GO:0006284,base-excision repair	PF03352.13:Methyladenine glycosylase
EVM0002281	0.54	0.65	0.56	0.76	0.76	0.81	1.39	1.6	1.17	1.04	0.86	0.94	5.7	5.46	6.41	2.69	2.7	2.29	-1.75992	0.000195904	down	--	--	PREDICTED: BEL1-like homeodomain protein 9 [Prunus mume]	RecName: Full=BEL1-like homeodomain protein 8; Short=BEL1-like protein 8; AltName: Full=Protein POUND-FOOLISH;	SubName: Full=Uncharacterized protein {ECO:0000313|EMBL:EMJ07631.1};	Transcription factor MEIS1 and related HOX domain proteins	GO:0005634,nucleus; GO:0003677,DNA binding; GO:0003700,DNA-binding transcription factor activity; GO:0010229,inflorescence development; GO:0080006,internode patterning; GO:0010076,maintenance of floral meristem identity; GO:0010077,maintenance of inflorescence meristem identity; GO:0007389,pattern specification process; GO:1905393,plant organ formation; GO:0010223,secondary shoot formation; GO:00…	PF07526.11:Associated with HOX
EVM0002293	3.03	3.6	3.56	0.64	0.82	0.64	0.81	0.27	0.42	0	0	0	0	0	0	0.09	0	0	6.77494	1.52644e-14	up	K15032 mTERF domain-containing protein, mitochondrial | (RefSeq) transcription termination factor MTERF15, mitochondrial-like (A)	--	transcription termination factor MTERF15, mitochondrial-like [Prunus avium]	RecName: Full=Transcription termination factor MTERF9, chloroplastic {ECO:0000305}; AltName: Full=Mitochondrial transcription termination factor 9 {ECO:0000303|PubMed:23087700}; AltName: Full=Protein TWIRT1 {ECO:0000303|PubMed:21599977}; Flags: Precursor;	SubName: Full=Uncharacterized protein {ECO:0000313|EMBL:EMJ05245.1}; Flags: Fragment;	Mitochondrial transcription termination factor, mTERF	GO:0009507,chloroplast; GO:0003690,double-stranded DNA binding; GO:0019843,rRNA binding; GO:0003727,single-stranded RNA binding; GO:0009658,chloroplast organization; GO:0006353,DNA-templated transcription, termination; GO:0006355,regulation of transcription, DNA-templated; GO:0009651,response to salt stress; GO:0042255,ribosome assembly; GO:0008380,RNA splicing; GO:0048364,root development; GO:00…	PF02536.14:mTERF
EVM0002300	21.42	20.4	20.28	6.1	5.86	7.23	2.37	2.76	2.37	8.33	7.49	7.42	1.34	1.67	1.96	1.15	1.55	0.64	1.38336	0.00609369	up	K19984 exocyst complex component 5 | (RefSeq) uncharacterized protein LOC112294431 (A)	--	formin-like protein 1 isoform X1 [Prunus avium]	RecName: Full=Formin-like protein 1; Short=AtFH1; Short=AtFORMIN-8; Flags: Precursor;	RecName: Full=Formin-like protein {ECO:0000256|RuleBase:RU361260};	Rho GTPase effector BNI1 and related formins	GO:0005618,cell wall; GO:0016021,integral component of membrane; GO:0016020,membrane; GO:0005886,plasma membrane; GO:0003779,actin binding; GO:0051015,actin filament binding; GO:0030036,actin cytoskeleton organization; GO:0045010,actin nucleation; GO:0051016,barbed-end actin filament capping	PF02181.23:Formin Homology 2 Domain
EVM0002304	3.52	2.58	3.09	0.48	0.84	0.75	0.32	0.64	0.72	3.64	5.17	6.3	1.97	2.34	2.07	7.65	8.4	7.28	-1.9289	1.49372e-06	down	K01188 beta-glucosidase [EC:3.2.1.21] | (RefSeq) beta-glucosidase 11-like (A)	ko00460: Cyanoamino acid metabolism; ko00500: Starch and sucrose metabolism; ko00940: Phenylpropanoid biosynthesis	beta-glucosidase 11-like [Prunus avium]	RecName: Full=Beta-glucosidase 11; Short=AtBGLU11; EC=3.2.1.21; Flags: Precursor;	SubName: Full=Uncharacterized protein {ECO:0000313|EMBL:ONI01748.1};	Beta-glucosidase, lactase phlorizinhydrolase, and related proteins	GO:0008422,beta-glucosidase activity; GO:0102483,scopolin beta-glucosidase activity; GO:0005975,carbohydrate metabolic process; GO:1901657,glycosyl compound metabolic process	PF00232.18:Glycosyl hydrolase family 1
EVM0002317	44.01	46	45.01	151.37	147.92	146.73	129.72	151.23	136.86	65.71	59.21	79.01	58.06	50.31	53.75	45.09	45.87	52.3	1.10219	0.00105444	up	--	--	acyl-CoA-binding domain-containing protein 3-like [Prunus avium]	--	SubName: Full=Uncharacterized protein {ECO:0000313|EMBL:EMJ23398.1};	--	--	--
EVM0002331	2.68	1.39	1.75	1.05	0.8	0.59	0.81	0.29	0.4	0.08	0.09	0.13	0.62	0.18	0.34	0.65	0.78	0.05	1.5875	0.00203159	up	K16224 senescence-induced receptor-like serine/threonine-protein kinase | (RefSeq) hypothetical protein (A)	ko04016: MAPK signaling pathway - plant; ko04626: Plant-pathogen interaction	PREDICTED: probable LRR receptor-like serine/threonine-protein kinase At1g05700 [Prunus mume]	RecName: Full=LRR receptor-like serine/threonine-protein kinase IOS1 {ECO:0000303|PubMed:21711359}; EC=2.7.11.- {ECO:0000255|PROSITE-ProRule:PRU00159}; AltName: Full=Protein IMPAIRED OOMYCETE SUSCEPTIBILITY 1 {ECO:0000303|PubMed:21711359}; Flags: Precursor;	SubName: Full=Uncharacterized protein {ECO:0000313|EMBL:ONI15689.1};	--	GO:0016021,integral component of membrane; GO:0005886,plasma membrane; GO:0090406,pollen tube; GO:0005524,ATP binding; GO:0042803,protein homodimerization activity; GO:0004674,protein serine/threonine kinase activity; GO:0009738,abscisic acid-activated signaling pathway; GO:0002229,defense response to oomycetes; GO:0009788,negative regulation of abscisic acid-activated signaling pathway; GO:19022…	PF12819.7:Malectin-like domain
EVM0002333	132.14	124.86	108.77	88.28	101.08	98.26	138.59	113.87	120.61	55.08	56.06	38.14	70.82	68.31	66.26	9.43	10.37	9.42	1.39854	0.000534817	up	K12741 heterogeneous nuclear ribonucleoprotein A1/A3 | (RefSeq) hypothetical protein (A)	ko03040: Spliceosome	probable RNA-binding protein ARP1 isoform X1 [Prunus persica]	RecName: Full=Probable RNA-binding protein ARP1; AltName: Full=ABA-regulated RNA-binding protein 1 {ECO:0000303|PubMed:23040517};	SubName: Full=Uncharacterized protein {ECO:0000313|EMBL:ONI35160.1};	Predicted RNA-binding protein SEB4 (RRM superfamily)	GO:0005634,nucleus; GO:0003729,mRNA binding; GO:0010029,regulation of seed germination; GO:0009737,response to abscisic acid; GO:0009651,response to salt stress; GO:0009414,response to water deprivation	PF00076.22:RNA recognition motif. (a.k.a. RRM, RBD, or RNP domain)
EVM0002335	4.79	4.03	5.44	8.32	7.89	10.24	2.95	2.39	2.59	0.24	0.08	0.41	0.27	0.41	0.34	0	0.58	0.28	4.23826	1.31795e-20	up	K20628 expansin | (RefSeq) expansin-A10-like (A)	--	expansin-A10-like [Prunus avium]	RecName: Full=Expansin-A2; AltName: Full=Alpha-expansin-2; AltName: Full=OsEXP2; AltName: Full=OsEXPA2; AltName: Full=OsaEXPa1.23; AltName: Full=RiExB; AltName: Full=RiExC; Flags: Precursor;	SubName: Full=Uncharacterized protein {ECO:0000313|EMBL:EMJ06955.1};	--	GO:0005618,cell wall; GO:0005576,extracellular region; GO:0016020,membrane; GO:0009664,plant-type cell wall organization	PF01357.21:Pollen allergen
EVM0002339	9.39	8.69	8.27	1.26	1.14	0.72	0.58	0.69	0.44	0.73	0.12	0.27	0.08	0	0	0	0	0	4.52114	5.89842e-07	up	K00844 hexokinase [EC:2.7.1.1] | (RefSeq) probable hexokinase-like 2 protein (A)	ko00010: Glycolysis / Gluconeogenesis; ko00051: Fructose and mannose metabolism; ko00052: Galactose metabolism; ko00500: Starch and sucrose metabolism; ko00520: Amino sugar and nucleotide sugar metabolism; ko01200: Carbon metabolism	probable hexokinase-like 2 protein [Prunus avium]	RecName: Full=Probable hexokinase-like 2 protein; EC=2.7.1.1;	RecName: Full=Phosphotransferase {ECO:0000256|RuleBase:RU362007}; EC=2.7.1.- {ECO:0000256|RuleBase:RU362007};	Hexokinase	GO:0005829,cytosol; GO:0016021,integral component of membrane; GO:0005739,mitochondrion; GO:0005524,ATP binding; GO:0005536,glucose binding; GO:0004396,hexokinase activity; GO:0019158,mannokinase activity; GO:0001678,cellular glucose homeostasis; GO:0006974,cellular response to DNA damage stimulus; GO:0006096,glycolytic process; GO:0009409,response to cold; GO:0009408,response to heat; GO:0006970…	PF03727.16:Hexokinase
EVM0002341	33.45	46.69	46.39	24.56	32.39	31.28	49.74	56.68	70.28	12.29	13.67	14.77	11.1	10.21	9.21	4.44	5.35	7.22	2.20406	3.91303e-15	up	K07213 copper chaperone | (RefSeq) copper transport protein ATX1-like isoform X1 (A)	--	heavy metal-associated isoprenylated plant protein 34 [Prunus avium]	RecName: Full=Heavy metal-associated isoprenylated plant protein 32 {ECO:0000303|PubMed:21072340, ECO:0000303|PubMed:23368984}; Short=AtHIP32 {ECO:0000303|PubMed:21072340, ECO:0000303|PubMed:23368984}; Flags: Precursor;	SubName: Full=Uncharacterized protein {ECO:0000313|EMBL:ONI04594.1};	Copper chaperone	GO:0005618,cell wall; GO:0005737,cytoplasm; GO:0046914,transition metal ion binding; GO:0046916,cellular transition metal ion homeostasis; GO:0030001,metal ion transport	PF00403.26:Heavy-metal-associated domain
EVM0002346	3.7	3.86	4.71	1.12	1.2	1.39	0.94	0.76	0.92	0.99	0.89	1.01	0.51	0.1	0.89	0.34	0.19	0.09	1.75588	0.000116383	up	K15920 xylan 1,4-beta-xylosidase [EC:3.2.1.37] | (RefSeq) beta-D-xylosidase 4 (A)	ko00520: Amino sugar and nucleotide sugar metabolism	probable beta-D-xylosidase 2 [Prunus persica]	RecName: Full=Probable beta-D-xylosidase 2; Short=AtBXL2; EC=3.2.1.-; Flags: Precursor;	SubName: Full=Uncharacterized protein {ECO:0000313|EMBL:EMJ01820.1};	--	GO:0009505,plant-type cell wall; GO:0005578,NA; GO:0004553,hydrolase activity, hydrolyzing O-glycosyl compounds; GO:0005975,carbohydrate metabolic process	PF01915.22:Glycosyl hydrolase family 3 C-terminal domain
EVM0002369	4.49	8.26	7.35	15.19	14.11	14.7	16.77	20.48	17.32	66.59	66.2	70.09	57.83	55.25	59.65	32.43	35.76	37.83	-1.90616	5.95313e-09	down	K13946 auxin influx carrier (AUX1 LAX family) | (RefSeq) auxin transporter-like protein 2 (A)	ko04075: Plant hormone signal transduction	auxin transporter-like protein 2 [Prunus persica]	RecName: Full=Auxin transporter-like protein 2; AltName: Full=AUX1-like protein 2; AltName: Full=MtLAX2;	SubName: Full=Uncharacterized protein {ECO:0000313|EMBL:EMJ06325.1};	Amino acid transporters	GO:0016021,integral component of membrane; GO:0005886,plasma membrane; GO:0015293,symporter activity; GO:0006865,amino acid transport; GO:0009734,auxin-activated signaling pathway	PF01490.18:Transmembrane amino acid transporter protein
EVM0002370	109.36	106.38	97.6	835.54	768.54	774.39	907.67	869.98	817.69	0	0	0.08	2.35	2.01	1.13	2.56	2.3	2.34	8.80123	2.13904e-28	up	K13356 alcohol-forming fatty acyl-CoA reductase [EC:1.2.1.84] | (RefSeq) fatty acyl-CoA reductase 3-like (A)	ko00073: Cutin, suberine and wax biosynthesis; ko04146: Peroxisome	fatty acyl-CoA reductase 3-like [Prunus avium]	RecName: Full=Fatty acyl-CoA reductase 3 {ECO:0000305}; EC=1.2.1.84 {ECO:0000269|PubMed:16980563, ECO:0000269|PubMed:19062129}; AltName: Full=Protein ECERIFERUM 4;	RecName: Full=Fatty acyl-CoA reductase {ECO:0000256|RuleBase:RU363097}; EC=1.2.1.84 {ECO:0000256|RuleBase:RU363097};	Acyl-CoA reductase	GO:0005783,endoplasmic reticulum; GO:0102965,alcohol-forming fatty acyl-CoA reductase activity; GO:0080019,fatty-acyl-CoA reductase (alcohol-forming) activity; GO:0006629,lipid metabolic process; GO:0035336,long-chain fatty-acyl-CoA metabolic process; GO:0010345,suberin biosynthetic process; GO:0010025,wax biosynthetic process	PF07993.12:Male sterility protein
EVM0002372	7.05	8.05	8.54	6.86	6.73	6.94	5.16	4.35	4.74	19.26	20.21	17.02	8.06	9.09	8.16	10.97	13.37	14.08	-1.02326	4.67486e-11	down	K00863 triose/dihydroxyacetone kinase / FAD-AMP lyase (cyclizing) [EC:2.7.1.28 2.7.1.29 4.6.1.15] | (RefSeq) putative 3,4-dihydroxy-2-butanone kinase (A)	ko00051: Fructose and mannose metabolism; ko00561: Glycerolipid metabolism; ko01200: Carbon metabolism	putative 3,4-dihydroxy-2-butanone kinase isoform X1 [Prunus avium]	RecName: Full=Putative 3,4-dihydroxy-2-butanone kinase; EC=2.7.1.-;	SubName: Full=Uncharacterized protein {ECO:0000313|EMBL:ONI09447.1};	Dihydroxyacetone kinase/glycerone kinase	GO:0005524,ATP binding; GO:0004371,glycerone kinase activity; GO:0006071,glycerol metabolic process	PF02733.17:Dak1 domain
EVM0002377	49.23	48.83	48.63	12.52	11.41	12.94	7.31	8.64	7.15	4.55	3.02	4.21	4.48	3.97	3.08	8.42	9.25	10.93	1.81214	1.72383e-06	up	K14494 DELLA protein | (RefSeq) DELLA protein RGL1 (A)	ko04075: Plant hormone signal transduction	scarecrow-like protein 21 [Prunus avium]	RecName: Full=Chitin-inducible gibberellin-responsive protein 1;	SubName: Full=Uncharacterized protein {ECO:0000313|EMBL:EMJ15870.1};	--	GO:0005634,nucleus; GO:0003700,DNA-binding transcription factor activity; GO:0043565,sequence-specific DNA binding; GO:0006355,regulation of transcription, DNA-templated; GO:0006351,transcription, DNA-templated	PF03514.14:GRAS domain family
EVM0002378	0	0	0	0	0	0	0	0	0	1.29	1.08	0.62	3.11	4.82	4.03	1.42	2.95	1.87	-8.95119	1.05053e-25	down	K22133 oxalate---CoA ligase [EC:6.2.1.8] | (RefSeq) oxalate--CoA ligase (A)	ko00630: Glyoxylate and dicarboxylate metabolism	PREDICTED: L-type lectin-domain containing receptor kinase IX.1-like [Prunus mume]	RecName: Full=L-type lectin-domain containing receptor kinase IX.1 {ECO:0000303|PubMed:19773388}; Short=LecRK-IX.1 {ECO:0000303|PubMed:19773388}; EC=2.7.11.1 {ECO:0000255|PROSITE-ProRule:PRU00159}; Flags: Precursor;	SubName: Full=Uncharacterized protein {ECO:0000313|EMBL:EMJ15390.1};	--	GO:0016021,integral component of membrane; GO:0005886,plasma membrane; GO:0005524,ATP binding; GO:0030246,carbohydrate binding; GO:0004674,protein serine/threonine kinase activity; GO:0002229,defense response to oomycetes; GO:0010942,positive regulation of cell death; GO:0010726,positive regulation of hydrogen peroxide metabolic process	PF00139.19:Legume lectin domain
EVM0002381	2.01	2.26	1.38	1.1	0.81	1.02	1.45	1.45	2.06	2.28	1.75	0.75	1.87	2.52	1.8	7.68	9.5	6.72	-1.35901	0.00135291	down	K14975 codeine 3-O-demethylase [EC:1.14.11.32] | (RefSeq) codeine O-demethylase (A)	ko00950: Isoquinoline alkaloid biosynthesis	protein SRG1-like [Prunus avium]	RecName: Full=Protein SRG1; Short=AtSRG1; AltName: Full=Protein SENESCENCE-RELATED GENE 1;	SubName: Full=Uncharacterized protein {ECO:0000313|EMBL:EMJ12679.1};	Iron/ascorbate family oxidoreductases	GO:0046872,metal ion binding; GO:0016682,oxidoreductase activity, acting on diphenols and related substances as donors, oxygen as acceptor; GO:0010150,leaf senescence	PF14226.6:non-haem dioxygenase in morphine synthesis N-terminal
EVM0002388	1.44	2.13	2.05	1.8	1.81	2.07	2.5	2.23	2.95	0.98	1	0.62	0.85	0.24	0.54	0.53	1.1	1.99	1.347	2.20442e-05	up	K14494 DELLA protein | (RefSeq) DELLA protein GAIP-B-like (A)	ko04075: Plant hormone signal transduction	protein SHORT-ROOT-like [Prunus avium]	RecName: Full=Protein SHORT-ROOT; Short=AtSHR; AltName: Full=GRAS family protein 26; Short=AtGRAS-26; AltName: Full=Protein SHOOT GRAVITROPISM 7;	SubName: Full=Uncharacterized protein {ECO:0000313|EMBL:EMJ22811.1};	--	GO:0005769,early endosome; GO:0005770,late endosome; GO:0005634,nucleus; GO:0055037,recycling endosome; GO:0003700,DNA-binding transcription factor activity; GO:0043565,sequence-specific DNA binding; GO:0008356,asymmetric cell division; GO:0055072,iron ion homeostasis; GO:0048366,leaf development; GO:0045930,negative regulation of mitotic cell cycle; GO:0009956,radial pattern formation; GO:003235…	PF03514.14:GRAS domain family
EVM0002405	2.36	2.46	1.48	7.7	8.26	8.2	4.76	6.32	7.76	22.74	23.58	27.82	20.12	21.11	25.93	46.5	43.21	37.97	-2.32133	4.32784e-10	down	--	--	hypothetical protein PRUPE_5G165500 [Prunus persica]	--	SubName: Full=Uncharacterized protein {ECO:0000313|EMBL:ONI08221.1};	--	--	--
EVM0002409	17.32	17.76	16.41	3044.12	3052.26	3081.86	5263.85	5452.61	5053.03	35.38	30.66	37.8	459.46	563.47	486.68	215.37	239.29	198.21	3.56836	6.18198e-05	up	K08248 (R)-mandelonitrile lyase [EC:4.1.2.10] | (RefSeq) (R)-mandelonitrile lyase 3-like (A)	ko00460: Cyanoamino acid metabolism	(R)-mandelonitrile lyase 3-like [Prunus avium]	RecName: Full=(R)-mandelonitrile lyase 3; EC=4.1.2.10; AltName: Full=Hydroxynitrile lyase 3; Short=(R)-oxynitrilase 3; Flags: Precursor;	SubName: Full=Uncharacterized protein {ECO:0000313|EMBL:ONI27538.1};	Glucose dehydrogenase/choline dehydrogenase/mandelonitrile lyase (GMC oxidoreductase family)	GO:0033095,aleurone grain; GO:0005773,vacuole; GO:0050660,flavin adenine dinucleotide binding; GO:0046593,mandelonitrile lyase activity; GO:0016614,oxidoreductase activity, acting on CH-OH group of donors	PF00732.19:GMC oxidoreductase
EVM0002419	1.53	0.34	1.15	3.86	2.56	1.56	3.14	1.93	4.27	0.23	0.37	0.48	0.13	0	0	0.26	0	0.14	3.79698	1.47844e-08	up	--	--	PREDICTED: strigolactone esterase D14-like [Prunus mume]	RecName: Full=Strigolactone esterase RMS3 {ECO:0000305}; EC=3.1.-.- {ECO:0000305}; AltName: Full=Protein DWARF 14 homolog {ECO:0000305}; Short=PsD14 {ECO:0000303|PubMed:27479744}; AltName: Full=Protein RAMOSUS 3 {ECO:0000303|PubMed:27479744};	SubName: Full=Uncharacterized protein {ECO:0000313|EMBL:EMJ03865.1};	--	GO:0005737,cytoplasm; GO:0005634,nucleus; GO:0016787,hydrolase activity; GO:1901601,strigolactone biosynthetic process	--
EVM0002421	1.64	1.19	1.6	0.25	0.13	0.13	0.2	0	0.26	0	0.2	0.07	0	0	0	0	0.08	0	3.74922	0.000314184	up	K12581 CCR4-NOT transcription complex subunit 7/8 | (RefSeq) putative CCR4-associated factor 1 homolog 8 (A)	ko03018: RNA degradation	putative CCR4-associated factor 1 homolog 8 [Prunus avium]	RecName: Full=Probable CCR4-associated factor 1 homolog 1; EC=3.1.13.4;	SubName: Full=Uncharacterized protein {ECO:0000313|EMBL:EMJ26032.1};	mRNA deadenylase subunit	GO:0030015,CCR4-NOT core complex; GO:0005634,nucleus; GO:0000932,P-body; GO:0046872,metal ion binding; GO:0004535,poly(A)-specific ribonuclease activity; GO:0003723,RNA binding; GO:0043928,exonucleolytic nuclear-transcribed mRNA catabolic process involved in deadenylation-dependent decay; GO:0017148,negative regulation of translation; GO:0006355,regulation of transcription, DNA-templated; GO:0006…	PF04857.20:CAF1 family ribonuclease
EVM0002449	0.25	0.03	0.36	0	0.03	0.06	0.03	0	0.03	1.03	0.85	0.61	0.09	0	0	0.22	0.52	0.13	-2.24697	0.0150505	down	K14191 18S rRNA (adenine1779-N6/adenine1780-N6)-dimethyltransferase [EC:2.1.1.183] | (RefSeq) ribosomal RNA small subunit methyltransferase, mitochondrial (A)	--	uncharacterized protein LOC110759316 [Prunus avium]	RecName: Full=Ribosomal RNA small subunit methyltransferase, chloroplastic {ECO:0000305}; EC=2.1.1.- {ECO:0000305}; AltName: Full=Dimethyladenosine transferase 1C {ECO:0000305}; AltName: Full=Protein PALEFACE 1 {ECO:0000303|PubMed:9596631}; Flags: Precursor;	SubName: Full=Uncharacterized protein {ECO:0000313|EMBL:EMJ21105.1};	Ribosomal RNA adenine dimethylase	GO:0009507,chloroplast; GO:0005737,cytoplasm; GO:0016422,mRNA (2'-O-methyladenosine-N6-)-methyltransferase activity; GO:0003723,RNA binding; GO:0000179,rRNA (adenine-N6,N6-)-dimethyltransferase activity; GO:0009409,response to cold	PF03754.13:Domain of unknown function (DUF313)
EVM0002491	0.03	0.05	0	0.46	0.42	0.57	1.53	1.41	1.85	0	0.14	0.05	0	0	0.06	0	0	0.09	4.46203	3.84671e-05	up	K02433 aspartyl-tRNA(Asn)/glutamyl-tRNA(Gln) amidotransferase subunit A [EC:6.3.5.6 6.3.5.7] | (RefSeq) Glutamyl-tRNA(Gln) amidotransferase subunit A (A)	ko00970: Aminoacyl-tRNA biosynthesis	phosphatidylinositol/phosphatidylcholine transfer protein SFH3-like [Prunus avium]	RecName: Full=Phosphatidylinositol/phosphatidylcholine transfer protein SFH3; AltName: Full=Protein SEC FOURTEEN HOMOLOGS 3; Short=AtSFH3;	SubName: Full=Uncharacterized protein {ECO:0000313|EMBL:ONH91089.1};	Phosphatidylinositol transfer protein SEC14 and related proteins	GO:0000139,Golgi membrane; GO:0005886,plasma membrane; GO:0009908,flower development; GO:0015031,protein transport	PF00650.20:CRAL/TRIO domain
EVM0002517	8.32	7.55	7.32	0.08	0.35	0.17	0.2	0.05	0.05	0.11	0.17	0.06	0.03	0.14	0.09	0.47	0.34	0.29	3.51444	5.44223e-05	up	--	--	uncharacterized protein LOC110753188 [Prunus avium]	--	SubName: Full=Uncharacterized protein {ECO:0000313|EMBL:ONI30495.1};	--	--	PF06075.12:Plant protein of unknown function (DUF936)
EVM0002526	0.1	0.19	0.1	5.39	7.43	3.62	13.14	13.85	10.27	2.49	2	0.94	61.34	46.02	53.13	29.82	26.41	33.04	-2.12606	0.0150959	down	--	--	uncharacterized protein LOC110758966 [Prunus avium]	--	SubName: Full=Uncharacterized protein {ECO:0000313|EMBL:ONI07432.1};	--	--	--
EVM0002534	24.61	26.08	26.81	1.37	1.11	1.23	0.57	0.35	0.46	1.33	2.44	1.85	0.19	0.11	0.18	1.95	1.27	2.08	2.60111	0.000839654	up	K07964 heparanase [EC:3.2.1.166] | (RefSeq) heparanase-like protein 3 (A)	ko00531: Glycosaminoglycan degradation	uncharacterized protein LOC18774094 [Prunus persica]	--	SubName: Full=Uncharacterized protein {ECO:0000313|EMBL:EMJ09490.1};	--	GO:0006396,RNA processing	PF13431.6:Tetratricopeptide repeat
EVM0002537	18.54	18.59	16.44	23.67	22.01	20.23	11.75	12.02	11.09	84.01	84.17	76.68	64.14	70.4	68.13	53.58	58.59	54.79	-1.98548	3.31094e-33	down	K08869 aarF domain-containing kinase | (RefSeq) uncharacterized protein LOC110752155 (A)	--	uncharacterized protein LOC110752155 [Prunus avium]	RecName: Full=Protein ACTIVITY OF BC1 COMPLEX KINASE 8, chloroplastic {ECO:0000303|PubMed:22694836}; Short=ABC1-LIKE KINASE 8 {ECO:0000303|PubMed:22694836}; EC=2.7.11.1 {ECO:0000250|UniProtKB:Q9MA15}; AltName: Full=ABC2 homolog protein 13 {ECO:0000303|PubMed:11346655}; Short=AtATH13 {ECO:0000303|PubMed:11346655}; AltName: Full=Oxidative stress-related ABC1-like protein 1, chloroplastic {ECO:00003…	SubName: Full=Uncharacterized protein {ECO:0000313|EMBL:ONI08065.1};	Predicted unusual protein kinase	GO:0009507,chloroplast; GO:0009941,chloroplast envelope; GO:0031969,chloroplast membrane; GO:0016021,integral component of membrane; GO:0005524,ATP binding; GO:0016301,kinase activity; GO:0005215,transporter activity; GO:0034599,cellular response to oxidative stress; GO:0007623,circadian rhythm; GO:0055072,iron ion homeostasis; GO:0010150,leaf senescence; GO:0046467,membrane lipid biosynthetic pr…	PF03109.16:ABC1 family
EVM0002546	1.36	2.24	2.04	0.35	0.15	0.3	0.57	0.43	0.87	0.14	0.15	0.08	0.61	0	0.04	0.04	0	0.3	2.41695	0.000393726	up	K02213 cell division control protein 6 | (RefSeq) cell division control protein 6 homolog B (A)	--	cell division control protein 6 homolog B [Prunus avium]	RecName: Full=Cell division control protein 6 homolog B {ECO:0000305}; Short=AtCDC6b {ECO:0000303|PubMed:11752380};	RecName: Full=Cell division control protein {ECO:0000256|PIRNR:PIRNR001767};	Pre-initiation complex, subunit CDC6, AAA+ superfamily ATPase	GO:0005634,nucleus; GO:0007049,cell cycle; GO:0051301,cell division; GO:0006270,DNA replication initiation	PF13401.6:AAA domain
EVM0002553	0.3	0.57	0.49	1.16	2.27	2.14	1.23	2.22	2.65	1.57	1.25	0.31	0.44	0	0.32	0	0	0.47	1.77363	0.0141097	up	--	--	hypothetical protein PRUPE_5G139800 [Prunus persica]	--	SubName: Full=Uncharacterized protein {ECO:0000313|EMBL:EMJ10996.1};	--	GO:0016021,integral component of membrane	--
EVM0002560	22.24	21.18	20.87	3.7	2.8	2.47	9.34	9.19	5.95	13.29	10.07	9.54	9.85	12.84	15.35	49.79	41.44	38.08	-1.15721	0.0104949	down	--	--	hypothetical protein PRUPE_7G031000 [Prunus persica]	--	SubName: Full=Uncharacterized protein {ECO:0000313|EMBL:EMJ04616.1};	--	GO:0048731,system development	--
EVM0002572	0	0	0.07	0	0	0	0	0	0	0	0	0	0	0	0.07	1.66	2.06	2.58	-6.15096	0.00368475	down	K22395 cinnamyl-alcohol dehydrogenase [EC:1.1.1.195] | (RefSeq) tetrahydrocannabinolic acid synthase-like (A)	ko00940: Phenylpropanoid biosynthesis	berberine bridge enzyme-like 8 [Prunus avium]	RecName: Full=Berberine bridge enzyme-like 8 {ECO:0000303|PubMed:26037923}; Short=AtBBE-like 8 {ECO:0000303|PubMed:26037923}; EC=1.1.1.- {ECO:0000250|UniProtKB:O64743}; Flags: Precursor;	SubName: Full=Uncharacterized protein {ECO:0000313|EMBL:EMJ12742.1};	--	GO:0005618,cell wall; GO:0005576,extracellular region; GO:0050660,flavin adenine dinucleotide binding; GO:0016614,oxidoreductase activity, acting on CH-OH group of donors	PF01565.23:FAD binding domain
EVM0002586	0.39	1.03	1.02	0.23	0.15	0.37	0.25	0.33	0.37	6.51	5.94	5.32	4.79	4.57	4.09	2.36	2.57	2.71	-3.3227	1.80111e-28	down	K16803 cytoskeleton-associated protein 5 | (RefSeq) protein MOR1 (A)	--	protein MOR1 [Prunus avium]	RecName: Full=Protein MOR1; AltName: Full=Protein GEM1; AltName: Full=Protein GEMINI POLLEN 1; AltName: Full=Protein MICROTUBULE ORGANIZATION 1; AltName: Full=Protein RID5; AltName: Full=Protein ROOT INITIATION DEFECTIVE 5;	SubName: Full=Uncharacterized protein {ECO:0000313|EMBL:ONI27392.1};	Microtubule-associated protein	GO:0030981,cortical microtubule cytoskeleton; GO:0000776,kinetochore; GO:0005874,microtubule; GO:0009524,phragmoplast; GO:0009506,plasmodesma; GO:0009574,preprophase band; GO:0005819,spindle; GO:0000922,spindle pole; GO:0008017,microtubule binding; GO:0051010,microtubule plus-end binding; GO:0009920,cell plate formation involved in plant-type cell wall biogenesis; GO:0000911,cytokinesis by cell p…	PF12348.8:CLASP N terminal
EVM0002589	0.8	0.84	1.16	0.13	0.19	0.28	0.17	0.13	0.19	0.22	0.23	0.2	0.18	0.2	0.03	0.12	0.2	0.29	1.07661	0.0172346	up	K22262 WD repeat and FYVE domain-containing protein 3 | (RefSeq) protein SPIRRIG (A)	--	putative pentatricopeptide repeat-containing protein At3g47840 [Prunus avium]	RecName: Full=Putative pentatricopeptide repeat-containing protein At3g47840;	SubName: Full=Uncharacterized protein {ECO:0000313|EMBL:EMJ04070.1};	FOG: PPR repeat	GO:0043231,intracellular membrane-bounded organelle; GO:0004519,endonuclease activity; GO:0003723,RNA binding; GO:0009451,RNA modification	PF13041.6:PPR repeat family
EVM0002590	18.77	17.64	21.3	6.1	7.53	7.52	6.28	4.22	6.09	6.04	7.2	6.82	4.25	2.3	3.8	227.08	242.77	380.45	-3.29956	5.12851e-05	down	K18881 D-lactate dehydratase [EC:4.2.1.130] | (RefSeq) protein DJ-1 homolog D-like (A)	ko00620: Pyruvate metabolism	PREDICTED: protein DJ-1 homolog D-like [Prunus mume]	RecName: Full=Protein DJ-1 homolog D; Short=AtDJ1D; AltName: Full=Lactoylglutathione lyase DJ1D; EC=4.4.1.5;	SubName: Full=Uncharacterized protein {ECO:0000313|EMBL:ONI14855.1};	Putative transcriptional regulator DJ-1	GO:0019172,glyoxalase III activity; GO:0004462,lactoylglutathione lyase activity	PF01965.24:DJ-1/PfpI family
EVM0002602	6.27	5.79	7.42	7.7	6.73	7.19	8.7	7.66	9.28	26.14	24.6	27.77	156.54	213.76	166.15	205.13	206.21	162.87	-4.15941	3.04699e-21	down	--	--	zinc finger protein CONSTANS-LIKE 1 [Prunus persica]	RecName: Full=B-box domain protein 31 {ECO:0000303|PubMed:19920209}; Short=AtBBX31 {ECO:0000303|PubMed:19920209}; AltName: Full=Microprotein 1B {ECO:0000303|PubMed:27015278};	SubName: Full=Uncharacterized protein {ECO:0000313|EMBL:EMJ17001.1};	--	GO:0005634,nucleus; GO:0003700,DNA-binding transcription factor activity; GO:0030674,protein binding, bridging; GO:0008270,zinc ion binding; GO:0007623,circadian rhythm; GO:0009909,regulation of flower development; GO:0006355,regulation of transcription, DNA-templated; GO:0010224,response to UV-B	PF00643.24:B-box zinc finger
novel.2298	7.84	7.93	6.35	6.14	6.25	6.37	10.72	8.12	9.99	15.27	12.12	11.79	23.08	28.42	23.13	9.28	9.33	6.92	1.23748	7.07661e-14	up	--	--	transcription factor ABORTED MICROSPORES [Prunus persica]	RecName: Full=Transcription factor ABORTED MICROSPORES; AltName: Full=Basic helix-loop-helix protein 21; Short=AtbHLH21; Short=bHLH 21; AltName: Full=Transcription factor EN 48; AltName: Full=bHLH transcription factor bHLH021;	SubName: Full=Uncharacterized protein {ECO:0000313|EMBL:ONH92290.1};	--	GO:0005634,nucleus; GO:0003682,chromatin binding; GO:0003700,DNA-binding transcription factor activity; GO:0046983,protein dimerization activity; GO:0000978,RNA polymerase II proximal promoter sequence-specific DNA binding; GO:0048657,anther wall tapetum cell differentiation; GO:0048658,anther wall tapetum development; GO:0009555,pollen development; GO:0006355,regulation of transcription, DNA-tem…	--
EVM0002614	5.35	8.95	7.81	8.91	8.68	6.3	3.37	1.92	4.28	3.45	5.47	2.59	1.02	2.11	0.49	0.34	0.47	0.36	1.8	0.000201833	up	K20628 expansin | (RefSeq) expansin-A8 (A)	--	PREDICTED: expansin-A4-like [Prunus mume]	RecName: Full=Expansin-A4; Short=AtEXPA4; AltName: Full=Alpha-expansin-4; Short=At-EXP4; Short=AtEx4; AltName: Full=Ath-ExpAlpha-1.6; Flags: Precursor;	SubName: Full=Uncharacterized protein {ECO:0000313|EMBL:EMJ20033.1};	--	GO:0005829,cytosol; GO:0005576,extracellular region; GO:0016020,membrane; GO:0009505,plant-type cell wall; GO:0009506,plasmodesma; GO:0009664,plant-type cell wall organization; GO:0006949,syncytium formation	PF01357.21:Pollen allergen
EVM0002615	2.81	1.67	2.32	6.88	8.39	6.14	10.69	8.92	9.29	7.33	6.91	4.73	19.32	18.35	18.68	23.59	25.09	25	-1.27425	0.00563479	down	K16222 Dof zinc finger protein DOF5.5 | (RefSeq) hypothetical protein (A)	ko04712: Circadian rhythm - plant	cyclic dof factor 1-like [Prunus avium]	RecName: Full=Cyclic dof factor 2; AltName: Full=Dof zinc finger protein DOF5.2; Short=AtDOF5.2;	SubName: Full=Uncharacterized protein {ECO:0000313|EMBL:ONI30834.1};	--	GO:0005634,nucleus; GO:0003700,DNA-binding transcription factor activity; GO:0046872,metal ion binding; GO:0043565,sequence-specific DNA binding; GO:0009908,flower development; GO:0006355,regulation of transcription, DNA-templated; GO:0006351,transcription, DNA-templated	PF02701.15:Dof domain, zinc finger
EVM0002634	0	0	0	0	0.08	0	0	0.08	0.15	1.31	1.3	0.48	0.26	0.32	0.42	8.39	7.76	10.29	-6.53409	1.05129e-09	down	--	--	PREDICTED: universal stress protein YxiE-like [Prunus mume]	RecName: Full=Universal stress protein A-like protein;	SubName: Full=Uncharacterized protein {ECO:0000313|EMBL:EMJ03859.1};	--	GO:0005886,plasma membrane; GO:0016208,AMP binding; GO:0006950,response to stress	PF00582.26:Universal stress protein family
EVM0002640	4.34	5.05	3.76	5.46	5.12	7.73	3.96	5.13	2.84	1.06	1.25	0.25	0.67	0.12	2.45	0.54	1.47	0.85	2.34856	3.3307e-09	up	--	--	uncharacterized protein LOC110754450 [Prunus avium]	--	SubName: Full=Uncharacterized protein {ECO:0000313|EMBL:EMJ16285.1};	--	GO:0016021,integral component of membrane	PF06749.12:Protein of unknown function (DUF1218)
EVM0002667	10.97	12.06	11.15	16.72	14.53	15.44	35.48	35.89	31.44	5.85	4.86	5.42	52.28	53.35	50.98	111.59	102.09	115.1	-1.35593	0.0208195	down	K01792 glucose-6-phosphate 1-epimerase [EC:5.1.3.15] | (RefSeq) putative glucose-6-phosphate 1-epimerase (A)	ko00010: Glycolysis / Gluconeogenesis	putative glucose-6-phosphate 1-epimerase [Prunus avium]	RecName: Full=Putative glucose-6-phosphate 1-epimerase {ECO:0000250|UniProtKB:Q03161}; EC=5.1.3.15 {ECO:0000250|UniProtKB:Q03161}; AltName: Full=Putative D-hexose-6-phosphate mutarotase {ECO:0000250|UniProtKB:Q03161}; AltName: Full=Putative apospory-associated protein C;	RecName: Full=Glucose-6-phosphate 1-epimerase {ECO:0000256|PIRNR:PIRNR016020}; EC=5.1.3.15 {ECO:0000256|PIRNR:PIRNR016020};	Uncharacterized enzymes related to aldose 1-epimerase	GO:0030246,carbohydrate binding; GO:0047938,glucose-6-phosphate 1-epimerase activity; GO:0005975,carbohydrate metabolic process	PF01263.20:Aldose 1-epimerase
EVM0002668	2.99	3.83	3.08	2.83	2.36	2.9	1.58	2.04	2.32	1.29	1.42	1.46	0.47	0.53	0.52	0.29	0.35	0.37	1.8503	8.62081e-11	up	K01988 lactosylceramide 4-alpha-galactosyltransferase [EC:2.4.1.228] | (RefSeq) uncharacterized protein At4g19900 (A)	ko00601: Glycosphingolipid biosynthesis - lacto and neolacto series; ko00603: Glycosphingolipid biosynthesis - globo and isoglobo series	uncharacterized protein At4g19900 [Prunus avium]	RecName: Full=Uncharacterized protein At4g19900;	SubName: Full=Uncharacterized protein {ECO:0000313|EMBL:ONI11536.1};	Alpha-1,4-N-acetylglucosaminyltransferase	--	PF04572.12:Alpha 1,4-glycosyltransferase conserved region
EVM0002669	0	0	0.04	0	0	0.02	0.07	0.04	0.13	0.52	0.26	0.16	0.23	0.26	0.32	0.36	0.45	0.32	-3.12069	4.26911e-08	down	K21867 potassium channel | (RefSeq) potassium channel SKOR-like isoform X1 (A)	--	potassium channel SKOR-like isoform X2 [Prunus avium]	RecName: Full=Potassium channel SKOR; AltName: Full=Stelar K(+) outward rectifying channel;	SubName: Full=Uncharacterized protein {ECO:0000313|EMBL:ONI09417.1};	K+-channel ERG and related proteins, contain PAS/PAC sensor domain	GO:0005887,integral component of plasma membrane; GO:0015271,outward rectifier potassium channel activity; GO:0055075,potassium ion homeostasis; GO:0006813,potassium ion transport; GO:0034765,regulation of ion transmembrane transport; GO:0042391,regulation of membrane potential	PF13637.6:Ankyrin repeats (many copies)
EVM0002676	25.67	23.92	27.3	0.4	0.41	0.34	0.21	0.12	0.08	2.12	1.94	2	0.05	0	0	0	0.05	0	3.45245	0.00687058	up	K14209 solute carrier family 36 (proton-coupled amino acid transporter) | (RefSeq) uncharacterized protein LOC109773794 (A)	--	GDSL esterase/lipase EXL3-like [Prunus avium]	RecName: Full=GDSL esterase/lipase EXL3; EC=3.1.1.-; AltName: Full=Family II extracellular lipase 3; Short=Family II lipase EXL3; Flags: Precursor;	SubName: Full=Uncharacterized protein {ECO:0000313|EMBL:ONI32339.1};	--	GO:0005576,extracellular region; GO:0016298,lipase activity; GO:0016042,lipid catabolic process	PF00657.22:GDSL-like Lipase/Acylhydrolase
EVM0002686	2.22	1.93	2.42	3.84	3.29	4.39	4.23	5.12	3.4	7.37	9.42	3.69	8.18	12.59	7.27	13.74	11.8	7.26	-1.32563	2.18237e-05	down	K09841 xanthoxin dehydrogenase [EC:1.1.1.288] | (RefSeq) zerumbone synthase (A)	ko00906: Carotenoid biosynthesis	uncharacterized protein LOC110764956 [Prunus avium]	RecName: Full=Zerumbone synthase; EC=1.1.1.326;	SubName: Full=Uncharacterized protein {ECO:0000313|EMBL:EMJ12913.1};	Predicted short chain-type dehydrogenase	GO:0102069,zerumbone synthase activity	PF00106.25:short chain dehydrogenase
EVM0002714	0.56	0.97	0.77	0.08	0.12	0.06	0.12	0.23	0.03	0.26	0.15	0	0	0	0	0.03	0.11	0	2.29304	0.0101653	up	K17964 leucine-rich PPR motif-containing protein, mitochondrial | (RefSeq) putative pentatricopeptide repeat-containing protein At1g19290 (A)	--	pentatricopeptide repeat-containing protein At2g32630 [Prunus avium]	RecName: Full=Pentatricopeptide repeat-containing protein At2g32630;	SubName: Full=Uncharacterized protein {ECO:0000313|EMBL:ONI03021.1};	FOG: PPR repeat	GO:0043231,intracellular membrane-bounded organelle; GO:0004519,endonuclease activity; GO:0003723,RNA binding; GO:0009451,RNA modification	PF13041.6:PPR repeat family
EVM0002724	6.2	5.62	5.75	7.08	5.5	5.11	6.06	6.38	5.98	6.62	6.78	7.64	6.87	8.92	9.07	28.22	30.25	28.66	-1.26809	0.000270504	down	K22378 E3 ubiquitin-protein ligase RNF181 [EC:2.3.2.27] | (RefSeq) RING-H2 finger protein ATL73-like (A)	--	hypothetical protein PRUPE_2G173400 [Prunus persica]	RecName: Full=Probable E3 ubiquitin-protein ligase RHB1A {ECO:0000305}; EC=2.3.2.27; AltName: Full=RING-H2 finger B1a {ECO:0000303|PubMed:9781696}; AltName: Full=RING-H2 zinc finger protein RHB1a {ECO:0000305}; AltName: Full=RING-type E3 ubiquitin transferase RHB1A {ECO:0000305};	SubName: Full=Uncharacterized protein {ECO:0000313|EMBL:ONI23166.1};	FOG: Predicted E3 ubiquitin ligase	GO:0046872,metal ion binding; GO:0016740,transferase activity; GO:0016567,protein ubiquitination	PF17123.5:RING-like zinc finger
EVM0002728	0	0.04	0.08	0.08	0	0.04	0.04	0.04	0	0	0.04	0	0.05	0	0	2.03	2.06	1.92	-4.21286	0.00192429	down	K10664 E3 ubiquitin-protein ligase ATL6/9/15/31/42/55 [EC:2.3.2.27] | (RefSeq) RING-H2 finger protein ATL54 (A)	--	RING-H2 finger protein ATL54-like [Prunus avium]	RecName: Full=RING-H2 finger protein ATL54; EC=2.3.2.27 {ECO:0000305}; AltName: Full=RING-type E3 ubiquitin transferase ATL54 {ECO:0000305};	SubName: Full=Uncharacterized protein {ECO:0000313|EMBL:ONH90644.1};	FOG: Predicted E3 ubiquitin ligase	GO:0016021,integral component of membrane; GO:0046872,metal ion binding; GO:0061630,ubiquitin protein ligase activity; GO:0043161,proteasome-mediated ubiquitin-dependent protein catabolic process	PF13639.6:Ring finger domain
EVM0002761	0.09	0.08	0.08	0.04	0.07	0.01	0.09	0.14	0.17	0.29	0.46	0.19	0.62	0.61	0.66	1.86	1.55	2.27	-3.42766	3.90365e-11	down	K08712 ATP-binding cassette, subfamily G (WHITE), member 2, SNQ2 | (RefSeq) ABC transporter ATP-binding protein/permease PDR18-like (A)	ko02010: ABC transporters	pleiotropic drug resistance protein 1 [Prunus persica]	RecName: Full=Pleiotropic drug resistance protein 1; AltName: Full=NtPDR1;	SubName: Full=Uncharacterized protein {ECO:0000313|EMBL:ONI34252.1};	Pleiotropic drug resistance proteins (PDR1-15), ABC superfamily	GO:0016021,integral component of membrane; GO:0005524,ATP binding; GO:0016887,ATPase activity	PF01061.24:ABC-2 type transporter
EVM0002763	58.6	42.79	51.1	7.62	5.68	9.51	3.69	5.21	10.23	9.52	7.09	4.05	8.36	4.42	7.3	10.1	10.52	9.67	1.23342	0.00719551	up	--	--	PREDICTED: uncharacterized protein LOC103335959 isoform X2 [Prunus mume]	--	SubName: Full=Uncharacterized protein {ECO:0000313|EMBL:ONH90663.1};	--	--	--
EVM0002767	0.67	1.63	1.39	0.83	0.66	0.97	0.68	0	0.47	0.84	1.68	0.88	1.05	0.39	1.02	21.83	19.5	21.26	-3.27354	2.50431e-05	down	--	--	uncharacterized protein LOC110759719 [Prunus avium]	--	SubName: Full=Uncharacterized protein {ECO:0000313|EMBL:EMJ07112.1};	--	--	--
EVM0002768	10.39	9.79	8.65	5.04	5.33	5.14	5.9	5.22	5.7	18.33	19.7	15.65	7.39	10.41	11.11	21.8	21.74	16.57	-1.2341	1.32541e-13	down	K00876 uridine kinase [EC:2.7.1.48] | (RefSeq) transmembrane protein, putative (A)	ko00240: Pyrimidine metabolism	uncharacterized protein LOC110771162 isoform X1 [Prunus avium]	--	SubName: Full=Uncharacterized protein {ECO:0000313|EMBL:EMJ07251.1};	--	--	--
EVM0002773	0.37	0.3	0.92	2.84	1.87	1.29	1.84	3.01	3.52	1.55	0.82	0.32	3.79	1.67	3.55	154.54	155.44	196.25	-4.8371	3.58896e-07	down	K15095 (+)-neomenthol dehydrogenase [EC:1.1.1.208] | (RefSeq) (+)-neomenthol dehydrogenase-like (A)	ko00902: Monoterpenoid biosynthesis	(+)-neomenthol dehydrogenase-like [Prunus avium]	RecName: Full=Salutaridine reductase {ECO:0000312|EMBL:ABO93462.1}; EC=1.1.1.248;	SubName: Full=Uncharacterized protein {ECO:0000313|EMBL:EMJ10592.1};	Dehydrogenases with different specificities (related to short-chain alcohol dehydrogenases)	GO:0047037,salutaridine reductase (NADPH) activity; GO:0009820,alkaloid metabolic process	PF00106.25:short chain dehydrogenase
EVM0002776	0.37	0.56	0.5	1.62	1.3	1.12	0.83	0.92	1.73	0	1.29	0.75	3.08	4.28	3.92	3.95	5.36	2.31	-1.43086	0.0155082	down	K13433 pathogenesis-related genes transcriptional activator PTI5 | (RefSeq) Pti5 (A)	ko04626: Plant-pathogen interaction	PREDICTED: ethylene-responsive transcription factor ERF091 [Prunus mume]	RecName: Full=Ethylene-responsive transcription factor ERF091;	SubName: Full=Uncharacterized protein {ECO:0000313|EMBL:ONI10587.1};	--	GO:0005634,nucleus; GO:0003677,DNA binding; GO:0003700,DNA-binding transcription factor activity; GO:0009873,ethylene-activated signaling pathway; GO:0010200,response to chitin; GO:0006351,transcription, DNA-templated	PF00847.20:AP2 domain
EVM0002801	0.8	1.43	1.66	1.5	1.58	1.12	0.62	0.87	0.93	0.98	0.16	1.13	0.28	0.67	0.21	0.45	0.24	0.88	1.08323	0.00295858	up	K21444 poly(rC)-binding protein 3/4 | (RefSeq) KH domain-containing protein HEN4 isoform X1 (A)	--	GATA transcription factor 19-like isoform X1 [Prunus avium]	RecName: Full=GATA transcription factor 24; AltName: Full=Protein TIFY 2B; AltName: Full=ZIM-like 1 protein;	SubName: Full=Uncharacterized protein {ECO:0000313|EMBL:ONH90721.1};	GATA-4/5/6 transcription factors	GO:0005634,nucleus; GO:0005667,transcription factor complex; GO:0003682,chromatin binding; GO:0000977,RNA polymerase II regulatory region sequence-specific DNA binding; GO:0001085,RNA polymerase II transcription factor binding; GO:0001228,DNA-binding transcription activator activity, RNA polymerase II-specific; GO:0008270,zinc ion binding; GO:0030154,cell differentiation	PF06203.14:CCT motif
EVM0002810	0.77	1.54	3.15	0.67	0.61	0.31	2.13	2.38	2.79	0	0	0	0	0.08	0.41	0.17	0	0.63	3.48427	1.3078e-05	up	K11855 ubiquitin carboxyl-terminal hydrolase 36/42 [EC:3.4.19.12] | (RefSeq) ubiquitin carboxyl-terminal hydrolase 36 (A)	--	putative lipid-binding protein At4g00165 [Prunus avium]	RecName: Full=Putative lipid-binding protein At4g00165; Flags: Precursor;	SubName: Full=Uncharacterized protein {ECO:0000313|EMBL:EMJ19789.1};	--	GO:0005576,extracellular region	PF14547.6:Hydrophobic seed protein
EVM0002812	2.05	2.5	2.7	0.86	1.18	1.27	1.07	1.57	1.74	1.24	1.41	0.71	0.68	0.38	0.66	0.54	0.84	0.65	1.04888	2.6925e-06	up	K03695 ATP-dependent Clp protease ATP-binding subunit ClpB | (RefSeq) chaperone protein ClpB1-like (A)	--	protein SMAX1-LIKE 3 [Prunus avium]	RecName: Full=Protein SMAX1-LIKE 3 {ECO:0000303|PubMed:23893171}; Short=AtSMXL3 {ECO:0000303|PubMed:23893171};	SubName: Full=Uncharacterized protein {ECO:0000313|EMBL:EMJ04993.1};	Chaperone HSP104 and related ATP-dependent Clp proteases	GO:0019538,protein metabolic process; GO:0006355,regulation of transcription, DNA-templated; GO:0006351,transcription, DNA-templated	PF02861.20:Clp amino terminal domain, pathogenicity island component
EVM0002817	1.85	1.73	1.77	0.23	0.07	0.21	0.07	0.3	0.81	5.14	4.34	4.28	1.75	1.68	1.54	64.13	71.41	70.19	-5.16195	1.09431e-10	down	K08237 hydroquinone glucosyltransferase [EC:2.4.1.218] | (RefSeq) LOW QUALITY PROTEIN: UDP-glycosyltransferase 72B1 (A)	--	UDP-glycosyltransferase 43-like [Prunus avium]	RecName: Full=UDP-glycosyltransferase 43 {ECO:0000303|PubMed:27066037}; Short=PlUGT43 {ECO:0000303|PubMed:27066037}; EC=2.4.1.- {ECO:0000269|PubMed:28207970}; AltName: Full=UDP-glucose:daidzein C-glucosyltransferase {ECO:0000305};	SubName: Full=Uncharacterized protein {ECO:0000313|EMBL:EMJ13048.1};	UDP-glucuronosyl and UDP-glucosyl transferase	GO:0016758,transferase activity, transferring hexosyl groups; GO:0008152,metabolic process	PF00201.18:UDP-glucoronosyl and UDP-glucosyl transferase
EVM0002826	0.61	0.18	0.73	0.04	0.18	0.05	0.1	0.14	0.09	0.55	0.29	0.48	0.83	0.72	0.65	0.89	0.51	1.31	-1.7018	0.000404426	down	K19476 vacuolar protein sorting-associated protein IST1 | (RefSeq) hypothetical protein (A)	ko04144: Endocytosis	lysine histidine transporter 1-like [Prunus avium]	RecName: Full=Lysine histidine transporter 1;	SubName: Full=Uncharacterized protein {ECO:0000313|EMBL:EMJ11926.1};	Amino acid transporters	GO:0016021,integral component of membrane; GO:0005886,plasma membrane; GO:0015171,amino acid transmembrane transporter activity; GO:0015293,symporter activity; GO:0043090,amino acid import; GO:0080167,response to karrikin	PF01490.18:Transmembrane amino acid transporter protein
EVM0002827	13.53	11.43	12.16	2.83	3.16	3.93	0.78	1.89	1.76	1.12	1.18	2.34	2.05	1.5	0.87	0.86	0.99	1.33	1.86629	8.35974e-06	up	K09286 EREBP-like factor | (RefSeq) ERF6 (A)	--	PREDICTED: ethylene-responsive transcription factor ERF109-like [Prunus mume]	RecName: Full=Ethylene-responsive transcription factor ERF109;	SubName: Full=Uncharacterized protein {ECO:0000313|EMBL:EMJ05371.1};	--	GO:0005634,nucleus; GO:0003677,DNA binding; GO:0003700,DNA-binding transcription factor activity; GO:0051301,cell division; GO:0050832,defense response to fungus; GO:0009873,ethylene-activated signaling pathway; GO:0010087,phloem or xylem histogenesis; GO:0010200,response to chitin; GO:0006351,transcription, DNA-templated	PF00847.20:AP2 domain
EVM0002832	4.58	3.53	3.5	2.07	2.06	1.59	1.01	1.9	1.54	6.48	5.11	5.11	1.6	2.85	2.73	32.12	30.6	38.83	-2.57348	2.02409e-06	down	K22128 piezo-type mechanosensitive ion channel component 1/2 | (RefSeq) hypothetical protein (A)	--	uncharacterized protein LOC110746473 [Prunus avium]	--	SubName: Full=Uncharacterized protein {ECO:0000313|EMBL:EMJ13061.1};	--	--	PF02681.14:Divergent PAP2 family
EVM0002846	0	0	0	0.04	0	0	0.05	0	0	0	0	0	0	0	0	1.14	1.29	1.94	-5.18513	0.0157861	down	K19041 E3 ubiquitin-protein ligase RNF38/44 [EC:2.3.2.27] | (RefSeq) RING-H2 finger protein ATL20-like (A)	--	putative RING-H2 finger protein ATL21B [Prunus avium]	RecName: Full=Putative RING-H2 finger protein ATL21A; EC=2.3.2.27 {ECO:0000305}; AltName: Full=RING-type E3 ubiquitin transferase ATL21A {ECO:0000305}; Flags: Precursor;	SubName: Full=Uncharacterized protein {ECO:0000313|EMBL:ONI25622.1};	--	GO:0016021,integral component of membrane; GO:0046872,metal ion binding; GO:0030247,polysaccharide binding; GO:0061630,ubiquitin protein ligase activity; GO:0043161,proteasome-mediated ubiquitin-dependent protein catabolic process	PF13639.6:Ring finger domain
EVM0002851	22.86	21.19	21.36	3.4	2.89	4.15	1.49	1.77	1.45	3.69	2.73	2.65	1.04	1.53	1.49	4.3	5.08	4.26	1.37518	0.00525434	up	K15078 structure-specific endonuclease subunit SLX1 [EC:3.6.1.-] | (RefSeq) putative disease resistance protein RGA1 (A)	--	putative disease resistance protein RGA4 isoform X2 [Prunus avium]	RecName: Full=Putative disease resistance protein RGA1; AltName: Full=RGA3-blb;	SubName: Full=Uncharacterized protein {ECO:0000313|EMBL:ONI35526.1}; Flags: Fragment;	Apoptotic ATPase	GO:0043531,ADP binding; GO:0005524,ATP binding; GO:0006952,defense response	PF00931.22:NB-ARC domain
EVM0002856	3.9	3.53	4.17	2.66	1.69	1.74	1.46	1.2	2.05	5.51	8.69	10.54	8.75	11.5	8.14	3.85	7.66	3	-1.6787	3.49442e-09	down	K01081 5'-nucleotidase [EC:3.1.3.5] | (RefSeq) hypothetical protein (A)	ko00230: Purine metabolism; ko00240: Pyrimidine metabolism; ko00760: Nicotinate and nicotinamide metabolism	5'-nucleotidase domain-containing protein 4-like [Prunus avium]	--	SubName: Full=Uncharacterized protein {ECO:0000313|EMBL:ONI27781.1};	IMP-GMP specific 5'-nucleotidase	--	PF05761.14:5' nucleotidase family
EVM0002857	2.41	2.7	2.69	0.75	0.28	0.79	0.22	0.07	0.28	0.07	0	0	0	0	0	0	0	0	5.79006	4.90095e-09	up	K01695 tryptophan synthase alpha chain [EC:4.2.1.20] | (RefSeq) tryptophan synthase alpha chain-like (A)	ko00260: Glycine, serine and threonine metabolism; ko00400: Phenylalanine, tyrosine and tryptophan biosynthesis; ko01230: Biosynthesis of amino acids	tryptophan synthase alpha chain-like [Prunus avium]	RecName: Full=Tryptophan synthase alpha chain; EC=4.2.1.20; AltName: Full=Indole synthase; AltName: Full=Indole-3-glycerol-phosphate lyase; EC=4.1.2.8;	SubName: Full=Uncharacterized protein {ECO:0000313|EMBL:EMJ18524.1};	Tryptophan synthase alpha chain	GO:0005737,cytoplasm; GO:0033984,indole-3-glycerol-phosphate lyase activity; GO:0004834,tryptophan synthase activity; GO:0009851,auxin biosynthetic process	PF00290.20:Tryptophan synthase alpha chain
EVM0002874	0	0	0	0	0	0	0	0	0.2	0.79	0.21	0.21	1.57	0.21	3.46	4.09	1.97	5.44	-5.46593	5.55674e-07	down	--	--	PREDICTED: putative ribonuclease H protein At1g65750 [Prunus mume]	RecName: Full=Putative ribonuclease H protein At1g65750; EC=3.1.26.4;	SubName: Full=Uncharacterized protein {ECO:0000313|EMBL:EMJ15939.1};	FOG: Reverse transcriptase	GO:0046872,metal ion binding; GO:0003676,nucleic acid binding; GO:0004523,RNA-DNA hybrid ribonuclease activity	PF13456.6:Reverse transcriptase-like
EVM0002882	0	0	0	0	0	0	0	0	0	0.43	1.06	0.15	2.9	2.23	5.52	0.41	0.35	1.96	-7.09084	4.88689e-11	down	K00799 glutathione S-transferase [EC:2.5.1.18] | (RefSeq) glutathione S-transferase U10-like (A)	ko00480: Glutathione metabolism	PREDICTED: glutathione S-transferase U10-like [Prunus mume]	RecName: Full=Glutathione S-transferase U10; Short=AtGSTU10; EC=2.5.1.18; AltName: Full=GST class-tau member 10;	SubName: Full=Uncharacterized protein {ECO:0000313|EMBL:EMJ10152.1};	Glutathione S-transferase	GO:0005737,cytoplasm; GO:0005829,cytosol; GO:0004364,glutathione transferase activity; GO:0006749,glutathione metabolic process; GO:0009407,toxin catabolic process	PF02798.20:Glutathione S-transferase, N-terminal domain
EVM0002888	30.62	27.69	26.22	7.52	7.83	8.4	6.02	9.58	11.75	3.37	3.4	3.32	2.19	1.57	2.42	1	1.09	1.84	2.63138	4.53295e-18	up	K22683 aspartyl protease family protein [EC:3.4.23.-] | (RefSeq) aspartyl protease family protein 2-like (A)	--	aspartyl protease family protein 2-like [Prunus avium]	RecName: Full=Aspartyl protease family protein 2 {ECO:0000305}; EC=3.4.23.- {ECO:0000305}; Flags: Precursor;	SubName: Full=Uncharacterized protein {ECO:0000313|EMBL:ONI23432.1};	Aspartyl protease	GO:0016020,membrane; GO:0009505,plant-type cell wall; GO:0004190,aspartic-type endopeptidase activity; GO:0030163,protein catabolic process; GO:0006508,proteolysis; GO:0080167,response to karrikin	PF14543.6:Xylanase inhibitor N-terminal
EVM0002897	1.78	3.05	2.43	17.85	21.8	13.41	15.54	10.16	11.36	0.17	0	0	0	0	0	0	0	0	8.08061	4.6679e-18	up	--	--	hypothetical protein PRUPE_4G169400 [Prunus persica]	--	SubName: Full=Uncharacterized protein {ECO:0000313|EMBL:ONI12510.1};	--	--	--
EVM0002898	4.54	6.32	8.73	5.61	6.78	5.81	2.03	3.38	2.17	1.94	0.97	2.03	0.52	0	0.75	0.39	0.43	0	2.68929	2.61239e-08	up	--	--	uncharacterized protein LOC110744553 isoform X1 [Prunus avium]	--	SubName: Full=Uncharacterized protein {ECO:0000313|EMBL:EMJ20444.1};	--	--	--
EVM0002903	54.16	61.01	61.65	27.31	23.44	24.16	17.96	21.18	14.47	22.3	21.26	25.71	1.48	1.37	1.96	3.84	2.44	4.38	1.84638	0.000411995	up	K02897 large subunit ribosomal protein L25 | (RefSeq) uncharacterized protein LOC18771252 (A)	ko03010: Ribosome	uncharacterized protein LOC18771252 [Prunus persica]	--	SubName: Full=Uncharacterized protein {ECO:0000313|EMBL:ONH96569.1};	--	GO:0005840,ribosome; GO:0008097,5S rRNA binding; GO:0003735,structural constituent of ribosome; GO:0006412,translation	PF14693.6:Ribosomal protein TL5, C-terminal domain
EVM0002913	13.36	11.82	13.68	5.78	5.68	7.04	5.28	5.44	4.81	3.89	4.51	4.36	1.95	1.74	1	2.21	2.64	2.25	1.53088	1.06576e-11	up	K12524 bifunctional aspartokinase / homoserine dehydrogenase 1 [EC:2.7.2.4 1.1.1.3] | (RefSeq) bifunctional aspartokinase/homoserine dehydrogenase 1, chloroplastic-like isoform X1 (A)	ko00260: Glycine, serine and threonine metabolism; ko00261: Monobactam biosynthesis; ko00270: Cysteine and methionine metabolism; ko00300: Lysine biosynthesis; ko01230: Biosynthesis of amino acids	bifunctional aspartokinase/homoserine dehydrogenase 1, chloroplastic-like isoform X1 [Prunus avium]	RecName: Full=Bifunctional aspartokinase/homoserine dehydrogenase 2, chloroplastic; Short=AK-HD 2; Short=AK-HSDH 2; AltName: Full=Beta-aspartyl phosphate homoserine 2; Includes: RecName: Full=Aspartokinase; EC=2.7.2.4; Includes: RecName: Full=Homoserine dehydrogenase; EC=1.1.1.3; Flags: Precursor;	SubName: Full=Uncharacterized protein {ECO:0000313|EMBL:ONH89650.1};	--	GO:0009507,chloroplast; GO:0009570,chloroplast stroma; GO:0004072,aspartate kinase activity; GO:0005524,ATP binding; GO:0004412,homoserine dehydrogenase activity; GO:0050661,NADP binding; GO:0009090,homoserine biosynthetic process; GO:0009089,lysine biosynthetic process via diaminopimelate; GO:0009086,methionine biosynthetic process; GO:0009088,threonine biosynthetic process	PF00742.19:Homoserine dehydrogenase
EVM0002938	2.82	4.37	3.75	10.28	10.97	7.69	17.49	10.6	11.92	0.58	2.61	0.76	4.92	2.58	2.22	2.5	1.63	5.2	1.89223	0.000118271	up	--	--	--	--	--	--	--	--
EVM0002943	4.03	2.27	1.87	82.44	76.39	74.36	137.01	121.25	145.75	0.9	0.95	1.5	20.18	23.45	18.01	13.49	10.28	12.85	2.7779	0.000499681	up	--	--	uncharacterized protein LOC110756261 [Prunus avium]	--	SubName: Full=Uncharacterized protein {ECO:0000313|EMBL:ONI16353.1};	--	--	--
EVM0002954	59.44	65.92	63.97	64.58	68.81	67.79	52.43	54.16	51.08	113.47	109.18	119.85	68.33	71.09	70.28	315.88	291.86	324.44	-1.39389	9.07781e-06	down	K12890 splicing factor, arginine/serine-rich 1 | (RefSeq) uncharacterized protein LOC103422586 isoform X1 (A)	ko03040: Spliceosome	uncharacterized protein LOC110753597 [Prunus avium]	--	SubName: Full=Uncharacterized protein {ECO:0000313|EMBL:EMJ23315.1};	--	--	--
EVM0002958	5.21	5.88	6.01	1.77	1.46	1.48	1.1	1.19	1.4	5.92	4.75	3.74	2.46	2.73	2.96	7.77	8.7	8.18	-1.01656	0.00238281	down	K14640 solute carrier family 20 (sodium-dependent phosphate transporter) | (RefSeq) inorganic phosphate transporter 2-1, chloroplastic (A)	--	inorganic phosphate transporter 2-1, chloroplastic [Prunus avium]	RecName: Full=Inorganic phosphate transporter 2-1, chloroplastic; AltName: Full=H(+)/Pi cotransporter; Short=AtPht2;1; Flags: Precursor;	RecName: Full=Phosphate transporter {ECO:0000256|RuleBase:RU363058};	Na+/Pi symporter	GO:0009507,chloroplast; GO:0009941,chloroplast envelope; GO:0009706,chloroplast inner membrane; GO:0005887,integral component of plasma membrane; GO:0005315,inorganic phosphate transmembrane transporter activity; GO:0009673,low-affinity phosphate transmembrane transporter activity; GO:0015293,symporter activity; GO:0006817,phosphate ion transport	PF01384.20:Phosphate transporter family
EVM0002982	0.24	0.39	0.25	0.11	0.21	0.27	0.15	0.25	0.26	0.12	0.25	0.07	1.4	0.9	1.45	0.24	0.55	0.36	-1.44651	0.00792058	down	K20606 mitogen-activated protein kinase kinase kinase ANP1 [EC:2.7.11.25] | (RefSeq) receptor-like serine/threonine-protein kinase SD1-7 isoform X1 (A)	ko04016: MAPK signaling pathway - plant	G-type lectin S-receptor-like serine/threonine-protein kinase At4g27290 isoform X1 [Prunus avium]	RecName: Full=G-type lectin S-receptor-like serine/threonine-protein kinase At4g27290; EC=2.7.11.1; Flags: Precursor;	SubName: Full=Uncharacterized protein {ECO:0000313|EMBL:EMJ13696.1};	--	GO:0005886,plasma membrane; GO:0005524,ATP binding; GO:0005516,calmodulin binding; GO:0030246,carbohydrate binding; GO:0004674,protein serine/threonine kinase activity; GO:0006468,protein phosphorylation; GO:0048544,recognition of pollen	PF07714.17:Protein tyrosine kinase
EVM0002984	0.08	0.07	0.07	0.73	0.3	0.46	0.16	0.44	0.74	0.89	1.02	0.85	0.67	0.31	0.65	1.79	0.55	1.5	-1.30526	0.0142289	down	--	--	hypothetical protein L484_004430 [Morus notabilis]	--	SubName: Full=Uncharacterized protein {ECO:0000313|EMBL:EXB94239.1};	--	--	PF14367.6:Domain of unknown function (DUF4411)
EVM0002992	12.16	10.72	10.21	1.96	3.08	2.62	0.7	0.79	0.71	0	0	0.14	0	0	0	0	0	0	7.85994	9.18913e-17	up	K16040 trans-resveratrol di-O-methyltransferase [EC:2.1.1.240] | (RefSeq) probable O-methyltransferase 3 (A)	ko00945: Stilbenoid, diarylheptanoid and gingerol biosynthesis	probable O-methyltransferase 3 [Prunus avium]	RecName: Full=Probable O-methyltransferase 3 {ECO:0000303|PubMed:18223037}; Short=HlOMT3 {ECO:0000303|PubMed:18223037}; EC=2.1.1.- {ECO:0000305};	SubName: Full=Uncharacterized protein {ECO:0000313|EMBL:ONI16746.1};	Hydroxyindole-O-methyltransferase and related SAM-dependent methyltransferases	GO:0008171,O-methyltransferase activity; GO:0046983,protein dimerization activity	PF00891.18:O-methyltransferase domain
EVM0003006	1.36	1.4	1.53	0.11	0.07	0.11	0.04	0	0.11	0	0.08	0.19	0	0	0	0.04	0.13	0.3	2.43586	0.0164615	up	K01285 lysosomal Pro-X carboxypeptidase [EC:3.4.16.2] | (RefSeq) lysosomal Pro-X carboxypeptidase-like (A)	--	lysosomal Pro-X carboxypeptidase-like [Prunus avium]	RecName: Full=Probable serine protease EDA2; EC=3.4.-.-; AltName: Full=Protein EMBRYO SAC DEVELOPMENT ARREST 2; Flags: Precursor;	SubName: Full=Uncharacterized protein {ECO:0000313|EMBL:EMJ09092.1};	Prolylcarboxypeptidase (angiotensinase C)	GO:0005576,extracellular region; GO:0008239,dipeptidyl-peptidase activity; GO:0008236,serine-type peptidase activity; GO:0009561,megagametogenesis; GO:0006508,proteolysis	PF05577.12:Serine carboxypeptidase S28
EVM0003008	8.33	6.77	6.61	35.37	36.71	33.23	40.44	34.3	33.04	37.29	35.51	29.79	94.8	131.03	113.97	42.35	45.55	31.05	-1.18522	0.0169517	down	K13416 brassinosteroid insensitive 1-associated receptor kinase 1 [EC:2.7.10.1 2.7.11.1] | (RefSeq) somatic embryogenesis receptor kinase 4-like isoform X1 (A)	ko04016: MAPK signaling pathway - plant; ko04075: Plant hormone signal transduction; ko04626: Plant-pathogen interaction	rust resistance kinase Lr10-like isoform X2 [Prunus persica]	RecName: Full=Rust resistance kinase Lr10 {ECO:0000312|EMBL:AAC49629.1}; EC=2.7.11.1; AltName: Full=Probable receptor-like serine/threonine-protein kinase LRK10; Flags: Precursor;	SubName: Full=Uncharacterized protein {ECO:0000313|EMBL:ONI27384.1};	--	GO:0016021,integral component of membrane; GO:0005886,plasma membrane; GO:0005524,ATP binding; GO:0004674,protein serine/threonine kinase activity	PF07714.17:Protein tyrosine kinase
EVM0003012	112.97	86	86.1	10.4	11.18	11.25	6.64	5.47	9.53	22.21	21.82	8.02	2.99	3.31	2.88	7.28	2.3	5.36	1.97235	0.000868986	up	--	--	uncharacterized protein LOC110765354 [Prunus avium]	--	SubName: Full=Uncharacterized protein {ECO:0000313|EMBL:EMJ04024.1};	--	--	--
EVM0003018	0.98	1.03	1.64	0.14	0.1	0.14	0.18	0.14	0.1	0.14	0.18	0	0.04	0.04	0.04	0.08	0.13	0.12	2.36017	0.000445812	up	K17710 pentatricopeptide repeat domain-containing protein 1 | (RefSeq) pentatricopeptide repeat-containing protein At1g62930, chloroplastic-like isoform X1 (A)	--	hypothetical protein PRUPE_6G090600 [Prunus persica]	RecName: Full=Putative pentatricopeptide repeat-containing protein At1g12700, mitochondrial; Flags: Precursor;	SubName: Full=Uncharacterized protein {ECO:0000313|EMBL:ONI00470.1};	FOG: PPR repeat	GO:0005739,mitochondrion; GO:0004519,endonuclease activity; GO:0003723,RNA binding; GO:0080156,mitochondrial mRNA modification; GO:0006397,mRNA processing	PF13041.6:PPR repeat family
EVM0003022	39.57	40.72	42.79	9.03	8.44	9.84	17.1	16.68	13.65	11.67	10.8	16.32	46.46	50.59	47.55	143.91	125.19	121.78	-1.6744	0.000580748	down	--	--	nucleolin-like [Prunus avium]	RecName: Full=B-box zinc finger protein 32 {ECO:0000303|PubMed:19920209}; AltName: Full=EIP6, EMF1-INTERACTING PROTEIN 6;	SubName: Full=Uncharacterized protein {ECO:0000313|EMBL:ONI12938.1};	--	GO:0005737,cytoplasm; GO:0005634,nucleus; GO:0003700,DNA-binding transcription factor activity; GO:0008270,zinc ion binding; GO:0009785,blue light signaling pathway; GO:0045892,negative regulation of transcription, DNA-templated; GO:0009640,photomorphogenesis; GO:0010017,red or far-red light signaling pathway; GO:0009909,regulation of flower development; GO:0006355,regulation of transcription, DN…	PF00643.24:B-box zinc finger
EVM0003027	2.34	2.74	3.36	0.26	0.74	0.49	0.41	0.6	0.26	3.86	4.59	3.76	2.15	1.54	1.8	1.54	2.75	2.12	-1.26277	0.00239809	down	K02836 peptide chain release factor 2 | (RefSeq) peptide chain release factor PrfB1, chloroplastic isoform X1 (A)	--	peptide chain release factor PrfB3, chloroplastic isoform X2 [Prunus avium]	RecName: Full=Peptide chain release factor PrfB3, chloroplastic {ECO:0000303|PubMed:21771930}; Short=AtPrfB3 {ECO:0000303|PubMed:21771930}; Flags: Precursor;	SubName: Full=Uncharacterized protein {ECO:0000313|EMBL:EMJ16658.1};	Mitochondrial polypeptide chain release factor	GO:0009507,chloroplast; GO:0009570,chloroplast stroma; GO:0003730,mRNA 3'-UTR binding; GO:0043565,sequence-specific DNA binding; GO:0003747,translation release factor activity; GO:0009658,chloroplast organization; GO:0040008,regulation of growth; GO:0043488,regulation of mRNA stability	PF03462.18:PCRF domain
EVM0003031	22.92	23.78	23.95	0.86	0.46	0.14	0.38	0.14	0.6	1.61	1.89	1.49	0.1	0	0.05	0.21	0.34	0.55	3.31857	0.000548818	up	K04079 molecular chaperone HtpG | (RefSeq) F-box/kelch-repeat protein At3g06240-like isoform X1 (A)	ko04141: Protein processing in endoplasmic reticulum; ko04626: Plant-pathogen interaction	PREDICTED: F-box/kelch-repeat protein At3g23880-like isoform X2 [Prunus mume]	RecName: Full=F-box protein CPR1; AltName: Full=Protein CONSTITUTIVE EXPRESSER OF PR GENES 1; AltName: Full=Protein CONSTITUTIVE EXPRESSER OF PR GENES 30 {ECO:0000303|PubMed:19682297};	SubName: Full=Uncharacterized protein {ECO:0000313|EMBL:ONI12205.1};	--	GO:0005737,cytoplasm; GO:0005634,nucleus; GO:0004842,ubiquitin-protein transferase activity; GO:0031348,negative regulation of defense response; GO:0042177,negative regulation of protein catabolic process; GO:0009626,plant-type hypersensitive response; GO:0031146,SCF-dependent proteasomal ubiquitin-dependent protein catabolic process	PF00646.33:F-box domain
EVM0003035	0.15	0.19	0.17	0.12	0.29	0.12	0.28	0.21	0.29	0.34	0.33	0.3	0.6	1.05	1.12	1.18	1.61	1.69	-2.15967	7.45289e-07	down	K13429 chitin elicitor receptor kinase 1 | (RefSeq) lysM domain receptor-like kinase 3 (A)	ko04626: Plant-pathogen interaction	PREDICTED: protein LYK2 [Prunus mume]	RecName: Full=Protein LYK2; AltName: Full=LysM domain receptor-like kinase 2; AltName: Full=LysM-containing receptor-like kinase 2; Flags: Precursor;	SubName: Full=Uncharacterized protein {ECO:0000313|EMBL:ONI19891.1};	Serine/threonine protein kinase	GO:0016021,integral component of membrane; GO:0005886,plasma membrane; GO:0005524,ATP binding; GO:0004675,transmembrane receptor protein serine/threonine kinase activity; GO:0007166,cell surface receptor signaling pathway; GO:0006468,protein phosphorylation	PF00069.25:Protein kinase domain
EVM0003043	3.09	3.22	3.74	0.64	0.52	0.88	0.32	0.27	0.43	0.85	0.75	0.75	0.44	0.24	0.42	0.45	0.34	0.53	1.26658	0.00363228	up	K10406 kinesin family member C2/C3 | (RefSeq) LOW QUALITY PROTEIN: disease resistance protein RPS6-like (A)	--	disease resistance protein RPP4-like [Prunus avium]	RecName: Full=TMV resistance protein N;	SubName: Full=Uncharacterized protein {ECO:0000313|EMBL:ONH92526.1};	--	GO:0005737,cytoplasm; GO:0043531,ADP binding; GO:0005524,ATP binding; GO:0009626,plant-type hypersensitive response; GO:0007165,signal transduction	PF00931.22:NB-ARC domain
EVM0003057	14.88	15.01	13.98	5.04	5.1	4.56	10.14	9.62	9.13	1.64	3.8	3.4	3.48	2.49	2.16	4.65	5.34	5.04	1.4085	5.56693e-08	up	--	--	PREDICTED: protein IQ-DOMAIN 14-like [Prunus mume]	--	SubName: Full=Uncharacterized protein {ECO:0000313|EMBL:EMJ06005.1};	--	--	PF13178.6:Protein of unknown function (DUF4005)
EVM0003062	3.09	1.86	1.86	0.71	0.8	0.79	1.46	1.1	0.88	4.3	3.29	1.87	2.75	3.25	3.39	6.85	5.9	5.61	-1.63151	4.52704e-09	down	--	--	uncharacterized protein LOC110758800 [Prunus avium]	--	SubName: Full=Uncharacterized protein {ECO:0000313|EMBL:EMJ00266.1};	Uncharacterized conserved protein	--	PF02586.14:SOS response associated peptidase (SRAP)
EVM0003070	84.87	88.9	91.84	146.78	143.09	153.5	161.45	147.71	142.3	58.15	55.06	48.31	61.32	59.84	55.62	29.44	30.81	28.73	1.50618	3.05406e-08	up	K13946 auxin influx carrier (AUX1 LAX family) | (RefSeq) auxin transporter-like protein 2 (A)	ko04075: Plant hormone signal transduction	auxin transporter-like protein 2 [Prunus persica]	RecName: Full=Auxin transporter-like protein 2; AltName: Full=AUX1-like protein 2; AltName: Full=MtLAX2;	SubName: Full=Uncharacterized protein {ECO:0000313|EMBL:EMJ06325.1};	Amino acid transporters	GO:0016021,integral component of membrane; GO:0005886,plasma membrane; GO:0015293,symporter activity; GO:0006865,amino acid transport; GO:0009734,auxin-activated signaling pathway	PF01490.18:Transmembrane amino acid transporter protein
EVM0003071	8.75	8.13	8.36	0.08	0.04	0.09	0	0	0	0.04	0.22	0	0	0	0.04	0	0.05	0.1	5.5047	0.000100504	up	K00679 phospholipid:diacylglycerol acyltransferase [EC:2.3.1.158] | (RefSeq) hypothetical protein (A)	ko00561: Glycerolipid metabolism	GDSL esterase/lipase At1g29670-like [Prunus avium]	RecName: Full=GDSL esterase/lipase At1g29670; EC=3.1.1.-; AltName: Full=Extracellular lipase At1g29670; Flags: Precursor;	SubName: Full=Uncharacterized protein {ECO:0000313|EMBL:EMJ02710.1};	--	GO:0048046,apoplast; GO:0005618,cell wall; GO:0009507,chloroplast; GO:0009534,chloroplast thylakoid; GO:0016788,hydrolase activity, acting on ester bonds; GO:0016042,lipid catabolic process	PF00657.22:GDSL-like Lipase/Acylhydrolase
EVM0003072	0.25	0.28	0.32	0	0	0	0	0.07	0.14	0.14	0.38	0.48	0.16	0.33	0.27	1.59	2.2	1.99	-2.98201	0.00015161	down	K23618 acyl-activating enzyme 11/12 [EC:6.2.1.2 6.2.1.-] | (RefSeq) butyrate--CoA ligase AAE11, peroxisomal-like (A)	--	probable acyl-activating enzyme 1, peroxisomal [Prunus persica]	RecName: Full=Probable acyl-activating enzyme 1, peroxisomal; EC=6.2.1.-; AltName: Full=AMP-binding protein 1; Short=AtAMPBP1;	SubName: Full=Uncharacterized protein {ECO:0000313|EMBL:EMJ05006.1};	Acyl-CoA synthetase	GO:0005777,peroxisome; GO:0016874,ligase activity; GO:0006631,fatty acid metabolic process	PF00501.28:AMP-binding enzyme
EVM0003079	10.24	10.33	8.47	5.16	5.42	4.97	5.01	6.79	7.23	25.14	22.92	22.16	15.64	17.97	15.6	22.43	23.19	21.37	-1.56542	2.33561e-51	down	K13176 THO complex subunit 7 | (RefSeq) THO complex subunit 7A (A)	ko03013: RNA transport	THO complex subunit 7A [Prunus persica]	RecName: Full=THO complex subunit 7A; AltName: Full=THO complex subunit 7; Short=AtTHO7;	SubName: Full=Uncharacterized protein {ECO:0000313|EMBL:EMJ01579.1};	Uncharacterized conserved protein	GO:0000781,chromosome, telomeric region; GO:0000347,THO complex; GO:0000445,THO complex part of transcription export complex; GO:0003723,RNA binding; GO:0006406,mRNA export from nucleus; GO:0006397,mRNA processing; GO:0008380,RNA splicing	PF05615.13:Tho complex subunit 7
EVM0003083	19.7	17.19	14.56	1395.1	1264.73	1090.52	1715.46	836.89	1116.81	2525.75	2578.26	2505.82	6311.52	7325.9	6339.66	3617.74	3645.7	2897.97	-2.20803	0.00223742	down	--	--	non-specific lipid-transfer protein [Prunus persica]	RecName: Full=Non-specific lipid-transfer protein 1; Short=LTP 1; Flags: Precursor;	RecName: Full=Non-specific lipid-transfer protein {ECO:0000256|RuleBase:RU000628};	--	GO:0008289,lipid binding; GO:0006869,lipid transport	PF00234.22:Protease inhibitor/seed storage/LTP family
EVM0003097	16.23	16.64	17.68	13.49	17.39	15.53	37.24	35.44	32.09	19.36	17.66	17.98	29.5	28.52	34.78	380.19	387.99	366.75	-2.55196	7.17104e-05	down	K07200 5'-AMP-activated protein kinase, regulatory gamma subunit | (RefSeq) hypothetical protein (A)	--	SNF1-related protein kinase regulatory subunit gamma-1 [Prunus avium]	RecName: Full=SNF1-related protein kinase regulatory subunit gamma-1; Short=AKIN subunit gamma-1; Short=AKING1; Short=AKINgamma1; AltName: Full=CBS domain-containing protein CBSCBS1;	SubName: Full=Uncharacterized protein {ECO:0000313|EMBL:EMJ10364.1};	5'-AMP-activated protein kinase, gamma subunit	GO:0009505,plant-type cell wall; GO:0005524,ATP binding; GO:0003824,catalytic activity; GO:0019887,protein kinase regulator activity; GO:0005975,carbohydrate metabolic process; GO:0006633,fatty acid biosynthetic process; GO:0042128,nitrate assimilation	PF00571.28:CBS domain
EVM0003098	8.22	7.4	7.41	2.45	2.01	3.87	1.75	2.19	2.49	1.73	1.49	0.85	0.49	0.73	1.18	1.18	1.14	1.68	1.7533	1.89427e-09	up	K10085 ER degradation enhancer, mannosidase alpha-like 2 | (RefSeq) alpha-mannosidase I MNS4 (A)	ko04141: Protein processing in endoplasmic reticulum	alpha-mannosidase I MNS4 isoform X2 [Prunus persica]	RecName: Full=Alpha-mannosidase I MNS4; EC=3.2.1.- {ECO:0000269|PubMed:24737672};	RecName: Full=alpha-1,2-Mannosidase {ECO:0000256|RuleBase:RU361193}; EC=3.2.1.- {ECO:0000256|RuleBase:RU361193};	Glycosyl hydrolase, family 47	GO:0005783,endoplasmic reticulum; GO:0005789,endoplasmic reticulum membrane; GO:0016021,integral component of membrane; GO:0004559,alpha-mannosidase activity; GO:0005509,calcium ion binding; GO:0004571,mannosyl-oligosaccharide 1,2-alpha-mannosidase activity; GO:0006491,N-glycan processing; GO:0006486,protein glycosylation; GO:0030433,ubiquitin-dependent ERAD pathway	PF01532.20:Glycosyl hydrolase family 47
EVM0003108	3.65	2.72	2.64	2.05	2.58	1.31	2.53	2.76	1.57	6.24	6.1	5.35	6.55	5.31	6.02	6.49	6.87	5.82	-1.34438	2.91006e-19	down	K03217 YidC/Oxa1 family membrane protein insertase | (RefSeq) mitochondrial inner membrane protein OXA1-like (A)	ko03060: Protein export	ALBINO3-like protein 2, chloroplastic [Prunus avium]	RecName: Full=ALBINO3-like protein 3, mitochondrial; Flags: Precursor;	SubName: Full=Uncharacterized protein {ECO:0000313|EMBL:ONI05153.1};	Inner membrane protein translocase involved in respiratory chain assembly	GO:0016021,integral component of membrane; GO:0005743,mitochondrial inner membrane; GO:0005739,mitochondrion; GO:0051205,protein insertion into membrane	PF07719.17:Tetratricopeptide repeat
EVM0003110	17.69	32.86	37.38	9.36	9.8	13.17	6.42	7.5	8.89	7.61	1.34	4.64	1.91	0	1.15	2.18	1.58	2.77	2.5474	2.17114e-08	up	--	--	hypothetical protein PRUPE_8G238500 [Prunus persica]	--	SubName: Full=Uncharacterized protein {ECO:0000313|EMBL:EMJ00740.1};	--	--	--
EVM0003116	2.35	2.82	2.97	0.33	0.32	0.27	0.17	0.23	0.21	0.11	0.35	0.15	0.18	0.11	0.17	0.24	0.2	0.19	2.25988	3.16494e-05	up	K00695 sucrose synthase [EC:2.4.1.13] | (GenBank) sucrose synthase (A)	ko00500: Starch and sucrose metabolism	TMV resistance protein N isoform X2 [Prunus persica]	RecName: Full=TMV resistance protein N;	SubName: Full=Uncharacterized protein {ECO:0000313|EMBL:EMJ28030.1};	--	GO:0005737,cytoplasm; GO:0043531,ADP binding; GO:0005524,ATP binding; GO:0009626,plant-type hypersensitive response; GO:0007165,signal transduction	PF01582.20:TIR domain
EVM0003120	0	0	0	0	0.13	0.07	0.07	0.06	0.32	0	0.13	0	0	0.33	0	26.06	24.31	26.96	-6.69472	2.45246e-05	down	K15095 (+)-neomenthol dehydrogenase [EC:1.1.1.208] | (RefSeq) uncharacterized protein LOC110759311 (A)	ko00902: Monoterpenoid biosynthesis	uncharacterized protein LOC110759314 [Prunus avium]	RecName: Full=(+)-neomenthol dehydrogenase {ECO:0000303|PubMed:18599651}; EC=1.1.1.- {ECO:0000269|PubMed:21169366}; EC=1.1.1.208 {ECO:0000269|PubMed:18599651}; AltName: Full=Menthone:neomenthol reductase; AltName: Full=Short-chain dehydrogenase/reductase 1; Short=AtSDR1;	SubName: Full=Uncharacterized protein {ECO:0000313|EMBL:ONI22962.1};	Dehydrogenases with different specificities (related to short-chain alcohol dehydrogenases)	GO:0005737,cytoplasm; GO:0047501,(+)-neomenthol dehydrogenase activity; GO:0006952,defense response	PF00106.25:short chain dehydrogenase
EVM0003123	8.27	7.19	7.7	0.92	1.54	1.83	2.95	3.94	2.12	0	0.37	0.25	0.8	0.49	0	0	0.15	0.7	3.5862	9.68501e-10	up	K20623 typhasterol/6-deoxotyphasterol 2alpha-hydroxylase | (RefSeq) cytochrome P450 71A1-like (A)	ko00905: Brassinosteroid biosynthesis	flavonoid 3'-monooxygenase-like [Prunus avium]	RecName: Full=Cytochrome P450 98A2; EC=1.14.-.-;	SubName: Full=Uncharacterized protein {ECO:0000313|EMBL:ONH97572.1};	Cytochrome P450 CYP2 subfamily	GO:0016021,integral component of membrane; GO:0016020,membrane; GO:0020037,heme binding; GO:0005506,iron ion binding; GO:0016709,oxidoreductase activity, acting on paired donors, with incorporation or reduction of molecular oxygen, NAD(P)H as one donor, and incorporation of one atom of oxygen; GO:0009809,lignin biosynthetic process	PF00067.22:Cytochrome P450
EVM0003124	588.68	581.44	566.38	463.14	448.48	455.76	407.04	401.92	414.76	349.26	357.03	326.43	240.29	220.61	227.32	77.52	77.49	82.78	1.14461	6.9975e-05	up	K13379 reversibly glycosylated polypeptide / UDP-arabinopyranose mutase [EC:2.4.1.- 5.4.99.30] | (RefSeq) alpha-1,4-glucan-protein synthase [UDP-forming] 2 (A)	ko00520: Amino sugar and nucleotide sugar metabolism	alpha-1,4-glucan-protein synthase [UDP-forming]	RecName: Full=Probable UDP-arabinopyranose mutase 1 {ECO:0000305}; EC=5.4.99.30 {ECO:0000250|UniProtKB:Q8H8T0}; AltName: Full=Reversibly glycosylated polypeptide 1 {ECO:0000303|PubMed:9207152}; Short=RGP1 {ECO:0000303|PubMed:9207152}; AltName: Full=UDP-L-arabinose mutase 1 {ECO:0000305}; AltName: Full=UDP-glucose:protein transglucosylase {ECO:0000305}; Short=UPTG {ECO:0000305};	SubName: Full=Uncharacterized protein {ECO:0000313|EMBL:EMJ10478.1};	--	GO:0005618,cell wall; GO:0005576,extracellular region; GO:0005794,Golgi apparatus; GO:0009506,plasmodesma; GO:0052691,UDP-arabinopyranose mutase activity; GO:0071555,cell wall organization; GO:0030244,cellulose biosynthetic process; GO:0071669,plant-type cell wall organization or biogenesis; GO:0006486,protein glycosylation	PF03214.13:Reversibly glycosylated polypeptide
EVM0003127	13.57	13.6	12.75	7.94	7.08	5.73	15.81	11.28	13.02	40.61	42.84	43.79	26.9	31.56	25.97	50.49	46.18	51.69	-1.80944	5.36295e-20	down	K16281 RING-H2 zinc finger protein RHA1 | (RefSeq) E3 ubiquitin-protein ligase RHA1B-like (A)	--	E3 ubiquitin-protein ligase RHA1B-like [Prunus avium]	RecName: Full=E3 ubiquitin-protein ligase RHA1B {ECO:0000305}; EC=2.3.2.27; AltName: Full=RING-H2 finger A1b {ECO:0000303|PubMed:9781696}; AltName: Full=RING-H2 zinc finger protein RHA1b {ECO:0000305}; AltName: Full=RING-type E3 ubiquitin transferase RHA1B {ECO:0000305};	SubName: Full=Uncharacterized protein {ECO:0000313|EMBL:EMJ10904.1};	FOG: Predicted E3 ubiquitin ligase	GO:0046872,metal ion binding; GO:0061630,ubiquitin protein ligase activity; GO:0004842,ubiquitin-protein transferase activity; GO:0043161,proteasome-mediated ubiquitin-dependent protein catabolic process; GO:0016567,protein ubiquitination; GO:0046686,response to cadmium ion; GO:0010200,response to chitin	PF13639.6:Ring finger domain
EVM0003128	0	0.05	0	0.02	0	0	0.03	0.05	0	0.29	0.03	0	0	0	0	0.64	0.63	1.07	-4.11985	0.00415248	down	K01183 chitinase [EC:3.2.1.14] | (RefSeq) chitotriosidase-1-like (A)	ko00520: Amino sugar and nucleotide sugar metabolism	G-type lectin S-receptor-like serine/threonine-protein kinase At4g03230 [Prunus avium]	RecName: Full=G-type lectin S-receptor-like serine/threonine-protein kinase At1g67520; EC=2.7.11.1; Flags: Precursor;	SubName: Full=Uncharacterized protein {ECO:0000313|EMBL:ONH98631.1};	--	GO:0016021,integral component of membrane; GO:0005886,plasma membrane; GO:0005524,ATP binding; GO:0005516,calmodulin binding; GO:0030246,carbohydrate binding; GO:0004674,protein serine/threonine kinase activity; GO:0006468,protein phosphorylation	PF00704.28:Glycosyl hydrolases family 18
EVM0003131	4.78	4.52	4.86	1.25	1.53	1.34	1.33	1.08	0.94	1.46	0.72	1.35	0.39	0.38	0.4	0.4	0.52	0.5	1.7168	6.02859e-07	up	K01148 poly(A)-specific ribonuclease [EC:3.1.13.4] | (RefSeq) LOC109744586; uncharacterized CRM domain-containing protein At3g25440, chloroplastic isoform X1 (A)	ko03018: RNA degradation	CRM-domain containing factor CFM2, chloroplastic isoform X1 [Prunus persica]	RecName: Full=CRM-domain containing factor CFM2, chloroplastic {ECO:0000305}; AltName: Full=Protein CRM FAMILY MEMBER 2 {ECO:0000303|PubMed:18065687}; Short=AtCFM2 {ECO:0000303|PubMed:18065687}; Flags: Precursor;	SubName: Full=Uncharacterized protein {ECO:0000313|EMBL:ONI19413.1};	Poly(A)-specific exoribonuclease PARN	GO:0009570,chloroplast stroma; GO:0030529,NA; GO:0009532,plastid stroma; GO:0003723,RNA binding; GO:0000372,Group I intron splicing; GO:0000373,Group II intron splicing; GO:0006397,mRNA processing	PF01985.21:CRS1 / YhbY (CRM) domain
EVM0003135	3.19	3.48	3.42	1.37	1.84	2.13	1.32	2	1.64	2.36	1.95	1.3	4.75	6.26	5.95	8.65	10.55	8.24	-1.38023	9.96201e-05	down	K13457 disease resistance protein RPM1 | (RefSeq) disease resistance protein RPM1 (A)	ko04626: Plant-pathogen interaction	putative NBS-LRR type disease resistance protein [Prunus persica]	RecName: Full=Disease resistance protein RPM1; AltName: Full=Resistance to Pseudomonas syringae protein 3;	SubName: Full=Putative NBS-LRR type disease resistance protein {ECO:0000313|EMBL:AAT09451.1};	Apoptotic ATPase	GO:0012505,endomembrane system; GO:0019897,extrinsic component of plasma membrane; GO:0005886,plasma membrane; GO:0043531,ADP binding; GO:0005524,ATP binding; GO:0000166,nucleotide binding; GO:0009626,plant-type hypersensitive response; GO:0007165,signal transduction	PF00931.22:NB-ARC domain
EVM0003138	0.64	0.42	0.53	0.12	0.09	0.26	0.29	0.55	0.63	1.94	2.22	1.18	3.32	3.69	3.88	8.53	7.43	6.97	-3.49287	3.73012e-16	down	--	--	hypothetical protein PRUPE_7G210300 [Prunus persica]	--	SubName: Full=Uncharacterized protein {ECO:0000313|EMBL:ONH97787.1};	--	--	--
EVM0003148	0	0.1	0.05	0.1	0.05	0	0	0	0	0.05	0.11	0	0.34	0.42	0.22	12.31	9.56	10.18	-6.84592	8.21011e-08	down	K13229 2,4-dihydroxy-1,4-benzoxazin-3-one-glucoside dioxygenase [EC:1.14.11.59] | (RefSeq) LOC109766943; DIBOA-glucoside dioxygenase BX6-like (A)	ko00402: Benzoxazinoid biosynthesis	1-aminocyclopropane-1-carboxylate oxidase homolog 1-like [Prunus avium]	RecName: Full=1-aminocyclopropane-1-carboxylate oxidase homolog 1;	SubName: Full=Uncharacterized protein {ECO:0000313|EMBL:ONI26634.1};	Iron/ascorbate family oxidoreductases	GO:0046872,metal ion binding; GO:0016491,oxidoreductase activity	PF03171.20:2OG-Fe(II) oxygenase superfamily
EVM0003149	26.49	25.34	24.73	24.88	22.91	22.92	31.92	34.57	30.87	30.96	31.04	37.72	82.94	89.71	89.16	75.61	73.72	72.75	-1.25537	1.03034e-05	down	K06634 cyclin H | (RefSeq) uncharacterized protein LOC104414823 isoform X1 (A)	ko03022: Basal transcription factors; ko03420: Nucleotide excision repair	uncharacterized protein LOC110773874 [Prunus avium]	--	SubName: Full=Uncharacterized protein {ECO:0000313|EMBL:EMJ02247.1};	--	--	--
EVM0003150	0.49	0.29	0.34	0.03	0.08	0.06	0.14	0.08	0.05	0.75	1.22	0.67	0.85	0.89	1.31	0.74	1.2	0.67	-2.53887	2.52694e-11	down	K17710 pentatricopeptide repeat domain-containing protein 1 | (RefSeq) TPR-like protein (A)	--	pentatricopeptide repeat-containing protein At5g02830, chloroplastic isoform X1 [Prunus avium]	RecName: Full=Pentatricopeptide repeat-containing protein At5g02830, chloroplastic; Flags: Precursor;	SubName: Full=Uncharacterized protein {ECO:0000313|EMBL:ONI03174.1};	FOG: PPR repeat	GO:0009507,chloroplast; GO:0043231,intracellular membrane-bounded organelle; GO:0004519,endonuclease activity; GO:0003723,RNA binding; GO:0009451,RNA modification	PF13041.6:PPR repeat family
EVM0003157	5.9	9.38	10.39	5.61	5.53	3.34	5.98	5.27	5.06	1.9	0.85	1.38	1.65	0.23	0.48	1.59	1.37	2.01	2.29106	1.18107e-16	up	K00857 thymidine kinase [EC:2.7.1.21] | (RefSeq) thymidine kinase a (A)	ko00240: Pyrimidine metabolism	thymidine kinase a [Prunus avium]	RecName: Full=Thymidine kinase; EC=2.7.1.21;	RecName: Full=Thymidine kinase {ECO:0000256|RuleBase:RU000544}; EC=2.7.1.21 {ECO:0000256|RuleBase:RU000544};	Thymidine kinase	GO:0005524,ATP binding; GO:0042802,identical protein binding; GO:0046872,metal ion binding; GO:0004797,thymidine kinase activity; GO:0071897,DNA biosynthetic process; GO:0006259,DNA metabolic process; GO:0006302,double-strand break repair; GO:0010225,response to UV-C; GO:0046104,thymidine metabolic process	PF00265.18:Thymidine kinase
EVM0003160	120.62	129.11	125.04	14.98	14.45	13.55	6.64	7.9	7.88	20.63	23.34	25.59	0.65	0.96	1	6.14	6.45	6.26	2.10917	0.00216575	up	K13416 brassinosteroid insensitive 1-associated receptor kinase 1 [EC:2.7.10.1 2.7.11.1] | (RefSeq) BRASSINOSTEROID INSENSITIVE 1-associated receptor kinase 1-like (A)	ko04016: MAPK signaling pathway - plant; ko04075: Plant hormone signal transduction; ko04626: Plant-pathogen interaction	rust resistance kinase Lr10-like isoform X2 [Prunus persica]	RecName: Full=Rust resistance kinase Lr10 {ECO:0000312|EMBL:AAC49629.1}; EC=2.7.11.1; AltName: Full=Probable receptor-like serine/threonine-protein kinase LRK10; Flags: Precursor;	SubName: Full=Uncharacterized protein {ECO:0000313|EMBL:ONI27384.1};	--	GO:0016021,integral component of membrane; GO:0005886,plasma membrane; GO:0005524,ATP binding; GO:0004674,protein serine/threonine kinase activity	PF07714.17:Protein tyrosine kinase
EVM0003161	250.63	284.51	302.38	46.36	46.01	51.75	31.01	35.09	32.89	97.08	97.52	116.56	17.6	13.92	14.3	10.13	11.91	15.71	1.31888	0.0186114	up	K15925 alpha-D-xyloside xylohydrolase [EC:3.2.1.177] | (RefSeq) alpha-xylosidase 1 (A)	--	alpha-xylosidase 1 [Prunus avium]	RecName: Full=Alpha-xylosidase 1; EC=3.2.1.177; Flags: Precursor;	SubName: Full=Uncharacterized protein {ECO:0000313|EMBL:ONI31395.1};	Maltase glucoamylase and related hydrolases, glycosyl hydrolase family 31	GO:0048046,apoplast; GO:0005618,cell wall; GO:0009507,chloroplast; GO:0009505,plant-type cell wall; GO:0009506,plasmodesma; GO:0061634,alpha-D-xyloside xylohydrolase; GO:0046556,alpha-L-arabinofuranosidase activity; GO:0030246,carbohydrate binding; GO:0009044,xylan 1,4-beta-xylosidase activity; GO:0080176,xyloglucan 1,6-alpha-xylosidase activity; GO:0071555,cell wall organization; GO:0046686,resp…	PF01055.26:Glycosyl hydrolases family 31
EVM0003162	561.7	572.62	565.73	52.17	55.3	46.71	114.97	104.37	102.92	167.76	147.26	168.6	60.84	57.79	49.72	76.99	80.9	99.09	1.08871	0.0133063	up	K12581 CCR4-NOT transcription complex subunit 7/8 | (RefSeq) probable CCR4-associated factor 1 homolog 11 (A)	ko03018: RNA degradation	probable CCR4-associated factor 1 homolog 11 [Prunus avium]	RecName: Full=Probable CCR4-associated factor 1 homolog 11; EC=3.1.13.4;	SubName: Full=Uncharacterized protein {ECO:0000313|EMBL:EMJ06883.1};	mRNA deadenylase subunit	GO:0030015,CCR4-NOT core complex; GO:0005634,nucleus; GO:0000932,P-body; GO:0008408,3'-5' exonuclease activity; GO:0046872,metal ion binding; GO:0004535,poly(A)-specific ribonuclease activity; GO:0003723,RNA binding; GO:0042742,defense response to bacterium; GO:0043928,exonucleolytic nuclear-transcribed mRNA catabolic process involved in deadenylation-dependent decay; GO:0017148,negative regulati…	PF04857.20:CAF1 family ribonuclease
novel.294	7.8	6.94	6.75	0.73	0.53	0.72	0.39	0.5	0.69	0.98	0.81	0.67	0.48	0.36	0.23	0.85	0.93	0.76	7.73114	2.04129e-22	up	K14682 amino-acid N-acetyltransferase [EC:2.3.1.1] | (RefSeq) probable amino-acid acetyltransferase NAGS1, chloroplastic (A)	ko00220: Arginine biosynthesis; ko01210: 2-Oxocarboxylic acid metabolism; ko01230: Biosynthesis of amino acids	glutathione S-transferase T3-like [Prunus avium]	--	SubName: Full=Uncharacterized protein {ECO:0000313|EMBL:ABJ96376.1};	--	--	PF12776.7:Myb/SANT-like DNA-binding domain
EVM0003177	6.13	5.87	6.71	25.21	23.6	22.93	31.06	34.47	29.98	13.71	14.88	18.14	70.03	63.25	67.08	118.4	114.24	119.02	-1.56579	0.00316305	down	--	--	CBS domain-containing protein CBSX5-like [Prunus avium]	RecName: Full=CBS domain-containing protein CBSX5;	SubName: Full=Uncharacterized protein {ECO:0000313|EMBL:EMJ13868.1};	--	--	PF00571.28:CBS domain
EVM0003184	0.88	1.45	1.02	1.39	1.5	2.12	2.8	2.09	1.65	1.49	0.75	1.64	6.84	7.72	9	22.55	23.19	21.3	-2.59384	5.46051e-06	down	K22379 E3 ubiquitin-protein ligase RNFT1 [EC:2.3.2.27] | (RefSeq) RING finger and transmembrane domain-containing protein 2-like isoform X1 (A)	--	PREDICTED: E3 ubiquitin-protein ligase RNF8-B [Prunus mume]	RecName: Full=E3 ubiquitin-protein ligase AIRP2 {ECO:0000305}; EC=2.3.2.27 {ECO:0000269|PubMed:21969385}; AltName: Full=Protein ABA INSENSITIVE RING PROTEIN 2 {ECO:0000303|PubMed:21969385}; Short=AtAIRP2 {ECO:0000303|PubMed:21969385}; AltName: Full=RING-type E3 ubiquitin transferase AIRP2 {ECO:0000305};	SubName: Full=Uncharacterized protein {ECO:0000313|EMBL:EMJ06999.1};	Predicted E3 ubiquitin ligase	GO:0005829,cytosol; GO:0061630,ubiquitin protein ligase activity; GO:0009737,response to abscisic acid; GO:0009651,response to salt stress; GO:0006511,ubiquitin-dependent protein catabolic process	PF13920.6:Zinc finger, C3HC4 type (RING finger)
EVM0003193	7.77	4.36	4.05	5.35	2.19	7.76	5.27	3.89	1.77	1.09	2.16	1.42	0.61	3.41	0.3	0.78	1.69	0.65	1.79872	1.1528e-05	up	--	--	pheophytinase, chloroplastic-like [Prunus avium]	RecName: Full=Pheophytinase, chloroplastic; EC=3.1.1.-; AltName: Full=Pheophytin pheophorbide hydrolase; AltName: Full=Protein CO-REGULATED WITH NYE1; Flags: Precursor;	SubName: Full=Uncharacterized protein {ECO:0000313|EMBL:EMJ20204.1};	Predicted hydrolase/acyltransferase (alpha/beta hydrolase superfamily)	GO:0009507,chloroplast; GO:0009570,chloroplast stroma; GO:0009535,chloroplast thylakoid membrane; GO:0080124,pheophytinase activity; GO:0015996,chlorophyll catabolic process	--
EVM0003211	64.98	79.78	74.62	36.25	34.55	29.79	33.63	39.95	39.87	120.91	124.2	144.54	78.73	66.24	69.72	99.37	100.16	131.95	-1.14667	1.3876e-14	down	K02923 large subunit ribosomal protein L38e | (RefSeq) 60S ribosomal protein L38-like (A)	ko03010: Ribosome	hypothetical protein POPTR_0007s01660g [Populus trichocarpa]	RecName: Full=60S ribosomal protein L38;	SubName: Full=Uncharacterized protein {ECO:0000313|EMBL:ABK94468.1};	60S ribosomal protein L38	GO:0022625,cytosolic large ribosomal subunit; GO:0022626,cytosolic ribosome; GO:0003723,RNA binding; GO:0003735,structural constituent of ribosome; GO:0022618,ribonucleoprotein complex assembly; GO:0006412,translation	PF01781.18:Ribosomal L38e protein family
EVM0003216	10.09	8.14	9.53	0.19	0.36	0.3	0.13	0.13	0.03	0.74	1.26	1.25	0.36	0.37	0.46	0.18	0	0	2.34528	0.0151806	up	K01179 endoglucanase [EC:3.2.1.4] | (RefSeq) endoglucanase 17-like (A)	ko00500: Starch and sucrose metabolism	endoglucanase CX [Prunus avium]	RecName: Full=Endoglucanase 1; EC=3.2.1.4; AltName: Full=Abscission cellulase 1; AltName: Full=Endo-1,4-beta-glucanase 1; Flags: Precursor;	RecName: Full=Endoglucanase {ECO:0000256|RuleBase:RU361166}; EC=3.2.1.4 {ECO:0000256|RuleBase:RU361166};	--	GO:0008810,cellulase activity; GO:0030245,cellulose catabolic process; GO:0009835,fruit ripening	PF00759.19:Glycosyl hydrolase family 9
EVM0003218	4.2	5.32	6.36	9.53	7.82	9.51	4.96	4.24	6.15	2.89	2.88	4.04	1.98	0.82	2.01	0.35	0.27	0.37	1.96227	1.45928e-05	up	K05907 adenylyl-sulfate reductase (glutathione) [EC:1.8.4.9] | (RefSeq) 5'-adenylylsulfate reductase 3, chloroplastic (A)	ko00920: Sulfur metabolism	PREDICTED: 5'-adenylylsulfate reductase 1, chloroplastic-like [Prunus mume]	--	SubName: Full=Uncharacterized protein {ECO:0000313|EMBL:ONI18440.1};	--	--	--
EVM0003220	1.71	1.55	1.46	1.53	1.2	0.66	1.46	0.47	1	1.23	0.76	0.83	1.57	3.79	2.78	2.51	6.84	2.23	-1.07961	0.00722874	down	K15196 transcription factor IIIB 90 kDa subunit | (RefSeq) hypothetical protein (A)	--	F-box only protein 6 isoform X1 [Prunus persica]	RecName: Full=F-box only protein 6;	SubName: Full=Uncharacterized protein {ECO:0000313|EMBL:ONI29960.1};	--	GO:0004842,ubiquitin-protein transferase activity; GO:0010305,leaf vascular tissue pattern formation; GO:0010928,regulation of auxin mediated signaling pathway; GO:0031146,SCF-dependent proteasomal ubiquitin-dependent protein catabolic process; GO:0060776,simple leaf morphogenesis	PF00646.33:F-box domain
EVM0003221	0	0	0	0	0	0	0	0	0	6.13	8.53	8.43	22.96	35.73	22.86	4.44	2.01	1.15	-7.80435	3.69788e-14	down	--	--	PREDICTED: uncharacterized protein LOC103336015 [Prunus mume]	--	SubName: Full=Uncharacterized protein {ECO:0000313|EMBL:EMJ02087.1};	--	GO:0003676,nucleic acid binding	PF13456.6:Reverse transcriptase-like
EVM0003226	0.94	2.46	1.32	0.11	0.35	0.48	0	0.4	0.81	7.03	9.14	9.58	1.5	2.95	2.95	0.66	0.65	0.27	-2.42973	0.000313277	down	K01803 triosephosphate isomerase (TIM) [EC:5.3.1.1] | (RefSeq) triosephosphate isomerase, cytosolic (A)	ko00010: Glycolysis / Gluconeogenesis; ko00051: Fructose and mannose metabolism; ko00562: Inositol phosphate metabolism; ko00710: Carbon fixation in photosynthetic organisms; ko01200: Carbon metabolism; ko01230: Biosynthesis of amino acids	PREDICTED: elicitor-responsive protein 3-like [Prunus mume]	RecName: Full=Elicitor-responsive protein 3; Short=OsERG3 {ECO:0000303|PubMed:23456295}; AltName: Full=16 kDa phloem protein; AltName: Full=RPP16;	SubName: Full=Uncharacterized protein {ECO:0000313|EMBL:EMJ19751.1};	Predicted Ca2+-dependent phospholipid-binding protein	GO:0005737,cytoplasm; GO:0006952,defense response	PF00168.30:C2 domain
EVM0003233	12.54	14.32	13.41	7.45	6.67	9.44	11.52	10.37	9.98	9.08	8.31	8.73	19.3	18.08	18.85	39.34	44.3	39.5	-1.12746	0.000719967	down	K03549 KUP system potassium uptake protein | (RefSeq) potassium transporter 8-like (A)	--	potassium transporter 8-like [Prunus avium]	RecName: Full=Potassium transporter 8; Short=AtHAK8; Short=AtPOT8;	RecName: Full=Potassium transporter {ECO:0000256|RuleBase:RU321113};	--	GO:0016021,integral component of membrane; GO:0005886,plasma membrane; GO:0015079,potassium ion transmembrane transporter activity	PF02705.16:K+ potassium transporter
EVM0003234	1.17	1.27	0.88	2.42	1.32	1.95	1.26	1.08	0.73	0	0	0.16	0.06	0	0.06	0.12	0.26	0.31	3.73057	2.03207e-12	up	K23877 xyloglucan O-acetyltransferase | (RefSeq) protein ALTERED XYLOGLUCAN 4-like (A)	--	protein trichome birefringence-like 43 isoform X1 [Prunus avium]	RecName: Full=Protein trichome birefringence-like 43;	SubName: Full=Uncharacterized protein {ECO:0000313|EMBL:ONI16580.1};	--	GO:0005794,Golgi apparatus; GO:0016021,integral component of membrane; GO:0016413,O-acetyltransferase activity; GO:0071554,cell wall organization or biogenesis	PF13839.6:GDSL/SGNH-like Acyl-Esterase family found in Pmr5 and Cas1p
EVM0003235	57.75	57.83	59.1	0.33	0.34	0.64	0.14	0.57	0.27	1.4	0.29	0.53	0.23	0	0.19	0.31	0.42	0.04	5.41406	9.95301e-08	up	K07374 tubulin alpha | (RefSeq) tubulin alpha chain-like (A)	ko04145: Phagosome	tubulin alpha chain [Prunus persica]	RecName: Full=Tubulin alpha chain;	RecName: Full=Tubulin alpha chain {ECO:0000256|RuleBase:RU000352};	Alpha tubulin	GO:0005737,cytoplasm; GO:0005874,microtubule; GO:0005525,GTP binding; GO:0003924,GTPase activity; GO:0005200,structural constituent of cytoskeleton; GO:0007017,microtubule-based process	PF00091.25:Tubulin/FtsZ family, GTPase domain
EVM0003239	41.22	38.25	39.1	13.31	14.7	13.54	7.42	7.73	7.43	15.14	11.35	13.89	1.05	2.05	0.67	1.21	1.7	0.83	1.88699	0.000986871	up	K20888 xyloglucan galactosyltransferase MUR3 [EC:2.4.1.-] | (RefSeq) probable xyloglucan galactosyltransferase GT17 (A)	--	probable xyloglucan galactosyltransferase GT17 [Prunus persica]	RecName: Full=Probable xyloglucan galactosyltransferase GT17 {ECO:0000305}; EC=2.4.1.- {ECO:0000305}; AltName: Full=Glycosyltransferase 17 {ECO:0000303|PubMed:15020758}; Short=AtGT17 {ECO:0000303|PubMed:15020758};	SubName: Full=Uncharacterized protein {ECO:0000313|EMBL:EMJ06318.1};	Acetylglucosaminyltransferase EXT1/exostosin 1	GO:0000139,Golgi membrane; GO:0016021,integral component of membrane; GO:0016757,transferase activity, transferring glycosyl groups; GO:0006486,protein glycosylation	PF03016.15:Exostosin family
EVM0003241	3.07	4.56	4.59	1.29	1.32	0.8	2.02	0.99	1.7	16.96	11.74	12	6.88	5.47	4.12	8.22	6.9	6.8	-2.01611	7.67409e-12	down	--	--	PREDICTED: uncharacterized protein LOC103329508 [Prunus mume]	--	SubName: Full=Uncharacterized protein {ECO:0000313|EMBL:CCB51684.1};	--	--	PF12609.8:Wound-induced protein
EVM0003247	0.66	0.13	0.13	4.74	3.41	3.52	2.18	2.83	3	47.85	47.86	49.48	40.79	47.53	38.52	5.08	6	6.38	-3.673	9.40124e-09	down	K14488 SAUR family protein | (RefSeq) auxin-responsive protein SAUR72-like (A)	ko04075: Plant hormone signal transduction	PREDICTED: auxin-induced protein 6B-like [Prunus mume]	RecName: Full=Auxin-responsive protein SAUR32 {ECO:0000305}; AltName: Full=Protein ABOLISHED APICAL HOOK MAINTENANCE 1 {ECO:0000303|Ref.6}; AltName: Full=Protein SMALL AUXIN UP RNA 32 {ECO:0000303|PubMed:12036261};	SubName: Full=Uncharacterized protein {ECO:0000313|EMBL:EMJ07312.1};	--	GO:0005737,cytoplasm; GO:0005634,nucleus; GO:0009734,auxin-activated signaling pathway; GO:0007275,multicellular organism development; GO:0040008,regulation of growth; GO:1900140,regulation of seedling development	PF02519.14:Auxin responsive protein
EVM0003248	25.47	27.33	24.71	4.56	6.22	6.08	14.47	13.71	12.78	45.07	44.06	39.63	88.84	81.49	81.68	67.62	67.49	78.2	-2.25842	2.67052e-13	down	--	--	LOW QUALITY PROTEIN: transmembrane protein 136-like [Prunus avium]	--	SubName: Full=Uncharacterized protein {ECO:0000313|EMBL:EMJ26246.1};	Uncharacterized conserved protein	GO:0016021,integral component of membrane	PF03798.16:TLC domain
EVM0003250	226.87	262.91	279.49	16.62	16.35	18.86	19.92	24.91	23.08	21.87	19.62	25.44	7	5.85	6.59	11.47	8.87	14.16	2.65519	8.68694e-07	up	--	--	uncharacterized protein LOC110760243 [Prunus avium]	--	SubName: Full=Uncharacterized protein {ECO:0000313|EMBL:ONI11244.1};	--	GO:0016021,integral component of membrane	--
EVM0003251	1.97	1.77	2.04	0.6	0.76	0.45	0.46	0.71	0.45	3.16	2.33	2.17	0.97	1.32	0.9	2.87	3.44	2.8	-1.20201	7.94309e-05	down	K13338 peroxin-1 | (RefSeq) peroxisome biogenesis protein 1 isoform X1 (A)	ko04146: Peroxisome	peroxisome biogenesis protein 1 isoform X1 [Prunus avium]	RecName: Full=Peroxisome biogenesis protein 1; AltName: Full=Peroxin-1; Short=AtPEX1;	SubName: Full=Uncharacterized protein {ECO:0000313|EMBL:EMJ14918.1};	AAA+-type ATPase	GO:0005778,peroxisomal membrane; GO:0005524,ATP binding; GO:0042623,ATPase activity, coupled; GO:0006635,fatty acid beta-oxidation; GO:0016558,protein import into peroxisome matrix	PF00004.29:ATPase family associated with various cellular activities (AAA)
EVM0003258	0.25	0.43	0.12	0.04	0.25	0.21	0.21	0.2	0.08	0.32	0	0.21	0.28	0	0.31	2.79	2.22	2.95	-2.3465	0.00417499	down	K09419 heat shock transcription factor, other eukaryote | (RefSeq) heat stress transcription factor B-3 (A)	--	heat stress transcription factor B-3 [Prunus avium]	RecName: Full=Heat stress transcription factor B-3; Short=AtHsfB3; AltName: Full=AtHsf-05;	SubName: Full=Uncharacterized protein {ECO:0000313|EMBL:ONH95204.1};	Heat shock transcription factor	GO:0005737,cytoplasm; GO:0005634,nucleus; GO:0003700,DNA-binding transcription factor activity; GO:0043565,sequence-specific DNA binding; GO:0046686,response to cadmium ion; GO:0006351,transcription, DNA-templated	PF00447.17:HSF-type DNA-binding
EVM0003266	14.28	11.62	9.58	0	0.14	0	0	0	0	0.41	0.43	0	0	0.43	0	0	0	0	4.47829	0.013603	up	--	--	--	--	--	--	--	--
EVM0003269	0	0	0	0	0	0	0.11	0	0	2.61	7.08	5.36	2.48	3.71	4.9	3.84	5.46	3.99	-7.48927	1.10458e-24	down	--	--	--	--	--	--	--	--
EVM0003271	0	0.07	0	0.09	0	0.05	0	0.05	0	0	0.02	0.17	0.13	0	0.23	1.13	1.11	1.37	-3.98759	0.000674835	down	K15333 tRNA guanosine-2'-O-methyltransferase [EC:2.1.1.34] | (RefSeq) uncharacterized LOC105043884 (A)	--	subtilisin-like protease SBT2.4 [Prunus avium]	RecName: Full=Subtilisin-like protease SBT2.4 {ECO:0000303|PubMed:16193095}; EC=3.4.21.- {ECO:0000305}; AltName: Full=Protein ABNORMAL LEAF SHAPE 1 {ECO:0000303|PubMed:11731449}; AltName: Full=Subtilase subfamily 2 member 4 {ECO:0000303|PubMed:16193095}; Short=AtSBT2.4 {ECO:0000303|PubMed:16193095}; Flags: Precursor;	SubName: Full=Uncharacterized protein {ECO:0000313|EMBL:ONI09875.1};	--	GO:0005576,extracellular region; GO:0004252,serine-type endopeptidase activity; GO:0042335,cuticle development	PF00082.22:Subtilase family
EVM0003281	0.17	0.35	0.19	0.3	0.48	0.23	0.26	0.49	0.31	0	0.35	0.06	2.58	3.11	2.97	17.92	18.58	16.95	-4.41798	1.16189e-07	down	K11717 cysteine desulfurase / selenocysteine lyase [EC:2.8.1.7 4.4.1.16] | (RefSeq) hypothetical protein (A)	ko00450: Selenocompound metabolism	uncharacterized protein LOC110770061 [Prunus avium]	--	SubName: Full=Uncharacterized protein {ECO:0000313|EMBL:ONI14419.1};	Uncharacterized conserved protein with similarity to predicted ATPase of the PP-loop superfamily	GO:0003824,catalytic activity	PF00266.19:Aminotransferase class-V
EVM0003290	2.05	2.19	1.25	0.49	0.63	0.39	0.79	0.37	0.5	5.77	5.31	8.4	3.12	1.05	5.06	10.65	5.78	14.52	-2.8568	3.4155e-11	down	--	--	keratin, type II cytoskeletal 3-like [Prunus avium]	--	SubName: Full=Uncharacterized protein {ECO:0000313|EMBL:EMJ17980.1};	--	GO:0016021,integral component of membrane	--
EVM0003293	0.49	0.85	0.79	0.86	0.88	0.91	0.75	0.31	0.8	0.48	0.84	1.25	0.99	2.41	2.78	1.64	2.48	1.52	-1.13293	0.00308289	down	K03553 recombination protein RecA | (RefSeq) DNA repair protein recA homolog 1, chloroplastic-like (A)	ko03440: Homologous recombination	pheophytinase, chloroplastic-like [Prunus avium]	RecName: Full=Pheophytinase, chloroplastic; EC=3.1.1.-; AltName: Full=Pheophytin pheophorbide hydrolase; AltName: Full=Protein CO-REGULATED WITH NYE1; Flags: Precursor;	SubName: Full=Uncharacterized protein {ECO:0000313|EMBL:EMJ20204.1};	Predicted hydrolase/acyltransferase (alpha/beta hydrolase superfamily)	GO:0009507,chloroplast; GO:0009570,chloroplast stroma; GO:0009535,chloroplast thylakoid membrane; GO:0080124,pheophytinase activity; GO:0015996,chlorophyll catabolic process	--
EVM0003296	42.95	31.33	32.67	50.14	46.43	44.04	29.58	24.86	29.75	19.06	20.56	15.74	10.55	16.39	16.2	7.79	8.38	7.2	1.4694	8.37151e-10	up	K05909 laccase [EC:1.10.3.2] | (RefSeq) laccase-4-like (A)	--	protein FAR-RED ELONGATED HYPOCOTYL 1-like [Prunus avium]	RecName: Full=Protein FAR-RED ELONGATED HYPOCOTYL 1 {ECO:0000303|PubMed:11711433}; AltName: Full=Protein PHYTOCHROME A SIGNAL TRANSDUCTION 3 {ECO:0000303|PubMed:11726703};	SubName: Full=Uncharacterized protein {ECO:0000313|EMBL:ONI03456.1};	--	GO:0005737,cytoplasm; GO:0016604,nuclear body; GO:0005634,nucleus; GO:0042803,protein homodimerization activity; GO:0031048,chromatin silencing by small RNA; GO:0051457,maintenance of protein location in nucleus; GO:0009640,photomorphogenesis; GO:0045893,positive regulation of transcription, DNA-templated; GO:1901000,regulation of response to salt stress; GO:0010029,regulation of seed germination…	--
EVM0003302	6.04	4.33	4.58	0.4	0.25	0.36	0.2	0.28	0.25	0.44	0.49	0.49	0.11	0	0.14	0.72	0.39	0.22	2.24541	0.00159857	up	K13366 polyamine oxidase [EC:1.5.3.14 1.5.3.16 1.5.3.-] | (RefSeq) polyamine oxidase 1 isoform X1 (A)	ko00330: Arginine and proline metabolism; ko00410: beta-Alanine metabolism	polyamine oxidase 1 isoform X1 [Prunus avium]	RecName: Full=Polyamine oxidase 1; Short=AtPAO1; EC=1.5.3.16; AltName: Full=N(1)-acetylpolyamine oxidase; AltName: Full=Spermine oxidase;	SubName: Full=Uncharacterized protein {ECO:0000313|EMBL:EMJ20231.1};	Amine oxidase	GO:0050660,flavin adenine dinucleotide binding; GO:0052895,N1-acetylspermine:oxygen oxidoreductase (N1-acetylspermidine-forming) activity; GO:0052894,norspermine:oxygen oxidoreductase activity; GO:0046592,polyamine oxidase activity; GO:0052901,spermine:oxygen oxidoreductase (spermidine-forming) activity; GO:0006598,polyamine catabolic process; GO:0046208,spermine catabolic process	PF01593.24:Flavin containing amine oxidoreductase
EVM0003305	10.37	8.4	7.33	12.26	14.57	12.21	19.88	16.24	16.93	14.32	12.72	9.7	26.02	35.93	30.66	93.6	98.68	85.06	-1.69335	0.000207701	down	--	--	light-inducible protein CPRF2 [Prunus avium]	RecName: Full=Light-inducible protein CPRF2; AltName: Full=Common plant regulatory factor 2; Short=CPRF-2;	SubName: Full=Uncharacterized protein {ECO:0000313|EMBL:EMJ06376.1};	--	GO:0005634,nucleus; GO:0003677,DNA binding; GO:0003700,DNA-binding transcription factor activity; GO:0006351,transcription, DNA-templated	PF12498.8:Basic leucine-zipper C terminal
EVM0003306	0	0	0	0	0	0	0	0	0	53.16	48.13	42.74	25.43	28.09	28.64	23.35	25.43	26.53	-12.1508	3.85337e-66	down	K20718 LRR receptor-like serine/threonine-protein kinase ERECTA [EC:2.7.11.1] | (RefSeq) LRR receptor-like serine/threonine-protein kinase ERL1 (A)	ko04016: MAPK signaling pathway - plant	piriformospora indica-insensitive protein 2-like [Prunus avium]	RecName: Full=Piriformospora indica-insensitive protein 2; Flags: Precursor;	SubName: Full=Uncharacterized protein {ECO:0000313|EMBL:ONI09065.1};	FOG: Leucine rich repeat	GO:0009507,chloroplast; GO:0005886,plasma membrane; GO:0009610,response to symbiotic fungus; GO:0044403,symbiont process	PF13855.6:Leucine rich repeat
EVM0003309	6.33	4.95	5.12	1.31	1.33	1.65	1.27	1.2	0.85	0.53	0.47	0.43	0.32	0.67	0.47	0.36	0.26	0.21	2.5133	3.27549e-13	up	K10398 kinesin family member 11 | (RefSeq) kinesin-like protein KIN-5B (A)	--	kinesin-like protein KIN-5B [Prunus persica]	RecName: Full=Kinesin-like protein KIN-5B {ECO:0000305}; AltName: Full=AtKRP125a {ECO:0000303|PubMed:11472632};	SubName: Full=Uncharacterized protein {ECO:0000313|EMBL:EMJ09314.1};	Kinesin-like protein	GO:0005737,cytoplasm; GO:0005871,kinesin complex; GO:0005874,microtubule; GO:0005819,spindle; GO:0005524,ATP binding; GO:0008574,ATP-dependent microtubule motor activity, plus-end-directed; GO:0008017,microtubule binding; GO:0007018,microtubule-based movement	PF00225.23:Kinesin motor domain
EVM0003312	0.29	0.56	0.28	0.9	1.38	2.08	0.6	0.9	1.14	0.11	0.6	0.3	0.65	0.72	0.37	0.2	0.28	0.27	1.27692	0.0120263	up	K00430 peroxidase [EC:1.11.1.7] | (RefSeq) peroxidase 6-like (A)	ko00940: Phenylpropanoid biosynthesis	peroxidase 6-like [Prunus avium]	RecName: Full=Peroxidase 41; Short=Atperox P41; EC=1.11.1.7; Flags: Precursor;	RecName: Full=Peroxidase {ECO:0000256|RuleBase:RU362060, ECO:0000256|SAAS:SAAS00709852}; EC=1.11.1.7 {ECO:0000256|RuleBase:RU362060, ECO:0000256|SAAS:SAAS00709852};	--	GO:0005576,extracellular region; GO:0020037,heme binding; GO:0046872,metal ion binding; GO:0004601,peroxidase activity; GO:0042744,hydrogen peroxide catabolic process; GO:0006979,response to oxidative stress	PF00141.23:Peroxidase
EVM0003314	2.28	1.64	2.17	0.1	0.07	0.08	0.13	0.1	0.17	0.27	0.19	0.24	0.06	0.1	0.18	0.19	0.11	0.06	1.99839	0.0016727	up	K10400 kinesin family member 15 | (RefSeq) kinesin-like protein KIN-12C (A)	--	kinesin-like protein KIN-12C [Prunus avium]	RecName: Full=Kinesin-like protein KIN-12C {ECO:0000305}; AltName: Full=Phragmoplast orienting kinesin 1 {ECO:0000303|PubMed:16682350};	SubName: Full=Uncharacterized protein {ECO:0000313|EMBL:ONI27867.1};	--	GO:0005871,kinesin complex; GO:0005874,microtubule; GO:0009524,phragmoplast; GO:0005524,ATP binding; GO:0016887,ATPase activity; GO:0008017,microtubule binding; GO:0003777,microtubule motor activity; GO:0000911,cytokinesis by cell plate formation; GO:0007018,microtubule-based movement; GO:0000281,mitotic cytokinesis	PF00225.23:Kinesin motor domain
EVM0003315	0.45	0.77	0.95	0.51	0.38	0.83	0.74	0.81	0.63	0.47	0.2	0.34	0.21	0.15	0.1	0.38	0.2	0.53	1.271	3.83976e-05	up	K13418 somatic embryogenesis receptor kinase 1 [EC:2.7.10.1 2.7.11.1] | (RefSeq) LRR receptor kinase BAK1-like (A)	--	G-type lectin S-receptor-like serine/threonine-protein kinase At2g19130 isoform X1 [Prunus avium]	RecName: Full=G-type lectin S-receptor-like serine/threonine-protein kinase At2g19130; EC=2.7.11.1; Flags: Precursor;	SubName: Full=Uncharacterized protein {ECO:0000313|EMBL:EMJ16161.1};	--	GO:0016021,integral component of membrane; GO:0005886,plasma membrane; GO:0005524,ATP binding; GO:0005516,calmodulin binding; GO:0030246,carbohydrate binding; GO:0004674,protein serine/threonine kinase activity; GO:0006468,protein phosphorylation; GO:0048544,recognition of pollen	PF00069.25:Protein kinase domain
EVM0003336	28.11	26.98	28.52	23.93	26.26	28.95	30.57	30.41	29.21	41.37	41.8	38.4	59.29	62.9	63.36	75.94	73.73	72.26	-1.05114	7.80142e-08	down	K04498 E1A/CREB-binding protein [EC:2.3.1.48] | (RefSeq) histone acetyltransferase HAC1-like isoform X1 (A)	--	histone acetyltransferase HAC1-like isoform X1 [Prunus avium]	RecName: Full=Histone acetyltransferase HAC1; EC=2.3.1.48 {ECO:0000269|PubMed:11160878};	SubName: Full=Uncharacterized protein {ECO:0000313|EMBL:ONI15164.1};	CREB binding protein/P300 and related TAZ Zn-finger proteins	GO:0005634,nucleus; GO:0004402,histone acetyltransferase activity; GO:0003712,transcription coregulator activity; GO:0008270,zinc ion binding; GO:0006355,regulation of transcription, DNA-templated; GO:0006351,transcription, DNA-templated	PF08214.11:Histone acetylation protein
EVM0003340	198.7	211.33	211.73	12.51	11.68	11.73	13.1	12.54	13.85	12.42	15.29	15.75	7.82	7.55	6.33	11.2	14.81	17.12	2.41919	1.72362e-05	up	--	--	uncharacterized protein LOC110755007 [Prunus avium]	--	SubName: Full=Uncharacterized protein {ECO:0000313|EMBL:EMJ24616.1};	--	GO:0008080,N-acetyltransferase activity	PF13302.7:Acetyltransferase (GNAT) domain
EVM0003341	59.56	48.25	41.32	3.17	3.57	11.38	6.08	5.72	7.43	10.97	7.51	1.01	3.64	2.02	2.46	4.81	4.82	5.39	1.93604	0.000352633	up	--	--	--	--	--	--	--	--
EVM0003357	12.95	9.72	10.22	5.6	7.13	6.34	12.1	10.87	13.28	15.63	13.69	15.32	40.41	27.72	31.24	55.07	52.1	59.18	-1.81649	3.69681e-08	down	K01183 chitinase [EC:3.2.1.14] | (RefSeq) chitotriosidase-1 (A)	ko00520: Amino sugar and nucleotide sugar metabolism	chitotriosidase-1 [Prunus persica]	RecName: Full=Class V chitinase {ECO:0000303|PubMed:22936594}; Short=AtChiC {ECO:0000303|PubMed:22936594}; EC=3.2.1.14 {ECO:0000269|PubMed:21390509, ECO:0000269|PubMed:22936594}; Flags: Precursor;	SubName: Full=Uncharacterized protein {ECO:0000313|EMBL:EMJ04164.1};	Chitinase	GO:0005618,cell wall; GO:0005576,extracellular region; GO:0008061,chitin binding; GO:0004568,chitinase activity; GO:0008843,endochitinase activity; GO:0035885,exochitinase activity; GO:0005975,carbohydrate metabolic process; GO:0006032,chitin catabolic process; GO:0009737,response to abscisic acid; GO:0009753,response to jasmonic acid; GO:0009651,response to salt stress	PF00704.28:Glycosyl hydrolases family 18
EVM0003363	7	7.58	8.29	8.21	8.95	6.48	5.31	5.84	4.53	5.46	2.89	2.94	2.47	3.5	4.42	1.79	2.43	2.42	1.12839	1.21188e-07	up	K16075 magnesium transporter | (RefSeq) magnesium transporter MRS2-4 isoform X1 (A)	--	magnesium transporter MRS2-4 isoform X2 [Prunus avium]	RecName: Full=Magnesium transporter MRS2-4; AltName: Full=Magnesium Transporter 6; Short=AtMGT6;	SubName: Full=Uncharacterized protein {ECO:0000313|EMBL:EMJ24488.1};	Magnesium transporters: CorA family	GO:0016021,integral component of membrane; GO:0005886,plasma membrane; GO:0015095,magnesium ion transmembrane transporter activity	--
EVM0003369	0.46	0.55	0.85	0.34	0.17	0.06	0.12	0.51	0.17	0.28	0.9	0.54	0.71	0.59	0.56	2.15	4.75	3.12	-2.13577	0.000198194	down	K23978 isoamyl acetate esterase [EC:3.1.1.112] | (RefSeq) GDSL esterase/lipase CPRD49-like (A)	--	PREDICTED: GDSL esterase/lipase CPRD49-like [Prunus mume]	RecName: Full=GDSL esterase/lipase CPRD49; EC=3.1.1.-; AltName: Full=Extracellular lipase CPRD49; Flags: Precursor;	SubName: Full=Uncharacterized protein {ECO:0000313|EMBL:EMJ06941.1};	Isoamyl acetate-hydrolyzing esterase	GO:0048046,apoplast; GO:0016787,hydrolase activity; GO:0016042,lipid catabolic process	PF13472.6:GDSL-like Lipase/Acylhydrolase family
EVM0003376	1.97	1.8	1.92	1.06	0.65	1.07	0.77	0.42	0.17	3.62	3.1	1.62	1.12	1.57	1.08	3.26	2.78	1.39	-1.0538	0.00139252	down	K03847 alpha-1,6-mannosyltransferase [EC:2.4.1.260] | (RefSeq) dol-P-Man:Man(7)GlcNAc(2)-PP-Dol alpha-1,6-mannosyltransferase (A)	ko00510: N-Glycan biosynthesis; ko00513: Various types of N-glycan biosynthesis	dol-P-Man:Man(7)GlcNAc(2)-PP-Dol alpha-1,6-mannosyltransferase [Prunus avium]	RecName: Full=Dol-P-Man:Man(7)GlcNAc(2)-PP-Dol alpha-1,6-mannosyltransferase; EC=2.4.1.260; AltName: Full=Alpha-1,6-mannosyltransferase ALG12; AltName: Full=Asparagine-linked glycosylation protein 12; AltName: Full=EMS-mutagenized BRI1 suppressor 4;	RecName: Full=Mannosyltransferase {ECO:0000256|RuleBase:RU363075}; EC=2.4.1.- {ECO:0000256|RuleBase:RU363075};	Protein involved in dolichol pathway for N-glycosylation (mannosyltransferase family)	GO:0005783,endoplasmic reticulum; GO:0005789,endoplasmic reticulum membrane; GO:0016021,integral component of membrane; GO:0052917,dol-P-Man:Man(7)GlcNAc(2)-PP-Dol alpha-1,6-mannosyltransferase activity; GO:0006487,protein N-linked glycosylation; GO:0030433,ubiquitin-dependent ERAD pathway	PF03901.17:Alg9-like mannosyltransferase family
EVM0003380	2.36	1.31	1.41	0	0.04	0.08	0	0	0	0.11	0.16	0.04	0	0	0	0	0	0	3.82185	0.0161188	up	K13420 LRR receptor-like serine/threonine-protein kinase FLS2 [EC:2.7.11.1] | (RefSeq) LRR receptor-like serine/threonine-protein kinase FLS2 (A)	ko04016: MAPK signaling pathway - plant; ko04626: Plant-pathogen interaction	protein TOO MANY MOUTHS [Prunus avium]	RecName: Full=Protein TOO MANY MOUTHS {ECO:0000303|PubMed:11536724}; AltName: Full=Receptor-like protein 17 {ECO:0000303|PubMed:18434605}; Short=AtRLP17 {ECO:0000303|PubMed:18434605}; Flags: Precursor;	SubName: Full=Uncharacterized protein {ECO:0000313|EMBL:ONI17606.1};	FOG: Leucine rich repeat	GO:0031225,anchored component of membrane; GO:0016021,integral component of membrane; GO:0016020,membrane; GO:0005886,plasma membrane; GO:0042277,peptide binding; GO:0004872,NA; GO:0008356,asymmetric cell division; GO:0009737,response to abscisic acid	PF13855.6:Leucine rich repeat
EVM0003384	38.58	30.88	23.71	1.86	2.98	2.45	3.59	3.03	2.72	1.06	2	1.11	1.87	2.47	1.03	2.3	2.94	3.1	2.34825	1.69098e-05	up	--	--	hypothetical protein PRUPE_7G179000 [Prunus persica]	--	SubName: Full=Uncharacterized protein {ECO:0000313|EMBL:ONH97239.1};	--	GO:0016021,integral component of membrane	--
EVM0003387	163.88	184.74	177.64	38.02	41.93	41.91	25.51	26.6	27.62	31.73	33.56	35.38	8.25	6.84	6.15	24.02	28.69	27.75	1.71427	3.24659e-05	up	K05894 12-oxophytodienoic acid reductase [EC:1.3.1.42] | (RefSeq) 12-oxophytodienoate reductase 3 (A)	ko00592: alpha-Linolenic acid metabolism	12-oxophytodienoate reductase 3 [Prunus avium]	RecName: Full=12-oxophytodienoate reductase 3; EC=1.3.1.42; AltName: Full=12-oxophytodienoate-10,11-reductase 3; Short=OPDA-reductase 3; AltName: Full=LeOPR3;	SubName: Full=Uncharacterized protein {ECO:0000313|EMBL:EMJ05582.1};	NADH:flavin oxidoreductase/12-oxophytodienoate reductase	GO:0005622,intracellular; GO:0005777,peroxisome; GO:0016629,12-oxophytodienoate reductase activity; GO:0010181,FMN binding; GO:0042802,identical protein binding; GO:0009695,jasmonic acid biosynthetic process; GO:0055114,oxidation-reduction process; GO:0031408,oxylipin biosynthetic process	PF00724.20:NADH:flavin oxidoreductase / NADH oxidase family
EVM0003388	0.98	1.27	1.56	0.16	0.21	0.41	0.32	0.21	0.14	0.14	0	0	0	0	0.03	0	0.09	0.11	3.71568	5.38346e-07	up	K13416 brassinosteroid insensitive 1-associated receptor kinase 1 [EC:2.7.10.1 2.7.11.1] | (RefSeq) BRASSINOSTEROID INSENSITIVE 1-associated receptor kinase 1 isoform X1 (A)	ko04016: MAPK signaling pathway - plant; ko04075: Plant hormone signal transduction; ko04626: Plant-pathogen interaction	PREDICTED: G-type lectin S-receptor-like serine/threonine-protein kinase RLK1 [Prunus mume]	RecName: Full=G-type lectin S-receptor-like serine/threonine-protein kinase LECRK3 {ECO:0000305}; Short=OsLecRK3 {ECO:0000303|PubMed:25485617}; EC=2.7.11.1 {ECO:0000305}; AltName: Full=OsRLCK135 {ECO:0000305}; Flags: Precursor;	SubName: Full=Uncharacterized protein {ECO:0000313|EMBL:ONH99194.1};	--	GO:0016021,integral component of membrane; GO:0005524,ATP binding; GO:0030246,carbohydrate binding; GO:0004674,protein serine/threonine kinase activity; GO:0006952,defense response	PF00069.25:Protein kinase domain
EVM0003396	2.97	3.07	3.5	1.69	1.98	1.87	1.67	1.86	1.85	4.39	3.95	5.66	5.65	9.99	6.93	7.81	8.27	4.8	-1.55045	2.51789e-13	down	K10950 ERO1-like protein alpha [EC:1.8.4.-] | (RefSeq) endoplasmic reticulum oxidoreductin-1-like (A)	ko04141: Protein processing in endoplasmic reticulum	PREDICTED: LOW QUALITY PROTEIN: endoplasmic reticulum oxidoreductin-1-like [Prunus mume]	RecName: Full=Endoplasmic reticulum oxidoreductin-1; EC=1.8.4.-; Flags: Precursor;	SubName: Full=Uncharacterized protein {ECO:0000313|EMBL:EMJ14724.1};	Endoplasmic reticulum membrane-associated oxidoreductin involved in disulfide bond formation	GO:0005783,endoplasmic reticulum; GO:0005789,endoplasmic reticulum membrane; GO:0016671,oxidoreductase activity, acting on a sulfur group of donors, disulfide as acceptor; GO:0003756,protein disulfide isomerase activity; GO:0015035,protein disulfide oxidoreductase activity; GO:0006464,cellular protein modification process; GO:0034975,protein folding in endoplasmic reticulum; GO:0051604,protein ma…	PF04137.15:Endoplasmic Reticulum Oxidoreductin 1 (ERO1)
EVM0003426	0.33	0.31	0.24	0.32	0.89	0.84	0.08	0.32	0.24	0	0.77	0.59	1.27	1.01	1.4	83.3	82.66	78	-6.05117	1.99906e-09	down	K01183 chitinase [EC:3.2.1.14] | (RefSeq) endochitinase EP3-like (A)	ko00520: Amino sugar and nucleotide sugar metabolism	endochitinase EP3-like [Prunus avium]	RecName: Full=Endochitinase EP3 {ECO:0000303|PubMed:11525512}; EC=3.2.1.14; AltName: Full=Chitinase class IV {ECO:0000303|PubMed:11525512}; Short=AtchitIV {ECO:0000303|PubMed:11525512}; AltName: Full=Protein HOMOLOG OF CARROT EP3-3 CHITINASE {ECO:0000303|PubMed:11525512}; Short=AtEP3 {ECO:0000303|PubMed:11525512}; Flags: Precursor;	SubName: Full=Uncharacterized protein {ECO:0000313|EMBL:EMJ25108.1};	Predicted chitinase	GO:0005618,cell wall; GO:0008061,chitin binding; GO:0004568,chitinase activity; GO:0016998,cell wall macromolecule catabolic process; GO:0006032,chitin catabolic process; GO:0006952,defense response; GO:0000272,polysaccharide catabolic process; GO:0009617,response to bacterium; GO:0009611,response to wounding; GO:0010262,somatic embryogenesis	PF00182.19:Chitinase class I
EVM0003429	59.72	57.91	58.05	11.52	11.99	10.4	14.72	12.65	14.11	19.73	19.95	22.08	7.05	6.94	5.63	4.61	3.65	4.76	1.29353	0.00176557	up	K12135 zinc finger protein CONSTANS | (RefSeq) CONST-BR-1; zinc finger protein CONSTANS (A)	ko04712: Circadian rhythm - plant	B-box zinc finger protein 20 [Prunus avium]	RecName: Full=B-box zinc finger protein 21 {ECO:0000303|PubMed:19920209}; Short=AtBBX21; AltName: Full=Protein LONG HYPOCOTYL UNDER SHADE {ECO:0000303|PubMed:21070414}; AltName: Full=Protein SALT TOLERANCE HOMOLOG 2;	SubName: Full=Uncharacterized protein {ECO:0000313|EMBL:ONI32522.1};	--	GO:0005634,nucleus; GO:0003700,DNA-binding transcription factor activity; GO:0043565,sequence-specific DNA binding; GO:0000989,NA; GO:0008270,zinc ion binding; GO:0009640,photomorphogenesis; GO:0006355,regulation of transcription, DNA-templated; GO:0009641,shade avoidance; GO:0006351,transcription, DNA-templated	PF00643.24:B-box zinc finger
EVM0003435	31.13	25.27	21.25	61.29	70.54	63.12	82.58	68.89	74.4	110.33	122.32	121.7	168.68	239.03	197.52	245.44	231.24	148.85	-1.57111	7.37885e-06	down	--	--	uncharacterized protein At1g32220, chloroplastic [Prunus avium]	RecName: Full=Uncharacterized protein At1g32220, chloroplastic; Flags: Precursor;	SubName: Full=Uncharacterized protein {ECO:0000313|EMBL:EMJ23401.1};	Predicted oxidoreductase	GO:0009507,chloroplast; GO:0010287,plastoglobule; GO:0009579,thylakoid; GO:0003954,NADH dehydrogenase activity; GO:0006979,response to oxidative stress; GO:1901006,ubiquinone-6 biosynthetic process	PF13460.6:NAD(P)H-binding
EVM0003436	115.25	112.61	116.85	109.21	98.49	103.75	43.49	51.16	43.9	93.7	88.76	81.27	24.48	22.93	25.37	8.71	10.35	6.34	1.16106	0.00941725	up	K00006 glycerol-3-phosphate dehydrogenase (NAD+) [EC:1.1.1.8] | (RefSeq) glycerol-3-phosphate dehydrogenase [NAD(+)] GPDHC1, cytosolic (A)	ko00564: Glycerophospholipid metabolism	glycerol-3-phosphate dehydrogenase [NAD(+)]	RecName: Full=Glycerol-3-phosphate dehydrogenase [NAD(+)] GPDHC1, cytosolic; EC=1.1.1.8;	RecName: Full=Glycerol-3-phosphate dehydrogenase [NAD(+)] {ECO:0000256|RuleBase:RU361243}; EC=1.1.1.8 {ECO:0000256|RuleBase:RU361243};	Glycerol-3-phosphate dehydrogenase/dihydroxyacetone 3-phosphate reductase	GO:0005829,cytosol; GO:0009331,glycerol-3-phosphate dehydrogenase complex; GO:0004367,glycerol-3-phosphate dehydrogenase [NAD+] activity; GO:0051287,NAD binding; GO:0005975,carbohydrate metabolic process; GO:0046168,glycerol-3-phosphate catabolic process	PF07479.14:NAD-dependent glycerol-3-phosphate dehydrogenase C-terminus
EVM0003443	2.77	3.72	4.23	2.34	2.36	2.53	2.43	2.71	2.04	0	0.16	0	0.03	0	0	0	0.12	0.04	6.19686	2.97408e-38	up	K14300 nuclear pore complex protein Nup133 | (RefSeq) nuclear pore complex protein NUP133 (A)	ko03013: RNA transport	hypothetical protein PRUPE_6G012900 [Prunus persica]	--	SubName: Full=Uncharacterized protein {ECO:0000313|EMBL:ONH99127.1};	--	--	PF02992.14:Transposase family tnp2
EVM0003447	1.12	0.9	1.28	0.15	0.15	0.07	0.11	0.21	0.12	0.16	0.14	0.04	0.05	0.03	0.01	0	0.05	0.02	2.84495	1.29359e-05	up	K10742 DNA replication ATP-dependent helicase Dna2 [EC:3.6.4.12] | (RefSeq) DNA replication ATP-dependent helicase/nuclease DNA2 isoform X1 (A)	ko03030: DNA replication	hypothetical protein PRUPE_2G112200 [Prunus persica]	RecName: Full=Regulator of nonsense transcripts 1 homolog; EC=3.6.4.-; AltName: Full=ATP-dependent helicase UPF1;	SubName: Full=Uncharacterized protein {ECO:0000313|EMBL:ONI22173.1};	DNA replication helicase	GO:0005737,cytoplasm; GO:0005829,cytosol; GO:0000932,P-body; GO:0005886,plasma membrane; GO:0009506,plasmodesma; GO:0005524,ATP binding; GO:0003677,DNA binding; GO:0004386,helicase activity; GO:0003729,mRNA binding; GO:0008270,zinc ion binding; GO:0042742,defense response to bacterium; GO:0009867,jasmonic acid mediated signaling pathway; GO:0048571,long-day photoperiodism; GO:0000184,nuclear-tran…	PF08696.11:DNA replication factor Dna2
EVM0003448	2.07	1.73	1.37	0.36	0.28	0.26	0.65	0.58	0.57	0.14	0.15	0.18	0.22	0.24	0.09	0.62	0.28	0.17	1.79736	3.08116e-05	up	K17065 dynamin 1-like protein [EC:3.6.5.5] | (RefSeq) dynamin-related protein 3A-like isoform X1 (A)	--	dynamin-related protein 4C-like [Prunus avium]	RecName: Full=Dynamin-related protein 4C;	SubName: Full=Uncharacterized protein {ECO:0000313|EMBL:ONI20905.1};	Vacuolar sorting protein VPS1, dynamin, and related proteins	GO:0005737,cytoplasm; GO:0005874,microtubule; GO:0005525,GTP binding; GO:0003924,GTPase activity; GO:0008017,microtubule binding; GO:0000266,mitochondrial fission	PF01031.20:Dynamin central region
EVM0003449	1.01	1.05	1.03	0.32	0.38	0.64	0.1	0.37	0.52	0.28	0.05	0.54	0	0	0	0	0	0	2.5953	0.00166602	up	--	--	putative UPF0481 protein At3g02645 [Prunus avium]	RecName: Full=UPF0481 protein At3g47200;	SubName: Full=Uncharacterized protein {ECO:0000313|EMBL:ONH95002.1};	--	GO:0016021,integral component of membrane; GO:0005886,plasma membrane	PF03140.15:Plant protein of unknown function
EVM0003451	0.35	0.25	0.51	0.13	0.11	0.15	0.07	0.06	0.16	0.21	0	0.02	0	0	0.04	0.07	0.02	0	2.25401	0.00176082	up	K22048 mechanosensitive ion channel protein 4/5/6/7/8/9/10 | (RefSeq) mechanosensitive ion channel protein 6-like (A)	--	mechanosensitive ion channel protein 6-like [Prunus avium]	RecName: Full=Mechanosensitive ion channel protein 8 {ECO:0000303|Ref.4}; AltName: Full=Mechanosensitive channel of small conductance-like 8 {ECO:0000303|Ref.4}; AltName: Full=MscS-Like protein 8 {ECO:0000303|Ref.4};	SubName: Full=Uncharacterized protein {ECO:0000313|EMBL:ONH92364.1};	Predicted mechanosensitive ion channel	GO:0012505,endomembrane system; GO:0016021,integral component of membrane; GO:0005886,plasma membrane; GO:0006820,anion transport; GO:0055085,transmembrane transport	--
EVM0003461	76.1	71.11	71.32	8.57	8.49	9.49	6.33	6.09	6.02	15.05	15.44	13.18	4.95	6.15	6.64	7.06	6.79	6.17	1.47677	0.00184458	up	K10357 myosin V | (RefSeq) myosin-15 (A)	--	myosin-15 [Prunus avium]	RecName: Full=Myosin-15; AltName: Full=Myosin XI I; Short=AtXI-I;	SubName: Full=Uncharacterized protein {ECO:0000313|EMBL:ONI33065.1};	Myosin class V heavy chain	GO:0005737,cytoplasm; GO:0016459,myosin complex; GO:0031965,nuclear membrane; GO:0003779,actin binding; GO:0005524,ATP binding; GO:0005516,calmodulin binding; GO:0003774,motor activity; GO:0030048,actin filament-based movement; GO:0007097,nuclear migration; GO:2000769,regulation of establishment or maintenance of cell polarity regulating cell shape	PF00063.21:Myosin head (motor domain)
EVM0003466	2.85	2.2	2.6	6.9	6.26	7.28	2.96	3.92	5.03	0.38	0.52	0.33	2.4	1.5	1.75	1.04	1.48	1.92	1.84299	2.91858e-05	up	K22395 cinnamyl-alcohol dehydrogenase [EC:1.1.1.195] | (RefSeq) flavin-dependent oxidoreductase FOX2 (A)	ko00940: Phenylpropanoid biosynthesis	berberine bridge enzyme-like 17 [Prunus persica]	RecName: Full=Berberine bridge enzyme-like 7 {ECO:0000303|PubMed:26037923}; Short=AtBBE-like 7 {ECO:0000303|PubMed:26037923}; EC=1.1.1.- {ECO:0000250|UniProtKB:O64743}; AltName: Full=Flavin-dependent oxidoreductase FOX5 {ECO:0000303|PubMed:26352477}; EC=1.-.-.- {ECO:0000305}; Flags: Precursor;	SubName: Full=Uncharacterized protein {ECO:0000313|EMBL:ONI11288.1};	--	GO:0005618,cell wall; GO:0005576,extracellular region; GO:0050660,flavin adenine dinucleotide binding; GO:0016614,oxidoreductase activity, acting on CH-OH group of donors	PF01565.23:FAD binding domain
EVM0003469	10.77	9.64	9.91	4.62	3.04	6.02	3.04	3.15	3.14	2.79	1.04	1.76	2.49	1.21	1.52	2.46	2.24	2.84	1.4421	3.32181e-08	up	--	--	ycf20-like protein isoform X1 [Prunus persica]	RecName: Full=Ycf20-like protein;	SubName: Full=Uncharacterized protein {ECO:0000313|EMBL:ONI22650.1};	--	GO:0009507,chloroplast; GO:0016021,integral component of membrane; GO:0010196,nonphotochemical quenching	PF04483.12:Protein of unknown function (DUF565)
EVM0013999	4.5	2.14	1.59	0.07	0	0	0	0	0.08	0	0	0.24	0	0	0.08	0	0	0	-1.1929	2.16065e-09	down	K18878 BHLH transcription factor Upa20 | (RefSeq) Upa20; transcription factor bHLH137-like (A)	ko04626: Plant-pathogen interaction	transcription factor bHLH128 [Prunus avium]	RecName: Full=Transcription factor bHLH128; AltName: Full=Basic helix-loop-helix protein 128; Short=AtbHLH128; Short=bHLH 128; AltName: Full=Transcription factor EN 74; AltName: Full=bHLH transcription factor bHLH128;	SubName: Full=Uncharacterized protein {ECO:0000313|EMBL:ONI29097.1};	--	GO:0005829,cytosol; GO:0005634,nucleus; GO:0001046,core promoter sequence-specific DNA binding; GO:0003700,DNA-binding transcription factor activity; GO:0046983,protein dimerization activity; GO:0044212,transcription regulatory region DNA binding; GO:0001228,DNA-binding transcription activator activity, RNA polymerase II-specific; GO:0010119,regulation of stomatal movement; GO:0006355,regulation …	PF00010.26:Helix-loop-helix DNA-binding domain
EVM0003504	1	1.76	1.94	0.27	0.35	0.65	0.51	0.07	0.42	0	0.15	0.36	0	0	0	0.16	0.35	0.5	2.11171	0.00317593	up	K13993 HSP20 family protein | (RefSeq) 17.6 kDa class II heat shock protein-like (A)	ko04141: Protein processing in endoplasmic reticulum	17.6 kDa class II heat shock protein-like [Prunus avium]	RecName: Full=18.8 kDa class II heat shock protein;	SubName: Full=Uncharacterized protein {ECO:0000313|EMBL:EMJ27936.1};	Molecular chaperone (small heat-shock protein Hsp26/Hsp42)	GO:0005737,cytoplasm	PF00011.21:Hsp20/alpha crystallin family
EVM0003518	1.26	0.99	1.34	0.03	0.11	0.03	0.06	0.03	0.08	0.16	0.03	0.14	0.03	0	0	0.16	0.17	0.1	2.06673	0.016735	up	K01728 pectate lyase [EC:4.2.2.2] | (RefSeq) pectate lyase 1-like (A)	ko00040: Pentose and glucuronate interconversions	uncharacterized protein LOC18780862 [Prunus persica]	--	SubName: Full=Uncharacterized protein {ECO:0000313|EMBL:ONI10195.1};	--	GO:0016021,integral component of membrane	PF13968.6:Domain of unknown function (DUF4220)
EVM0003522	34.11	31.99	33.02	52.79	53.86	55.12	72.5	68.84	67.46	48.05	45.96	42.82	99.1	103.36	105.04	210.56	207.51	180.79	-1.06983	0.0048013	down	K04371 mitogen-activated protein kinase 1/3 [EC:2.7.11.24] | (RefSeq) mitogen-activated protein kinase 19-like isoform X1 (A)	--	mitogen-activated protein kinase 19-like isoform X1 [Prunus avium]	RecName: Full=Mitogen-activated protein kinase 19; Short=AtMPK19; Short=MAP kinase 19; EC=2.7.11.24;	RecName: Full=Mitogen-activated protein kinase {ECO:0000256|SAAS:SAAS00652812}; EC=2.7.11.24 {ECO:0000256|SAAS:SAAS00652812};	Mitogen-activated protein kinase	GO:0005737,cytoplasm; GO:0005634,nucleus; GO:0005524,ATP binding; GO:0004707,MAP kinase activity; GO:0010468,regulation of gene expression	PF00069.25:Protein kinase domain
EVM0003529	0	0	0.26	0	0.13	0	0.13	0.25	0.19	0	0	0	4.5	2.35	1.61	9.22	7.28	9.05	-5.07835	2.42271e-05	down	K15803 (-)-germacrene D synthase [EC:4.2.3.75] | (RefSeq) (-)-germacrene D synthase-like (A)	ko00909: Sesquiterpenoid and triterpenoid biosynthesis	uncharacterized protein LOC18782577 [Prunus persica]	--	SubName: Full=Uncharacterized protein {ECO:0000313|EMBL:ONI19857.1};	--	--	--
EVM0003541	4.85	5.89	4.58	9.07	10.32	8.42	5.84	10.29	7.44	0	0	0	0	0	0	0	0	0	9.6312	5.364e-37	up	K16818 phospholipase A1 [EC:3.1.1.32] | (RefSeq) phospholipase A(1) DAD1, chloroplastic-like (A)	ko00564: Glycerophospholipid metabolism; ko00592: alpha-Linolenic acid metabolism	phospholipase A1-IIgamma-like [Prunus avium]	RecName: Full=Phospholipase A1-IIgamma; EC=3.1.1.-; AltName: Full=DAD1-like seedling establishment-related lipase; Short=AtDSEL; Short=Phospholipase DSEL;	SubName: Full=Uncharacterized protein {ECO:0000313|EMBL:ONI06472.1};	Predicted lipase	GO:0005737,cytoplasm; GO:0047372,acylglycerol lipase activity; GO:0008970,phospholipase A1 activity; GO:0046340,diacylglycerol catabolic process; GO:0019915,lipid storage; GO:0052651,monoacylglycerol catabolic process; GO:0010187,negative regulation of seed germination	PF01764.25:Lipase (class 3)
EVM0003558	0.84	1.21	0.99	0.18	0.34	0.35	0.72	0.42	0.49	0.13	0.31	0.16	0.2	0.19	0.39	0.33	0.53	0.21	1.11001	0.00152389	up	K13430 serine/threonine-protein kinase PBS1 [EC:2.7.11.1] | (RefSeq) probable serine/threonine-protein kinase PBL7 (A)	ko04626: Plant-pathogen interaction	G-type lectin S-receptor-like serine/threonine-protein kinase At2g19130 [Prunus avium]	RecName: Full=G-type lectin S-receptor-like serine/threonine-protein kinase At2g19130; EC=2.7.11.1; Flags: Precursor;	SubName: Full=Uncharacterized protein {ECO:0000313|EMBL:EMJ16133.1};	--	GO:0016021,integral component of membrane; GO:0005886,plasma membrane; GO:0005524,ATP binding; GO:0005516,calmodulin binding; GO:0030246,carbohydrate binding; GO:0004674,protein serine/threonine kinase activity; GO:0006468,protein phosphorylation; GO:0048544,recognition of pollen	PF00069.25:Protein kinase domain
EVM0003576	0.04	0.02	0.02	0.06	0	0	0	0	0.04	0.29	0.69	0.33	0.99	0.55	0.82	0.62	0.91	0.63	-5.00307	8.43438e-17	down	K00901 diacylglycerol kinase (ATP) [EC:2.7.1.107] | (RefSeq) diacylglycerol kinase 5-like (A)	ko00561: Glycerolipid metabolism; ko00564: Glycerophospholipid metabolism; ko04070: Phosphatidylinositol signaling system	uncharacterized protein LOC18783014 [Prunus persica]	RecName: Full=Diacylglycerol kinase 5; Short=AtDGK5; Short=DAG kinase 5; EC=2.7.1.107; AltName: Full=Diglyceride kinase 5; Short=DGK 5;	SubName: Full=Uncharacterized protein {ECO:0000313|EMBL:ONI17716.1};	Diacylglycerol kinase	GO:0005524,ATP binding; GO:0004143,diacylglycerol kinase activity; GO:0003951,NAD+ kinase activity; GO:0006952,defense response; GO:0007205,protein kinase C-activating G protein-coupled receptor signaling pathway	PF00931.22:NB-ARC domain
EVM0003581	0.22	0.04	0	0	0	0.08	0	0	0	13.04	16.63	14.76	7.48	6.62	7.19	9.09	9.23	7.77	-8.1429	1.66479e-52	down	K11866 STAM-binding protein [EC:3.4.19.12] | (RefSeq) probable ubiquitin thioesterase DG1039 (A)	ko04144: Endocytosis	hypothetical protein PRUPE_5G026900 [Prunus persica]	RecName: Full=Putative AC transposase; AltName: Full=ORFA;	SubName: Full=Uncharacterized protein {ECO:0000313|EMBL:ONI05856.1};	Tam3-transposase (Ac family)	GO:0003677,DNA binding; GO:0046983,protein dimerization activity; GO:0006310,DNA recombination; GO:0032196,transposition	PF05699.14:hAT family C-terminal dimerisation region
EVM0003587	1.13	1.62	1.65	5.22	4.79	3.79	2.99	3.6	3.81	10.07	10.4	15.92	8.51	7.29	9.43	3	4.83	3.88	-1.24939	0.00140832	down	K17605 serine/threonine-protein phosphatase 2A activator | (RefSeq) serine/threonine-protein phosphatase 2A activator 2-like isoform X1 (A)	--	F-box/LRR-repeat protein At3g48880-like [Prunus avium]	RecName: Full=F-box/LRR-repeat protein At3g48880;	SubName: Full=Uncharacterized protein {ECO:0000313|EMBL:ONI28722.1};	Leucine rich repeat proteins, some proteins contain F-box	--	--
EVM0003591	1.73	1.5	1.62	0.24	0.37	0.16	2.05	1.67	2.18	0.13	0.12	0.2	14.61	19.34	17.76	41.98	48.09	40.5	-3.99743	1.66874e-06	down	K15333 tRNA guanosine-2'-O-methyltransferase [EC:2.1.1.34] | (RefSeq) uncharacterized protein LOC104224633 (A)	--	subtilisin-like protease SBT5.6 [Prunus avium]	RecName: Full=Subtilisin-like protease SBT5.6 {ECO:0000303|PubMed:16193095}; EC=3.4.21.- {ECO:0000255|PROSITE-ProRule:PRU10082}; AltName: Full=Subtilase subfamily 5 member 6 {ECO:0000303|PubMed:16193095}; Short=AtSBT5.6 {ECO:0000303|PubMed:16193095}; Flags: Precursor;	SubName: Full=Uncharacterized protein {ECO:0000313|EMBL:EMJ14839.1};	--	GO:0005576,extracellular region; GO:0004252,serine-type endopeptidase activity	PF00082.22:Subtilase family
EVM0003592	30.23	24.61	30.96	10.14	9.66	11.8	6.51	7.5	7.43	12.77	7.65	3.27	5.39	6.04	5.88	5.36	5.45	4.54	1.18078	2.11727e-05	up	K17086 transmembrane 9 superfamily member 2/4 | (RefSeq) transmembrane 9 superfamily member 12 (A)	--	transmembrane 9 superfamily member 12-like isoform X2 [Prunus avium]	RecName: Full=Transmembrane 9 superfamily member 12 {ECO:0000305}; AltName: Full=Endomembrane protein 7 {ECO:0000303|PubMed:22570441}; AltName: Full=Transmembrane nine protein 12 {ECO:0000303|PubMed:20681974}; Short=AtTMN12 {ECO:0000303|PubMed:20681974}; Flags: Precursor;	RecName: Full=Transmembrane 9 superfamily member {ECO:0000256|RuleBase:RU363079};	Endosomal membrane proteins, EMP70	GO:0005768,endosome; GO:0010008,endosome membrane; GO:0005794,Golgi apparatus; GO:0000139,Golgi membrane; GO:0016021,integral component of membrane; GO:0009506,plasmodesma; GO:0005802,trans-Golgi network; GO:0005774,vacuolar membrane; GO:0005773,vacuole	PF02990.16:Endomembrane protein 70
EVM0003593	0.27	0.59	1.21	1.2	0.35	0.72	3.29	3.87	3.58	4.1	6.1	3.1	21.01	29.55	24.75	58.47	63.65	50.72	-3.97836	1.10917e-09	down	--	--	uncharacterized protein LOC110772282 isoform X1 [Prunus avium]	--	SubName: Full=Uncharacterized protein {ECO:0000313|EMBL:ONH90642.1};	--	--	--
EVM0003601	4.27	3.9	5.17	1.67	2.34	2.41	1.78	2.12	2.44	7.3	8.98	6.92	5.62	4.85	5	5.52	6.55	10.06	-1.2599	1.59932e-13	down	--	--	PREDICTED: uncharacterized protein LOC103339778 [Prunus mume]	--	SubName: Full=Uncharacterized protein {ECO:0000313|EMBL:ONH96356.1};	--	--	PF04640.14:PLATZ transcription factor
EVM0003622	40.94	65.73	60.78	102.61	85.54	106.65	81.4	119.15	113.15	30.76	29.68	40.61	27.37	24.74	25.33	27.56	27.78	45.25	1.57289	1.22164e-09	up	K03283 heat shock 70kDa protein 1/2/6/8 | (RefSeq) heat shock 70 kDa protein-like (A)	ko03040: Spliceosome; ko04141: Protein processing in endoplasmic reticulum; ko04144: Endocytosis	uncharacterized protein LOC109947231 [Prunus persica]	RecName: Full=Putative ribonuclease H protein At1g65750; EC=3.1.26.4;	SubName: Full=Uncharacterized protein {ECO:0000313|EMBL:EMJ12120.1}; Flags: Fragment;	FOG: Reverse transcriptase	GO:0046872,metal ion binding; GO:0003676,nucleic acid binding; GO:0004523,RNA-DNA hybrid ribonuclease activity	PF13456.6:Reverse transcriptase-like
EVM0003628	1.68	1.74	1.2	0.09	0.39	0.2	0.2	0.38	0.19	2.27	0.92	2.12	0.65	0.56	0.21	4.49	4.69	4.49	-1.89356	0.00134845	down	K01100 sedoheptulose-bisphosphatase [EC:3.1.3.37] | (RefSeq) sedoheptulose-1,7-bisphosphatase, chloroplastic-like (A)	ko00710: Carbon fixation in photosynthetic organisms; ko01200: Carbon metabolism	sedoheptulose-1,7-bisphosphatase, chloroplastic-like [Prunus avium]	RecName: Full=Sedoheptulose-1,7-bisphosphatase, chloroplastic; EC=3.1.3.37; AltName: Full=SED(1,7)P2ase; AltName: Full=Sedoheptulose bisphosphatase; Short=SBPase; Flags: Precursor;	SubName: Full=Uncharacterized protein {ECO:0000313|EMBL:EMJ19275.1};	Fructose-1,6-bisphosphatase	GO:0048046,apoplast; GO:0009507,chloroplast; GO:0009941,chloroplast envelope; GO:0009570,chloroplast stroma; GO:0009579,thylakoid; GO:0042132,fructose 1,6-bisphosphate 1-phosphatase activity; GO:0046872,metal ion binding; GO:0050278,sedoheptulose-bisphosphatase activity; GO:0016051,carbohydrate biosynthetic process; GO:0042742,defense response to bacterium; GO:0030388,fructose 1,6-bisphosphate me…	PF00316.20:Fructose-1-6-bisphosphatase, N-terminal domain
EVM0003643	7.73	6.75	6.28	7.45	8.74	6.89	9.14	6.19	6.49	10.09	11.51	7.27	15.18	19.94	13.11	27.94	29.21	24.14	-1.24766	6.41855e-06	down	K12589 exosome complex component RRP42 | (RefSeq) Exosome complex component RRP42 (A)	ko03018: RNA degradation	uncharacterized protein LOC110767148 [Prunus avium]	--	SubName: Full=Uncharacterized protein {ECO:0000313|EMBL:EMJ24551.1};	--	GO:0008168,methyltransferase activity	PF04072.14:Leucine carboxyl methyltransferase
EVM0003647	94.49	86.34	88.63	28.54	26.69	22.55	30.38	34.53	37.67	140.12	158.53	161.66	63.61	63.65	67.37	88.3	107.04	79.72	-1.12	4.38166e-06	down	K02917 large subunit ribosomal protein L35Ae | (RefSeq) 60S ribosomal protein L35a-1-like (A)	ko03010: Ribosome	PREDICTED: 60S ribosomal protein L35a-1 [Prunus mume]	RecName: Full=60S ribosomal protein L35a-1;	SubName: Full=Uncharacterized protein {ECO:0000313|EMBL:EMJ19826.1};	60S ribosomal protein L35A/L37	GO:0005829,cytosol; GO:0022625,cytosolic large ribosomal subunit; GO:0003735,structural constituent of ribosome; GO:0002181,cytoplasmic translation; GO:0042273,ribosomal large subunit biogenesis	PF01247.18:Ribosomal protein L35Ae
EVM0003651	4.02	4.58	4.47	3.36	2.83	3.11	2.06	1.83	2.21	1.43	1.49	0.82	0.94	1.22	0.65	1.13	1.25	1.15	1.46387	1.0108e-22	up	K13141 integrator complex subunit 4 | (RefSeq) protein SIEL (A)	--	protein SIEL [Prunus avium]	RecName: Full=Protein SIEL {ECO:0000303|PubMed:21924907}; AltName: Full=Protein SHORT-ROOT INTERACTING EMBRYONIC LETHAL {ECO:0000303|PubMed:21924907};	SubName: Full=Uncharacterized protein {ECO:0000313|EMBL:EMJ07814.1};	Uncharacterized conserved protein	GO:0005938,cell cortex; GO:0005768,endosome; GO:0005634,nucleus; GO:0010496,intercellular transport; GO:0090057,root radial pattern formation; GO:0034472,snRNA 3'-end processing	PF02985.22:HEAT repeat
EVM0003653	8.35	5.29	6.4	0.51	0.35	0.86	0.73	0.82	0.61	0.52	0.05	0.32	0	0	0	0	0.05	0	4.49678	4.54026e-07	up	K20716 mitogen-activated protein kinase kinase kinase 17/18 | (RefSeq) mitogen-activated protein kinase kinase kinase 18 (A)	ko04016: MAPK signaling pathway - plant	mitogen-activated protein kinase kinase kinase 2 [Prunus persica]	RecName: Full=Mitogen-activated protein kinase kinase kinase YODA; EC=2.7.11.25; AltName: Full=YODA MAPKK kinase;	SubName: Full=Uncharacterized protein {ECO:0000313|EMBL:ONI16455.1};	MEKK and related serine/threonine protein kinases	GO:0005737,cytoplasm; GO:0005524,ATP binding; GO:0004709,MAP kinase kinase kinase activity; GO:0004674,protein serine/threonine kinase activity; GO:0032147,activation of protein kinase activity; GO:0010229,inflorescence development; GO:0040008,regulation of growth; GO:0007346,regulation of mitotic cell cycle; GO:0023014,signal transduction by protein phosphorylation; GO:0010103,stomatal complex m…	PF00069.25:Protein kinase domain
EVM0003677	5.54	5.53	5.17	2.29	2.75	3.07	2.44	2.15	2.11	2.18	2.23	2.2	0.92	1.74	0.89	1.1	1.79	1.68	1.02695	9.51196e-08	up	--	--	PREDICTED: UDP-N-acetylmuramoylalanine--D-glutamate ligase-like [Prunus mume]	--	SubName: Full=Uncharacterized protein {ECO:0000313|EMBL:EMJ05578.1};	--	GO:0005737,cytoplasm; GO:0005524,ATP binding; GO:0008764,UDP-N-acetylmuramoylalanine-D-glutamate ligase activity; GO:0009058,biosynthetic process; GO:0051301,cell division; GO:0008360,regulation of cell shape	PF08245.12:Mur ligase middle domain
EVM0015745	0	0.18	0	0.18	0.09	0.14	0	0	0.09	0	0	0	0	0.28	0.2	2.9	2.41	1.88	3.09116	2.10433e-07	up	--	--	transcription factor bHLH162-like [Prunus avium]	RecName: Full=Transcription factor bHLH162; AltName: Full=Basic helix-loop-helix protein 162; Short=AtbHLH162 {ECO:0000303|PubMed:14600211}; Short=bHLH 162; AltName: Full=bHLH transcription factor bHLH162;	SubName: Full=Uncharacterized protein {ECO:0000313|EMBL:ONI16938.1};	--	GO:0090575,RNA polymerase II transcription factor complex; GO:0003700,DNA-binding transcription factor activity; GO:0046983,protein dimerization activity; GO:0000977,RNA polymerase II regulatory region sequence-specific DNA binding; GO:0050832,defense response to fungus; GO:0006357,regulation of transcription by RNA polymerase II; GO:0006355,regulation of transcription, DNA-templated; GO:0006351,…	PF00010.26:Helix-loop-helix DNA-binding domain
EVM0003686	0.29	0.24	0.38	0	0	0	0	0	0	1.05	0.49	0.42	0.71	0.46	0.57	0.88	1.33	0.92	-3.22087	9.14937e-05	down	K05391 cyclic nucleotide gated channel, plant | (RefSeq) cyclic nucleotide-gated ion channel 1-like (A)	ko04626: Plant-pathogen interaction	wall-associated receptor kinase-like 1 [Prunus persica]	RecName: Full=Wall-associated receptor kinase-like 2; EC=2.7.11.-; Flags: Precursor;	SubName: Full=Uncharacterized protein {ECO:0000313|EMBL:EMJ18362.1};	--	GO:0016021,integral component of membrane; GO:0009505,plant-type cell wall; GO:0005886,plasma membrane; GO:0005524,ATP binding; GO:0005509,calcium ion binding; GO:0030247,polysaccharide binding; GO:0004674,protein serine/threonine kinase activity; GO:0007166,cell surface receptor signaling pathway; GO:0046777,protein autophosphorylation	PF00069.25:Protein kinase domain
EVM0003689	0.29	0.25	0.54	0.21	0.4	0.37	0.23	0.28	0.22	5.08	4.69	4.56	6.03	6.06	4.87	12.98	15.07	14.32	-4.73025	9.16348e-43	down	K09835 prolycopene isomerase [EC:5.2.1.13] | (RefSeq) prolycopene isomerase, chloroplastic (A)	ko00906: Carotenoid biosynthesis	prolycopene isomerase, chloroplastic [Prunus avium]	RecName: Full=Prolycopene isomerase, chloroplastic; Short=CrtISO; EC=5.2.1.13; AltName: Full=Carotenoid isomerase; Flags: Precursor;	SubName: Full=Uncharacterized protein {ECO:0000313|EMBL:ONI36323.1};	Phytoene desaturase	GO:0031969,chloroplast membrane; GO:0046608,carotenoid isomerase activity; GO:0016491,oxidoreductase activity; GO:0016117,carotenoid biosynthetic process	PF13450.6:NAD(P)-binding Rossmann-like domain
EVM0003692	2.49	3.54	2.42	0.28	0.37	0.24	0.14	0.13	0.03	0.03	0.36	0.33	0.18	0	0.14	0.21	0.16	0.16	2.36144	0.00142315	up	K22262 WD repeat and FYVE domain-containing protein 3 | (RefSeq) protein SPIRRIG (A)	--	pentatricopeptide repeat-containing protein At3g12770 [Prunus persica]	RecName: Full=Putative pentatricopeptide repeat-containing protein At3g23330;	SubName: Full=Uncharacterized protein {ECO:0000313|EMBL:ONI26865.1};	FOG: PPR repeat	GO:0043231,intracellular membrane-bounded organelle; GO:0004519,endonuclease activity; GO:0003723,RNA binding; GO:0008270,zinc ion binding; GO:0009451,RNA modification	PF01535.20:PPR repeat
EVM0003701	0.34	0.35	0.11	0.08	0.17	0.06	0	0.11	0	2.08	1.72	1.61	0.1	0.29	0.46	1.64	1.05	1.67	-3.16522	6.23035e-08	down	K13416 brassinosteroid insensitive 1-associated receptor kinase 1 [EC:2.7.10.1 2.7.11.1] | (RefSeq) BRASSINOSTEROID INSENSITIVE 1-associated receptor kinase 1 (A)	ko04016: MAPK signaling pathway - plant; ko04075: Plant hormone signal transduction; ko04626: Plant-pathogen interaction	rust resistance kinase Lr10-like [Prunus avium]	RecName: Full=Rust resistance kinase Lr10 {ECO:0000312|EMBL:AAC49629.1}; EC=2.7.11.1; AltName: Full=Probable receptor-like serine/threonine-protein kinase LRK10; Flags: Precursor;	SubName: Full=Uncharacterized protein {ECO:0000313|EMBL:ONI21042.1};	Serine/threonine protein kinase	GO:0016021,integral component of membrane; GO:0005886,plasma membrane; GO:0005524,ATP binding; GO:0004674,protein serine/threonine kinase activity	PF00069.25:Protein kinase domain
EVM0003705	15.92	17.11	17.39	0.1	0.52	0.21	0.05	0.2	0.1	2.12	1.91	2	0.12	0.38	0.39	0.06	0.06	0.12	2.58883	0.0094805	up	--	--	protein NETWORKED 3A-like [Prunus avium]	RecName: Full=Protein NETWORKED 3C {ECO:0000303|PubMed:22840520};	SubName: Full=Uncharacterized protein {ECO:0000313|EMBL:ONH93791.1};	--	GO:0005789,endoplasmic reticulum membrane; GO:0005886,plasma membrane; GO:0003779,actin binding	PF07765.12:KIP1-like protein
EVM0003710	7.72	6.19	7.73	0.79	0.74	1.11	0.5	0.53	0.82	0.84	0.98	0.69	0.18	0.09	0.31	0.45	1	0.19	2.2692	4.96868e-05	up	K15078 structure-specific endonuclease subunit SLX1 [EC:3.6.1.-] | (RefSeq) putative disease resistance protein RGA3 (A)	--	PREDICTED: LOW QUALITY PROTEIN: putative disease resistance protein At3g14460 [Prunus mume]	RecName: Full=Disease resistance protein RGA2; AltName: Full=Blight resistance protein RPI; AltName: Full=RGA2-blb;	SubName: Full=Uncharacterized protein {ECO:0000313|EMBL:ONI28825.1};	Apoptotic ATPase	GO:0043531,ADP binding; GO:0005524,ATP binding; GO:0006952,defense response	PF00931.22:NB-ARC domain
EVM0003715	4.35	3.68	3.86	0.65	1.33	1.67	0.89	0.84	0.38	0	0.1	0	0.21	0	0	0.43	0	0	4.42456	1.02148e-08	up	--	--	PREDICTED: uncharacterized protein LOC107881144 [Prunus mume]	--	--	--	--	--
EVM0003718	8.34	9.87	8.37	4.34	4.6	3.94	5.28	4.79	3.54	12.15	12.82	12.01	8.11	8.92	8.75	14.65	14.01	12.69	-1.01054	4.26694e-14	down	K03424 TatD DNase family protein [EC:3.1.21.-] | (RefSeq) uncharacterized metal-dependent hydrolase YabD isoform X1 (A)	--	uncharacterized protein LOC110760737 isoform X2 [Prunus avium]	--	SubName: Full=Uncharacterized protein {ECO:0000313|EMBL:ONH98919.1};	TatD-related DNase	GO:0016788,hydrolase activity, acting on ester bonds	PF01026.21:TatD related DNase
EVM0003722	4.08	5.82	4.06	9.91	7.09	7.85	8.19	8.82	7.48	2.78	3.13	1.82	5.2	4.63	2.27	2.99	4.22	3.32	1.11853	0.000287643	up	K17345 tetraspanin-5 | (RefSeq) tetraspanin-19-like (A)	--	tetraspanin-19 [Prunus avium]	RecName: Full=Tetraspanin-19; AltName: Full=TOM2A homologous protein 3;	SubName: Full=Uncharacterized protein {ECO:0000313|EMBL:EMJ18958.1};	--	GO:0016021,integral component of membrane; GO:0005774,vacuolar membrane	PF00335.20:Tetraspanin family
EVM0003727	0.5	0.71	0.75	0.78	0.49	0.6	0.67	0.6	1.09	2.28	2.47	1.78	3.05	3.3	3.04	1.08	0.87	1.12	-1.6255	9.26339e-07	down	K21374 7-deoxyloganetin glucosyltransferase [EC:2.4.1.324] | (RefSeq) 7-deoxyloganetin glucosyltransferase-like (A)	ko00902: Monoterpenoid biosynthesis	7-deoxyloganetin glucosyltransferase-like [Prunus avium]	RecName: Full=7-deoxyloganetin glucosyltransferase; EC=2.4.1.324; AltName: Full=Iridoid 1-O-glucosyltransferase; AltName: Full=UDP-glucose glucosyltransferase 6; Short=CrUGT6; AltName: Full=UDP-glycosyltransferase 85A23;	SubName: Full=Uncharacterized protein {ECO:0000313|EMBL:ONI17967.1};	UDP-glucuronosyl and UDP-glucosyl transferase	GO:0035251,UDP-glucosyltransferase activity; GO:1900994,(-)-secologanin biosynthetic process	PF00201.18:UDP-glucoronosyl and UDP-glucosyl transferase
EVM0003732	135.4	193.4	180.97	211.11	212.59	196.16	161.66	160.87	167.97	109.17	106.5	131.92	41.24	30.29	33.05	62.6	63.48	101.28	1.33839	1.11113e-07	up	K13899 cystatin-C | (RefSeq) cysteine proteinase inhibitor B-like (A)	--	cysteine proteinase inhibitor 6 [Prunus avium]	RecName: Full=Cysteine proteinase inhibitor 12; AltName: Full=Oryzacystatin XII; Short=OC-XII; AltName: Full=Oryzacystatin-12; Flags: Precursor;	RecName: Full=Cysteine proteinase inhibitor {ECO:0000256|RuleBase:RU362130};	--	GO:0005576,extracellular region; GO:0004869,cysteine-type endopeptidase inhibitor activity; GO:0002020,protease binding; GO:0006952,defense response; GO:2000117,negative regulation of cysteine-type endopeptidase activity	PF00031.21:Cystatin domain
EVM0003736	17.22	22.67	20.89	47.03	42.55	54.34	29.78	32.39	31.65	24.16	22.5	21.77	45.07	47.86	48.32	176.89	177.51	166.83	-1.20851	0.00947393	down	K12309 beta-galactosidase [EC:3.2.1.23] | (RefSeq) beta-galactosidase 2 (A)	ko00052: Galactose metabolism; ko00511: Other glycan degradation; ko00531: Glycosaminoglycan degradation; ko00600: Sphingolipid metabolism; ko00604: Glycosphingolipid biosynthesis - ganglio series	beta-galactosidase 1-like [Prunus avium]	RecName: Full=Beta-galactosidase 1; Short=Lactase 1; EC=3.2.1.23; Flags: Precursor;	RecName: Full=Beta-galactosidase {ECO:0000256|RuleBase:RU000675}; EC=3.2.1.23 {ECO:0000256|RuleBase:RU000675};	Beta-galactosidase	GO:0048046,apoplast; GO:0005618,cell wall; GO:0009505,plant-type cell wall; GO:0009506,plasmodesma; GO:0005773,vacuole; GO:0004565,beta-galactosidase activity; GO:0030246,carbohydrate binding; GO:0005975,carbohydrate metabolic process	PF01301.19:Glycosyl hydrolases family 35
EVM0003740	7.14	7.13	7.13	3.5	4.5	3.59	6.03	4.63	5.19	0.93	1.42	0.74	2.57	2.22	2.65	2.09	2.11	1.7	1.50837	8.49092e-09	up	K06877 DEAD/DEAH box helicase domain-containing protein | (RefSeq) uncharacterized protein LOC100821154 (A)	--	uncharacterized protein LOC110753403 [Prunus avium]	RecName: Full=ATP-dependent DNA helicase Q-like 3; EC=3.6.4.12; AltName: Full=RecQ-like protein 3; Short=AtRecQ3; Short=AtRecQl3;	SubName: Full=Uncharacterized protein {ECO:0000313|EMBL:ONI08962.1};	Predicted ATP-dependent RNA helicase	GO:0005694,chromosome; GO:0005737,cytoplasm; GO:0005634,nucleus; GO:0043138,3'-5' DNA helicase activity; GO:0036310,annealing helicase activity; GO:0005524,ATP binding; GO:0043140,ATP-dependent 3'-5' DNA helicase activity; GO:0008026,ATP-dependent helicase activity; GO:0003677,DNA binding; GO:0009378,four-way junction helicase activity; GO:0046872,metal ion binding; GO:0006310,DNA recombination; …	PF00270.29:DEAD/DEAH box helicase
EVM0003750	9.86	14.52	14.55	8.47	10.65	5.64	10.44	11.17	15.57	7.1	4.16	6.48	1.71	4.26	2.47	2.77	4.51	3.42	1.48381	4.94585e-09	up	--	--	PREDICTED: uncharacterized protein At1g08160-like, partial [Prunus mume]	--	SubName: Full=Uncharacterized protein {ECO:0000313|EMBL:ONI01486.1};	--	GO:0016021,integral component of membrane	--
EVM0003759	5.73	7.15	5.32	13.03	12.86	10.86	8.8	8.1	9.14	4.79	5.01	7.14	2.57	2.15	2.71	2.46	2.9	2.55	1.43442	5.21774e-07	up	K15340 DNA cross-link repair 1A protein | (RefSeq) DNA cross-link repair 1A protein isoform X1 (A)	--	DNA cross-link repair 1A protein isoform X1 [Prunus avium]	RecName: Full=DNA cross-link repair protein SNM1; Short=AtSNM1;	SubName: Full=Uncharacterized protein {ECO:0000313|EMBL:ONI33035.1};	Predicted hydrolase involved in interstrand cross-link repair	GO:0000784,nuclear chromosome, telomeric region; GO:0035312,5'-3' exodeoxyribonuclease activity; GO:0003684,damaged DNA binding; GO:0006281,DNA repair; GO:0006303,double-strand break repair via nonhomologous end joining; GO:0036297,interstrand cross-link repair; GO:0031848,protection from non-homologous end joining at telomere	PF07522.14:DNA repair metallo-beta-lactamase
EVM0013213	3.48	2.85	1.65	0.23	0.88	0.33	2.82	2.74	2.3	44.66	40.53	37.98	18.9	30.66	27.67	70.84	64.03	47.77	1.81137	9.14802e-21	up	--	--	uncharacterized protein LOC110744376 [Prunus avium]	--	SubName: Full=Uncharacterized protein {ECO:0000313|EMBL:EMJ23349.1};	--	--	PF13837.6:Myb/SANT-like DNA-binding domain
EVM0003772	7.53	8.28	8.11	10.02	8.58	9.25	15.22	15.07	16.4	0.48	0.79	0.28	1.34	0.69	0.62	4.28	3.5	3.04	2.81084	3.85444e-09	up	K09753 cinnamoyl-CoA reductase [EC:1.2.1.44] | (RefSeq) cinnamoyl-CoA reductase 1-like isoform X1 (A)	ko00940: Phenylpropanoid biosynthesis	cinnamoyl-CoA reductase 2-like isoform X1 [Prunus avium]	RecName: Full=Cinnamoyl-CoA reductase 1 {ECO:0000305}; Short=OsCCR1 {ECO:0000303|PubMed:16380417}; EC=1.2.1.44 {ECO:0000269|PubMed:16380417};	SubName: Full=Uncharacterized protein {ECO:0000313|EMBL:EMJ10568.1};	Flavonol reductase/cinnamoyl-CoA reductase	GO:0005737,cytoplasm; GO:0016621,cinnamoyl-CoA reductase activity; GO:0050662,coenzyme binding; GO:0006952,defense response; GO:0009809,lignin biosynthetic process	PF01370.21:NAD dependent epimerase/dehydratase family
EVM0003778	0.2	0.31	0.16	0.67	1.09	0.75	2.14	2.09	2.41	0.68	0.55	0.59	1.13	0.84	1	19.39	18.69	24.18	-2.55823	0.00181939	down	K12338 anthocyanidin 3-O-glucoside 5-O-glucosyltransferase [EC:2.4.1.298] | (RefSeq) UDP-glycosyltransferase 75C1-like (A)	ko00942: Anthocyanin biosynthesis	crocetin glucosyltransferase, chloroplastic-like [Prunus avium]	RecName: Full=Crocetin glucosyltransferase, chloroplastic; EC=2.4.1.271; AltName: Full=UDP-glucose glucosyltransferase 1; Short=GjUGT1; AltName: Full=UDP-glycosyltransferase 75L6; Flags: Precursor;	RecName: Full=Glycosyltransferase {ECO:0000256|RuleBase:RU362057}; EC=2.4.1.- {ECO:0000256|RuleBase:RU362057};	UDP-glucuronosyl and UDP-glucosyl transferase	GO:0009507,chloroplast; GO:0016758,transferase activity, transferring hexosyl groups; GO:0008152,metabolic process	PF00201.18:UDP-glucoronosyl and UDP-glucosyl transferase
EVM0003800	5.28	4.6	5.81	0	0	0	0.04	0.13	0	0.03	0	0.04	0.04	0	0	0	0	0	6.68111	5.79018e-05	up	K20027 palmitoyltransferase ZDHHC1/11 [EC:2.3.1.225] | (RefSeq) protein S-acyltransferase 18 isoform X2 (A)	--	protein S-acyltransferase 18 isoform X2 [Prunus avium]	RecName: Full=Protein S-acyltransferase 18; EC=2.3.1.225; AltName: Full=Probable palmitoyltransferase At4g01730; AltName: Full=Zinc finger DHHC domain-containing protein At4g01730;	RecName: Full=S-acyltransferase {ECO:0000256|RuleBase:RU079119}; EC=2.3.1.225 {ECO:0000256|RuleBase:RU079119}; AltName: Full=Palmitoyltransferase {ECO:0000256|RuleBase:RU079119};	DHHC-type Zn-finger proteins	GO:0030659,cytoplasmic vesicle membrane; GO:0005789,endoplasmic reticulum membrane; GO:0016021,integral component of membrane; GO:0019706,protein-cysteine S-palmitoyltransferase activity	PF01529.20:DHHC palmitoyltransferase
EVM0003821	401.77	344.01	340.87	299.45	333.73	283.29	203.9	196.27	195.78	229.93	235.35	260.32	42.87	24.86	35.25	8.61	9.06	10.67	1.67429	0.00334351	up	K14379 tartrate-resistant acid phosphatase type 5 [EC:3.1.3.2] | (RefSeq) purple acid phosphatase 3-like (A)	ko00740: Riboflavin metabolism	purple acid phosphatase 3-like [Prunus avium]	RecName: Full=Purple acid phosphatase 3; EC=3.1.3.2; Flags: Precursor;	RecName: Full=Purple acid phosphatase {ECO:0000256|PIRNR:PIRNR000898}; EC=3.1.3.2 {ECO:0000256|PIRNR:PIRNR000898};	Purple (tartrate-resistant) acid phosphatase	GO:0005576,extracellular region; GO:0005773,vacuole; GO:0003993,acid phosphatase activity; GO:0046872,metal ion binding	PF00149.28:Calcineurin-like phosphoesterase
EVM0003841	14.47	19.16	27.03	13.61	15.22	12.33	7.85	12.96	9.12	27.8	30.02	45.83	37.52	25.67	27.42	21.83	19.37	33.99	-1.07993	2.00154e-08	down	--	--	uncharacterized protein LOC110756710 isoform X1 [Prunus avium]	--	SubName: Full=Uncharacterized protein {ECO:0000313|EMBL:ONI24485.1};	--	--	PF14368.6:Probable lipid transfer
EVM0003845	1.73	1.37	1.93	0.92	1.1	1.85	0.51	0.9	1.25	0.09	0.24	0.14	0.1	0.14	0.05	0.05	0	0.11	3.62204	3.1342e-25	up	K05391 cyclic nucleotide gated channel, plant | (RefSeq) cyclic nucleotide-gated ion channel 1-like (A)	ko04626: Plant-pathogen interaction	wall-associated receptor kinase 2 [Prunus persica]	RecName: Full=Wall-associated receptor kinase 2; EC=2.7.11.-; Flags: Precursor;	SubName: Full=Uncharacterized protein {ECO:0000313|EMBL:ONI11218.1};	--	GO:0005623,cell; GO:0016021,integral component of membrane; GO:0005524,ATP binding; GO:0005509,calcium ion binding; GO:0030247,polysaccharide binding; GO:0004674,protein serine/threonine kinase activity; GO:0007166,cell surface receptor signaling pathway; GO:0009992,cellular water homeostasis; GO:0009311,oligosaccharide metabolic process; GO:0009751,response to salicylic acid; GO:0009826,unidimen…	PF00069.25:Protein kinase domain
EVM0003854	0.05	0.18	0.09	0.18	0.05	0	0.05	0.55	0.14	0	0.1	0	0.78	0.73	0.45	0.8	1.09	1.44	-2.02947	0.0186313	down	K17500 integrin-linked kinase-associated serine/threonine phosphatase 2C [EC:3.1.3.16] | (RefSeq) WAT1-related protein At3g18200-like (A)	--	WAT1-related protein At3g30340 isoform X1 [Prunus persica]	RecName: Full=WAT1-related protein At3g30340;	RecName: Full=WAT1-related protein {ECO:0000256|RuleBase:RU363077};	--	GO:0016021,integral component of membrane; GO:0005886,plasma membrane; GO:0022857,transmembrane transporter activity	PF00892.20:EamA-like transporter family
EVM0003869	0.63	0.44	0.54	0.17	0.18	0.18	0.25	0.33	0.3	0.27	0.07	0.18	0.03	0.19	0.11	0.06	0.03	0.15	1.39535	0.000174785	up	K08343 ubiquitin-like-conjugating enzyme ATG3 | (RefSeq) autophagy-related protein 3-like (A)	ko04136: Autophagy - other	uncharacterized protein LOC110758747 isoform X2 [Prunus avium]	RecName: Full=Increased DNA methylation 1 {ECO:0000303|PubMed:22700931}; AltName: Full=Histone H3 acetyltransferase IDM1 {ECO:0000305}; EC=2.3.1.- {ECO:0000255|PROSITE-ProRule:PRU00532}; AltName: Full=Protein ROS4 {ECO:0000303|PubMed:22733760}; AltName: Full=Repressor of silencing 4 {ECO:0000303|PubMed:22733760};	SubName: Full=Uncharacterized protein {ECO:0000313|EMBL:ONH99877.1};	--	GO:0005634,nucleus; GO:0009506,plasmodesma; GO:0010385,double-stranded methylated DNA binding; GO:0004402,histone acetyltransferase activity; GO:0042393,histone binding; GO:0046872,metal ion binding; GO:0044154,histone H3-K14 acetylation; GO:0043971,histone H3-K18 acetylation; GO:0043972,histone H3-K23 acetylation; GO:0044030,regulation of DNA methylation; GO:0006355,regulation of transcription, …	PF16135.5:TPL-binding domain in jasmonate signalling
EVM0003874	339.44	346.82	368.33	647.44	664.74	776.4	689.4	756.07	700.35	227.74	219.2	247.82	202.31	149.33	168.92	168.74	168.47	204.26	1.69607	3.5555e-11	up	K15397 3-ketoacyl-CoA synthase [EC:2.3.1.199] | (RefSeq) 3-ketoacyl-CoA synthase 6 (A)	ko00062: Fatty acid elongation; ko04626: Plant-pathogen interaction	PREDICTED: 3-ketoacyl-CoA synthase 6 [Prunus mume]	RecName: Full=3-ketoacyl-CoA synthase 6 {ECO:0000303|PubMed:18465198}; Short=KCS-6 {ECO:0000303|PubMed:18465198}; EC=2.3.1.199 {ECO:0000269|PubMed:10330468}; AltName: Full=Cuticular protein 1 {ECO:0000303|PubMed:10330468}; AltName: Full=Eceriferum 6 {ECO:0000303|PubMed:11041893}; AltName: Full=Very long-chain fatty acid condensing enzyme 6 {ECO:0000303|PubMed:18465198}; Short=VLCFA condensing enz…	RecName: Full=3-ketoacyl-CoA synthase {ECO:0000256|PIRNR:PIRNR036417}; EC=2.3.1.- {ECO:0000256|PIRNR:PIRNR036417};	--	GO:0005783,endoplasmic reticulum; GO:0005789,endoplasmic reticulum membrane; GO:0016021,integral component of membrane; GO:0102336,3-oxo-arachidoyl-CoA synthase activity; GO:0102337,3-oxo-cerotoyl-CoA synthase activity; GO:0102338,3-oxo-lignoceronyl-CoA synthase activity; GO:0102756,very-long-chain 3-ketoacyl-CoA synthase activity; GO:0006633,fatty acid biosynthetic process; GO:0009409,response t…	PF08392.12:FAE1/Type III polyketide synthase-like protein
EVM0003875	0.35	0	0	0	0	0	0	0.2	0.07	0	0.15	0.14	0.16	0.94	0.83	2.14	2.92	2.39	-4.00457	0.000307967	down	K09060 plant G-box-binding factor | (RefSeq) G-box-binding factor 1-like isoform X1 (A)	--	basic leucine zipper 43-like [Prunus avium]	RecName: Full=Basic leucine zipper 43 {ECO:0000303|PubMed:11906833}; Short=AtbZIP43 {ECO:0000303|PubMed:11906833}; Short=bZIP protein 43 {ECO:0000303|PubMed:11906833};	SubName: Full=Uncharacterized protein {ECO:0000313|EMBL:EMJ24656.1};	--	GO:0005634,nucleus; GO:0003677,DNA binding; GO:0003700,DNA-binding transcription factor activity; GO:0006351,transcription, DNA-templated	PF00170.21:bZIP transcription factor
EVM0003879	0.21	0.16	0.12	0.16	0.37	0.17	0.3	0.16	0.21	6.99	6.57	5.97	15.47	17.59	17.32	5.55	4.32	5.18	-5.54026	1.72955e-36	down	K21374 7-deoxyloganetin glucosyltransferase [EC:2.4.1.324] | (RefSeq) UDP-glycosyltransferase 85A1-like (A)	ko00902: Monoterpenoid biosynthesis	UDP-glycosyltransferase 83A1 [Prunus persica]	RecName: Full=UDP-glycosyltransferase 83A1; EC=2.4.1.-;	SubName: Full=Uncharacterized protein {ECO:0000313|EMBL:EMJ10248.1};	UDP-glucuronosyl and UDP-glucosyl transferase	GO:0043231,intracellular membrane-bounded organelle; GO:0080043,quercetin 3-O-glucosyltransferase activity; GO:0080044,quercetin 7-O-glucosyltransferase activity; GO:0008152,metabolic process	PF00201.18:UDP-glucoronosyl and UDP-glucosyl transferase
EVM0003880	6.37	7.04	5.2	9.11	10.24	7.21	13.39	14.1	11.89	6.45	6.29	2.95	29.35	27.25	26.68	39.61	34.2	39.52	-1.27731	0.00637825	down	K13433 pathogenesis-related genes transcriptional activator PTI5 | (RefSeq) pathogenesis-related genes transcriptional activator PTI5-like (A)	ko04626: Plant-pathogen interaction	pathogenesis-related genes transcriptional activator PTI5-like [Prunus avium]	RecName: Full=Pathogenesis-related genes transcriptional activator PTI5; AltName: Full=PTO-interacting protein 5;	SubName: Full=AP2/EREBP family transcription factor-like protein 28 {ECO:0000313|EMBL:ALD84495.1};	--	GO:0005634,nucleus; GO:0003677,DNA binding; GO:0003700,DNA-binding transcription factor activity; GO:0006952,defense response; GO:0006351,transcription, DNA-templated	PF00847.20:AP2 domain
EVM0003881	0.25	0.34	0.42	4.98	5.38	5.69	3.8	2.92	3.25	0.49	0.55	0.22	0.95	1.28	1.1	0.44	0.09	0.33	2.39833	0.000210836	up	--	--	uncharacterized protein LOC110760875 [Prunus avium]	--	SubName: Full=Uncharacterized protein {ECO:0000313|EMBL:EMJ17917.1};	--	--	PF01011.21:PQQ enzyme repeat
EVM0003882	17.54	14.51	18.15	13.54	15.89	13.95	16.34	10.12	7.94	0.83	0.62	1.48	0.94	0.52	0.82	1.15	0.1	1.29	4.03544	5.63723e-59	up	K03671 thioredoxin 1 | (RefSeq) thioredoxin O, mitochondrial-like isoform X1 (A)	--	uncharacterized protein LOC110766673 isoform X1 [Prunus avium]	--	SubName: Full=Uncharacterized protein {ECO:0000313|EMBL:ONH95779.1};	--	--	--
EVM0003891	4.37	4.6	3.44	13.04	13.15	13.98	8.49	8.49	6.35	20.03	17.52	19.04	12.52	11.97	15.41	28.96	25.01	22.36	-1.07207	0.00101085	down	K16296 serine carboxypeptidase-like clade I [EC:3.4.16.-] | (RefSeq) serine carboxypeptidase-like 18 isoform X1 (A)	--	serine carboxypeptidase-like 18 isoform X1 [Prunus persica]	RecName: Full=Serine carboxypeptidase-like 18; EC=3.4.16.-; Flags: Precursor;	SubName: Full=Uncharacterized protein {ECO:0000313|EMBL:ONH91982.1};	Serine carboxypeptidases (lysosomal cathepsin A)	GO:0005576,extracellular region; GO:0004180,carboxypeptidase activity; GO:0016747,transferase activity, transferring acyl groups other than amino-acyl groups; GO:0019748,secondary metabolic process	PF00450.22:Serine carboxypeptidase
EVM0003894	98.72	97.13	97.01	66.12	68.14	71.74	78.24	82.58	84.42	56.28	54.11	49.66	46.71	52.83	44.44	11.22	10	11.21	1.13521	0.000785347	up	K19791 iron transport multicopper oxidase | (RefSeq) L-ascorbate oxidase homolog (A)	--	L-ascorbate oxidase homolog [Prunus avium]	RecName: Full=L-ascorbate oxidase homolog; EC=1.10.3.-; Flags: Precursor;	SubName: Full=Uncharacterized protein {ECO:0000313|EMBL:EMJ16840.1};	Multicopper oxidases	GO:0005576,extracellular region; GO:0005507,copper ion binding; GO:0016491,oxidoreductase activity	PF00394.22:Multicopper oxidase
EVM0003895	0.93	0.32	1.41	1.25	1.14	1.36	0.34	0.83	0.33	2.08	2.51	3.13	2.88	4.38	4.13	7.28	7.26	7.48	-2.38182	1.30688e-10	down	K02256 cytochrome c oxidase subunit 1 [EC:1.9.3.1] | (RefSeq) cox1, CapaM_p18; cytochrome c oxidase subunit 1 (A)	ko00190: Oxidative phosphorylation	cytochrome c oxidase subunit 1 (mitochondrion) [Prunus virginiana]	RecName: Full=Cytochrome c oxidase subunit 1; EC=1.9.3.1; AltName: Full=Cytochrome c oxidase polypeptide I;	RecName: Full=Cytochrome c oxidase subunit 1 {ECO:0000256|RuleBase:RU000369}; EC=1.9.3.1 {ECO:0000256|RuleBase:RU000369};	Cytochrome c oxidase, subunit I	GO:0016021,integral component of membrane; GO:0005751,mitochondrial respiratory chain complex IV; GO:0004129,cytochrome-c oxidase activity; GO:0020037,heme binding; GO:0005506,iron ion binding; GO:0009060,aerobic respiration; GO:0015990,electron transport coupled proton transport; GO:0006123,mitochondrial electron transport, cytochrome c to oxygen	PF00115.20:Cytochrome C and Quinol oxidase polypeptide I
EVM0003901	6.54	6.99	6.51	1.29	1.32	1.19	0.58	0.66	0.72	1.67	1.77	1	0.22	0.1	0.16	1.18	0.36	0.46	1.75898	0.00173711	up	K20890 xylan alpha-glucuronosyltransferase [EC:2.4.1.-] | (RefSeq) UDP-glucuronate:xylan alpha-glucuronosyltransferase 1-like (A)	--	uncharacterized protein LOC110749210 isoform X2 [Prunus avium]	RecName: Full=Ankyrin repeat-containing protein At5g02620;	SubName: Full=Uncharacterized protein {ECO:0000313|EMBL:ONH97597.1};	FOG: Ankyrin repeat	GO:0005783,endoplasmic reticulum; GO:0016021,integral component of membrane; GO:0005886,plasma membrane	PF13962.6:Domain of unknown function
EVM0003906	1.05	0.97	0.68	0.29	0.24	0.36	0.19	0.44	0.24	0.37	0.03	0.08	0.21	0.11	0.17	0.3	0.13	0.25	1.32665	0.00129573	up	K17710 pentatricopeptide repeat domain-containing protein 1 | (RefSeq) pentatricopeptide repeat-containing protein At3g22470, mitochondrial-like (A)	--	pentatricopeptide repeat-containing protein At1g62914, mitochondrial-like isoform X2 [Prunus avium]	RecName: Full=Pentatricopeptide repeat-containing protein At1g63130, mitochondrial; Flags: Precursor;	SubName: Full=Uncharacterized protein {ECO:0000313|EMBL:EMJ25226.1}; Flags: Fragment;	FOG: PPR repeat	GO:0005739,mitochondrion; GO:0004519,endonuclease activity; GO:0003723,RNA binding; GO:0080156,mitochondrial mRNA modification; GO:0006397,mRNA processing	PF13041.6:PPR repeat family
EVM0003912	7.59	6.6	5.52	8.41	10.26	11.49	34.88	33.83	35.76	2.4	3.16	3.25	9.72	10.95	13.09	3.56	4.66	3.84	1.58008	0.00296927	up	K10406 kinesin family member C2/C3 | (RefSeq) kinesin KP1-like (A)	--	uncharacterized protein LOC110745865 [Prunus avium]	--	SubName: Full=Uncharacterized protein {ECO:0000313|EMBL:EMJ10098.1};	--	--	PF05910.12:Plant protein of unknown function (DUF868)
EVM0003916	0.79	0.94	1.07	0.03	0	0	0.07	0	0.03	0	0	0.11	0.23	0.07	0.59	7.92	9.01	10.08	-3.55413	0.00621575	down	K22382 WD repeat-containing protein 26 | (RefSeq) WD repeat-containing protein 26 homolog (A)	--	growth-regulating factor 7 isoform X1 [Prunus avium]	RecName: Full=Growth-regulating factor 6; Short=OsGRF6; AltName: Full=Transcription activator GRF6;	SubName: Full=Uncharacterized protein {ECO:0000313|EMBL:ONI25738.1};	--	GO:0005634,nucleus; GO:0005524,ATP binding; GO:0032502,developmental process; GO:0006355,regulation of transcription, DNA-templated; GO:0006351,transcription, DNA-templated	PF08879.10:WRC
EVM0003924	0.39	0.26	0.45	0.15	0.19	0.04	0.4	0.04	0.3	0.68	0.68	0.28	0.64	0.48	0.58	0.44	0.95	0.86	-1.36699	0.000300405	down	K07300 Ca2+:H+ antiporter | (RefSeq) vacuolar cation/proton exchanger 3-like isoform X1 (A)	--	vacuolar cation/proton exchanger 3-like isoform X2 [Prunus avium]	RecName: Full=Vacuolar cation/proton exchanger 1; AltName: Full=Ca(2+)/H(+) antiporter CAX1; AltName: Full=Ca(2+)/H(+) exchanger 1; AltName: Full=Protein CATION EXCHANGER 1; AltName: Full=Protein RARE COLD INDUCIBLE 4;	SubName: Full=Uncharacterized protein {ECO:0000313|EMBL:ONI03717.1};	Ca2+/H+ antiporter VCX1 and related proteins	GO:0016021,integral component of membrane; GO:0016020,membrane; GO:0009705,plant-type vacuole membrane; GO:0005773,vacuole; GO:0015369,calcium:proton antiporter activity; GO:0006816,calcium ion transport; GO:0030026,cellular manganese ion homeostasis; GO:0006882,cellular zinc ion homeostasis; GO:0009631,cold acclimation; GO:0055062,phosphate ion homeostasis; GO:0009651,response to salt stress	PF01699.24:Sodium/calcium exchanger protein
EVM0003927	1.98	1.58	1.87	0.44	0.34	0.53	0.54	0.59	0.28	0.68	0.2	0.11	0.24	0.2	0.05	0.29	0.43	0.54	1.45747	0.000759681	up	K22262 WD repeat and FYVE domain-containing protein 3 | (RefSeq) protein SPIRRIG (A)	--	pentatricopeptide repeat-containing protein At1g19720 isoform X1 [Prunus avium]	RecName: Full=Pentatricopeptide repeat-containing protein At1g19720; AltName: Full=Protein DYW7;	SubName: Full=Uncharacterized protein {ECO:0000313|EMBL:ONI32558.1};	FOG: PPR repeat	GO:0009507,chloroplast; GO:0005737,cytoplasm; GO:0043231,intracellular membrane-bounded organelle; GO:0005634,nucleus; GO:0004519,endonuclease activity; GO:0003723,RNA binding; GO:0008270,zinc ion binding; GO:0009451,RNA modification	PF01535.20:PPR repeat
EVM0003928	1.29	1.26	1.73	0.06	0.33	0.28	0	0.03	0.24	0.06	0.16	0	0	0	0	0.03	0.07	0	3.83941	0.00013224	up	K20890 xylan alpha-glucuronosyltransferase [EC:2.4.1.-] | (RefSeq) UDP-glucuronate:xylan alpha-glucuronosyltransferase 1-like (A)	--	uncharacterized protein LOC110749210 isoform X1 [Prunus avium]	RecName: Full=Ankyrin repeat-containing protein NPR4 {ECO:0000305}; Short=OsNPR4 {ECO:0000303|PubMed:17309686};	SubName: Full=Uncharacterized protein {ECO:0000313|EMBL:ONH97597.1};	FOG: Ankyrin repeat	GO:0016021,integral component of membrane; GO:0005886,plasma membrane	PF13962.6:Domain of unknown function
[truncated: 5,377 more rows]

## Sheet: EG_vs_GF
EG vs GF DEGs gene information
ID	EG_S1-1_fpkm	EG_S1-2_fpkm	EG_S1-3_fpkm	EG_S2-1_fpkm	EG_S2-2_fpkm	EG_S2-3_fpkm	EG_S3-1_fpkm	EG_S3-2_fpkm	EG_S3-3_fpkm	GF_S1-1_fpkm	GF_S1-2_fpkm	GF_S1-3_fpkm	GF_S2-1_fpkm	GF_S2-2_fpkm	GF_S2-3_fpkm	GF_S3-1_fpkm	GF_S3-2_fpkm	GF_S3-3_fpkm	log2FoldChange	pvalue	regulated	KEGG	KEGG pathway	NR	Swissprot	Tremble	KOG	GO	Pfam
[truncated: 5,584 more rows]

## Sheet: GF_vs_AR
AR vs GF DEGs gene information
[truncated: 6,785 more rows]
