# Supplementary material for: Integrated Metabolomics and Transcriptome Analysis of Anthocyanin Biosynthetic Pathway in Prunus serrulata
Source: Plants (Basel). 2025 Jan 3;14(1):114. doi: 10.3390/plants14010114 (PMC11723355; doi:10.3390/plants14010114)
Supplement: Supplementary file 1 [file plants-14-00114-s001.zip › Table S7-Different genes between cultivars and Differential genes at different developmental stages.xlsx]

## Sheet: Figure6-a
Different genes between cultivars
Gene ID	EGS1_GFS1_ARS1	EGS2_GFS2_ARS2	EGS3_GF3_ARS3
EVM0000069	TRUE	FALSE	FALSE
EVM0000118	TRUE	FALSE	FALSE
EVM0000196	TRUE	TRUE	TRUE
EVM0000244	TRUE	FALSE	FALSE
EVM0000249	TRUE	TRUE	TRUE
EVM0000270	TRUE	FALSE	FALSE
EVM0000281	TRUE	FALSE	FALSE
EVM0000312	TRUE	TRUE	FALSE
EVM0000355	TRUE	TRUE	FALSE
EVM0000384	TRUE	TRUE	FALSE
EVM0000388	TRUE	FALSE	FALSE
EVM0000464	TRUE	FALSE	FALSE
EVM0000475	TRUE	FALSE	FALSE
EVM0000493	TRUE	FALSE	FALSE
EVM0000555	TRUE	FALSE	TRUE
EVM0000560	TRUE	FALSE	FALSE
EVM0000573	TRUE	FALSE	FALSE
EVM0000592	TRUE	FALSE	TRUE
EVM0000600	TRUE	FALSE	FALSE
EVM0000601	TRUE	FALSE	TRUE
EVM0000625	TRUE	FALSE	FALSE
EVM0000644	TRUE	TRUE	FALSE
EVM0000698	TRUE	FALSE	FALSE
EVM0000714	TRUE	FALSE	FALSE
EVM0000756	TRUE	FALSE	FALSE
EVM0000775	TRUE	FALSE	FALSE
EVM0000776	TRUE	FALSE	TRUE
EVM0000816	TRUE	TRUE	FALSE
EVM0000832	TRUE	FALSE	TRUE
EVM0000916	TRUE	TRUE	FALSE
EVM0000920	TRUE	TRUE	TRUE
EVM0001048	TRUE	TRUE	TRUE
EVM0001054	TRUE	FALSE	FALSE
EVM0001061	TRUE	FALSE	FALSE
EVM0001063	TRUE	FALSE	TRUE
EVM0001135	TRUE	TRUE	TRUE
EVM0001190	TRUE	FALSE	FALSE
EVM0001202	TRUE	FALSE	FALSE
EVM0001280	TRUE	FALSE	FALSE
EVM0001283	TRUE	FALSE	FALSE
EVM0001304	TRUE	TRUE	FALSE
EVM0001316	TRUE	FALSE	FALSE
EVM0001325	TRUE	FALSE	FALSE
EVM0001449	TRUE	FALSE	FALSE
EVM0001498	TRUE	FALSE	FALSE
EVM0001507	TRUE	FALSE	FALSE
EVM0001552	TRUE	FALSE	FALSE
EVM0001594	TRUE	FALSE	FALSE
EVM0001701	TRUE	FALSE	FALSE
EVM0001780	TRUE	FALSE	FALSE
EVM0001819	TRUE	FALSE	TRUE
EVM0001882	TRUE	TRUE	FALSE
EVM0001892	TRUE	FALSE	FALSE
EVM0001897	TRUE	FALSE	FALSE
EVM0001923	TRUE	FALSE	FALSE
EVM0001959	TRUE	FALSE	TRUE
EVM0001975	TRUE	FALSE	FALSE
EVM0001978	TRUE	FALSE	TRUE
EVM0001984	TRUE	FALSE	TRUE
EVM0001991	TRUE	TRUE	TRUE
EVM0002004	TRUE	FALSE	TRUE
EVM0002054	TRUE	FALSE	FALSE
EVM0002092	TRUE	FALSE	FALSE
EVM0002105	TRUE	FALSE	FALSE
EVM0002135	TRUE	FALSE	TRUE
EVM0002185	TRUE	FALSE	FALSE
EVM0002196	TRUE	TRUE	TRUE
EVM0002238	TRUE	FALSE	TRUE
EVM0002267	TRUE	FALSE	FALSE
EVM0002275	TRUE	TRUE	FALSE
EVM0002279	TRUE	FALSE	FALSE
EVM0002307	TRUE	FALSE	FALSE
EVM0002314	TRUE	FALSE	FALSE
EVM0002377	TRUE	TRUE	FALSE
EVM0002378	TRUE	FALSE	FALSE
EVM0002422	TRUE	FALSE	FALSE
EVM0002475	TRUE	TRUE	TRUE
EVM0002517	TRUE	FALSE	FALSE
EVM0002590	TRUE	FALSE	TRUE
EVM0002704	TRUE	TRUE	FALSE
EVM0002761	TRUE	FALSE	FALSE
EVM0002810	TRUE	FALSE	TRUE
EVM0002817	TRUE	TRUE	FALSE
EVM0002831	TRUE	FALSE	FALSE
EVM0002835	TRUE	FALSE	FALSE
EVM0002857	TRUE	FALSE	FALSE
EVM0002879	TRUE	TRUE	TRUE
EVM0002888	TRUE	FALSE	FALSE
EVM0002903	TRUE	TRUE	FALSE
EVM0002965	TRUE	FALSE	FALSE
EVM0003083	TRUE	FALSE	FALSE
EVM0003132	TRUE	FALSE	FALSE
EVM0003138	TRUE	TRUE	FALSE
EVM0003217	TRUE	FALSE	FALSE
EVM0003224	TRUE	FALSE	FALSE
EVM0003229	TRUE	FALSE	FALSE
EVM0003234	TRUE	FALSE	TRUE
EVM0003235	TRUE	FALSE	FALSE
EVM0003247	TRUE	FALSE	FALSE
EVM0003250	TRUE	TRUE	FALSE
EVM0003269	TRUE	FALSE	FALSE
EVM0003384	TRUE	FALSE	FALSE
EVM0003417	TRUE	FALSE	FALSE
EVM0003443	TRUE	FALSE	FALSE
EVM0003458	TRUE	FALSE	FALSE
EVM0003466	TRUE	FALSE	FALSE
EVM0003587	TRUE	FALSE	FALSE
EVM0003591	TRUE	TRUE	FALSE
EVM0003597	TRUE	FALSE	FALSE
EVM0003686	TRUE	TRUE	FALSE
EVM0003692	TRUE	FALSE	FALSE
EVM0003701	TRUE	FALSE	TRUE
EVM0003705	TRUE	FALSE	FALSE
EVM0003710	TRUE	FALSE	FALSE
EVM0003716	TRUE	FALSE	FALSE
EVM0003727	TRUE	TRUE	FALSE
EVM0003740	TRUE	FALSE	FALSE
EVM0003760	TRUE	TRUE	TRUE
EVM0003820	TRUE	FALSE	FALSE
EVM0003868	TRUE	FALSE	TRUE
EVM0003873	TRUE	FALSE	FALSE
EVM0004024	TRUE	FALSE	FALSE
EVM0004084	TRUE	FALSE	FALSE
EVM0004097	TRUE	FALSE	FALSE
EVM0004112	TRUE	FALSE	FALSE
EVM0004115	TRUE	FALSE	FALSE
EVM0004128	TRUE	TRUE	TRUE
EVM0004133	TRUE	FALSE	FALSE
EVM0004153	TRUE	FALSE	FALSE
EVM0004168	TRUE	TRUE	FALSE
EVM0004234	TRUE	FALSE	FALSE
EVM0004268	TRUE	TRUE	TRUE
EVM0004289	TRUE	FALSE	FALSE
EVM0004370	TRUE	FALSE	TRUE
EVM0004459	TRUE	FALSE	FALSE
EVM0004462	TRUE	FALSE	FALSE
EVM0004493	TRUE	FALSE	FALSE
EVM0004541	TRUE	FALSE	TRUE
EVM0004558	TRUE	TRUE	FALSE
EVM0004640	TRUE	FALSE	FALSE
EVM0004654	TRUE	FALSE	FALSE
EVM0004676	TRUE	FALSE	FALSE
EVM0004687	TRUE	TRUE	TRUE
EVM0004709	TRUE	FALSE	FALSE
EVM0004714	TRUE	FALSE	FALSE
EVM0004778	TRUE	FALSE	FALSE
EVM0004781	TRUE	FALSE	TRUE
EVM0004794	TRUE	TRUE	TRUE
EVM0004846	TRUE	FALSE	FALSE
EVM0004850	TRUE	FALSE	FALSE
EVM0004927	TRUE	FALSE	FALSE
EVM0004944	TRUE	TRUE	TRUE
EVM0004959	TRUE	FALSE	TRUE
EVM0004972	TRUE	FALSE	FALSE
EVM0004988	TRUE	FALSE	FALSE
EVM0005053	TRUE	FALSE	FALSE
EVM0005065	TRUE	FALSE	FALSE
EVM0005099	TRUE	FALSE	FALSE
EVM0005102	TRUE	FALSE	FALSE
EVM0005126	TRUE	FALSE	FALSE
EVM0005139	TRUE	FALSE	FALSE
EVM0005202	TRUE	FALSE	FALSE
EVM0005214	TRUE	FALSE	FALSE
EVM0005218	TRUE	FALSE	FALSE
EVM0005258	TRUE	FALSE	FALSE
EVM0005272	TRUE	FALSE	FALSE
EVM0005286	TRUE	FALSE	FALSE
EVM0005298	TRUE	FALSE	FALSE
EVM0005318	TRUE	FALSE	FALSE
EVM0005321	TRUE	FALSE	FALSE
EVM0005326	TRUE	FALSE	FALSE
EVM0005331	TRUE	FALSE	TRUE
EVM0005335	TRUE	FALSE	FALSE
EVM0005341	TRUE	FALSE	FALSE
EVM0005370	TRUE	FALSE	FALSE
EVM0005436	TRUE	FALSE	FALSE
EVM0005438	TRUE	FALSE	TRUE
EVM0005494	TRUE	FALSE	FALSE
EVM0005527	TRUE	FALSE	FALSE
EVM0005586	TRUE	FALSE	FALSE
EVM0005611	TRUE	FALSE	FALSE
EVM0005632	TRUE	FALSE	FALSE
EVM0005636	TRUE	FALSE	FALSE
EVM0005699	TRUE	FALSE	FALSE
EVM0005718	TRUE	FALSE	FALSE
EVM0005729	TRUE	FALSE	FALSE
EVM0005749	TRUE	TRUE	FALSE
EVM0005786	TRUE	TRUE	TRUE
EVM0005806	TRUE	FALSE	TRUE
EVM0005807	TRUE	FALSE	TRUE
EVM0005820	TRUE	TRUE	FALSE
EVM0005824	TRUE	FALSE	FALSE
EVM0005864	TRUE	FALSE	FALSE
EVM0005878	TRUE	FALSE	FALSE
EVM0005945	TRUE	FALSE	FALSE
EVM0005953	TRUE	FALSE	FALSE
EVM0006006	TRUE	FALSE	FALSE
EVM0006024	TRUE	TRUE	FALSE
EVM0006083	TRUE	FALSE	FALSE
EVM0006133	TRUE	FALSE	FALSE
EVM0006176	TRUE	FALSE	FALSE
EVM0006201	TRUE	FALSE	FALSE
EVM0006205	TRUE	FALSE	FALSE
EVM0006210	TRUE	FALSE	TRUE
EVM0006218	TRUE	FALSE	FALSE
EVM0006235	TRUE	FALSE	FALSE
EVM0006284	TRUE	FALSE	FALSE
EVM0006295	TRUE	FALSE	FALSE
EVM0006297	TRUE	FALSE	FALSE
EVM0006303	TRUE	FALSE	TRUE
EVM0006344	TRUE	TRUE	TRUE
EVM0006353	TRUE	FALSE	FALSE
EVM0006379	TRUE	FALSE	TRUE
EVM0006395	TRUE	TRUE	TRUE
EVM0006423	TRUE	FALSE	FALSE
EVM0006451	TRUE	FALSE	FALSE
EVM0006455	TRUE	FALSE	FALSE
EVM0006468	TRUE	FALSE	FALSE
EVM0006490	TRUE	FALSE	FALSE
EVM0006529	TRUE	TRUE	FALSE
EVM0006558	TRUE	FALSE	FALSE
EVM0006568	TRUE	FALSE	FALSE
EVM0006756	TRUE	FALSE	FALSE
EVM0006771	TRUE	TRUE	TRUE
EVM0006776	TRUE	TRUE	FALSE
EVM0006795	TRUE	FALSE	FALSE
EVM0006868	TRUE	FALSE	FALSE
EVM0007001	TRUE	FALSE	TRUE
EVM0007018	TRUE	FALSE	FALSE
EVM0007027	TRUE	TRUE	TRUE
EVM0007060	TRUE	FALSE	FALSE
EVM0007071	TRUE	FALSE	FALSE
EVM0007105	TRUE	TRUE	FALSE
EVM0007157	TRUE	FALSE	FALSE
EVM0007252	TRUE	FALSE	FALSE
EVM0007324	TRUE	FALSE	FALSE
EVM0007347	TRUE	TRUE	FALSE
EVM0007390	TRUE	FALSE	FALSE
EVM0007432	TRUE	FALSE	FALSE
EVM0007446	TRUE	FALSE	TRUE
EVM0007472	TRUE	FALSE	FALSE
EVM0007495	TRUE	FALSE	FALSE
EVM0007562	TRUE	TRUE	FALSE
EVM0007568	TRUE	TRUE	TRUE
EVM0007597	TRUE	TRUE	TRUE
EVM0007613	TRUE	TRUE	TRUE
EVM0007747	TRUE	FALSE	FALSE
EVM0007769	TRUE	FALSE	FALSE
EVM0007798	TRUE	FALSE	FALSE
EVM0007814	TRUE	FALSE	FALSE
EVM0007822	TRUE	FALSE	FALSE
EVM0007847	TRUE	FALSE	FALSE
EVM0007933	TRUE	FALSE	FALSE
EVM0007971	TRUE	TRUE	TRUE
EVM0007993	TRUE	FALSE	FALSE
EVM0008084	TRUE	FALSE	FALSE
EVM0008173	TRUE	FALSE	FALSE
EVM0008200	TRUE	FALSE	FALSE
EVM0008209	TRUE	FALSE	FALSE
EVM0008246	TRUE	FALSE	FALSE
EVM0008255	TRUE	FALSE	FALSE
EVM0008275	TRUE	FALSE	FALSE
EVM0008280	TRUE	FALSE	FALSE
EVM0008292	TRUE	FALSE	FALSE
EVM0008298	TRUE	FALSE	TRUE
EVM0008304	TRUE	TRUE	TRUE
EVM0008315	TRUE	FALSE	FALSE
EVM0008380	TRUE	TRUE	TRUE
EVM0008395	TRUE	TRUE	FALSE
EVM0008396	TRUE	FALSE	FALSE
EVM0008433	TRUE	FALSE	FALSE
EVM0008436	TRUE	FALSE	FALSE
EVM0008488	TRUE	FALSE	FALSE
EVM0008510	TRUE	FALSE	FALSE
EVM0008524	TRUE	FALSE	FALSE
EVM0008526	TRUE	FALSE	FALSE
EVM0008538	TRUE	FALSE	FALSE
EVM0008575	TRUE	FALSE	FALSE
EVM0008600	TRUE	FALSE	FALSE
EVM0008650	TRUE	FALSE	FALSE
EVM0008661	TRUE	FALSE	FALSE
EVM0008677	TRUE	TRUE	FALSE
EVM0008688	TRUE	FALSE	FALSE
EVM0008693	TRUE	FALSE	FALSE
EVM0008719	TRUE	FALSE	FALSE
EVM0008767	TRUE	FALSE	FALSE
EVM0008789	TRUE	FALSE	FALSE
EVM0008848	TRUE	FALSE	FALSE
EVM0008892	TRUE	FALSE	FALSE
EVM0008935	TRUE	TRUE	FALSE
EVM0008946	TRUE	FALSE	FALSE
EVM0008984	TRUE	FALSE	TRUE
EVM0008990	TRUE	FALSE	FALSE
EVM0008994	TRUE	TRUE	FALSE
EVM0009021	TRUE	FALSE	FALSE
EVM0009044	TRUE	FALSE	FALSE
EVM0009059	TRUE	FALSE	FALSE
EVM0009060	TRUE	FALSE	FALSE
EVM0009084	TRUE	FALSE	FALSE
EVM0009117	TRUE	FALSE	FALSE
EVM0009137	TRUE	TRUE	FALSE
EVM0009284	TRUE	FALSE	FALSE
EVM0009290	TRUE	FALSE	FALSE
EVM0009322	TRUE	TRUE	FALSE
EVM0009357	TRUE	TRUE	TRUE
EVM0009359	TRUE	TRUE	FALSE
EVM0009391	TRUE	FALSE	FALSE
EVM0009411	TRUE	FALSE	FALSE
EVM0009429	TRUE	FALSE	FALSE
EVM0009434	TRUE	FALSE	FALSE
EVM0009445	TRUE	FALSE	FALSE
EVM0009466	TRUE	FALSE	FALSE
EVM0009519	TRUE	FALSE	FALSE
EVM0009563	TRUE	FALSE	FALSE
EVM0009568	TRUE	FALSE	FALSE
EVM0009591	TRUE	FALSE	FALSE
EVM0009625	TRUE	FALSE	FALSE
EVM0009634	TRUE	FALSE	FALSE
EVM0009642	TRUE	FALSE	FALSE
EVM0009687	TRUE	FALSE	FALSE
EVM0009692	TRUE	FALSE	TRUE
EVM0009707	TRUE	FALSE	TRUE
EVM0009713	TRUE	TRUE	TRUE
EVM0009718	TRUE	FALSE	FALSE
EVM0009746	TRUE	FALSE	FALSE
EVM0009750	TRUE	FALSE	FALSE
EVM0009796	TRUE	TRUE	TRUE
EVM0009808	TRUE	TRUE	TRUE
EVM0009815	TRUE	FALSE	FALSE
EVM0009895	TRUE	FALSE	TRUE
EVM0009900	TRUE	FALSE	FALSE
EVM0009912	TRUE	FALSE	FALSE
EVM0009925	TRUE	TRUE	FALSE
EVM0009931	TRUE	TRUE	TRUE
EVM0009938	TRUE	FALSE	TRUE
EVM0009963	TRUE	FALSE	FALSE
EVM0010034	TRUE	FALSE	TRUE
EVM0010072	TRUE	FALSE	FALSE
EVM0010099	TRUE	FALSE	FALSE
EVM0010105	TRUE	TRUE	FALSE
EVM0010106	TRUE	FALSE	FALSE
EVM0010112	TRUE	TRUE	FALSE
EVM0010144	TRUE	FALSE	FALSE
EVM0010150	TRUE	FALSE	FALSE
EVM0010176	TRUE	FALSE	FALSE
EVM0010289	TRUE	FALSE	FALSE
EVM0010301	TRUE	FALSE	FALSE
EVM0010322	TRUE	FALSE	FALSE
EVM0010353	TRUE	FALSE	FALSE
EVM0010392	TRUE	FALSE	FALSE
EVM0010396	TRUE	FALSE	FALSE
EVM0010403	TRUE	FALSE	FALSE
EVM0010429	TRUE	FALSE	FALSE
EVM0010485	TRUE	FALSE	TRUE
EVM0010591	TRUE	FALSE	FALSE
EVM0010595	TRUE	FALSE	FALSE
EVM0010598	TRUE	TRUE	FALSE
EVM0010624	TRUE	FALSE	FALSE
EVM0010626	TRUE	FALSE	FALSE
EVM0010631	TRUE	FALSE	FALSE
EVM0010667	TRUE	FALSE	FALSE
EVM0010676	TRUE	FALSE	TRUE
EVM0010693	TRUE	TRUE	TRUE
EVM0010744	TRUE	FALSE	TRUE
EVM0010755	TRUE	TRUE	FALSE
EVM0010756	TRUE	FALSE	FALSE
EVM0010781	TRUE	TRUE	TRUE
EVM0010813	TRUE	TRUE	TRUE
EVM0010862	TRUE	TRUE	TRUE
EVM0010916	TRUE	FALSE	FALSE
EVM0010923	TRUE	FALSE	FALSE
EVM0010988	TRUE	FALSE	FALSE
EVM0011001	TRUE	FALSE	FALSE
EVM0011041	TRUE	FALSE	FALSE
EVM0011086	TRUE	FALSE	FALSE
EVM0011098	TRUE	FALSE	FALSE
EVM0011102	TRUE	TRUE	FALSE
EVM0011106	TRUE	FALSE	FALSE
EVM0011134	TRUE	TRUE	TRUE
EVM0011136	TRUE	FALSE	FALSE
EVM0011140	TRUE	FALSE	FALSE
EVM0011156	TRUE	FALSE	FALSE
EVM0011194	TRUE	FALSE	FALSE
EVM0011198	TRUE	FALSE	FALSE
EVM0011203	TRUE	FALSE	FALSE
EVM0011242	TRUE	FALSE	TRUE
EVM0011256	TRUE	FALSE	FALSE
EVM0011280	TRUE	FALSE	FALSE
EVM0011331	TRUE	FALSE	FALSE
EVM0011334	TRUE	FALSE	TRUE
EVM0011368	TRUE	FALSE	FALSE
EVM0011425	TRUE	FALSE	FALSE
EVM0011438	TRUE	FALSE	FALSE
EVM0011601	TRUE	FALSE	FALSE
EVM0011619	TRUE	FALSE	FALSE
EVM0011648	TRUE	FALSE	FALSE
EVM0011667	TRUE	FALSE	FALSE
EVM0011689	TRUE	FALSE	FALSE
EVM0011700	TRUE	TRUE	FALSE
EVM0011743	TRUE	TRUE	FALSE
EVM0011770	TRUE	FALSE	FALSE
EVM0011866	TRUE	TRUE	FALSE
EVM0011904	TRUE	FALSE	FALSE
EVM0011909	TRUE	FALSE	FALSE
EVM0011928	TRUE	FALSE	FALSE
EVM0011936	TRUE	TRUE	TRUE
EVM0011940	TRUE	FALSE	FALSE
EVM0011984	TRUE	TRUE	FALSE
EVM0012030	TRUE	TRUE	TRUE
EVM0012060	TRUE	FALSE	TRUE
EVM0012064	TRUE	FALSE	FALSE
EVM0012100	TRUE	FALSE	FALSE
EVM0012113	TRUE	FALSE	FALSE
EVM0012190	TRUE	FALSE	FALSE
EVM0012229	TRUE	FALSE	FALSE
EVM0012243	TRUE	TRUE	FALSE
EVM0012284	TRUE	FALSE	FALSE
EVM0012342	TRUE	FALSE	FALSE
EVM0012384	TRUE	TRUE	FALSE
EVM0012394	TRUE	FALSE	FALSE
EVM0012396	TRUE	TRUE	TRUE
EVM0012419	TRUE	FALSE	FALSE
EVM0012440	TRUE	FALSE	FALSE
EVM0012458	TRUE	FALSE	FALSE
EVM0012465	TRUE	TRUE	FALSE
EVM0012482	TRUE	FALSE	TRUE
EVM0012518	TRUE	FALSE	FALSE
EVM0012537	TRUE	FALSE	FALSE
EVM0012546	TRUE	FALSE	FALSE
EVM0012565	TRUE	FALSE	FALSE
EVM0012597	TRUE	FALSE	FALSE
EVM0012601	TRUE	FALSE	FALSE
EVM0012653	TRUE	FALSE	FALSE
EVM0012654	TRUE	FALSE	FALSE
EVM0012701	TRUE	TRUE	TRUE
EVM0012781	TRUE	FALSE	TRUE
EVM0012783	TRUE	FALSE	FALSE
EVM0012802	TRUE	FALSE	FALSE
EVM0012817	TRUE	TRUE	FALSE
EVM0012820	TRUE	TRUE	FALSE
EVM0012862	TRUE	FALSE	TRUE
EVM0012873	TRUE	TRUE	FALSE
EVM0012911	TRUE	FALSE	FALSE
EVM0012926	TRUE	TRUE	FALSE
EVM0012937	TRUE	FALSE	FALSE
EVM0012940	TRUE	FALSE	FALSE
EVM0012967	TRUE	TRUE	TRUE
EVM0012988	TRUE	FALSE	FALSE
EVM0013018	TRUE	FALSE	FALSE
EVM0013058	TRUE	TRUE	FALSE
EVM0013086	TRUE	FALSE	FALSE
EVM0013123	TRUE	TRUE	TRUE
EVM0013181	TRUE	FALSE	TRUE
EVM0013208	TRUE	FALSE	TRUE
EVM0013226	TRUE	FALSE	FALSE
EVM0013314	TRUE	FALSE	FALSE
EVM0013345	TRUE	FALSE	FALSE
EVM0013422	TRUE	FALSE	FALSE
EVM0013442	TRUE	FALSE	TRUE
EVM0013462	TRUE	TRUE	FALSE
EVM0013502	TRUE	FALSE	TRUE
EVM0013529	TRUE	FALSE	FALSE
EVM0013542	TRUE	FALSE	FALSE
EVM0013561	TRUE	FALSE	FALSE
EVM0013600	TRUE	FALSE	FALSE
EVM0013610	TRUE	FALSE	TRUE
EVM0013632	TRUE	TRUE	FALSE
EVM0013644	TRUE	FALSE	FALSE
EVM0013663	TRUE	FALSE	FALSE
EVM0013697	TRUE	FALSE	FALSE
EVM0013731	TRUE	FALSE	FALSE
EVM0013736	TRUE	TRUE	TRUE
EVM0013802	TRUE	FALSE	FALSE
EVM0013838	TRUE	FALSE	FALSE
EVM0013906	TRUE	FALSE	FALSE
EVM0013977	TRUE	TRUE	FALSE
EVM0014025	TRUE	FALSE	FALSE
EVM0014060	TRUE	FALSE	FALSE
EVM0014070	TRUE	FALSE	FALSE
EVM0014085	TRUE	TRUE	TRUE
EVM0014102	TRUE	FALSE	FALSE
EVM0014118	TRUE	FALSE	FALSE
EVM0014157	TRUE	FALSE	TRUE
EVM0014158	TRUE	FALSE	FALSE
EVM0014182	TRUE	FALSE	FALSE
EVM0014204	TRUE	FALSE	FALSE
EVM0014222	TRUE	TRUE	TRUE
EVM0014230	TRUE	TRUE	FALSE
EVM0014312	TRUE	FALSE	FALSE
EVM0014335	TRUE	FALSE	FALSE
EVM0014346	TRUE	FALSE	FALSE
EVM0014398	TRUE	FALSE	FALSE
EVM0014417	TRUE	FALSE	FALSE
EVM0014439	TRUE	FALSE	TRUE
EVM0014457	TRUE	TRUE	TRUE
EVM0014461	TRUE	FALSE	FALSE
EVM0014517	TRUE	FALSE	TRUE
EVM0014518	TRUE	FALSE	TRUE
EVM0014532	TRUE	FALSE	FALSE
EVM0014539	TRUE	FALSE	TRUE
EVM0014551	TRUE	TRUE	FALSE
EVM0014630	TRUE	TRUE	TRUE
EVM0014660	TRUE	FALSE	FALSE
EVM0014677	TRUE	FALSE	FALSE
EVM0014685	TRUE	FALSE	FALSE
EVM0014755	TRUE	FALSE	TRUE
EVM0014765	TRUE	FALSE	FALSE
EVM0014779	TRUE	TRUE	FALSE
EVM0014791	TRUE	TRUE	FALSE
EVM0014810	TRUE	FALSE	FALSE
EVM0014814	TRUE	FALSE	FALSE
EVM0014818	TRUE	FALSE	FALSE
EVM0014830	TRUE	FALSE	TRUE
EVM0014857	TRUE	TRUE	TRUE
EVM0014874	TRUE	FALSE	TRUE
EVM0014904	TRUE	FALSE	FALSE
EVM0014938	TRUE	FALSE	FALSE
EVM0014971	TRUE	FALSE	TRUE
EVM0014986	TRUE	TRUE	TRUE
EVM0014997	TRUE	TRUE	TRUE
EVM0014998	TRUE	FALSE	FALSE
EVM0015004	TRUE	TRUE	TRUE
EVM0015006	TRUE	TRUE	FALSE
EVM0015020	TRUE	TRUE	FALSE
EVM0015078	TRUE	TRUE	FALSE
EVM0015123	TRUE	FALSE	FALSE
EVM0015189	TRUE	FALSE	FALSE
EVM0015290	TRUE	TRUE	FALSE
EVM0015295	TRUE	FALSE	FALSE
EVM0015322	TRUE	FALSE	FALSE
EVM0015341	TRUE	FALSE	FALSE
EVM0015353	TRUE	FALSE	FALSE
EVM0015358	TRUE	FALSE	FALSE
EVM0015364	TRUE	FALSE	FALSE
EVM0015366	TRUE	FALSE	FALSE
EVM0015385	TRUE	TRUE	FALSE
EVM0015476	TRUE	FALSE	TRUE
EVM0015492	TRUE	FALSE	FALSE
EVM0015505	TRUE	FALSE	FALSE
EVM0015508	TRUE	TRUE	FALSE
EVM0015517	TRUE	FALSE	TRUE
EVM0015531	TRUE	FALSE	FALSE
EVM0015540	TRUE	FALSE	FALSE
EVM0015547	TRUE	TRUE	TRUE
EVM0015640	TRUE	FALSE	FALSE
EVM0015656	TRUE	FALSE	FALSE
EVM0015661	TRUE	FALSE	FALSE
EVM0015691	TRUE	FALSE	FALSE
EVM0015731	TRUE	FALSE	FALSE
EVM0015763	TRUE	FALSE	TRUE
EVM0015772	TRUE	TRUE	FALSE
EVM0015788	TRUE	FALSE	FALSE
EVM0015805	TRUE	FALSE	FALSE
EVM0015806	TRUE	FALSE	FALSE
EVM0015835	TRUE	FALSE	FALSE
EVM0015842	TRUE	FALSE	FALSE
EVM0015855	TRUE	FALSE	TRUE
EVM0015903	TRUE	FALSE	FALSE
EVM0015957	TRUE	TRUE	FALSE
EVM0016009	TRUE	FALSE	FALSE
EVM0016036	TRUE	FALSE	FALSE
EVM0016039	TRUE	FALSE	TRUE
EVM0016051	TRUE	FALSE	FALSE
EVM0016054	TRUE	FALSE	FALSE
EVM0016068	TRUE	FALSE	FALSE
EVM0016139	TRUE	FALSE	FALSE
EVM0016146	TRUE	FALSE	FALSE
EVM0016178	TRUE	FALSE	TRUE
EVM0016184	TRUE	FALSE	FALSE
EVM0016192	TRUE	FALSE	FALSE
EVM0016197	TRUE	FALSE	FALSE
EVM0016273	TRUE	FALSE	TRUE
EVM0016275	TRUE	FALSE	FALSE
EVM0016330	TRUE	TRUE	TRUE
EVM0016378	TRUE	FALSE	FALSE
EVM0016396	TRUE	FALSE	FALSE
EVM0016463	TRUE	TRUE	FALSE
EVM0016472	TRUE	FALSE	FALSE
EVM0016491	TRUE	FALSE	FALSE
EVM0016530	TRUE	TRUE	TRUE
EVM0016543	TRUE	FALSE	FALSE
EVM0016549	TRUE	FALSE	FALSE
EVM0016563	TRUE	FALSE	TRUE
EVM0016566	TRUE	TRUE	FALSE
EVM0016578	TRUE	FALSE	TRUE
EVM0016608	TRUE	FALSE	FALSE
EVM0016773	TRUE	FALSE	FALSE
EVM0016776	TRUE	FALSE	FALSE
EVM0016777	TRUE	FALSE	FALSE
EVM0016788	TRUE	TRUE	FALSE
EVM0016812	TRUE	TRUE	FALSE
EVM0016848	TRUE	FALSE	FALSE
EVM0016926	TRUE	FALSE	FALSE
EVM0016959	TRUE	FALSE	FALSE
EVM0016969	TRUE	FALSE	FALSE
EVM0016988	TRUE	FALSE	FALSE
EVM0016989	TRUE	FALSE	TRUE
EVM0016999	TRUE	FALSE	FALSE
EVM0017122	TRUE	FALSE	FALSE
EVM0017150	TRUE	TRUE	FALSE
EVM0017195	TRUE	FALSE	FALSE
EVM0017198	TRUE	FALSE	FALSE
EVM0017260	TRUE	TRUE	TRUE
EVM0017271	TRUE	TRUE	FALSE
EVM0017356	TRUE	FALSE	FALSE
EVM0017388	TRUE	FALSE	FALSE
EVM0017439	TRUE	TRUE	TRUE
EVM0017512	TRUE	FALSE	FALSE
EVM0017566	TRUE	TRUE	FALSE
EVM0017605	TRUE	FALSE	FALSE
EVM0017679	TRUE	TRUE	FALSE
EVM0017696	TRUE	TRUE	FALSE
EVM0017812	TRUE	FALSE	FALSE
EVM0017843	TRUE	FALSE	TRUE
EVM0017888	TRUE	FALSE	TRUE
EVM0017891	TRUE	FALSE	FALSE
EVM0017922	TRUE	FALSE	FALSE
EVM0017923	TRUE	FALSE	FALSE
EVM0017930	TRUE	FALSE	FALSE
EVM0017931	TRUE	FALSE	FALSE
EVM0017953	TRUE	TRUE	FALSE
EVM0017957	TRUE	FALSE	FALSE
EVM0018022	TRUE	FALSE	FALSE
EVM0018095	TRUE	FALSE	FALSE
EVM0018106	TRUE	TRUE	FALSE
EVM0018112	TRUE	FALSE	FALSE
EVM0018158	TRUE	FALSE	FALSE
EVM0018170	TRUE	FALSE	TRUE
EVM0018246	TRUE	FALSE	FALSE
EVM0018292	TRUE	FALSE	TRUE
EVM0018342	TRUE	FALSE	FALSE
EVM0018344	TRUE	FALSE	TRUE
EVM0018452	TRUE	TRUE	FALSE
EVM0018463	TRUE	TRUE	FALSE
EVM0018471	TRUE	FALSE	FALSE
EVM0018515	TRUE	TRUE	FALSE
EVM0018525	TRUE	TRUE	FALSE
EVM0018527	TRUE	FALSE	FALSE
EVM0018530	TRUE	TRUE	FALSE
EVM0018535	TRUE	FALSE	TRUE
EVM0018615	TRUE	FALSE	FALSE
EVM0018684	TRUE	TRUE	FALSE
EVM0018693	TRUE	FALSE	FALSE
EVM0018715	TRUE	FALSE	FALSE
EVM0018739	TRUE	FALSE	FALSE
EVM0018743	TRUE	TRUE	FALSE
EVM0018786	TRUE	FALSE	FALSE
EVM0018799	TRUE	TRUE	FALSE
EVM0018821	TRUE	FALSE	FALSE
EVM0018848	TRUE	FALSE	FALSE
EVM0018876	TRUE	FALSE	FALSE
EVM0018904	TRUE	FALSE	FALSE
EVM0018913	TRUE	FALSE	TRUE
EVM0018921	TRUE	FALSE	FALSE
EVM0018947	TRUE	FALSE	FALSE
EVM0018962	TRUE	FALSE	TRUE
EVM0019018	TRUE	FALSE	TRUE
EVM0019040	TRUE	FALSE	FALSE
EVM0019046	TRUE	FALSE	FALSE
EVM0019092	TRUE	FALSE	FALSE
EVM0019125	TRUE	FALSE	FALSE
EVM0019150	TRUE	TRUE	FALSE
EVM0019172	TRUE	FALSE	TRUE
EVM0019181	TRUE	FALSE	FALSE
EVM0019187	TRUE	FALSE	TRUE
EVM0019189	TRUE	TRUE	TRUE
EVM0019231	TRUE	FALSE	FALSE
EVM0019263	TRUE	FALSE	FALSE
EVM0019264	TRUE	FALSE	FALSE
EVM0019289	TRUE	FALSE	FALSE
EVM0019302	TRUE	FALSE	FALSE
EVM0019313	TRUE	FALSE	FALSE
EVM0019353	TRUE	FALSE	FALSE
EVM0019394	TRUE	FALSE	FALSE
EVM0019397	TRUE	FALSE	TRUE
EVM0019404	TRUE	FALSE	FALSE
EVM0019407	TRUE	FALSE	FALSE
EVM0019427	TRUE	TRUE	TRUE
EVM0019463	TRUE	FALSE	TRUE
EVM0019474	TRUE	FALSE	FALSE
EVM0019477	TRUE	FALSE	FALSE
EVM0019485	TRUE	FALSE	TRUE
EVM0019558	TRUE	FALSE	FALSE
EVM0019645	TRUE	FALSE	FALSE
EVM0019649	TRUE	FALSE	FALSE
EVM0019678	TRUE	FALSE	FALSE
EVM0019741	TRUE	FALSE	FALSE
EVM0019749	TRUE	FALSE	TRUE
EVM0019751	TRUE	FALSE	FALSE
EVM0019764	TRUE	TRUE	TRUE
EVM0019811	TRUE	TRUE	TRUE
EVM0019830	TRUE	FALSE	FALSE
EVM0019990	TRUE	FALSE	FALSE
EVM0020111	TRUE	FALSE	FALSE
EVM0020123	TRUE	TRUE	FALSE
EVM0020147	TRUE	FALSE	FALSE
EVM0020174	TRUE	FALSE	FALSE
EVM0020259	TRUE	TRUE	FALSE
EVM0020267	TRUE	FALSE	TRUE
EVM0020283	TRUE	FALSE	FALSE
EVM0020297	TRUE	FALSE	FALSE
EVM0020359	TRUE	TRUE	TRUE
EVM0020412	TRUE	FALSE	FALSE
EVM0020453	TRUE	FALSE	FALSE
EVM0020473	TRUE	FALSE	FALSE
EVM0020535	TRUE	FALSE	FALSE
EVM0020538	TRUE	FALSE	FALSE
EVM0020565	TRUE	FALSE	FALSE
EVM0020575	TRUE	FALSE	FALSE
EVM0020643	TRUE	TRUE	TRUE
EVM0020656	TRUE	FALSE	TRUE
EVM0020710	TRUE	FALSE	FALSE
EVM0020734	TRUE	TRUE	TRUE
EVM0020738	TRUE	FALSE	FALSE
EVM0020762	TRUE	FALSE	FALSE
EVM0020833	TRUE	FALSE	FALSE
EVM0020852	TRUE	FALSE	FALSE
EVM0020888	TRUE	TRUE	FALSE
EVM0020900	TRUE	FALSE	FALSE
EVM0020916	TRUE	FALSE	FALSE
EVM0020953	TRUE	FALSE	TRUE
EVM0021022	TRUE	FALSE	FALSE
EVM0021044	TRUE	FALSE	FALSE
EVM0021098	TRUE	FALSE	FALSE
EVM0021108	TRUE	TRUE	FALSE
EVM0021131	TRUE	TRUE	FALSE
EVM0021174	TRUE	FALSE	TRUE
EVM0021189	TRUE	FALSE	TRUE
EVM0021200	TRUE	FALSE	TRUE
EVM0021207	TRUE	FALSE	FALSE
EVM0021212	TRUE	FALSE	FALSE
EVM0021217	TRUE	FALSE	FALSE
EVM0021224	TRUE	FALSE	FALSE
EVM0021230	TRUE	TRUE	FALSE
EVM0021260	TRUE	TRUE	TRUE
EVM0021278	TRUE	TRUE	FALSE
EVM0021290	TRUE	FALSE	FALSE
EVM0021319	TRUE	FALSE	FALSE
EVM0021353	TRUE	FALSE	FALSE
EVM0021436	TRUE	FALSE	FALSE
EVM0021469	TRUE	FALSE	FALSE
EVM0021491	TRUE	FALSE	FALSE
EVM0021557	TRUE	FALSE	TRUE
EVM0021584	TRUE	TRUE	FALSE
EVM0021614	TRUE	TRUE	FALSE
EVM0021666	TRUE	FALSE	TRUE
EVM0021728	TRUE	TRUE	TRUE
EVM0021746	TRUE	FALSE	FALSE
EVM0021753	TRUE	FALSE	FALSE
EVM0021782	TRUE	FALSE	FALSE
EVM0021853	TRUE	FALSE	TRUE
EVM0022117	TRUE	FALSE	FALSE
EVM0022128	TRUE	TRUE	TRUE
EVM0022137	TRUE	TRUE	FALSE
EVM0022145	TRUE	TRUE	FALSE
EVM0022193	TRUE	FALSE	TRUE
EVM0022260	TRUE	FALSE	FALSE
EVM0022262	TRUE	FALSE	FALSE
EVM0022272	TRUE	FALSE	TRUE
EVM0022275	TRUE	FALSE	FALSE
EVM0022304	TRUE	FALSE	FALSE
EVM0022314	TRUE	FALSE	FALSE
EVM0022348	TRUE	TRUE	FALSE
EVM0022352	TRUE	TRUE	FALSE
EVM0022430	TRUE	TRUE	FALSE
EVM0022433	TRUE	FALSE	FALSE
EVM0022442	TRUE	FALSE	FALSE
EVM0022447	TRUE	FALSE	FALSE
EVM0022449	TRUE	TRUE	TRUE
EVM0022485	TRUE	FALSE	FALSE
EVM0022486	TRUE	FALSE	FALSE
EVM0022559	TRUE	FALSE	FALSE
EVM0022585	TRUE	TRUE	FALSE
EVM0022618	TRUE	TRUE	TRUE
EVM0022629	TRUE	FALSE	FALSE
EVM0022689	TRUE	FALSE	FALSE
EVM0022694	TRUE	FALSE	TRUE
EVM0022697	TRUE	TRUE	FALSE
EVM0022702	TRUE	TRUE	FALSE
EVM0022707	TRUE	FALSE	FALSE
EVM0022709	TRUE	FALSE	FALSE
EVM0022729	TRUE	FALSE	TRUE
EVM0022749	TRUE	FALSE	TRUE
EVM0022762	TRUE	TRUE	TRUE
EVM0022869	TRUE	TRUE	FALSE
EVM0022879	TRUE	FALSE	FALSE
EVM0022893	TRUE	TRUE	TRUE
EVM0022904	TRUE	TRUE	FALSE
EVM0022935	TRUE	FALSE	FALSE
EVM0022986	TRUE	FALSE	FALSE
EVM0023079	TRUE	FALSE	FALSE
EVM0023108	TRUE	FALSE	FALSE
EVM0023127	TRUE	TRUE	FALSE
EVM0023191	TRUE	FALSE	FALSE
EVM0023193	TRUE	FALSE	FALSE
EVM0023254	TRUE	TRUE	FALSE
EVM0023287	TRUE	FALSE	FALSE
EVM0023318	TRUE	TRUE	TRUE
EVM0023354	TRUE	FALSE	FALSE
EVM0023356	TRUE	FALSE	FALSE
EVM0023370	TRUE	FALSE	FALSE
EVM0023432	TRUE	TRUE	FALSE
EVM0023454	TRUE	FALSE	FALSE
EVM0023488	TRUE	FALSE	FALSE
EVM0023517	TRUE	FALSE	FALSE
EVM0023566	TRUE	FALSE	TRUE
EVM0023567	TRUE	TRUE	TRUE
EVM0023611	TRUE	FALSE	FALSE
EVM0023622	TRUE	FALSE	FALSE
EVM0023634	TRUE	TRUE	FALSE
EVM0023732	TRUE	FALSE	FALSE
EVM0023740	TRUE	FALSE	FALSE
EVM0023856	TRUE	TRUE	FALSE
EVM0023875	TRUE	FALSE	FALSE
EVM0023912	TRUE	FALSE	FALSE
EVM0024032	TRUE	FALSE	FALSE
EVM0024072	TRUE	FALSE	TRUE
EVM0024103	TRUE	TRUE	TRUE
EVM0024130	TRUE	TRUE	FALSE
EVM0024186	TRUE	TRUE	FALSE
EVM0024210	TRUE	FALSE	FALSE
EVM0024248	TRUE	FALSE	FALSE
EVM0024269	TRUE	TRUE	FALSE
EVM0024277	TRUE	FALSE	FALSE
EVM0024285	TRUE	FALSE	FALSE
EVM0024308	TRUE	TRUE	TRUE
EVM0024337	TRUE	FALSE	FALSE
EVM0024373	TRUE	FALSE	FALSE
EVM0024376	TRUE	FALSE	FALSE
EVM0024393	TRUE	FALSE	FALSE
EVM0024438	TRUE	TRUE	FALSE
EVM0024442	TRUE	FALSE	TRUE
EVM0024457	TRUE	FALSE	FALSE
EVM0024475	TRUE	TRUE	FALSE
EVM0024492	TRUE	FALSE	FALSE
EVM0024526	TRUE	FALSE	FALSE
EVM0024542	TRUE	FALSE	FALSE
EVM0024562	TRUE	FALSE	TRUE
EVM0024652	TRUE	FALSE	FALSE
EVM0024654	TRUE	FALSE	FALSE
EVM0024674	TRUE	TRUE	TRUE
EVM0024721	TRUE	TRUE	FALSE
EVM0024732	TRUE	FALSE	FALSE
EVM0024746	TRUE	FALSE	FALSE
EVM0024784	TRUE	TRUE	FALSE
EVM0024790	TRUE	TRUE	FALSE
EVM0024797	TRUE	FALSE	TRUE
EVM0024810	TRUE	FALSE	FALSE
EVM0024823	TRUE	FALSE	FALSE
EVM0024832	TRUE	FALSE	FALSE
EVM0024841	TRUE	FALSE	FALSE
EVM0024853	TRUE	FALSE	FALSE
EVM0024881	TRUE	TRUE	TRUE
EVM0024965	TRUE	FALSE	FALSE
EVM0024974	TRUE	TRUE	TRUE
EVM0025014	TRUE	FALSE	FALSE
EVM0025030	TRUE	FALSE	FALSE
EVM0025054	TRUE	FALSE	FALSE
EVM0025109	TRUE	FALSE	TRUE
EVM0025116	TRUE	FALSE	FALSE
EVM0025153	TRUE	FALSE	FALSE
EVM0025159	TRUE	FALSE	FALSE
EVM0025174	TRUE	FALSE	FALSE
EVM0025198	TRUE	TRUE	FALSE
EVM0025209	TRUE	FALSE	TRUE
EVM0025241	TRUE	TRUE	FALSE
EVM0025288	TRUE	FALSE	FALSE
EVM0025292	TRUE	TRUE	TRUE
EVM0025304	TRUE	FALSE	FALSE
EVM0025305	TRUE	FALSE	FALSE
EVM0025347	TRUE	FALSE	FALSE
EVM0025446	TRUE	FALSE	FALSE
EVM0025468	TRUE	TRUE	FALSE
EVM0025470	TRUE	FALSE	FALSE
EVM0025475	TRUE	FALSE	FALSE
EVM0025529	TRUE	FALSE	FALSE
EVM0025539	TRUE	FALSE	TRUE
EVM0025546	TRUE	FALSE	TRUE
EVM0025572	TRUE	TRUE	FALSE
EVM0025601	TRUE	FALSE	FALSE
EVM0025720	TRUE	TRUE	TRUE
EVM0025722	TRUE	FALSE	FALSE
EVM0025742	TRUE	FALSE	TRUE
EVM0025787	TRUE	TRUE	FALSE
EVM0025815	TRUE	FALSE	FALSE
EVM0025838	TRUE	FALSE	FALSE
EVM0025875	TRUE	TRUE	FALSE
EVM0025890	TRUE	TRUE	FALSE
EVM0025901	TRUE	FALSE	FALSE
EVM0025910	TRUE	FALSE	FALSE
EVM0025952	TRUE	FALSE	FALSE
EVM0025960	TRUE	TRUE	TRUE
EVM0026005	TRUE	FALSE	FALSE
EVM0026051	TRUE	FALSE	FALSE
EVM0026065	TRUE	FALSE	FALSE
EVM0026072	TRUE	FALSE	FALSE
EVM0026099	TRUE	TRUE	FALSE
EVM0026110	TRUE	FALSE	FALSE
EVM0026112	TRUE	FALSE	FALSE
EVM0026115	TRUE	FALSE	FALSE
EVM0026130	TRUE	FALSE	TRUE
EVM0026137	TRUE	FALSE	FALSE
EVM0026145	TRUE	TRUE	TRUE
EVM0026149	TRUE	FALSE	TRUE
EVM0026155	TRUE	FALSE	FALSE
EVM0026189	TRUE	FALSE	TRUE
EVM0026214	TRUE	TRUE	FALSE
EVM0026266	TRUE	TRUE	FALSE
EVM0026276	TRUE	FALSE	FALSE
EVM0026307	TRUE	FALSE	FALSE
EVM0026390	TRUE	FALSE	FALSE
EVM0026399	TRUE	FALSE	TRUE
EVM0026477	TRUE	FALSE	TRUE
EVM0026482	TRUE	FALSE	FALSE
EVM0026551	TRUE	FALSE	TRUE
EVM0026573	TRUE	FALSE	FALSE
EVM0026620	TRUE	FALSE	TRUE
EVM0026684	TRUE	TRUE	TRUE
EVM0026710	TRUE	TRUE	FALSE
EVM0026842	TRUE	FALSE	FALSE
EVM0026869	TRUE	FALSE	FALSE
EVM0026946	TRUE	FALSE	FALSE
EVM0026948	TRUE	FALSE	FALSE
EVM0026998	TRUE	FALSE	FALSE
EVM0027007	TRUE	TRUE	FALSE
EVM0027086	TRUE	TRUE	TRUE
EVM0027103	TRUE	FALSE	FALSE
EVM0027152	TRUE	FALSE	FALSE
EVM0027183	TRUE	FALSE	FALSE
EVM0027214	TRUE	FALSE	TRUE
EVM0027224	TRUE	FALSE	FALSE
EVM0027249	TRUE	FALSE	FALSE
EVM0027261	TRUE	FALSE	TRUE
EVM0027328	TRUE	FALSE	FALSE
EVM0027352	TRUE	FALSE	FALSE
EVM0027527	TRUE	TRUE	FALSE
EVM0027542	TRUE	FALSE	FALSE
EVM0027582	TRUE	TRUE	TRUE
EVM0027594	TRUE	TRUE	TRUE
EVM0027603	TRUE	FALSE	FALSE
EVM0027604	TRUE	FALSE	FALSE
EVM0027608	TRUE	FALSE	FALSE
EVM0027609	TRUE	TRUE	FALSE
EVM0027662	TRUE	FALSE	FALSE
EVM0027669	TRUE	TRUE	TRUE
EVM0027677	TRUE	FALSE	FALSE
EVM0027687	TRUE	FALSE	FALSE
EVM0027689	TRUE	FALSE	FALSE
EVM0027734	TRUE	FALSE	FALSE
EVM0027878	TRUE	FALSE	FALSE
EVM0027911	TRUE	FALSE	FALSE
EVM0027957	TRUE	FALSE	FALSE
EVM0027967	TRUE	TRUE	TRUE
EVM0027978	TRUE	FALSE	FALSE
EVM0027993	TRUE	FALSE	FALSE
EVM0028034	TRUE	TRUE	FALSE
EVM0028052	TRUE	FALSE	FALSE
EVM0028070	TRUE	FALSE	FALSE
EVM0028128	TRUE	FALSE	FALSE
EVM0028174	TRUE	TRUE	FALSE
EVM0028196	TRUE	FALSE	TRUE
EVM0028226	TRUE	FALSE	FALSE
EVM0028304	TRUE	FALSE	TRUE
EVM0028344	TRUE	FALSE	FALSE
EVM0028386	TRUE	FALSE	TRUE
EVM0028391	TRUE	FALSE	FALSE
EVM0028395	TRUE	FALSE	FALSE
EVM0028405	TRUE	FALSE	FALSE
EVM0028489	TRUE	FALSE	FALSE
EVM0028496	TRUE	FALSE	FALSE
EVM0028501	TRUE	FALSE	TRUE
EVM0028628	TRUE	TRUE	FALSE
EVM0028644	TRUE	FALSE	FALSE
EVM0028695	TRUE	TRUE	TRUE
EVM0028711	TRUE	FALSE	FALSE
EVM0028727	TRUE	FALSE	FALSE
EVM0028743	TRUE	TRUE	TRUE
EVM0028815	TRUE	FALSE	TRUE
EVM0028877	TRUE	FALSE	FALSE
EVM0028900	TRUE	FALSE	FALSE
EVM0028957	TRUE	FALSE	FALSE
EVM0029023	TRUE	FALSE	FALSE
EVM0029024	TRUE	TRUE	FALSE
EVM0029050	TRUE	TRUE	TRUE
EVM0029085	TRUE	FALSE	FALSE
novel.2293	TRUE	FALSE	FALSE
novel.709	TRUE	FALSE	FALSE
novel.3916	TRUE	FALSE	FALSE
novel.910	TRUE	FALSE	FALSE
novel.2639	TRUE	FALSE	FALSE
novel.3258	TRUE	FALSE	TRUE
novel.3329	TRUE	FALSE	FALSE
novel.3331	TRUE	FALSE	TRUE
novel.2398	TRUE	FALSE	FALSE
novel.998	TRUE	FALSE	FALSE
novel.4278	TRUE	FALSE	FALSE
novel.2546	TRUE	FALSE	TRUE
novel.429	TRUE	FALSE	FALSE
novel.825	TRUE	FALSE	FALSE
novel.3435	TRUE	TRUE	FALSE
novel.3433	TRUE	FALSE	FALSE
novel.2250	TRUE	TRUE	FALSE
novel.1484	TRUE	FALSE	FALSE
novel.1483	TRUE	TRUE	FALSE
novel.600	TRUE	FALSE	FALSE
novel.838	TRUE	TRUE	FALSE
novel.839	TRUE	TRUE	FALSE
novel.837	TRUE	FALSE	FALSE
novel.2961	TRUE	TRUE	TRUE
novel.643	TRUE	FALSE	FALSE
novel.2238	TRUE	FALSE	FALSE
novel.2590	TRUE	FALSE	FALSE
novel.3487	TRUE	FALSE	FALSE
novel.3739	TRUE	FALSE	FALSE
novel.928	TRUE	FALSE	FALSE
novel.3648	TRUE	FALSE	FALSE
novel.1638	TRUE	TRUE	FALSE
novel.1863	TRUE	FALSE	FALSE
novel.538	TRUE	TRUE	FALSE
novel.3185	TRUE	FALSE	FALSE
novel.1047	TRUE	FALSE	FALSE
novel.1046	TRUE	FALSE	FALSE
novel.1516	TRUE	FALSE	TRUE
novel.2479	TRUE	TRUE	FALSE
novel.2478	TRUE	FALSE	FALSE
novel.2055	TRUE	FALSE	FALSE
novel.1260	TRUE	FALSE	FALSE
novel.1258	TRUE	FALSE	FALSE
novel.553	TRUE	FALSE	FALSE
novel.4334	TRUE	FALSE	FALSE
novel.2170	TRUE	FALSE	FALSE
novel.299	TRUE	FALSE	FALSE
novel.3611	TRUE	FALSE	FALSE
novel.3903	TRUE	TRUE	TRUE
novel.2383	TRUE	FALSE	FALSE
novel.2003	TRUE	TRUE	FALSE
novel.2697	TRUE	FALSE	TRUE
novel.3725	TRUE	TRUE	FALSE
novel.2770	TRUE	FALSE	FALSE
novel.436	TRUE	FALSE	TRUE
novel.194	TRUE	FALSE	FALSE
novel.3752	TRUE	TRUE	FALSE
novel.4205	TRUE	FALSE	FALSE
novel.2797	TRUE	FALSE	TRUE
novel.1038	TRUE	FALSE	FALSE
novel.2984	TRUE	FALSE	FALSE
novel.802	TRUE	FALSE	FALSE
novel.4250	TRUE	FALSE	FALSE
novel.2142	TRUE	TRUE	FALSE
novel.2941	TRUE	FALSE	FALSE
novel.3166	TRUE	FALSE	TRUE
novel.2554	TRUE	FALSE	TRUE
novel.4169	TRUE	FALSE	FALSE
novel.4056	TRUE	FALSE	FALSE
novel.2389	TRUE	TRUE	FALSE
novel.1527	TRUE	FALSE	FALSE
novel.2875	TRUE	FALSE	FALSE
novel.1255	TRUE	FALSE	TRUE
novel.2625	TRUE	FALSE	FALSE
novel.143	TRUE	FALSE	FALSE
novel.1872	TRUE	FALSE	FALSE
novel.1230	TRUE	TRUE	TRUE
novel.3606	TRUE	TRUE	TRUE
novel.1699	TRUE	FALSE	FALSE
novel.3894	TRUE	FALSE	TRUE
novel.1166	TRUE	FALSE	FALSE
novel.3984	TRUE	FALSE	FALSE
novel.4228	TRUE	TRUE	TRUE
novel.3794	TRUE	FALSE	FALSE
novel.1767	TRUE	FALSE	FALSE
novel.1768	TRUE	FALSE	TRUE
novel.1745	TRUE	FALSE	FALSE
novel.2793	TRUE	FALSE	FALSE
novel.2794	TRUE	FALSE	FALSE
novel.486	TRUE	FALSE	FALSE
novel.157	TRUE	FALSE	FALSE
novel.1104	TRUE	FALSE	FALSE
novel.108	TRUE	FALSE	FALSE
novel.800	TRUE	FALSE	FALSE
novel.4265	TRUE	FALSE	FALSE
novel.4257	TRUE	TRUE	FALSE
novel.4258	TRUE	FALSE	FALSE
novel.2161	TRUE	TRUE	TRUE
novel.4099	TRUE	FALSE	FALSE
novel.1543	TRUE	FALSE	FALSE
novel.1944	TRUE	FALSE	FALSE
novel.3912	TRUE	FALSE	FALSE
novel.4012	TRUE	FALSE	FALSE
novel.3949	TRUE	FALSE	FALSE
novel.2987	TRUE	FALSE	FALSE
novel.2988	TRUE	FALSE	FALSE
novel.2842	TRUE	FALSE	FALSE
novel.66	TRUE	FALSE	TRUE
novel.1314	TRUE	FALSE	FALSE
novel.991	TRUE	FALSE	TRUE
novel.989	TRUE	FALSE	FALSE
novel.990	TRUE	FALSE	FALSE
novel.3073	TRUE	FALSE	FALSE
novel.1878	TRUE	FALSE	TRUE
novel.4348	TRUE	FALSE	FALSE
novel.934	TRUE	FALSE	FALSE
novel.4204	TRUE	FALSE	FALSE
novel.2518	TRUE	FALSE	FALSE
novel.2894	TRUE	FALSE	FALSE
novel.2892	TRUE	FALSE	FALSE
novel.1988	TRUE	FALSE	TRUE
novel.508	TRUE	FALSE	FALSE
novel.861	TRUE	TRUE	FALSE
novel.4060	TRUE	FALSE	TRUE
novel.2643	TRUE	FALSE	TRUE
novel.3520	TRUE	FALSE	FALSE
novel.2492	TRUE	FALSE	FALSE
novel.3104	TRUE	FALSE	FALSE
novel.3336	TRUE	TRUE	FALSE
novel.3335	TRUE	FALSE	FALSE
novel.4217	TRUE	TRUE	TRUE
novel.4218	TRUE	FALSE	FALSE
novel.3562	TRUE	TRUE	FALSE
novel.3472	TRUE	FALSE	FALSE
novel.2541	TRUE	TRUE	FALSE
novel.2916	TRUE	FALSE	TRUE
novel.3075	TRUE	FALSE	FALSE
novel.220	TRUE	FALSE	FALSE
novel.3306	TRUE	FALSE	FALSE
novel.1630	TRUE	FALSE	FALSE
novel.1835	TRUE	FALSE	FALSE
novel.957	TRUE	FALSE	FALSE
novel.1084	TRUE	FALSE	FALSE
novel.4185	TRUE	FALSE	FALSE
novel.2889	TRUE	TRUE	FALSE
novel.3995	TRUE	TRUE	FALSE
novel.3727	TRUE	FALSE	FALSE
novel.241	TRUE	FALSE	FALSE
novel.1134	TRUE	FALSE	FALSE
novel.1136	TRUE	FALSE	FALSE
novel.750	TRUE	FALSE	FALSE
novel.2507	TRUE	TRUE	FALSE
novel.1756	TRUE	FALSE	FALSE
novel.3002	TRUE	FALSE	FALSE
novel.1017	TRUE	TRUE	FALSE
novel.3379	TRUE	TRUE	FALSE
novel.2133	TRUE	FALSE	FALSE
novel.2130	TRUE	FALSE	FALSE
novel.1693	TRUE	FALSE	FALSE
novel.3021	TRUE	FALSE	FALSE
novel.873	TRUE	TRUE	FALSE
novel.875	TRUE	TRUE	TRUE
novel.2922	TRUE	FALSE	FALSE
novel.3235	TRUE	TRUE	TRUE
novel.2014	TRUE	TRUE	TRUE
novel.2015	TRUE	TRUE	FALSE
novel.2435	TRUE	FALSE	FALSE
novel.2787	TRUE	FALSE	FALSE
novel.3578	TRUE	FALSE	FALSE
novel.1177	TRUE	FALSE	FALSE
novel.4161	TRUE	FALSE	FALSE
novel.1870	TRUE	FALSE	TRUE
novel.3079	TRUE	FALSE	FALSE
novel.3170	TRUE	FALSE	FALSE
novel.4180	TRUE	FALSE	FALSE
novel.3768	TRUE	FALSE	FALSE
novel.2473	TRUE	FALSE	FALSE
novel.2802	TRUE	FALSE	FALSE
novel.474	TRUE	FALSE	FALSE
novel.1312	TRUE	FALSE	FALSE
novel.1603	TRUE	FALSE	FALSE
novel.1826	TRUE	FALSE	FALSE
novel.2175	TRUE	FALSE	FALSE
novel.2174	TRUE	FALSE	FALSE
novel.3924	TRUE	FALSE	FALSE
novel.4058	TRUE	FALSE	FALSE
novel.3866	TRUE	FALSE	FALSE
novel.3864	TRUE	TRUE	TRUE
novel.1403	TRUE	FALSE	FALSE
novel.2223	TRUE	TRUE	FALSE
novel.2329	TRUE	FALSE	FALSE
novel.1433	TRUE	FALSE	FALSE
novel.1088	TRUE	FALSE	FALSE
novel.3547	TRUE	FALSE	FALSE
novel.1675	TRUE	TRUE	FALSE
novel.3429	TRUE	FALSE	FALSE
novel.1709	TRUE	FALSE	FALSE
novel.1125	TRUE	TRUE	FALSE
novel.1488	TRUE	FALSE	FALSE
novel.598	TRUE	FALSE	FALSE
novel.1550	TRUE	FALSE	FALSE
novel.2403	TRUE	TRUE	FALSE
novel.1121	TRUE	FALSE	FALSE
novel.2675	TRUE	FALSE	TRUE
novel.3297	TRUE	FALSE	FALSE
novel.3299	TRUE	FALSE	FALSE
novel.3296	TRUE	FALSE	TRUE
novel.940	TRUE	TRUE	FALSE
novel.1368	TRUE	TRUE	FALSE
novel.2487	TRUE	FALSE	FALSE
novel.1882	TRUE	FALSE	FALSE
novel.2279	TRUE	FALSE	FALSE
novel.3215	TRUE	FALSE	TRUE
novel.94	TRUE	TRUE	FALSE
novel.1333	TRUE	FALSE	FALSE
novel.3022	TRUE	TRUE	TRUE
novel.1241	TRUE	TRUE	FALSE
novel.1208	TRUE	FALSE	FALSE
novel.2077	TRUE	FALSE	FALSE
novel.1798	TRUE	FALSE	FALSE
novel.1796	TRUE	FALSE	FALSE
novel.1795	TRUE	FALSE	FALSE
novel.1262	TRUE	FALSE	FALSE
novel.55	TRUE	FALSE	FALSE
novel.3755	TRUE	TRUE	FALSE
novel.3687	TRUE	FALSE	FALSE
novel.2067	TRUE	FALSE	FALSE
novel.2069	TRUE	FALSE	TRUE
novel.949	TRUE	FALSE	FALSE
novel.951	TRUE	FALSE	FALSE
novel.1188	TRUE	FALSE	FALSE
novel.3207	TRUE	FALSE	FALSE
novel.2671	TRUE	TRUE	TRUE
novel.2137	TRUE	FALSE	FALSE
novel.4193	TRUE	FALSE	FALSE
novel.2208	TRUE	FALSE	TRUE
novel.2869	TRUE	FALSE	TRUE
novel.2394	TRUE	FALSE	TRUE
novel.1519	TRUE	FALSE	FALSE
novel.2873	TRUE	FALSE	FALSE
novel.3988	TRUE	FALSE	TRUE
novel.2402	TRUE	TRUE	FALSE
novel.2400	TRUE	FALSE	FALSE
novel.2401	TRUE	FALSE	FALSE
novel.2405	TRUE	TRUE	FALSE
novel.28	TRUE	FALSE	FALSE
novel.1233	TRUE	FALSE	FALSE
novel.1281	TRUE	FALSE	FALSE
novel.749	TRUE	FALSE	FALSE
novel.1160	TRUE	FALSE	FALSE
novel.2909	TRUE	FALSE	FALSE
novel.1236	TRUE	FALSE	TRUE
novel.80	TRUE	TRUE	FALSE
novel.4234	TRUE	FALSE	FALSE
novel.280	TRUE	FALSE	FALSE
novel.579	TRUE	FALSE	FALSE
novel.2116	TRUE	FALSE	FALSE
novel.1337	TRUE	FALSE	TRUE
novel.23	TRUE	FALSE	FALSE
novel.4072	TRUE	FALSE	TRUE
novel.3005	TRUE	TRUE	TRUE
novel.2784	TRUE	FALSE	FALSE
novel.1340	TRUE	FALSE	FALSE
novel.754	TRUE	FALSE	FALSE
novel.753	TRUE	FALSE	TRUE
novel.1300	TRUE	FALSE	FALSE
novel.3583	TRUE	FALSE	FALSE
novel.4253	TRUE	FALSE	FALSE
novel.4252	TRUE	FALSE	FALSE
novel.301	TRUE	FALSE	FALSE
novel.849	TRUE	FALSE	FALSE
novel.1095	TRUE	TRUE	FALSE
novel.1147	TRUE	FALSE	FALSE
novel.3763	TRUE	FALSE	FALSE
novel.772	TRUE	FALSE	FALSE
novel.2045	TRUE	FALSE	FALSE
novel.2416	TRUE	FALSE	TRUE
novel.3639	TRUE	FALSE	FALSE
novel.1827	TRUE	FALSE	FALSE
novel.1275	TRUE	FALSE	FALSE
novel.746	TRUE	FALSE	TRUE
novel.3602	TRUE	FALSE	FALSE
novel.2173	TRUE	TRUE	FALSE
novel.1	TRUE	FALSE	FALSE
novel.1644	TRUE	FALSE	FALSE
novel.1434	TRUE	TRUE	FALSE
novel.447	TRUE	FALSE	FALSE
novel.232	TRUE	TRUE	TRUE
EVM0000012	FALSE	TRUE	TRUE
EVM0000017	FALSE	TRUE	FALSE
EVM0000065	FALSE	TRUE	TRUE
EVM0000076	FALSE	TRUE	FALSE
EVM0000127	FALSE	TRUE	TRUE
EVM0000179	FALSE	TRUE	FALSE
EVM0000184	FALSE	TRUE	FALSE
EVM0000272	FALSE	TRUE	FALSE
EVM0000288	FALSE	TRUE	FALSE
EVM0000302	FALSE	TRUE	TRUE
EVM0000372	FALSE	TRUE	FALSE
EVM0000373	FALSE	TRUE	FALSE
EVM0000376	FALSE	TRUE	FALSE
EVM0000378	FALSE	TRUE	FALSE
EVM0000462	FALSE	TRUE	FALSE
EVM0000470	FALSE	TRUE	FALSE
EVM0000483	FALSE	TRUE	FALSE
EVM0000496	FALSE	TRUE	FALSE
EVM0000504	FALSE	TRUE	FALSE
EVM0000513	FALSE	TRUE	FALSE
EVM0000517	FALSE	TRUE	FALSE
EVM0000531	FALSE	TRUE	FALSE
EVM0000533	FALSE	TRUE	FALSE
EVM0000535	FALSE	TRUE	FALSE
EVM0000569	FALSE	TRUE	FALSE
EVM0000570	FALSE	TRUE	TRUE
EVM0000610	FALSE	TRUE	TRUE
EVM0000617	FALSE	TRUE	FALSE
EVM0000685	FALSE	TRUE	TRUE
EVM0000830	FALSE	TRUE	TRUE
EVM0000859	FALSE	TRUE	FALSE
EVM0000876	FALSE	TRUE	FALSE
EVM0000888	FALSE	TRUE	FALSE
EVM0000936	FALSE	TRUE	TRUE
EVM0000988	FALSE	TRUE	FALSE
EVM0000992	FALSE	TRUE	FALSE
EVM0001077	FALSE	TRUE	FALSE
EVM0001134	FALSE	TRUE	FALSE
EVM0001176	FALSE	TRUE	TRUE
EVM0001188	FALSE	TRUE	FALSE
EVM0001204	FALSE	TRUE	FALSE
EVM0001213	FALSE	TRUE	FALSE
EVM0001228	FALSE	TRUE	TRUE
EVM0001245	FALSE	TRUE	FALSE
EVM0001266	FALSE	TRUE	FALSE
EVM0001308	FALSE	TRUE	FALSE
EVM0001309	FALSE	TRUE	FALSE
EVM0001326	FALSE	TRUE	FALSE
EVM0001342	FALSE	TRUE	TRUE
EVM0001404	FALSE	TRUE	FALSE
EVM0001405	FALSE	TRUE	TRUE
EVM0001438	FALSE	TRUE	TRUE
EVM0001467	FALSE	TRUE	FALSE
EVM0001489	FALSE	TRUE	FALSE
EVM0001612	FALSE	TRUE	FALSE
EVM0001638	FALSE	TRUE	FALSE
EVM0001734	FALSE	TRUE	FALSE
EVM0001891	FALSE	TRUE	FALSE
EVM0001910	FALSE	TRUE	TRUE
EVM0001920	FALSE	TRUE	TRUE
EVM0002011	FALSE	TRUE	FALSE
EVM0002056	FALSE	TRUE	FALSE
EVM0002065	FALSE	TRUE	TRUE
EVM0002114	FALSE	TRUE	FALSE
EVM0002197	FALSE	TRUE	TRUE
EVM0002237	FALSE	TRUE	TRUE
EVM0002241	FALSE	TRUE	FALSE
EVM0002304	FALSE	TRUE	TRUE
EVM0002335	FALSE	TRUE	TRUE
EVM0002381	FALSE	TRUE	FALSE
EVM0002399	FALSE	TRUE	TRUE
EVM0002405	FALSE	TRUE	TRUE
EVM0002409	FALSE	TRUE	TRUE
EVM0002521	FALSE	TRUE	TRUE
EVM0002534	FALSE	TRUE	TRUE
EVM0002535	FALSE	TRUE	FALSE
EVM0002579	FALSE	TRUE	FALSE
EVM0002598	FALSE	TRUE	TRUE
EVM0002602	FALSE	TRUE	TRUE
EVM0002798	FALSE	TRUE	FALSE
EVM0002800	FALSE	TRUE	FALSE
EVM0002814	FALSE	TRUE	FALSE
EVM0002815	FALSE	TRUE	FALSE
EVM0002851	FALSE	TRUE	TRUE
EVM0002856	FALSE	TRUE	FALSE
EVM0002884	FALSE	TRUE	FALSE
EVM0002943	FALSE	TRUE	TRUE
EVM0002967	FALSE	TRUE	FALSE
EVM0002992	FALSE	TRUE	FALSE
EVM0003008	FALSE	TRUE	FALSE
EVM0003012	FALSE	TRUE	FALSE
EVM0003022	FALSE	TRUE	TRUE
EVM0003082	FALSE	TRUE	FALSE
EVM0003097	FALSE	TRUE	TRUE
EVM0003102	FALSE	TRUE	FALSE
EVM0003109	FALSE	TRUE	TRUE
EVM0003131	FALSE	TRUE	TRUE
EVM0003150	FALSE	TRUE	TRUE
EVM0003160	FALSE	TRUE	FALSE
EVM0003204	FALSE	TRUE	FALSE
EVM0003248	FALSE	TRUE	FALSE
EVM0003281	FALSE	TRUE	TRUE
EVM0003318	FALSE	TRUE	TRUE
EVM0003321	FALSE	TRUE	FALSE
EVM0003334	FALSE	TRUE	FALSE
EVM0003387	FALSE	TRUE	FALSE
EVM0003510	FALSE	TRUE	FALSE
EVM0003550	FALSE	TRUE	FALSE
EVM0003556	FALSE	TRUE	TRUE
EVM0003636	FALSE	TRUE	FALSE
EVM0003700	FALSE	TRUE	FALSE
EVM0003732	FALSE	TRUE	FALSE
EVM0003792	FALSE	TRUE	TRUE
EVM0003821	FALSE	TRUE	TRUE
EVM0003831	FALSE	TRUE	FALSE
EVM0003879	FALSE	TRUE	FALSE
EVM0003881	FALSE	TRUE	FALSE
EVM0003936	FALSE	TRUE	FALSE
EVM0003965	FALSE	TRUE	TRUE
EVM0004000	FALSE	TRUE	FALSE
EVM0004007	FALSE	TRUE	TRUE
EVM0004016	FALSE	TRUE	FALSE
EVM0004074	FALSE	TRUE	FALSE
EVM0004080	FALSE	TRUE	TRUE
EVM0004345	FALSE	TRUE	FALSE
EVM0004347	FALSE	TRUE	FALSE
EVM0004381	FALSE	TRUE	FALSE
EVM0004397	FALSE	TRUE	FALSE
EVM0004403	FALSE	TRUE	FALSE
EVM0004461	FALSE	TRUE	FALSE
EVM0004474	FALSE	TRUE	FALSE
EVM0004733	FALSE	TRUE	FALSE
EVM0004759	FALSE	TRUE	FALSE
EVM0004788	FALSE	TRUE	TRUE
EVM0004832	FALSE	TRUE	FALSE
EVM0004923	FALSE	TRUE	FALSE
EVM0004929	FALSE	TRUE	FALSE
EVM0004936	FALSE	TRUE	FALSE
EVM0004950	FALSE	TRUE	FALSE
EVM0005002	FALSE	TRUE	FALSE
EVM0005058	FALSE	TRUE	TRUE
EVM0005095	FALSE	TRUE	FALSE
EVM0005130	FALSE	TRUE	TRUE
EVM0005155	FALSE	TRUE	FALSE
EVM0005232	FALSE	TRUE	TRUE
EVM0005363	FALSE	TRUE	FALSE
EVM0005419	FALSE	TRUE	FALSE
EVM0005422	FALSE	TRUE	TRUE
EVM0005556	FALSE	TRUE	TRUE
EVM0005564	FALSE	TRUE	FALSE
EVM0005572	FALSE	TRUE	FALSE
EVM0005606	FALSE	TRUE	FALSE
EVM0005620	FALSE	TRUE	FALSE
EVM0005657	FALSE	TRUE	FALSE
EVM0005744	FALSE	TRUE	FALSE
EVM0005780	FALSE	TRUE	FALSE
EVM0005857	FALSE	TRUE	FALSE
EVM0005875	FALSE	TRUE	FALSE
EVM0005887	FALSE	TRUE	FALSE
EVM0005895	FALSE	TRUE	FALSE
EVM0005991	FALSE	TRUE	FALSE
EVM0006069	FALSE	TRUE	FALSE
EVM0006073	FALSE	TRUE	FALSE
EVM0006090	FALSE	TRUE	TRUE
EVM0006107	FALSE	TRUE	FALSE
EVM0006125	FALSE	TRUE	TRUE
EVM0006127	FALSE	TRUE	FALSE
EVM0006142	FALSE	TRUE	TRUE
EVM0006174	FALSE	TRUE	FALSE
EVM0006219	FALSE	TRUE	FALSE
EVM0006240	FALSE	TRUE	FALSE
EVM0006272	FALSE	TRUE	FALSE
EVM0006292	FALSE	TRUE	FALSE
EVM0006299	FALSE	TRUE	FALSE
EVM0006358	FALSE	TRUE	TRUE
EVM0006391	FALSE	TRUE	FALSE
EVM0006438	FALSE	TRUE	FALSE
EVM0006478	FALSE	TRUE	FALSE
EVM0006484	FALSE	TRUE	FALSE
EVM0006520	FALSE	TRUE	FALSE
EVM0006536	FALSE	TRUE	TRUE
EVM0006539	FALSE	TRUE	FALSE
EVM0006633	FALSE	TRUE	FALSE
EVM0006635	FALSE	TRUE	FALSE
EVM0006705	FALSE	TRUE	FALSE
EVM0006831	FALSE	TRUE	TRUE
EVM0006836	FALSE	TRUE	TRUE
EVM0006860	FALSE	TRUE	FALSE
EVM0006910	FALSE	TRUE	FALSE
EVM0007032	FALSE	TRUE	FALSE
EVM0007052	FALSE	TRUE	FALSE
EVM0007067	FALSE	TRUE	FALSE
EVM0007074	FALSE	TRUE	FALSE
EVM0007093	FALSE	TRUE	TRUE
EVM0007129	FALSE	TRUE	FALSE
EVM0007261	FALSE	TRUE	FALSE
EVM0007317	FALSE	TRUE	FALSE
EVM0007405	FALSE	TRUE	FALSE
EVM0007436	FALSE	TRUE	TRUE
EVM0007449	FALSE	TRUE	TRUE
EVM0007452	FALSE	TRUE	FALSE
EVM0007453	FALSE	TRUE	TRUE
EVM0007460	FALSE	TRUE	TRUE
EVM0007490	FALSE	TRUE	FALSE
EVM0007498	FALSE	TRUE	TRUE
EVM0007528	FALSE	TRUE	TRUE
EVM0007557	FALSE	TRUE	TRUE
EVM0007587	FALSE	TRUE	FALSE
EVM0007591	FALSE	TRUE	FALSE
EVM0007626	FALSE	TRUE	FALSE
EVM0007672	FALSE	TRUE	FALSE
EVM0007673	FALSE	TRUE	FALSE
EVM0007737	FALSE	TRUE	FALSE
EVM0007752	FALSE	TRUE	FALSE
EVM0007811	FALSE	TRUE	FALSE
EVM0007843	FALSE	TRUE	FALSE
EVM0007943	FALSE	TRUE	FALSE
EVM0007945	FALSE	TRUE	FALSE
EVM0007974	FALSE	TRUE	FALSE
EVM0007980	FALSE	TRUE	FALSE
EVM0008014	FALSE	TRUE	TRUE
EVM0008016	FALSE	TRUE	FALSE
EVM0008047	FALSE	TRUE	FALSE
EVM0008122	FALSE	TRUE	FALSE
EVM0008214	FALSE	TRUE	FALSE
EVM0008312	FALSE	TRUE	FALSE
EVM0008345	FALSE	TRUE	TRUE
EVM0008420	FALSE	TRUE	FALSE
EVM0008447	FALSE	TRUE	TRUE
EVM0008580	FALSE	TRUE	FALSE
EVM0008581	FALSE	TRUE	FALSE
EVM0008585	FALSE	TRUE	FALSE
EVM0008612	FALSE	TRUE	FALSE
EVM0008686	FALSE	TRUE	TRUE
EVM0008702	FALSE	TRUE	FALSE
EVM0008727	FALSE	TRUE	TRUE
EVM0008740	FALSE	TRUE	TRUE
EVM0008754	FALSE	TRUE	FALSE
EVM0008876	FALSE	TRUE	TRUE
EVM0008923	FALSE	TRUE	TRUE
EVM0008926	FALSE	TRUE	FALSE
EVM0008945	FALSE	TRUE	TRUE
EVM0008968	FALSE	TRUE	FALSE
EVM0008970	FALSE	TRUE	TRUE
EVM0008971	FALSE	TRUE	FALSE
EVM0009002	FALSE	TRUE	TRUE
EVM0009006	FALSE	TRUE	FALSE
EVM0009041	FALSE	TRUE	FALSE
EVM0009061	FALSE	TRUE	FALSE
EVM0009105	FALSE	TRUE	TRUE
EVM0009132	FALSE	TRUE	FALSE
EVM0009146	FALSE	TRUE	FALSE
EVM0009163	FALSE	TRUE	FALSE
EVM0009168	FALSE	TRUE	TRUE
EVM0009201	FALSE	TRUE	FALSE
EVM0009222	FALSE	TRUE	TRUE
EVM0009258	FALSE	TRUE	FALSE
EVM0009270	FALSE	TRUE	TRUE
EVM0009273	FALSE	TRUE	FALSE
EVM0009296	FALSE	TRUE	FALSE
EVM0009312	FALSE	TRUE	FALSE
EVM0009332	FALSE	TRUE	FALSE
EVM0009375	FALSE	TRUE	FALSE
EVM0009401	FALSE	TRUE	FALSE
EVM0009412	FALSE	TRUE	FALSE
EVM0009419	FALSE	TRUE	FALSE
EVM0009513	FALSE	TRUE	TRUE
EVM0009609	FALSE	TRUE	FALSE
EVM0009729	FALSE	TRUE	FALSE
EVM0009766	FALSE	TRUE	TRUE
EVM0009769	FALSE	TRUE	FALSE
EVM0009780	FALSE	TRUE	TRUE
EVM0009792	FALSE	TRUE	FALSE
EVM0009803	FALSE	TRUE	FALSE
EVM0009848	FALSE	TRUE	FALSE
EVM0009850	FALSE	TRUE	FALSE
EVM0009851	FALSE	TRUE	FALSE
EVM0009867	FALSE	TRUE	TRUE
EVM0009878	FALSE	TRUE	FALSE
EVM0009887	FALSE	TRUE	FALSE
EVM0009998	FALSE	TRUE	TRUE
EVM0010058	FALSE	TRUE	TRUE
EVM0010075	FALSE	TRUE	FALSE
EVM0010151	FALSE	TRUE	FALSE
EVM0010159	FALSE	TRUE	TRUE
EVM0010160	FALSE	TRUE	FALSE
EVM0010172	FALSE	TRUE	FALSE
EVM0010202	FALSE	TRUE	TRUE
EVM0010327	FALSE	TRUE	TRUE
EVM0010341	FALSE	TRUE	FALSE
EVM0010349	FALSE	TRUE	TRUE
EVM0010388	FALSE	TRUE	TRUE
EVM0010454	FALSE	TRUE	TRUE
EVM0010456	FALSE	TRUE	FALSE
EVM0010462	FALSE	TRUE	FALSE
EVM0010503	FALSE	TRUE	FALSE
EVM0010518	FALSE	TRUE	FALSE
EVM0010543	FALSE	TRUE	FALSE
EVM0010546	FALSE	TRUE	FALSE
EVM0010550	FALSE	TRUE	FALSE
EVM0010582	FALSE	TRUE	FALSE
EVM0010603	FALSE	TRUE	FALSE
EVM0010668	FALSE	TRUE	TRUE
EVM0010706	FALSE	TRUE	TRUE
EVM0010716	FALSE	TRUE	TRUE
EVM0010763	FALSE	TRUE	FALSE
EVM0010787	FALSE	TRUE	FALSE
EVM0010842	FALSE	TRUE	TRUE
EVM0010900	FALSE	TRUE	TRUE
EVM0010924	FALSE	TRUE	TRUE
EVM0010927	FALSE	TRUE	FALSE
EVM0011002	FALSE	TRUE	FALSE
EVM0011005	FALSE	TRUE	FALSE
EVM0011023	FALSE	TRUE	FALSE
EVM0011061	FALSE	TRUE	FALSE
EVM0011072	FALSE	TRUE	FALSE
EVM0011112	FALSE	TRUE	FALSE
EVM0011121	FALSE	TRUE	FALSE
EVM0011131	FALSE	TRUE	FALSE
EVM0011154	FALSE	TRUE	FALSE
EVM0011184	FALSE	TRUE	FALSE
EVM0011211	FALSE	TRUE	FALSE
EVM0011222	FALSE	TRUE	FALSE
EVM0011260	FALSE	TRUE	FALSE
EVM0011328	FALSE	TRUE	TRUE
EVM0011361	FALSE	TRUE	TRUE
EVM0011372	FALSE	TRUE	FALSE
EVM0011441	FALSE	TRUE	FALSE
EVM0011478	FALSE	TRUE	FALSE
EVM0011518	FALSE	TRUE	TRUE
EVM0011562	FALSE	TRUE	FALSE
EVM0011585	FALSE	TRUE	FALSE
EVM0011605	FALSE	TRUE	FALSE
EVM0011748	FALSE	TRUE	TRUE
EVM0011749	FALSE	TRUE	TRUE
EVM0011758	FALSE	TRUE	FALSE
EVM0011767	FALSE	TRUE	TRUE
EVM0011816	FALSE	TRUE	FALSE
EVM0011852	FALSE	TRUE	FALSE
EVM0011858	FALSE	TRUE	FALSE
EVM0011953	FALSE	TRUE	FALSE
EVM0011961	FALSE	TRUE	FALSE
EVM0011983	FALSE	TRUE	TRUE
EVM0012019	FALSE	TRUE	TRUE
EVM0012022	FALSE	TRUE	FALSE
EVM0012106	FALSE	TRUE	FALSE
EVM0012109	FALSE	TRUE	FALSE
EVM0012180	FALSE	TRUE	FALSE
EVM0012193	FALSE	TRUE	FALSE
EVM0012219	FALSE	TRUE	FALSE
EVM0012241	FALSE	TRUE	TRUE
EVM0012304	FALSE	TRUE	TRUE
EVM0012323	FALSE	TRUE	TRUE
EVM0012380	FALSE	TRUE	FALSE
EVM0012404	FALSE	TRUE	FALSE
EVM0012472	FALSE	TRUE	FALSE
EVM0012496	FALSE	TRUE	TRUE
EVM0012540	FALSE	TRUE	FALSE
EVM0012629	FALSE	TRUE	FALSE
EVM0012658	FALSE	TRUE	TRUE
EVM0012673	FALSE	TRUE	FALSE
EVM0012729	FALSE	TRUE	TRUE
EVM0012770	FALSE	TRUE	TRUE
EVM0012797	FALSE	TRUE	FALSE
EVM0012819	FALSE	TRUE	TRUE
EVM0012888	FALSE	TRUE	FALSE
EVM0012892	FALSE	TRUE	TRUE
EVM0012895	FALSE	TRUE	FALSE
EVM0012902	FALSE	TRUE	TRUE
EVM0012981	FALSE	TRUE	FALSE
EVM0013071	FALSE	TRUE	TRUE
EVM0013105	FALSE	TRUE	FALSE
EVM0013111	FALSE	TRUE	FALSE
EVM0013144	FALSE	TRUE	FALSE
EVM0013206	FALSE	TRUE	FALSE
EVM0013270	FALSE	TRUE	FALSE
EVM0013272	FALSE	TRUE	FALSE
EVM0013276	FALSE	TRUE	FALSE
EVM0013292	FALSE	TRUE	FALSE
EVM0013338	FALSE	TRUE	TRUE
EVM0013443	FALSE	TRUE	FALSE
EVM0013509	FALSE	TRUE	FALSE
EVM0013512	FALSE	TRUE	FALSE
EVM0013514	FALSE	TRUE	FALSE
EVM0013544	FALSE	TRUE	FALSE
EVM0013599	FALSE	TRUE	FALSE
EVM0013614	FALSE	TRUE	FALSE
EVM0013631	FALSE	TRUE	FALSE
EVM0013633	FALSE	TRUE	FALSE
EVM0013660	FALSE	TRUE	FALSE
EVM0013664	FALSE	TRUE	FALSE
EVM0013666	FALSE	TRUE	FALSE
EVM0013714	FALSE	TRUE	FALSE
EVM0013720	FALSE	TRUE	TRUE
EVM0013729	FALSE	TRUE	FALSE
EVM0013768	FALSE	TRUE	FALSE
EVM0013788	FALSE	TRUE	TRUE
EVM0013823	FALSE	TRUE	FALSE
EVM0013869	FALSE	TRUE	TRUE
EVM0013971	FALSE	TRUE	FALSE
EVM0013985	FALSE	TRUE	FALSE
EVM0013990	FALSE	TRUE	TRUE
EVM0013997	FALSE	TRUE	FALSE
EVM0014008	FALSE	TRUE	TRUE
EVM0014047	FALSE	TRUE	TRUE
EVM0014082	FALSE	TRUE	FALSE
EVM0014115	FALSE	TRUE	TRUE
EVM0014196	FALSE	TRUE	FALSE
EVM0014246	FALSE	TRUE	FALSE
EVM0014248	FALSE	TRUE	FALSE
EVM0014262	FALSE	TRUE	TRUE
EVM0014275	FALSE	TRUE	FALSE
EVM0014291	FALSE	TRUE	TRUE
EVM0014322	FALSE	TRUE	FALSE
EVM0014323	FALSE	TRUE	FALSE
EVM0014366	FALSE	TRUE	TRUE
EVM0014455	FALSE	TRUE	TRUE
EVM0014476	FALSE	TRUE	FALSE
EVM0014502	FALSE	TRUE	FALSE
EVM0014540	FALSE	TRUE	FALSE
EVM0014542	FALSE	TRUE	TRUE
EVM0014611	FALSE	TRUE	FALSE
EVM0014619	FALSE	TRUE	FALSE
EVM0014638	FALSE	TRUE	FALSE
EVM0014715	FALSE	TRUE	FALSE
EVM0014758	FALSE	TRUE	FALSE
EVM0014883	FALSE	TRUE	FALSE
EVM0014887	FALSE	TRUE	TRUE
EVM0014900	FALSE	TRUE	TRUE
EVM0014902	FALSE	TRUE	TRUE
EVM0015003	FALSE	TRUE	FALSE
EVM0015012	FALSE	TRUE	TRUE
EVM0015033	FALSE	TRUE	FALSE
EVM0015071	FALSE	TRUE	TRUE
EVM0015101	FALSE	TRUE	FALSE
EVM0015171	FALSE	TRUE	FALSE
EVM0015182	FALSE	TRUE	FALSE
EVM0015251	FALSE	TRUE	FALSE
EVM0015310	FALSE	TRUE	FALSE
EVM0015354	FALSE	TRUE	TRUE
EVM0015430	FALSE	TRUE	TRUE
EVM0015443	FALSE	TRUE	FALSE
EVM0015463	FALSE	TRUE	FALSE
EVM0015484	FALSE	TRUE	FALSE
EVM0015503	FALSE	TRUE	FALSE
EVM0015584	FALSE	TRUE	FALSE
EVM0015600	FALSE	TRUE	FALSE
EVM0015607	FALSE	TRUE	FALSE
EVM0015683	FALSE	TRUE	FALSE
EVM0015695	FALSE	TRUE	FALSE
EVM0015745	FALSE	TRUE	FALSE
EVM0015796	FALSE	TRUE	TRUE
EVM0015816	FALSE	TRUE	FALSE
EVM0015859	FALSE	TRUE	TRUE
EVM0015876	FALSE	TRUE	FALSE
EVM0015884	FALSE	TRUE	TRUE
EVM0015912	FALSE	TRUE	FALSE
EVM0015929	FALSE	TRUE	FALSE
EVM0015930	FALSE	TRUE	FALSE
EVM0015949	FALSE	TRUE	FALSE
EVM0015981	FALSE	TRUE	FALSE
EVM0015983	FALSE	TRUE	FALSE
EVM0016141	FALSE	TRUE	FALSE
EVM0016168	FALSE	TRUE	TRUE
EVM0016188	FALSE	TRUE	FALSE
EVM0016204	FALSE	TRUE	FALSE
EVM0016221	FALSE	TRUE	FALSE
EVM0016257	FALSE	TRUE	FALSE
EVM0016270	FALSE	TRUE	FALSE
EVM0016347	FALSE	TRUE	FALSE
EVM0016352	FALSE	TRUE	TRUE
EVM0016367	FALSE	TRUE	FALSE
EVM0016375	FALSE	TRUE	FALSE
EVM0016418	FALSE	TRUE	TRUE
EVM0016438	FALSE	TRUE	TRUE
EVM0016446	FALSE	TRUE	FALSE
EVM0016448	FALSE	TRUE	FALSE
EVM0016479	FALSE	TRUE	FALSE
EVM0016483	FALSE	TRUE	FALSE
EVM0016499	FALSE	TRUE	FALSE
EVM0016517	FALSE	TRUE	TRUE
EVM0016544	FALSE	TRUE	TRUE
EVM0016589	FALSE	TRUE	FALSE
EVM0016620	FALSE	TRUE	FALSE
EVM0016632	FALSE	TRUE	FALSE
EVM0016657	FALSE	TRUE	TRUE
EVM0016683	FALSE	TRUE	FALSE
EVM0016722	FALSE	TRUE	TRUE
EVM0016811	FALSE	TRUE	FALSE
EVM0016857	FALSE	TRUE	FALSE
EVM0016925	FALSE	TRUE	FALSE
EVM0016971	FALSE	TRUE	FALSE
EVM0017043	FALSE	TRUE	FALSE
EVM0017047	FALSE	TRUE	TRUE
EVM0017063	FALSE	TRUE	FALSE
EVM0017064	FALSE	TRUE	FALSE
EVM0017101	FALSE	TRUE	FALSE
EVM0017113	FALSE	TRUE	FALSE
EVM0017127	FALSE	TRUE	TRUE
EVM0017137	FALSE	TRUE	TRUE
EVM0017177	FALSE	TRUE	FALSE
EVM0017199	FALSE	TRUE	FALSE
EVM0017240	FALSE	TRUE	FALSE
EVM0017267	FALSE	TRUE	FALSE
EVM0017275	FALSE	TRUE	FALSE
EVM0017386	FALSE	TRUE	FALSE
EVM0017397	FALSE	TRUE	TRUE
EVM0017442	FALSE	TRUE	FALSE
EVM0017459	FALSE	TRUE	FALSE
EVM0017490	FALSE	TRUE	FALSE
EVM0017504	FALSE	TRUE	FALSE
EVM0017572	FALSE	TRUE	FALSE
EVM0017598	FALSE	TRUE	FALSE
EVM0017603	FALSE	TRUE	TRUE
EVM0017673	FALSE	TRUE	FALSE
EVM0017701	FALSE	TRUE	FALSE
EVM0017738	FALSE	TRUE	FALSE
EVM0017758	FALSE	TRUE	FALSE
EVM0017785	FALSE	TRUE	FALSE
EVM0017793	FALSE	TRUE	FALSE
EVM0017798	FALSE	TRUE	FALSE
EVM0017876	FALSE	TRUE	FALSE
EVM0017894	FALSE	TRUE	FALSE
EVM0017998	FALSE	TRUE	FALSE
EVM0018001	FALSE	TRUE	TRUE
EVM0018046	FALSE	TRUE	FALSE
EVM0018059	FALSE	TRUE	FALSE
EVM0018105	FALSE	TRUE	TRUE
EVM0018162	FALSE	TRUE	FALSE
EVM0018180	FALSE	TRUE	FALSE
EVM0018182	FALSE	TRUE	TRUE
EVM0018187	FALSE	TRUE	FALSE
EVM0018247	FALSE	TRUE	FALSE
EVM0018269	FALSE	TRUE	FALSE
EVM0018281	FALSE	TRUE	FALSE
EVM0018469	FALSE	TRUE	TRUE
EVM0018523	FALSE	TRUE	FALSE
EVM0018538	FALSE	TRUE	FALSE
EVM0018542	FALSE	TRUE	TRUE
EVM0018544	FALSE	TRUE	FALSE
EVM0018604	FALSE	TRUE	FALSE
EVM0018660	FALSE	TRUE	TRUE
EVM0018736	FALSE	TRUE	TRUE
EVM0018802	FALSE	TRUE	FALSE
EVM0018846	FALSE	TRUE	FALSE
EVM0018881	FALSE	TRUE	TRUE
EVM0018926	FALSE	TRUE	TRUE
EVM0018966	FALSE	TRUE	TRUE
EVM0018993	FALSE	TRUE	TRUE
EVM0019033	FALSE	TRUE	FALSE
EVM0019037	FALSE	TRUE	TRUE
EVM0019069	FALSE	TRUE	FALSE
EVM0019079	FALSE	TRUE	FALSE
EVM0019142	FALSE	TRUE	TRUE
EVM0019202	FALSE	TRUE	FALSE
EVM0019257	FALSE	TRUE	FALSE
EVM0019270	FALSE	TRUE	FALSE
EVM0019294	FALSE	TRUE	FALSE
EVM0019309	FALSE	TRUE	TRUE
EVM0019328	FALSE	TRUE	FALSE
EVM0019359	FALSE	TRUE	FALSE
EVM0019363	FALSE	TRUE	TRUE
EVM0019366	FALSE	TRUE	FALSE
EVM0019422	FALSE	TRUE	TRUE
EVM0019450	FALSE	TRUE	FALSE
EVM0019475	FALSE	TRUE	FALSE
EVM0019537	FALSE	TRUE	TRUE
EVM0019576	FALSE	TRUE	FALSE
EVM0019634	FALSE	TRUE	FALSE
EVM0019648	FALSE	TRUE	FALSE
EVM0019721	FALSE	TRUE	TRUE
EVM0019801	FALSE	TRUE	TRUE
EVM0019819	FALSE	TRUE	FALSE
EVM0019875	FALSE	TRUE	FALSE
EVM0019966	FALSE	TRUE	TRUE
EVM0019985	FALSE	TRUE	FALSE
EVM0020034	FALSE	TRUE	TRUE
EVM0020041	FALSE	TRUE	FALSE
EVM0020131	FALSE	TRUE	FALSE
EVM0020159	FALSE	TRUE	FALSE
EVM0020228	FALSE	TRUE	FALSE
EVM0020233	FALSE	TRUE	FALSE
EVM0020240	FALSE	TRUE	TRUE
EVM0020248	FALSE	TRUE	TRUE
EVM0020258	FALSE	TRUE	FALSE
EVM0020266	FALSE	TRUE	FALSE
EVM0020311	FALSE	TRUE	FALSE
EVM0020331	FALSE	TRUE	FALSE
EVM0020335	FALSE	TRUE	FALSE
EVM0020355	FALSE	TRUE	FALSE
EVM0020374	FALSE	TRUE	FALSE
EVM0020448	FALSE	TRUE	FALSE
EVM0020456	FALSE	TRUE	FALSE
EVM0020497	FALSE	TRUE	TRUE
EVM0020528	FALSE	TRUE	TRUE
EVM0020658	FALSE	TRUE	TRUE
EVM0020669	FALSE	TRUE	FALSE
EVM0020679	FALSE	TRUE	TRUE
EVM0020680	FALSE	TRUE	FALSE
EVM0020687	FALSE	TRUE	TRUE
EVM0020724	FALSE	TRUE	TRUE
EVM0020733	FALSE	TRUE	FALSE
EVM0020740	FALSE	TRUE	FALSE
EVM0020786	FALSE	TRUE	FALSE
EVM0020819	FALSE	TRUE	TRUE
EVM0020834	FALSE	TRUE	FALSE
EVM0020905	FALSE	TRUE	FALSE
EVM0020993	FALSE	TRUE	TRUE
EVM0021310	FALSE	TRUE	FALSE
EVM0021378	FALSE	TRUE	TRUE
EVM0021379	FALSE	TRUE	FALSE
EVM0021401	FALSE	TRUE	TRUE
EVM0021423	FALSE	TRUE	FALSE
EVM0021549	FALSE	TRUE	FALSE
EVM0021575	FALSE	TRUE	FALSE
EVM0021618	FALSE	TRUE	FALSE
EVM0021626	FALSE	TRUE	FALSE
EVM0021628	FALSE	TRUE	FALSE
EVM0021678	FALSE	TRUE	FALSE
EVM0021725	FALSE	TRUE	FALSE
EVM0021761	FALSE	TRUE	FALSE
EVM0021776	FALSE	TRUE	FALSE
EVM0021797	FALSE	TRUE	TRUE
EVM0021844	FALSE	TRUE	TRUE
EVM0021897	FALSE	TRUE	FALSE
EVM0021899	FALSE	TRUE	FALSE
EVM0021923	FALSE	TRUE	TRUE
EVM0021930	FALSE	TRUE	FALSE
EVM0021937	FALSE	TRUE	FALSE
EVM0022028	FALSE	TRUE	TRUE
EVM0022031	FALSE	TRUE	FALSE
EVM0022036	FALSE	TRUE	FALSE
EVM0022085	FALSE	TRUE	FALSE
EVM0022097	FALSE	TRUE	TRUE
EVM0022114	FALSE	TRUE	FALSE
EVM0022203	FALSE	TRUE	TRUE
EVM0022211	FALSE	TRUE	FALSE
EVM0022214	FALSE	TRUE	TRUE
EVM0022215	FALSE	TRUE	FALSE
EVM0022238	FALSE	TRUE	FALSE
EVM0022241	FALSE	TRUE	FALSE
EVM0022248	FALSE	TRUE	FALSE
EVM0022255	FALSE	TRUE	FALSE
EVM0022257	FALSE	TRUE	FALSE
EVM0022302	FALSE	TRUE	TRUE
EVM0022310	FALSE	TRUE	FALSE
EVM0022331	FALSE	TRUE	TRUE
EVM0022336	FALSE	TRUE	FALSE
EVM0022349	FALSE	TRUE	TRUE
EVM0022385	FALSE	TRUE	TRUE
EVM0022388	FALSE	TRUE	FALSE
EVM0022450	FALSE	TRUE	FALSE
EVM0022462	FALSE	TRUE	FALSE
EVM0022467	FALSE	TRUE	FALSE
EVM0022477	FALSE	TRUE	FALSE
EVM0022517	FALSE	TRUE	FALSE
EVM0022623	FALSE	TRUE	TRUE
EVM0022686	FALSE	TRUE	TRUE
EVM0022698	FALSE	TRUE	FALSE
EVM0022752	FALSE	TRUE	FALSE
EVM0022759	FALSE	TRUE	FALSE
EVM0022856	FALSE	TRUE	TRUE
EVM0022882	FALSE	TRUE	FALSE
EVM0022905	FALSE	TRUE	FALSE
EVM0022958	FALSE	TRUE	TRUE
EVM0023071	FALSE	TRUE	TRUE
EVM0023135	FALSE	TRUE	FALSE
EVM0023141	FALSE	TRUE	FALSE
EVM0023153	FALSE	TRUE	FALSE
EVM0023165	FALSE	TRUE	FALSE
EVM0023192	FALSE	TRUE	FALSE
EVM0023211	FALSE	TRUE	FALSE
EVM0023235	FALSE	TRUE	TRUE
EVM0023258	FALSE	TRUE	FALSE
EVM0023261	FALSE	TRUE	FALSE
EVM0023321	FALSE	TRUE	FALSE
EVM0023328	FALSE	TRUE	FALSE
EVM0023415	FALSE	TRUE	FALSE
EVM0023442	FALSE	TRUE	FALSE
EVM0023456	FALSE	TRUE	TRUE
EVM0023481	FALSE	TRUE	TRUE
EVM0023662	FALSE	TRUE	FALSE
EVM0023676	FALSE	TRUE	TRUE
EVM0023691	FALSE	TRUE	FALSE
EVM0023722	FALSE	TRUE	FALSE
EVM0023808	FALSE	TRUE	TRUE
EVM0023872	FALSE	TRUE	TRUE
EVM0023874	FALSE	TRUE	FALSE
EVM0023876	FALSE	TRUE	FALSE
EVM0023906	FALSE	TRUE	TRUE
EVM0023911	FALSE	TRUE	TRUE
EVM0023947	FALSE	TRUE	FALSE
EVM0023960	FALSE	TRUE	TRUE
EVM0023989	FALSE	TRUE	FALSE
EVM0024041	FALSE	TRUE	FALSE
EVM0024042	FALSE	TRUE	TRUE
EVM0024115	FALSE	TRUE	TRUE
EVM0024168	FALSE	TRUE	FALSE
EVM0024214	FALSE	TRUE	FALSE
EVM0024380	FALSE	TRUE	FALSE
EVM0024398	FALSE	TRUE	FALSE
EVM0024406	FALSE	TRUE	TRUE
EVM0024514	FALSE	TRUE	FALSE
EVM0024527	FALSE	TRUE	FALSE
EVM0024678	FALSE	TRUE	FALSE
EVM0024705	FALSE	TRUE	FALSE
EVM0024755	FALSE	TRUE	FALSE
EVM0024783	FALSE	TRUE	FALSE
EVM0024805	FALSE	TRUE	TRUE
EVM0024816	FALSE	TRUE	FALSE
EVM0024824	FALSE	TRUE	TRUE
EVM0024827	FALSE	TRUE	FALSE
EVM0024872	FALSE	TRUE	TRUE
EVM0024896	FALSE	TRUE	FALSE
EVM0024983	FALSE	TRUE	FALSE
EVM0025000	FALSE	TRUE	FALSE
EVM0025062	FALSE	TRUE	FALSE
EVM0025103	FALSE	TRUE	FALSE
EVM0025134	FALSE	TRUE	TRUE
EVM0025141	FALSE	TRUE	FALSE
EVM0025170	FALSE	TRUE	FALSE
EVM0025176	FALSE	TRUE	TRUE
EVM0025201	FALSE	TRUE	FALSE
EVM0025256	FALSE	TRUE	FALSE
EVM0025270	FALSE	TRUE	TRUE
[truncated: 1,184 more rows]

## Sheet: Figure6-c
Differential genes at different developmental stages
all_ID	EG_S1_vs_EG_S2	EG_S2_vs_EG_S3	AR_S1_vs_AR_S2	AR_S2_vs_AR_S3	GF_S1_vs_GF_S2	GF_S2_vs_GF_S3	KEGG	KEGG pathway	NR	Swissprot	Tremble	KOG	GO	Pfam
EVM0000004	TRUE	TRUE	FALSE	TRUE	FALSE	TRUE	K13493 cytokinin-N-glucosyltransferase [EC:2.4.1.-] | (RefSeq) UDP-glycosyltransferase 76C2 (A)	ko00908: Zeatin biosynthesis	UDP-glucose iridoid glucosyltransferase-like [Prunus avium]	RecName: Full=UDP-glucose iridoid glucosyltransferase; EC=2.4.1.-; AltName: Full=UDP-glucose glucosyltransferase 7; Short=CrUGT7; AltName: Full=UDP-glycosyltransferase 76A2;	SubName: Full=Uncharacterized protein {ECO:0000313|EMBL:EMJ06386.1};	UDP-glucuronosyl and UDP-glucosyl transferase	GO:0035251,UDP-glucosyltransferase activity; GO:1900994,(-)-secologanin biosynthetic process	PF00201.18:UDP-glucoronosyl and UDP-glucosyl transferase
EVM0000012	TRUE	TRUE	FALSE	FALSE	TRUE	TRUE	K19564 choline transport protein | (RefSeq) choline transport protein-like (A)	--	amino-acid permease BAT1 homolog [Prunus persica]	RecName: Full=Amino-acid permease BAT1; AltName: Full=Bidirectional amino acid transporter 1; AltName: Full=GABA permease; Short=AtGABP;	SubName: Full=Uncharacterized protein {ECO:0000313|EMBL:ONI34610.1};	Amino acid transporters	GO:0005887,integral component of plasma membrane; GO:0031966,mitochondrial membrane; GO:0005739,mitochondrion; GO:0015297,antiporter activity; GO:0015181,arginine transmembrane transporter activity; GO:0015185,gamma-aminobutyric acid transmembrane transporter activity; GO:0015180,L-alanine transmembrane transporter activity; GO:0005313,L-glutamate transmembrane transporter activity; GO:0015189,L-…	PF13520.6:Amino acid permease
EVM0000045	TRUE	FALSE	TRUE	TRUE	FALSE	TRUE	K11293 protein HIRA/HIR1 | (RefSeq) hypothetical protein (A)	--	uncharacterized protein LOC110765377 isoform X1 [Prunus avium]	--	SubName: Full=Uncharacterized protein {ECO:0000313|EMBL:ONI31553.1};	--	--	PF12090.8:Spt20 family
EVM0000051	FALSE	TRUE	FALSE	FALSE	FALSE	TRUE	K09264 MADS-box transcription factor, plant | (RefSeq) floral homeotic protein PMADS 2-like (A)	--	PISTILLATA-like protein [Prunus pseudocerasus]	RecName: Full=Floral homeotic protein PMADS 2;	SubName: Full=PISTILLATA-like protein {ECO:0000313|EMBL:AIU94284.1};	MADS box transcription factor	GO:0005634,nucleus; GO:0003700,DNA-binding transcription factor activity; GO:0046983,protein dimerization activity; GO:0000977,RNA polymerase II regulatory region sequence-specific DNA binding; GO:0007275,multicellular organism development; GO:0045944,positive regulation of transcription by RNA polymerase II; GO:0006351,transcription, DNA-templated	PF00319.18:SRF-type transcription factor (DNA-binding and dimerisation domain)
EVM0000076	TRUE	FALSE	TRUE	FALSE	FALSE	TRUE	K12133 MYB-related transcription factor LHY | (RefSeq) protein LHY-like (A)	ko04712: Circadian rhythm - plant	protein REVEILLE 1 [Prunus avium]	RecName: Full=Protein REVEILLE 1;	SubName: Full=Uncharacterized protein {ECO:0000313|EMBL:ONI14894.1};	Zuotin and related molecular chaperones (DnaJ superfamily), contains DNA-binding domains	GO:0005634,nucleus; GO:0003677,DNA binding; GO:0003700,DNA-binding transcription factor activity; GO:0009851,auxin biosynthetic process; GO:0009734,auxin-activated signaling pathway; GO:0007623,circadian rhythm; GO:0010600,regulation of auxin biosynthetic process; GO:0006355,regulation of transcription, DNA-templated; GO:0006351,transcription, DNA-templated	PF00249.31:Myb-like DNA-binding domain
EVM0000086	TRUE	TRUE	FALSE	FALSE	FALSE	TRUE	K13430 serine/threonine-protein kinase PBS1 [EC:2.7.11.1] | (RefSeq) serine/threonine-protein kinase NAK (A)	ko04626: Plant-pathogen interaction	probable serine/threonine-protein kinase PBL7 [Prunus avium]	RecName: Full=Probable serine/threonine-protein kinase PBL7 {ECO:0000305}; EC=2.7.11.1 {ECO:0000269|PubMed:21855796}; AltName: Full=CDG1-like protein 1 {ECO:0000303|PubMed:21855796}; AltName: Full=PBS1-like protein 7 {ECO:0000303|PubMed:20413097};	SubName: Full=Uncharacterized protein {ECO:0000313|EMBL:EMJ12274.1};	Serine/threonine protein kinase	GO:0005886,plasma membrane; GO:0005524,ATP binding; GO:0004675,transmembrane receptor protein serine/threonine kinase activity; GO:0009742,brassinosteroid mediated signaling pathway; GO:0007166,cell surface receptor signaling pathway; GO:1900459,positive regulation of brassinosteroid mediated signaling pathway; GO:0006468,protein phosphorylation	PF07714.17:Protein tyrosine kinase
EVM0000100	TRUE	FALSE	FALSE	FALSE	TRUE	TRUE	--	--	uncharacterized protein LOC110744426, partial [Prunus avium]	--	SubName: Full=Uncharacterized protein {ECO:0000313|EMBL:ONI21699.1};	FOG: Ankyrin repeat	--	PF12796.7:Ankyrin repeats (3 copies)
EVM0000106	TRUE	TRUE	TRUE	FALSE	TRUE	TRUE	--	--	uncharacterized protein LOC110753131 [Prunus avium]	--	SubName: Full=Uncharacterized protein {ECO:0000313|EMBL:EMJ25536.1};	--	GO:0003676,nucleic acid binding	--
EVM0000110	FALSE	TRUE	TRUE	FALSE	FALSE	TRUE	K00815 tyrosine aminotransferase [EC:2.6.1.5] | (RefSeq) probable aminotransferase TAT2 (A)	ko00130: Ubiquinone and other terpenoid-quinone biosynthesis; ko00270: Cysteine and methionine metabolism; ko00350: Tyrosine metabolism; ko00360: Phenylalanine metabolism; ko00400: Phenylalanine, tyrosine and tryptophan biosynthesis; ko00950: Isoquinoline alkaloid biosynthesis; ko00960: Tropane, piperidine and pyridine alkaloid biosynthesis	probable aminotransferase TAT2 [Prunus avium]	RecName: Full=Probable aminotransferase TAT2; EC=2.6.1.-; AltName: Full=Tyrosine aminotransferase 2;	SubName: Full=Uncharacterized protein {ECO:0000313|EMBL:EMJ12993.1};	Tyrosine aminotransferase	GO:0005829,cytosol; GO:0004838,L-tyrosine:2-oxoglutarate aminotransferase activity; GO:0030170,pyridoxal phosphate binding; GO:0006572,tyrosine catabolic process; GO:0010189,vitamin E biosynthetic process	PF00155.21:Aminotransferase class I and II
EVM0000116	TRUE	FALSE	TRUE	FALSE	FALSE	TRUE	K00451 homogentisate 1,2-dioxygenase [EC:1.13.11.5] | (RefSeq) homogentisate 1,2-dioxygenase (A)	ko00350: Tyrosine metabolism	homogentisate 1,2-dioxygenase [Prunus avium]	RecName: Full=Homogentisate 1,2-dioxygenase; EC=1.13.11.5; AltName: Full=Homogentisate oxygenase; AltName: Full=Homogentisic acid oxidase; AltName: Full=Homogentisicase;	SubName: Full=Uncharacterized protein {ECO:0000313|EMBL:EMJ15072.1};	Homogentisate 1,2-dioxygenase	GO:0005829,cytosol; GO:0004411,homogentisate 1,2-dioxygenase activity; GO:0046872,metal ion binding; GO:1902000,homogentisate catabolic process; GO:0006559,L-phenylalanine catabolic process; GO:0006572,tyrosine catabolic process	PF04209.13:homogentisate 1,2-dioxygenase
EVM0000119	FALSE	FALSE	FALSE	FALSE	FALSE	TRUE	K09419 heat shock transcription factor, other eukaryote | (RefSeq) heat stress transcription factor B-2b (A)	--	heat stress transcription factor B-2b [Prunus avium]	RecName: Full=Heat stress transcription factor B-2b; Short=AtHsfB2b; AltName: Full=AtHsf-11; AltName: Full=Heat shock factor protein 7; Short=HSF 7; AltName: Full=Heat shock transcription factor 7; Short=HSTF 7;	SubName: Full=Uncharacterized protein {ECO:0000313|EMBL:EMJ10539.1};	Heat shock transcription factor	GO:0005634,nucleus; GO:0003700,DNA-binding transcription factor activity; GO:0043565,sequence-specific DNA binding; GO:0045892,negative regulation of transcription, DNA-templated; GO:0010200,response to chitin; GO:0006351,transcription, DNA-templated	PF00447.17:HSF-type DNA-binding
EVM0000139	TRUE	FALSE	TRUE	TRUE	FALSE	TRUE	--	--	vitellogenin-A2 [Prunus avium]	--	SubName: Full=Uncharacterized protein {ECO:0000313|EMBL:ONI24760.1};	--	--	PF05097.12:Protein of unknown function (DUF688)
EVM0000154	FALSE	TRUE	TRUE	FALSE	FALSE	TRUE	K09873 aquaporin TIP | (RefSeq) aquaporin TIP1-1-like (A)	--	aquaporin TIP1-1-like [Prunus avium]	RecName: Full=Aquaporin TIP1-1; AltName: Full=Aquaporin TIP; AltName: Full=Gamma-tonoplast intrinsic protein; Short=Gamma-TIP; AltName: Full=Tonoplast intrinsic protein 1-1; Short=AtTIP1;1; AltName: Full=Tonoplast intrinsic protein, root-specific RB7;	SubName: Full=Uncharacterized protein {ECO:0000313|EMBL:EMJ03674.1};	Aquaporin (major intrinsic protein family)	GO:0042807,central vacuole; GO:0009941,chloroplast envelope; GO:0005887,integral component of plasma membrane; GO:0009705,plant-type vacuole membrane; GO:0000326,protein storage vacuole; GO:0005774,vacuolar membrane; GO:0005773,vacuole; GO:0015204,urea transmembrane transporter activity; GO:0015250,water channel activity; GO:0080170,hydrogen peroxide transmembrane transport; GO:0034220,ion transm…	PF00230.20:Major intrinsic protein
EVM0000179	TRUE	FALSE	TRUE	TRUE	FALSE	TRUE	K01507 inorganic pyrophosphatase [EC:3.6.1.1] | (RefSeq) soluble inorganic pyrophosphatase 1 (A)	ko00190: Oxidative phosphorylation	soluble inorganic pyrophosphatase 1 [Prunus avium]	RecName: Full=Soluble inorganic pyrophosphatase 1 {ECO:0000303|PubMed:15135060}; EC=3.6.1.1 {ECO:0000269|Ref.9}; AltName: Full=Pyrophosphate phospho-hydrolase 1 {ECO:0000303|PubMed:15135060}; Short=PPase 1 {ECO:0000303|PubMed:15135060};	SubName: Full=Uncharacterized protein {ECO:0000313|EMBL:EMJ19603.1};	Inorganic pyrophosphatase/Nucleosome remodeling factor, subunit NURF38	GO:0005737,cytoplasm; GO:0005829,cytosol; GO:0005634,nucleus; GO:0004427,inorganic diphosphatase activity; GO:0000287,magnesium ion binding; GO:0019915,lipid storage; GO:0006796,phosphate-containing compound metabolic process	PF00719.19:Inorganic pyrophosphatase
EVM0000221	FALSE	TRUE	FALSE	FALSE	TRUE	TRUE	--	--	hypothetical protein PRUPE_7G068100 [Prunus persica]	--	SubName: Full=Uncharacterized protein {ECO:0000313|EMBL:EMJ04083.1};	--	GO:0016021,integral component of membrane	--
EVM0000244	FALSE	FALSE	FALSE	FALSE	FALSE	TRUE	K00696 sucrose-phosphate synthase [EC:2.4.1.14] | (RefSeq) probable sucrose-phosphate synthase 4 (A)	ko00500: Starch and sucrose metabolism	probable sucrose-phosphate synthase 4 [Prunus avium]	RecName: Full=Probable sucrose-phosphate synthase 4; EC=2.4.1.14; AltName: Full=Sucrose phosphate synthase 4F; Short=AtSPS4F; AltName: Full=UDP-glucose-fructose-phosphate glucosyltransferase;	SubName: Full=Uncharacterized protein {ECO:0000313|EMBL:EMJ00892.1};	Glycosyltransferase	GO:0005886,plasma membrane; GO:0016157,sucrose synthase activity; GO:0046524,sucrose-phosphate synthase activity; GO:0005986,sucrose biosynthetic process	PF00534.20:Glycosyl transferases group 1
EVM0000288	TRUE	TRUE	TRUE	FALSE	FALSE	TRUE	K17193 anthocyanidin 3-O-glucoside 2'''-O-xylosyltransferase [EC:2.4.2.51] | (RefSeq) anthocyanidin 3-O-glucoside 2''-O-glucosyltransferase-like (A)	ko00942: Anthocyanin biosynthesis	anthocyanidin 3-O-glucoside 2''-O-glucosyltransferase-like [Prunus avium]	RecName: Full=UDP-glycosyltransferase 79B30 {ECO:0000303|PubMed:26002063}; EC=2.4.1.239 {ECO:0000305}; AltName: Full=Flavonol 3-O-glucoside/galactoside (1->2) glucosyltransferase {ECO:0000303|PubMed:26002063}; Short=GmF3G2"Gt-b {ECO:0000303|PubMed:26002063};	RecName: Full=Glycosyltransferase {ECO:0000256|RuleBase:RU362057}; EC=2.4.1.- {ECO:0000256|RuleBase:RU362057};	UDP-glucuronosyl and UDP-glucosyl transferase	GO:0043231,intracellular membrane-bounded organelle; GO:0033838,flavonol-3-O-glucoside glucosyltransferase activity; GO:0080043,quercetin 3-O-glucosyltransferase activity; GO:0080044,quercetin 7-O-glucosyltransferase activity; GO:0008152,metabolic process	PF00201.18:UDP-glucoronosyl and UDP-glucosyl transferase
EVM0000298	TRUE	TRUE	TRUE	TRUE	TRUE	TRUE	K03113 translation initiation factor 1 | (RefSeq) protein translation factor SUI1 homolog (A)	ko03013: RNA transport	protein translation factor SUI1 homolog [Prunus persica]	RecName: Full=Protein translation factor SUI1 homolog; AltName: Full=Protein GOS2;	SubName: Full=Uncharacterized protein {ECO:0000313|EMBL:EMJ13450.1};	Translation initiation factor 1 (eIF-1/SUI1)	GO:0003743,translation initiation factor activity; GO:0006417,regulation of translation	PF01253.22:Translation initiation factor SUI1
EVM0000328	FALSE	FALSE	FALSE	FALSE	FALSE	TRUE	K08711 ATP-binding cassette, subfamily G (WHITE), member 2, PDR | (RefSeq) ZEB2-regulated ABC transporter 1-like (A)	ko02010: ABC transporters	ABC transporter G family member 39-like [Prunus avium]	RecName: Full=ABC transporter G family member 39 {ECO:0000303|PubMed:18299247}; Short=OsABCG39 {ECO:0000303|PubMed:18299247}; AltName: Full=Pleiotropic drug resistance protein 7 {ECO:0000303|PubMed:12644668, ECO:0000303|PubMed:16506311}; Short=OsPDR7 {ECO:0000303|PubMed:16506311};	SubName: Full=Uncharacterized protein {ECO:0000313|EMBL:ONI34252.1};	Pleiotropic drug resistance proteins (PDR1-15), ABC superfamily	GO:0016021,integral component of membrane; GO:0005886,plasma membrane; GO:0005524,ATP binding; GO:0042626,ATPase activity, coupled to transmembrane movement of substances	PF01061.24:ABC-2 type transporter
EVM0000362	FALSE	FALSE	TRUE	TRUE	FALSE	TRUE	K17710 pentatricopeptide repeat domain-containing protein 1 | (RefSeq) hypothetical protein (A)	--	PREDICTED: pentatricopeptide repeat-containing protein At1g02150 [Prunus mume]	RecName: Full=Pentatricopeptide repeat-containing protein At1g02150;	SubName: Full=Uncharacterized protein {ECO:0000313|EMBL:EMJ20170.1};	FOG: PPR repeat	GO:0009507,chloroplast; GO:0043231,intracellular membrane-bounded organelle; GO:0004519,endonuclease activity; GO:0003729,mRNA binding; GO:0003723,RNA binding; GO:0009451,RNA modification	PF13041.6:PPR repeat family
EVM0000368	FALSE	TRUE	FALSE	FALSE	FALSE	TRUE	K20854 hydroxyproline O-galactosyltransferase HPGT [EC:2.4.1.-] | (RefSeq) hydroxyproline O-galactosyltransferase HPGT1-like isoform X1 (A)	--	protein RETICULATA, chloroplastic [Prunus avium]	RecName: Full=Protein RETICULATA, chloroplastic {ECO:0000303|PubMed:16873448}; AltName: Full=Protein LOWER CELL DENSITY 1 {ECO:0000303|PubMed:12848826}; Flags: Precursor;	SubName: Full=Uncharacterized protein {ECO:0000313|EMBL:EMJ06408.1};	--	GO:0009507,chloroplast; GO:0009941,chloroplast envelope; GO:0031969,chloroplast membrane; GO:0016021,integral component of membrane; GO:0016020,membrane; GO:0009536,plastid; GO:0048366,leaf development; GO:0009648,photoperiodism; GO:0000302,response to reactive oxygen species	PF11891.8:Protein RETICULATA-related
EVM0000373	TRUE	FALSE	TRUE	TRUE	FALSE	TRUE	K22418 11beta/17beta-hydroxysteroid dehydrogenase [EC:1.1.1.146 1.1.1.-] | (RefSeq) 11-beta-hydroxysteroid dehydrogenase 1B-like (A)	--	PREDICTED: 11-beta-hydroxysteroid dehydrogenase 1B-like [Prunus mume]	RecName: Full=11-beta-hydroxysteroid dehydrogenase 1B; EC=1.1.1.146; AltName: Full=17-beta-hydroxysteroid dehydrogenase 1B; EC=1.1.1.-; AltName: Full=Hydroxysteroid dehydrogenase 1; Short=AtHSD1;	SubName: Full=Uncharacterized protein {ECO:0000313|EMBL:ONI07934.1};	Predicted dehydrogenase	GO:0016021,integral component of membrane; GO:0005811,lipid droplet; GO:0070524,11-beta-hydroxysteroid dehydrogenase (NADP+) activity; GO:0006694,steroid biosynthetic process	PF00106.25:short chain dehydrogenase
EVM0000380	TRUE	FALSE	FALSE	TRUE	FALSE	TRUE	K08081 tropinone reductase I [EC:1.1.1.206] | (RefSeq) tropinone reductase homolog At5g06060-like (A)	ko00960: Tropane, piperidine and pyridine alkaloid biosynthesis	PREDICTED: transcriptional regulator SUPERMAN [Prunus mume]	RecName: Full=Transcriptional regulator SUPERMAN;	SubName: Full=Uncharacterized protein {ECO:0000313|EMBL:EMJ27356.1};	--	GO:0005634,nucleus; GO:0003677,DNA binding; GO:0003700,DNA-binding transcription factor activity; GO:0046872,metal ion binding; GO:0030154,cell differentiation; GO:0009908,flower development; GO:0090691,formation of plant organ boundary; GO:0009755,hormone-mediated signaling pathway; GO:0042127,regulation of cell proliferation; GO:0008361,regulation of cell size; GO:0010093,specification of flora…	PF13912.6:C2H2-type zinc finger
EVM0000388	TRUE	FALSE	TRUE	FALSE	FALSE	TRUE	K19891 glucan endo-1,3-beta-glucosidase 1/2/3 [EC:3.2.1.39] | (RefSeq) glucan endo-1,3-beta-glucosidase 2-like (A)	ko00500: Starch and sucrose metabolism	PREDICTED: glucan endo-1,3-beta-glucosidase-like [Prunus mume]	RecName: Full=Glucan endo-1,3-beta-D-glucosidase; EC=3.2.1.39; AltName: Full=Major pollen allergen Ole e 9; AltName: Allergen=Ole e 9; Flags: Precursor;	SubName: Full=Uncharacterized protein {ECO:0000313|EMBL:ONI24347.1};	--	GO:0005576,extracellular region; GO:0042973,glucan endo-1,3-beta-D-glucosidase activity; GO:0042803,protein homodimerization activity; GO:0006076,(1->3)-beta-D-glucan catabolic process	PF00332.18:Glycosyl hydrolases family 17
EVM0000391	TRUE	FALSE	TRUE	FALSE	TRUE	TRUE	K00729 dolichyl-phosphate beta-glucosyltransferase [EC:2.4.1.117] | (RefSeq) dolichyl-phosphate beta-glucosyltransferase-like (A)	ko00510: N-Glycan biosynthesis	RHOMBOID-like protein 2 isoform X1 [Prunus avium]	RecName: Full=RHOMBOID-like protein 3 {ECO:0000303|PubMed:16223493, ECO:0000303|PubMed:17181860}; Short=AtRBL3 {ECO:0000303|PubMed:16223493, ECO:0000303|PubMed:17181860}; EC=3.4.21.- {ECO:0000305};	RecName: Full=Rhomboid-like protein {ECO:0000256|RuleBase:RU362115}; EC=3.4.21.- {ECO:0000256|RuleBase:RU362115};	Rhomboid family proteins	GO:0000139,Golgi membrane; GO:0016021,integral component of membrane; GO:0009506,plasmodesma; GO:0004252,serine-type endopeptidase activity	PF01694.22:Rhomboid family
EVM0000396	TRUE	TRUE	FALSE	FALSE	TRUE	TRUE	K13080 flavanone 7-O-glucoside 2''-O-beta-L-rhamnosyltransferase [EC:2.4.1.236] | (RefSeq) flavanone 7-O-glucoside 2''-O-beta-L-rhamnosyltransferase (A)	ko00941: Flavonoid biosynthesis; ko00944: Flavone and flavonol biosynthesis	beta-D-glucosyl crocetin beta-1,6-glucosyltransferase-like [Prunus avium]	RecName: Full=Beta-D-glucosyl crocetin beta-1,6-glucosyltransferase; EC=2.4.1.330 {ECO:0000269|PubMed:22569263}; AltName: Full=UDP-glucose glucosyltransferase 9; Short=GjUGT9; AltName: Full=UDP-glycosyltransferase 94E5;	RecName: Full=Glycosyltransferase {ECO:0000256|RuleBase:RU362057}; EC=2.4.1.- {ECO:0000256|RuleBase:RU362057};	UDP-glucuronosyl and UDP-glucosyl transferase	GO:0016758,transferase activity, transferring hexosyl groups; GO:0008152,metabolic process	PF00201.18:UDP-glucoronosyl and UDP-glucosyl transferase
EVM0000432	TRUE	FALSE	FALSE	FALSE	FALSE	TRUE	K07910 Ras-related protein Rab-18 | (RefSeq) ras-related protein RABC2a (A)	--	ras-related protein RABC2a [Prunus persica]	RecName: Full=Ras-related protein RABC2a; Short=AtRABC2a; AltName: Full=Ras-related protein Rab18B; Short=AtRab18B;	SubName: Full=Uncharacterized protein {ECO:0000313|EMBL:EMJ03768.1};	GTPase Rab18, small G protein superfamily	GO:0005794,Golgi apparatus; GO:0005777,peroxisome; GO:0005886,plasma membrane; GO:0005525,GTP binding; GO:0030742,GTP-dependent protein binding; GO:0003924,GTPase activity; GO:0080115,myosin XI tail binding; GO:0015031,protein transport	PF00071.22:Ras family
EVM0000438	TRUE	TRUE	TRUE	FALSE	TRUE	TRUE	K00522 ferritin heavy chain [EC:1.16.3.2] | (RefSeq) ferritin-4, chloroplastic (A)	--	ferritin-4, chloroplastic [Prunus avium]	RecName: Full=Ferritin-3, chloroplastic; EC=1.16.3.1; Flags: Precursor;	RecName: Full=Ferritin {ECO:0000256|RuleBase:RU361145}; EC=1.16.3.1 {ECO:0000256|RuleBase:RU361145};	Ferritin	GO:0009507,chloroplast; GO:0008199,ferric iron binding; GO:0004322,ferroxidase activity; GO:0006879,cellular iron ion homeostasis; GO:0006826,iron ion transport	PF00210.24:Ferritin-like domain
EVM0000445	TRUE	FALSE	FALSE	FALSE	FALSE	TRUE	K00161 pyruvate dehydrogenase E1 component alpha subunit [EC:1.2.4.1] | (RefSeq) pyruvate dehydrogenase E1 component subunit alpha-3, chloroplastic (A)	ko00010: Glycolysis / Gluconeogenesis; ko00020: Citrate cycle (TCA cycle); ko00620: Pyruvate metabolism; ko01200: Carbon metabolism	pyruvate dehydrogenase E1 component subunit alpha-3, chloroplastic [Prunus avium]	RecName: Full=Pyruvate dehydrogenase E1 component subunit alpha-3, chloroplastic; EC=1.2.4.1; Flags: Precursor;	RecName: Full=Pyruvate dehydrogenase E1 component subunit alpha {ECO:0000256|RuleBase:RU361139}; EC=1.2.4.1 {ECO:0000256|RuleBase:RU361139};	Pyruvate dehydrogenase E1, alpha subunit	GO:0009507,chloroplast; GO:0009941,chloroplast envelope; GO:0009570,chloroplast stroma; GO:0004739,pyruvate dehydrogenase (acetyl-transferring) activity; GO:0006086,acetyl-CoA biosynthetic process from pyruvate; GO:0006096,glycolytic process	PF00676.20:Dehydrogenase E1 component
EVM0000457	TRUE	FALSE	TRUE	TRUE	TRUE	TRUE	K09840 9-cis-epoxycarotenoid dioxygenase [EC:1.13.11.51] | (RefSeq) probable carotenoid cleavage dioxygenase 4, chloroplastic (A)	ko00906: Carotenoid biosynthesis	probable carotenoid cleavage dioxygenase 4, chloroplastic [Prunus avium]	RecName: Full=Probable carotenoid cleavage dioxygenase 4, chloroplastic; Short=AtCCD4; EC=1.14.99.-; AltName: Full=AtNCED4; Flags: Precursor;	SubName: Full=Carotenoid cleavage dioxygenase 4 {ECO:0000313|EMBL:AGL08676.1};	Beta, beta-carotene 15,15'-dioxygenase and related enzymes	GO:0009507,chloroplast; GO:0010287,plastoglobule; GO:0046872,metal ion binding; GO:0016702,oxidoreductase activity, acting on single donors with incorporation of molecular oxygen, incorporation of two atoms of oxygen	PF03055.15:Retinal pigment epithelial membrane protein
EVM0000464	TRUE	TRUE	FALSE	TRUE	FALSE	TRUE	--	--	hypothetical protein PRUPE_6G063000 [Prunus persica]	--	SubName: Full=Uncharacterized protein {ECO:0000313|EMBL:EMJ07160.1};	--	--	--
EVM0000496	TRUE	FALSE	TRUE	TRUE	TRUE	TRUE	K11996 adenylyltransferase and sulfurtransferase [EC:2.7.7.80 2.8.1.11] | (RefSeq) adenylyltransferase and sulfurtransferase MOCS3-like (A)	ko04122: Sulfur relay system	sulfite exporter TauE/SafE family protein 3-like [Prunus avium]	RecName: Full=Sulfite exporter TauE/SafE family protein 3 {ECO:0000312|EMBL:AEC07746.1};	SubName: Full=Uncharacterized protein {ECO:0000313|EMBL:ONI15910.1};	--	GO:0016021,integral component of membrane	PF01925.19:Sulfite exporter TauE/SafE
EVM0000504	TRUE	FALSE	FALSE	TRUE	TRUE	TRUE	--	--	hypothetical protein PRUPE_2G197000 [Prunus persica]	--	SubName: Full=Uncharacterized protein {ECO:0000313|EMBL:EMJ21686.1};	--	--	--
EVM0000512	TRUE	TRUE	TRUE	TRUE	FALSE	TRUE	K13430 serine/threonine-protein kinase PBS1 [EC:2.7.11.1] | (RefSeq) LOC109759178; probable serine/threonine-protein kinase PBL7 (A)	ko04626: Plant-pathogen interaction	receptor-like serine/threonine-protein kinase ALE2 isoform X1 [Prunus avium]	RecName: Full=Receptor-like serine/threonine-protein kinase ALE2; EC=2.7.11.1; AltName: Full=Protein ABNORMAL LEAF SHAPE 2; Flags: Precursor;	SubName: Full=Uncharacterized protein {ECO:0000313|EMBL:ONI15551.1};	Serine/threonine protein kinase	GO:0016021,integral component of membrane; GO:0005886,plasma membrane; GO:0005524,ATP binding; GO:0016301,kinase activity; GO:0004674,protein serine/threonine kinase activity; GO:0004675,transmembrane receptor protein serine/threonine kinase activity; GO:0030154,cell differentiation; GO:0007166,cell surface receptor signaling pathway; GO:0042335,cuticle development; GO:1905393,plant organ formati…	PF07714.17:Protein tyrosine kinase
EVM0000525	FALSE	TRUE	FALSE	FALSE	FALSE	TRUE	K00521 ferric-chelate reductase [EC:1.16.1.7] | (RefSeq) ferric reduction oxidase 7, chloroplastic-like (A)	--	NAC domain-containing protein 21/22 [Prunus avium]	RecName: Full=NAC domain-containing protein 21/22; Short=ANAC021/ANAC022;	SubName: Full=Uncharacterized protein {ECO:0000313|EMBL:ONI12090.1};	--	GO:0005634,nucleus; GO:0003677,DNA binding; GO:0003700,DNA-binding transcription factor activity; GO:0009734,auxin-activated signaling pathway; GO:0048527,lateral root development; GO:0010072,primary shoot apical meristem specification; GO:0006351,transcription, DNA-templated	PF02365.15:No apical meristem (NAM) protein
EVM0000563	FALSE	TRUE	TRUE	FALSE	FALSE	TRUE	K05391 cyclic nucleotide gated channel, plant | (RefSeq) cyclic nucleotide-gated ion channel 1-like (A)	ko04626: Plant-pathogen interaction	cyclic nucleotide-gated ion channel 1-like [Prunus avium]	RecName: Full=Cyclic nucleotide-gated ion channel 1; Short=AtCNGC1; AltName: Full=Cyclic nucleotide- and calmodulin-regulated ion channel 1;	SubName: Full=Cyclic nucleotide-gated channel 13 {ECO:0000313|EMBL:ARJ54273.1};	K+-channel ERG and related proteins, contain PAS/PAC sensor domain	GO:0005887,integral component of plasma membrane; GO:0005886,plasma membrane; GO:0005516,calmodulin binding; GO:0030552,cAMP binding; GO:0030553,cGMP binding; GO:0005216,ion channel activity; GO:0042391,regulation of membrane potential	PF00520.31:Ion transport protein
EVM0000570	TRUE	TRUE	TRUE	FALSE	TRUE	TRUE	K01051 pectinesterase [EC:3.1.1.11] | (RefSeq) putative pectinesterase/pectinesterase inhibitor 28 (A)	ko00040: Pentose and glucuronate interconversions	hypothetical protein PRUPE_8G267500 [Prunus persica]	--	SubName: Full=Uncharacterized protein {ECO:0000313|EMBL:ONH94039.1};	E3 ubiquitin-protein ligase/Putative upstream regulatory element binding protein	GO:0004857,enzyme inhibitor activity	PF04043.15:Plant invertase/pectin methylesterase inhibitor
EVM0000576	TRUE	TRUE	FALSE	TRUE	FALSE	TRUE	--	--	--	--	--	--	--	--
EVM0000601	FALSE	FALSE	TRUE	FALSE	FALSE	TRUE	K13800 UMP-CMP kinase [EC:2.7.4.14] | (RefSeq) pentatricopeptide repeat-containing protein At4g25270, chloroplastic-like (A)	ko00240: Pyrimidine metabolism	pentatricopeptide repeat-containing protein At4g25270, chloroplastic [Prunus avium]	RecName: Full=Pentatricopeptide repeat-containing protein At4g25270, chloroplastic; Flags: Precursor;	SubName: Full=Uncharacterized protein {ECO:0000313|EMBL:EMJ20518.1};	FOG: PPR repeat	GO:0009507,chloroplast; GO:0043231,intracellular membrane-bounded organelle; GO:0004519,endonuclease activity; GO:0003723,RNA binding; GO:0008380,RNA splicing	PF01535.20:PPR repeat
EVM0000637	FALSE	TRUE	FALSE	FALSE	FALSE	TRUE	K00430 peroxidase [EC:1.11.1.7] | (RefSeq) peroxidase P7-like (A)	ko00940: Phenylpropanoid biosynthesis	peroxidase P7-like [Prunus avium]	RecName: Full=Peroxidase 4 {ECO:0000250|UniProtKB:Q42578}; EC=1.11.1.7; Flags: Precursor;	RecName: Full=Peroxidase {ECO:0000256|RuleBase:RU362060, ECO:0000256|SAAS:SAAS00709852}; EC=1.11.1.7 {ECO:0000256|RuleBase:RU362060, ECO:0000256|SAAS:SAAS00709852};	--	GO:0005576,extracellular region; GO:0020037,heme binding; GO:0046872,metal ion binding; GO:0004601,peroxidase activity; GO:0042744,hydrogen peroxide catabolic process; GO:0006979,response to oxidative stress	PF00141.23:Peroxidase
EVM0000647	TRUE	TRUE	FALSE	FALSE	FALSE	TRUE	K07910 Ras-related protein Rab-18 | (RefSeq) ras-related protein RABC2a (A)	--	ras-related protein RABC2a [Prunus persica]	RecName: Full=Ras-related protein RABC2a; Short=AtRABC2a; AltName: Full=Ras-related protein Rab18B; Short=AtRab18B;	SubName: Full=Uncharacterized protein {ECO:0000313|EMBL:EMJ03768.1};	GTPase Rab18, small G protein superfamily	GO:0005794,Golgi apparatus; GO:0005777,peroxisome; GO:0005886,plasma membrane; GO:0005525,GTP binding; GO:0030742,GTP-dependent protein binding; GO:0003924,GTPase activity; GO:0080115,myosin XI tail binding; GO:0015031,protein transport	PF00071.22:Ras family
EVM0000650	TRUE	FALSE	TRUE	FALSE	FALSE	TRUE	K22733 magnesium transporter | (RefSeq) uncharacterized protein LOC102612526 (A)	--	pentatricopeptide repeat-containing protein At1g08070, chloroplastic [Prunus persica]	RecName: Full=Pentatricopeptide repeat-containing protein At1g08070, chloroplastic {ECO:0000305}; AltName: Full=Protein ORGANELLE TRANSCRIPT PROCESSING 82 {ECO:0000303|PubMed:19845878}; Flags: Precursor;	SubName: Full=Uncharacterized protein {ECO:0000313|EMBL:ONH98272.1};	FOG: PPR repeat	GO:0009507,chloroplast; GO:0004519,endonuclease activity; GO:0003723,RNA binding; GO:0008270,zinc ion binding; GO:1900865,chloroplast RNA modification; GO:0031425,chloroplast RNA processing; GO:0006397,mRNA processing	PF13041.6:PPR repeat family
EVM0000675	FALSE	FALSE	FALSE	FALSE	TRUE	TRUE	K01188 beta-glucosidase [EC:3.2.1.21] | (RefSeq) beta-glucosidase 13-like (A)	ko00460: Cyanoamino acid metabolism; ko00500: Starch and sucrose metabolism; ko00940: Phenylpropanoid biosynthesis	beta-glucosidase 13-like [Prunus avium]	RecName: Full=Beta-glucosidase 24; Short=Os6bglu24; EC=3.2.1.21; Flags: Precursor;	SubName: Full=Beta-glucosidase {ECO:0000313|EMBL:AAA91166.1}; EC=3.2.1.21 {ECO:0000313|EMBL:AAA91166.1}; Flags: Fragment;	Beta-glucosidase, lactase phlorizinhydrolase, and related proteins	GO:0008422,beta-glucosidase activity; GO:0102483,scopolin beta-glucosidase activity; GO:0005975,carbohydrate metabolic process; GO:1901657,glycosyl compound metabolic process	PF00232.18:Glycosyl hydrolase family 1
EVM0000698	TRUE	TRUE	TRUE	FALSE	FALSE	TRUE	K14559 U3 small nucleolar RNA-associated protein MPP10 | (RefSeq) U3 small nucleolar ribonucleoprotein protein MPP10 (A)	ko03008: Ribosome biogenesis in eukaryotes	U3 small nucleolar ribonucleoprotein protein MPP10 [Prunus avium]	--	RecName: Full=U3 small nucleolar ribonucleoprotein protein MPP10 {ECO:0000256|PIRNR:PIRNR017300};	U3 small nucleolar ribonucleoprotein (snoRNP) subunit - Mpp10p	GO:0034457,Mpp10 complex; GO:0005732,small nucleolar ribonucleoprotein complex; GO:0006364,rRNA processing	PF04006.12:Mpp10 protein
EVM0000703	FALSE	TRUE	TRUE	TRUE	FALSE	TRUE	--	--	PREDICTED: uncharacterized protein LOC103340896 [Prunus mume]	--	SubName: Full=Uncharacterized protein {ECO:0000313|EMBL:EMJ05827.1};	--	--	PF06075.12:Plant protein of unknown function (DUF936)
EVM0000707	TRUE	TRUE	TRUE	FALSE	FALSE	TRUE	K06636 structural maintenance of chromosome 1 | (RefSeq) structural maintenance of chromosomes protein 2-2-like (A)	--	protein GRAVITROPIC IN THE LIGHT 1 [Prunus avium]	RecName: Full=Protein GRAVITROPIC IN THE LIGHT 1 {ECO:0000303|PubMed:16640600};	SubName: Full=Uncharacterized protein {ECO:0000313|EMBL:ONI10768.1};	--	GO:0009959,negative gravitropism; GO:0009639,response to red or far red light	PF04859.12:Plant protein of unknown function (DUF641)
EVM0000729	TRUE	TRUE	TRUE	TRUE	FALSE	TRUE	K15404 aldehyde decarbonylase [EC:4.1.99.5] | (RefSeq) protein ECERIFERUM 1-like (A)	ko00073: Cutin, suberine and wax biosynthesis	protein ECERIFERUM 1-like [Prunus avium]	RecName: Full=Protein ECERIFERUM 1;	SubName: Full=Uncharacterized protein {ECO:0000313|EMBL:EMJ20062.1};	--	GO:0005789,endoplasmic reticulum membrane; GO:0016021,integral component of membrane; GO:0005506,iron ion binding; GO:0016491,oxidoreductase activity; GO:0043447,alkane biosynthetic process; GO:0042742,defense response to bacterium; GO:0050832,defense response to fungus; GO:0008610,lipid biosynthetic process; GO:0006629,lipid metabolic process; GO:0009414,response to water deprivation; GO:0010025…	PF12076.8:WAX2 C-terminal domain
EVM0000740	FALSE	TRUE	FALSE	FALSE	FALSE	TRUE	--	--	fasciclin-like arabinogalactan protein 1 [Prunus persica]	RecName: Full=Fasciclin-like arabinogalactan protein 1; Flags: Precursor;	SubName: Full=Uncharacterized protein {ECO:0000313|EMBL:ONI13768.1};	--	GO:0031225,anchored component of membrane; GO:0046658,anchored component of plasma membrane; GO:0048046,apoplast; GO:0005618,cell wall; GO:0005886,plasma membrane; GO:0048364,root development; GO:0048367,shoot system development	PF02469.22:Fasciclin domain
EVM0000743	FALSE	TRUE	FALSE	FALSE	FALSE	TRUE	K03526 (E)-4-hydroxy-3-methylbut-2-enyl-diphosphate synthase [EC:1.17.7.1 1.17.7.3] | (RefSeq) 4-hydroxy-3-methylbut-2-en-1-yl diphosphate synthase (ferredoxin), chloroplastic-like (A)	ko00900: Terpenoid backbone biosynthesis	proline-rich receptor-like protein kinase PERK4 [Prunus avium]	--	SubName: Full=Uncharacterized protein {ECO:0000313|EMBL:EMJ07204.1};	--	GO:0016021,integral component of membrane	--
EVM0000759	TRUE	TRUE	FALSE	FALSE	FALSE	TRUE	K08145 MFS transporter, SP family, solute carrier family 2 (facilitated glucose transporter), member 8 | (RefSeq) sugar transporter ERD6-like 7 (A)	--	probable LRR receptor-like serine/threonine-protein kinase RKF3 [Prunus avium]	RecName: Full=Probable LRR receptor-like serine/threonine-protein kinase RKF3; EC=2.7.11.1; AltName: Full=Receptor-like kinase in flowers 3; Flags: Precursor;	SubName: Full=Uncharacterized protein {ECO:0000313|EMBL:ONH93716.1};	Serine/threonine protein kinase	GO:0016021,integral component of membrane; GO:0005886,plasma membrane; GO:0005524,ATP binding; GO:0004674,protein serine/threonine kinase activity; GO:0004702,NA	PF00069.25:Protein kinase domain
EVM0000769	TRUE	TRUE	TRUE	FALSE	TRUE	TRUE	--	--	uncharacterized protein LOC110768118 [Prunus avium]	--	SubName: Full=Uncharacterized protein {ECO:0000313|EMBL:EMJ00823.1};	--	--	--
EVM0000773	FALSE	TRUE	FALSE	TRUE	TRUE	TRUE	--	--	stellacyanin-like [Prunus avium]	RecName: Full=Blue copper protein; Flags: Precursor;	SubName: Full=Uncharacterized protein {ECO:0000313|EMBL:ONH98362.1};	--	GO:0009055,electron transfer activity; GO:0046872,metal ion binding	PF02298.17:Plastocyanin-like domain
EVM0000774	FALSE	TRUE	FALSE	FALSE	FALSE	TRUE	--	--	hypothetical protein PRUPE_5G236200 [Prunus persica]	--	SubName: Full=Uncharacterized protein {ECO:0000313|EMBL:EMJ11028.1};	--	--	--
EVM0000776	FALSE	TRUE	FALSE	FALSE	FALSE	TRUE	K09286 EREBP-like factor | (RefSeq) ethylene-responsive transcription factor RAP2-6-like isoform X1 (A)	--	AP2/EREBP family transcription factor-like protein 10 [Prunus pseudocerasus]	RecName: Full=Ethylene-responsive transcription factor ERF113; AltName: Full=Protein RELATED TO AP2 6L {ECO:0000305};	SubName: Full=AP2/EREBP family transcription factor-like protein 10 {ECO:0000313|EMBL:ALD84477.1};	--	GO:0005634,nucleus; GO:0003700,DNA-binding transcription factor activity; GO:0043565,sequence-specific DNA binding; GO:0071497,cellular response to freezing; GO:0009873,ethylene-activated signaling pathway; GO:0019760,glucosinolate metabolic process; GO:0045893,positive regulation of transcription, DNA-templated; GO:0009737,response to abscisic acid; GO:0009723,response to ethylene; GO:0009753,re…	PF00847.20:AP2 domain
EVM0000798	FALSE	TRUE	TRUE	FALSE	FALSE	TRUE	--	--	PREDICTED: rubisco accumulation factor 1, chloroplastic [Prunus mume]	RecName: Full=Rubisco accumulation factor 1.2, chloroplastic {ECO:0000303|PubMed:22942379}; Flags: Precursor;	SubName: Full=Uncharacterized protein {ECO:0000313|EMBL:EMJ06373.1};	--	GO:0009507,chloroplast; GO:0009570,chloroplast stroma; GO:0080158,NA	PF18578.1:Rubisco accumulation factor 1 alpha helical domain
EVM0000827	TRUE	TRUE	FALSE	TRUE	TRUE	TRUE	K09286 EREBP-like factor | (RefSeq) protein PPLZ02-like (A)	--	protein PPLZ02-like [Prunus avium]	RecName: Full=Ethylene-responsive transcription factor 11; Short=AtERF11; AltName: Full=Ethylene-responsive element-binding factor 11; Short=EREBP-11;	SubName: Full=Uncharacterized protein {ECO:0000313|EMBL:EMJ12250.1};	--	GO:0005634,nucleus; GO:0003677,DNA binding; GO:0003700,DNA-binding transcription factor activity; GO:0051301,cell division; GO:0009873,ethylene-activated signaling pathway; GO:0010087,phloem or xylem histogenesis; GO:0006351,transcription, DNA-templated	PF00847.20:AP2 domain
EVM0000833	FALSE	TRUE	FALSE	FALSE	FALSE	TRUE	K20666 gibberellin 13-oxidase [EC:1.14.-.-] | (RefSeq) cytochrome P450 714B3-like (A)	--	cytochrome P450 714C2-like [Prunus avium]	RecName: Full=Cytochrome P450 714C2; EC=1.14.-.-;	SubName: Full=Uncharacterized protein {ECO:0000313|EMBL:EMJ20487.1};	Cytochrome P450 CYP4/CYP19/CYP26 subfamilies	GO:0016021,integral component of membrane; GO:0020037,heme binding; GO:0005506,iron ion binding; GO:0004497,monooxygenase activity; GO:0016705,oxidoreductase activity, acting on paired donors, with incorporation or reduction of molecular oxygen	PF00067.22:Cytochrome P450
EVM0000849	FALSE	TRUE	FALSE	FALSE	FALSE	TRUE	--	--	cation/H(+) antiporter 18-like [Prunus avium]	RecName: Full=Cation/H(+) antiporter 18; AltName: Full=Protein CATION/H+ EXCHANGER 18; Short=AtCHX18;	SubName: Full=Uncharacterized protein {ECO:0000313|EMBL:EMJ11560.1};	Predicted K+/H+-antiporter	GO:0016021,integral component of membrane; GO:0005770,late endosome; GO:0015299,solute:proton antiporter activity; GO:0015672,monovalent inorganic cation transport; GO:0006813,potassium ion transport; GO:0006885,regulation of pH	PF00999.21:Sodium/hydrogen exchanger family
EVM0000864	TRUE	TRUE	TRUE	TRUE	FALSE	TRUE	K12309 beta-galactosidase [EC:3.2.1.23] | (RefSeq) LOW QUALITY PROTEIN: beta-galactosidase 2 (A)	ko00052: Galactose metabolism; ko00511: Other glycan degradation; ko00531: Glycosaminoglycan degradation; ko00600: Sphingolipid metabolism; ko00604: Glycosphingolipid biosynthesis - ganglio series	beta-galactosidase [Prunus avium]	RecName: Full=Beta-galactosidase; EC=3.2.1.23; AltName: Full=Acid beta-galactosidase; Short=Lactase; AltName: Full=Exo-(1-->4)-beta-D-galactanase; Flags: Precursor;	RecName: Full=Beta-galactosidase {ECO:0000256|RuleBase:RU000675}; EC=3.2.1.23 {ECO:0000256|RuleBase:RU000675};	Beta-galactosidase	GO:0048046,apoplast; GO:0004565,beta-galactosidase activity; GO:0005975,carbohydrate metabolic process	PF01301.19:Glycosyl hydrolases family 35
EVM0000867	FALSE	TRUE	TRUE	FALSE	TRUE	TRUE	--	--	--	--	--	--	--	--
EVM0000882	FALSE	FALSE	FALSE	FALSE	FALSE	TRUE	K15503 serine/threonine-protein phosphatase 6 regulatory ankyrin repeat subunit B | (RefSeq) uncharacterized protein LOC110673220 (A)	--	protein ACCELERATED CELL DEATH 6-like isoform X2 [Prunus avium]	RecName: Full=Protein ACCELERATED CELL DEATH 6 {ECO:0000303|PubMed:10488236};	SubName: Full=Uncharacterized protein {ECO:0000313|EMBL:ONI13119.1};	FOG: Ankyrin repeat	GO:0030176,integral component of endoplasmic reticulum membrane; GO:0005887,integral component of plasma membrane; GO:0016020,membrane; GO:0008219,cell death; GO:0071446,cellular response to salicylic acid stimulus; GO:0009816,defense response to bacterium, incompatible interaction; GO:1900426,positive regulation of defense response to bacterium; GO:1902290,positive regulation of defense response…	PF12796.7:Ankyrin repeats (3 copies)
EVM0000888	TRUE	FALSE	FALSE	FALSE	FALSE	TRUE	--	--	B3 domain-containing transcription factor VRN1-like isoform X1 [Prunus avium]	RecName: Full=B3 domain-containing protein At4g01580;	SubName: Full=Uncharacterized protein {ECO:0000313|EMBL:ONH96651.1};	--	GO:0005634,nucleus; GO:0003677,DNA binding; GO:0006355,regulation of transcription, DNA-templated; GO:0006351,transcription, DNA-templated	PF02362.21:B3 DNA binding domain
EVM0000916	TRUE	FALSE	TRUE	FALSE	TRUE	TRUE	--	--	early light-induced protein 1, chloroplastic-like [Prunus avium]	--	SubName: Full=Uncharacterized protein {ECO:0000313|EMBL:EMJ27061.1};	--	--	--
EVM0000936	TRUE	FALSE	TRUE	TRUE	FALSE	TRUE	K12938 anthocyanidin 5,3-O-glucosyltransferase [EC:2.4.1.-] | (RefSeq) anthocyanidin 5,3-O-glucosyltransferase (A)	ko00942: Anthocyanin biosynthesis	anthocyanidin 3-O-glucosyltransferase 2-like [Prunus avium]	RecName: Full=UDP-glycosyltransferase 71K2 {ECO:0000303|Ref.1}; EC=2.4.1.- {ECO:0000305}; AltName: Full=UDP-glucose:chalcone 2'-O-glucosyltransferase {ECO:0000305}; AltName: Full=UDP-glucose:flavonol 2'-O-glucosyltransferase {ECO:0000305};	RecName: Full=Glycosyltransferase {ECO:0000256|RuleBase:RU362057}; EC=2.4.1.- {ECO:0000256|RuleBase:RU362057};	UDP-glucuronosyl and UDP-glucosyl transferase	GO:0035251,UDP-glucosyltransferase activity; GO:0008152,metabolic process	PF00201.18:UDP-glucoronosyl and UDP-glucosyl transferase
EVM0000937	TRUE	FALSE	FALSE	TRUE	FALSE	TRUE	K10406 kinesin family member C2/C3 | (RefSeq) kinesin-like protein KIN-14K isoform X1 (A)	--	kinesin-like protein KIN-14K isoform X3 [Prunus avium]	RecName: Full=Kinesin-like protein KIN-14P {ECO:0000305};	SubName: Full=Uncharacterized protein {ECO:0000313|EMBL:ONI09160.1};	Kinesin (KAR3 subfamily)	GO:0005871,kinesin complex; GO:0005874,microtubule; GO:0005524,ATP binding; GO:0016887,ATPase activity; GO:0008017,microtubule binding; GO:0003777,microtubule motor activity; GO:0007018,microtubule-based movement	PF00225.23:Kinesin motor domain
EVM0000940	TRUE	FALSE	TRUE	FALSE	FALSE	TRUE	K12173 BRCA1-A complex subunit BRE | (RefSeq) BRCA1-A complex subunit BRE-like (A)	ko03440: Homologous recombination	thaumatin-like protein 1b [Prunus avium]	RecName: Full=Thaumatin-like protein 1 {ECO:0000303|PubMed:15988566}; Short=AtTLP1 {ECO:0000303|PubMed:15988566}; Flags: Precursor;	SubName: Full=Uncharacterized protein {ECO:0000313|EMBL:EMJ02606.1};	--	GO:0009682,induced systemic resistance; GO:0009617,response to bacterium; GO:0009723,response to ethylene	PF00314.17:Thaumatin family
EVM0000956	FALSE	TRUE	FALSE	FALSE	FALSE	TRUE	--	--	uncharacterized protein LOC110749003 [Prunus avium]	--	SubName: Full=Uncharacterized protein {ECO:0000313|EMBL:EMJ20800.1};	--	--	--
EVM0000995	FALSE	FALSE	FALSE	FALSE	FALSE	TRUE	K16040 trans-resveratrol di-O-methyltransferase [EC:2.1.1.240] | (RefSeq) trans-resveratrol di-O-methyltransferase-like (A)	ko00945: Stilbenoid, diarylheptanoid and gingerol biosynthesis	PREDICTED: trans-resveratrol di-O-methyltransferase-like [Prunus mume]	RecName: Full=Trans-resveratrol di-O-methyltransferase; EC=2.1.1.240; AltName: Full=Resveratrol O-methyltransferase; Short=ROMT; Short=VvROMT;	SubName: Full=Uncharacterized protein {ECO:0000313|EMBL:ONI16915.1};	Hydroxyindole-O-methyltransferase and related SAM-dependent methyltransferases	GO:0008171,O-methyltransferase activity; GO:0046983,protein dimerization activity; GO:0102303,resveratrol 3,5-O-dimethyltransferase activity; GO:0008757,S-adenosylmethionine-dependent methyltransferase activity; GO:0019438,aromatic compound biosynthetic process	PF00891.18:O-methyltransferase domain
EVM0001012	TRUE	TRUE	FALSE	TRUE	FALSE	TRUE	--	--	protein CHUP1, chloroplastic isoform X1 [Prunus avium]	RecName: Full=Protein CHUP1, chloroplastic; AltName: Full=Protein CHLOROPLAST UNUSUAL POSITIONING 1;	SubName: Full=Uncharacterized protein {ECO:0000313|EMBL:EMJ14785.1};	--	GO:0009507,chloroplast; GO:0009707,chloroplast outer membrane; GO:0009902,chloroplast relocation	PF09727.9:Cortactin-binding protein-2
EVM0001025	TRUE	TRUE	TRUE	FALSE	FALSE	TRUE	K05349 beta-glucosidase [EC:3.2.1.21] | (RefSeq) uncharacterized protein LOC110766232 (A)	ko00460: Cyanoamino acid metabolism; ko00500: Starch and sucrose metabolism; ko00940: Phenylpropanoid biosynthesis	uncharacterized protein LOC110766232 [Prunus avium]	RecName: Full=Beta-xylosidase/alpha-L-arabinofuranosidase 2 {ECO:0000303|PubMed:17615411, ECO:0000312|EMBL:ABQ45228.1}; AltName: Full=Xylan 1,4-beta-xylosidase/Alpha-L-arabinofuranosidase 2; Short=MsXyl2 {ECO:0000303|PubMed:17615411}; Includes: RecName: Full=Beta-xylosidase; EC=3.2.1.37; AltName: Full=1,4-beta-D-xylan xylohydrolase {ECO:0000250|UniProtKB:P48792}; AltName: Full=Xylan 1,4-beta-xylo…	SubName: Full=Uncharacterized protein {ECO:0000313|EMBL:ONI01644.1};	--	GO:0005578,NA; GO:0046556,alpha-L-arabinofuranosidase activity; GO:0009044,xylan 1,4-beta-xylosidase activity; GO:0045493,xylan catabolic process	PF00933.21:Glycosyl hydrolase family 3 N terminal domain
EVM0001080	FALSE	TRUE	FALSE	FALSE	FALSE	TRUE	K17471 sulfate transporter 3 | (RefSeq) probable sulfate transporter 3.4 (A)	--	probable sulfate transporter 3.4 [Prunus avium]	RecName: Full=Probable sulfate transporter 3.4;	SubName: Full=Uncharacterized protein {ECO:0000313|EMBL:ONI15980.1};	Sulfate/bicarbonate/oxalate exchanger SAT-1 and related transporters (SLC26 family)	GO:0005887,integral component of plasma membrane; GO:0009506,plasmodesma; GO:0008271,secondary active sulfate transmembrane transporter activity; GO:0015116,sulfate transmembrane transporter activity; GO:0015293,symporter activity	PF00916.20:Sulfate permease family
EVM0001086	FALSE	TRUE	FALSE	FALSE	FALSE	TRUE	K14834 nucleolar complex protein 3 | (RefSeq) nucleolar complex protein 3 homolog isoform X1 (A)	--	hypothetical protein PRUPE_7G098500 [Prunus persica]	RecName: Full=Transcription repressor OFP13; AltName: Full=Ovate family protein 13; Short=AtOFP13;	SubName: Full=Uncharacterized protein {ECO:0000313|EMBL:ONH95957.1};	--	GO:0005634,nucleus; GO:0045892,negative regulation of transcription, DNA-templated; GO:0006351,transcription, DNA-templated	PF04844.13:Transcriptional repressor, ovate
EVM0001094	TRUE	FALSE	FALSE	FALSE	FALSE	TRUE	K16224 senescence-induced receptor-like serine/threonine-protein kinase | (RefSeq) senescence-induced receptor-like serine/threonine-protein kinase (A)	ko04016: MAPK signaling pathway - plant; ko04626: Plant-pathogen interaction	PREDICTED: probable LRR receptor-like serine/threonine-protein kinase At1g05700 [Prunus mume]	RecName: Full=LRR receptor-like serine/threonine-protein kinase IOS1 {ECO:0000303|PubMed:21711359}; EC=2.7.11.- {ECO:0000255|PROSITE-ProRule:PRU00159}; AltName: Full=Protein IMPAIRED OOMYCETE SUSCEPTIBILITY 1 {ECO:0000303|PubMed:21711359}; Flags: Precursor;	SubName: Full=Uncharacterized protein {ECO:0000313|EMBL:ONI15689.1};	--	GO:0016021,integral component of membrane; GO:0005886,plasma membrane; GO:0090406,pollen tube; GO:0005524,ATP binding; GO:0042803,protein homodimerization activity; GO:0004674,protein serine/threonine kinase activity; GO:0009738,abscisic acid-activated signaling pathway; GO:0002229,defense response to oomycetes; GO:0009788,negative regulation of abscisic acid-activated signaling pathway; GO:19022…	PF12819.7:Malectin-like domain
EVM0001115	TRUE	TRUE	FALSE	FALSE	TRUE	TRUE	K20718 LRR receptor-like serine/threonine-protein kinase ERECTA [EC:2.7.11.1] | (RefSeq) LRR receptor-like serine/threonine-protein kinase ERL1 (A)	ko04016: MAPK signaling pathway - plant	probable LRR receptor-like serine/threonine-protein kinase At1g53430 [Prunus avium]	RecName: Full=Probable LRR receptor-like serine/threonine-protein kinase At1g53420; EC=2.7.11.1; Flags: Precursor;	SubName: Full=Uncharacterized protein {ECO:0000313|EMBL:ONI01172.1};	--	GO:0016021,integral component of membrane; GO:0005886,plasma membrane; GO:0009506,plasmodesma; GO:0005524,ATP binding; GO:0004674,protein serine/threonine kinase activity	PF11721.8:Malectin domain
EVM0001123	TRUE	FALSE	TRUE	TRUE	TRUE	TRUE	--	--	suppressor protein SRP40 [Prunus avium]	--	SubName: Full=Uncharacterized protein {ECO:0000313|EMBL:EMJ26013.1};	--	GO:0005516,calmodulin binding	PF07839.11:Plant calmodulin-binding domain
EVM0001125	FALSE	FALSE	TRUE	FALSE	TRUE	TRUE	--	--	uncharacterized protein LOC110769373 isoform X1 [Prunus avium]	--	SubName: Full=Uncharacterized protein {ECO:0000313|EMBL:ONI04047.1};	--	--	--
EVM0001142	TRUE	FALSE	TRUE	TRUE	TRUE	TRUE	K19747 BAHD acyltransferase [EC:2.3.1.-] | (RefSeq) BAHD acyltransferase DCR (A)	--	protein SRC2 [Prunus persica]	--	SubName: Full=Uncharacterized protein {ECO:0000313|EMBL:EMJ19969.1};	--	--	PF00168.30:C2 domain
EVM0001180	TRUE	TRUE	TRUE	FALSE	TRUE	TRUE	K14544 U3 small nucleolar RNA-associated protein 22 | (RefSeq) nucleolar protein 6 (A)	ko03008: Ribosome biogenesis in eukaryotes	nucleolar protein 6 [Prunus avium]	--	SubName: Full=Uncharacterized protein {ECO:0000313|EMBL:ONH96838.1};	Nucleolar RNA-associated protein (NRAP)	GO:0005730,nucleolus; GO:0003723,RNA binding	PF17405.2:Nrap protein nucleotidyltransferase domain 4
EVM0001206	FALSE	FALSE	FALSE	FALSE	FALSE	TRUE	K02691 photosystem I subunit VII | (RefSeq) psaC, KQ03_p015; photosystem I subunit VII (A)	ko00195: Photosynthesis	photosystem I subunit VII (chloroplast) [Castanopsis concinna]	RecName: Full=Photosystem I iron-sulfur center {ECO:0000255|HAMAP-Rule:MF_01303}; EC=1.97.1.12 {ECO:0000255|HAMAP-Rule:MF_01303}; AltName: Full=9 kDa polypeptide {ECO:0000255|HAMAP-Rule:MF_01303}; AltName: Full=PSI-C {ECO:0000255|HAMAP-Rule:MF_01303}; AltName: Full=Photosystem I subunit VII {ECO:0000255|HAMAP-Rule:MF_01303}; AltName: Full=PsaC {ECO:0000255|HAMAP-Rule:MF_01303};	RecName: Full=Photosystem I iron-sulfur center {ECO:0000256|HAMAP-Rule:MF_01303}; EC=1.97.1.12 {ECO:0000256|HAMAP-Rule:MF_01303}; AltName: Full=9 kDa polypeptide {ECO:0000256|HAMAP-Rule:MF_01303}; AltName: Full=PSI-C {ECO:0000256|HAMAP-Rule:MF_01303}; AltName: Full=Photosystem I subunit VII {ECO:0000256|HAMAP-Rule:MF_01303}; AltName: Full=PsaC {ECO:0000256|HAMAP-Rule:MF_01303};	--	GO:0009535,chloroplast thylakoid membrane; GO:0009522,photosystem I; GO:0051539,4 iron, 4 sulfur cluster binding; GO:0009055,electron transfer activity; GO:0046872,metal ion binding; GO:0009773,photosynthetic electron transport in photosystem I	PF00037.27:4Fe-4S binding domain
EVM0001257	FALSE	FALSE	TRUE	FALSE	FALSE	TRUE	K15400 omega-hydroxypalmitate O-feruloyl transferase [EC:2.3.1.188] | (RefSeq) omega-hydroxypalmitate O-feruloyl transferase (A)	ko00073: Cutin, suberine and wax biosynthesis	omega-hydroxypalmitate O-feruloyl transferase [Prunus avium]	RecName: Full=Omega-hydroxypalmitate O-feruloyl transferase; EC=2.3.1.188; AltName: Full=Omega-hydroxyacid hydroxycinnamoyltransferase; AltName: Full=Protein ALIPHATIC SUBERIN FERULOYL TRANSFERASE;	SubName: Full=Uncharacterized protein {ECO:0000313|EMBL:EMJ06320.1};	--	GO:0050734,hydroxycinnamoyltransferase activity; GO:0102406,omega-hydroxypalmitate O-sinapoyl transferase activity; GO:0052325,cell wall pectin biosynthetic process; GO:0010345,suberin biosynthetic process	PF02458.15:Transferase family
EVM0001290	TRUE	TRUE	FALSE	TRUE	FALSE	TRUE	K08726 soluble epoxide hydrolase / lipid-phosphate phosphatase [EC:3.3.2.10 3.1.3.76] | (RefSeq) uncharacterized protein LOC105643456 (A)	ko00590: Arachidonic acid metabolism; ko04146: Peroxisome	uncharacterized protein LOC18793588 [Prunus persica]	RecName: Full=Protein PHYLLO, chloroplastic; Includes: RecName: Full=Inactive isochorismate synthase; AltName: Full=MENF; Includes: RecName: Full=2-succinyl-5-enolpyruvyl-6-hydroxy-3-cyclohexene-1-carboxylate synthase; EC=2.2.1.9; AltName: Full=MEND; Includes: RecName: Full=o-succinylbenzoate synthase; EC=4.2.1.113; AltName: Full=MENC; Includes: RecName: Full=2-succinyl-6-hydroxy-2,4-cyclohexadie…	SubName: Full=Uncharacterized protein {ECO:0000313|EMBL:EOA16118.1}; Flags: Fragment;	Soluble epoxide hydrolase	GO:0031969,chloroplast membrane; GO:0016021,integral component of membrane; GO:0070204,2-succinyl-5-enolpyruvyl-6-hydroxy-3-cyclohexene-1-carboxylic-acid synthase activity; GO:0070205,2-succinyl-6-hydroxy-2,4-cyclohexadiene-1-carboxylate synthase activity; GO:0046872,metal ion binding; GO:0030976,thiamine pyrophosphate binding; GO:0009063,cellular amino acid catabolic process; GO:0009234,menaquin…	PF00561.20:alpha/beta hydrolase fold
EVM0001304	TRUE	TRUE	TRUE	FALSE	FALSE	TRUE	K14638 solute carrier family 15 (peptide/histidine transporter), member 3/4 | (RefSeq) protein NRT1/ PTR FAMILY 4.5-like (A)	--	protein NRT1/ PTR FAMILY 4.5-like [Prunus avium]	RecName: Full=Protein NRT1/ PTR FAMILY 4.6; Short=AtNPF4.6; AltName: Full=Nitrate transporter 1.2; AltName: Full=Nitrate transporter NTL1; AltName: Full=Protein ABA-IMPORTING TRANSPORTER 1;	SubName: Full=Uncharacterized protein {ECO:0000313|EMBL:ONI04107.1};	H+/oligopeptide symporter	GO:0016021,integral component of membrane; GO:0005886,plasma membrane; GO:0090440,abscisic acid transmembrane transporter activity; GO:0015293,symporter activity; GO:0080168,abscisic acid transport; GO:0042128,nitrate assimilation; GO:0010119,regulation of stomatal movement; GO:0009624,response to nematode	PF00854.21:POT family
EVM0001325	TRUE	FALSE	TRUE	TRUE	TRUE	TRUE	K12126 phytochrome-interacting factor 3 | (RefSeq) PIF3; hypothetical protein (A)	ko04075: Plant hormone signal transduction; ko04712: Circadian rhythm - plant	transcription factor UNE10 isoform X1 [Prunus avium]	RecName: Full=Transcription factor UNE10; AltName: Full=Basic helix-loop-helix protein 16; Short=AtbHLH16; Short=bHLH 16; AltName: Full=Protein UNFERTILIZED EMBRYO SAC 10; AltName: Full=Transcription factor EN 108; AltName: Full=bHLH transcription factor bHLH016;	SubName: Full=Uncharacterized protein {ECO:0000313|EMBL:EMJ19191.1};	--	GO:0005634,nucleus; GO:0009506,plasmodesma; GO:0003677,DNA binding; GO:0003700,DNA-binding transcription factor activity; GO:0046983,protein dimerization activity; GO:0009567,double fertilization forming a zygote and endosperm; GO:0006355,regulation of transcription, DNA-templated; GO:0006351,transcription, DNA-templated	PF00010.26:Helix-loop-helix DNA-binding domain
EVM0001333	TRUE	TRUE	FALSE	FALSE	FALSE	TRUE	K00059 3-oxoacyl-[acyl-carrier protein] reductase [EC:1.1.1.100] | (RefSeq) 3-oxoacyl-[acyl-carrier-protein] reductase 4 (A)	ko00061: Fatty acid biosynthesis; ko00780: Biotin metabolism; ko01212: Fatty acid metabolism	3-oxoacyl-[acyl-carrier-protein]	RecName: Full=3-oxoacyl-[acyl-carrier-protein] reductase, chloroplastic; EC=1.1.1.100; AltName: Full=3-ketoacyl-acyl carrier protein reductase; Flags: Precursor;	SubName: Full=Uncharacterized protein {ECO:0000313|EMBL:EMJ23950.1};	Mitochondrial/plastidial beta-ketoacyl-ACP reductase	GO:0009507,chloroplast; GO:0102131,3-oxo-glutaryl-[acp] methyl ester reductase activity; GO:0102132,3-oxo-pimeloyl-[acp] methyl ester reductase activity; GO:0004316,3-oxoacyl-[acyl-carrier-protein] reductase (NADPH) activity; GO:0051287,NAD binding; GO:0006633,fatty acid biosynthetic process	PF13561.6:Enoyl-(Acyl carrier protein) reductase
EVM0001339	TRUE	FALSE	TRUE	TRUE	FALSE	TRUE	K01051 pectinesterase [EC:3.1.1.11] | (RefSeq) probable pectinesterase/pectinesterase inhibitor 58 (A)	ko00040: Pentose and glucuronate interconversions	PREDICTED: trihelix transcription factor GTL2 [Prunus mume]	RecName: Full=Trihelix transcription factor GTL2; AltName: Full=GT2-LIKE protein 2; Short=AtGTL2; AltName: Full=Trihelix DNA-binding protein GTL2;	SubName: Full=Uncharacterized protein {ECO:0000313|EMBL:EMJ09797.1};	Transcription factor GT-2 and related proteins, contains trihelix DNA-binding/SANT domain	GO:0005634,nucleus; GO:0005516,calmodulin binding; GO:0003700,DNA-binding transcription factor activity; GO:0001158,enhancer sequence-specific DNA binding; GO:0045893,positive regulation of transcription, DNA-templated; GO:0006355,regulation of transcription, DNA-templated; GO:0006351,transcription, DNA-templated	PF13837.6:Myb/SANT-like DNA-binding domain
EVM0001438	TRUE	TRUE	FALSE	TRUE	FALSE	TRUE	K13415 protein brassinosteroid insensitive 1 [EC:2.7.10.1 2.7.11.1] | (RefSeq) systemin receptor SR160-like (A)	ko04075: Plant hormone signal transduction	probable inactive receptor kinase At5g58300 isoform X1 [Prunus avium]	RecName: Full=Probable inactive receptor kinase At5g58300; Flags: Precursor;	SubName: Full=Uncharacterized protein {ECO:0000313|EMBL:ONI04002.1};	--	GO:0016021,integral component of membrane; GO:0005886,plasma membrane; GO:0005524,ATP binding; GO:0004672,protein kinase activity	PF00069.25:Protein kinase domain
EVM0001467	TRUE	FALSE	TRUE	TRUE	TRUE	TRUE	K09650 rhomboid-like protein [EC:3.4.21.105] | (RefSeq) rhomboid-domain-containing protein (A)	--	RHOMBOID-like protein 5 [Prunus avium]	RecName: Full=RHOMBOID-like protein 5 {ECO:0000303|PubMed:16223493, ECO:0000303|PubMed:17181860}; Short=AtRBL5 {ECO:0000303|PubMed:16223493, ECO:0000303|PubMed:17181860}; EC=3.4.21.- {ECO:0000305};	RecName: Full=Rhomboid-like protein {ECO:0000256|RuleBase:RU362115}; EC=3.4.21.- {ECO:0000256|RuleBase:RU362115};	Rhomboid family proteins	GO:0016021,integral component of membrane; GO:0004252,serine-type endopeptidase activity	PF01694.22:Rhomboid family
EVM0001498	TRUE	TRUE	TRUE	TRUE	FALSE	TRUE	K08235 xyloglucan:xyloglucosyl transferase [EC:2.4.1.207] | (RefSeq) xyloglucan endotransglucosylase/hydrolase 2-like (A)	--	xyloglucan endotransglucosylase/hydrolase 2-like [Prunus avium]	RecName: Full=Xyloglucan endotransglucosylase/hydrolase 2 {ECO:0000250|UniProtKB:Q38857}; EC=2.4.1.207 {ECO:0000250|UniProtKB:Q38857}; AltName: Full=Brassinosteroid-regulated protein BRU1 {ECO:0000303|PubMed:8115544}; Flags: Precursor;	RecName: Full=Xyloglucan endotransglucosylase/hydrolase {ECO:0000256|RuleBase:RU361120}; EC=2.4.1.207 {ECO:0000256|RuleBase:RU361120};	--	GO:0048046,apoplast; GO:0005618,cell wall; GO:0004553,hydrolase activity, hydrolyzing O-glycosyl compounds; GO:0016762,xyloglucan:xyloglucosyl transferase activity; GO:0042546,cell wall biogenesis; GO:0010411,xyloglucan metabolic process	PF00722.21:Glycosyl hydrolases family 16
EVM0001513	FALSE	TRUE	TRUE	FALSE	FALSE	TRUE	K13424 WRKY transcription factor 33 | (RefSeq) WRKY transcription factor WRKY24-like (A)	ko04016: MAPK signaling pathway - plant; ko04626: Plant-pathogen interaction	probable WRKY transcription factor 31 [Prunus avium]	RecName: Full=WRKY transcription factor 6 {ECO:0000303|PubMed:11722756}; AltName: Full=WRKY DNA-binding protein 6 {ECO:0000303|PubMed:11722756}; Short=AtWRKY6 {ECO:0000303|PubMed:11722756};	SubName: Full=Uncharacterized protein {ECO:0000313|EMBL:EMJ18187.1};	--	GO:0005634,nucleus; GO:0003700,DNA-binding transcription factor activity; GO:0043565,sequence-specific DNA binding; GO:0044212,transcription regulatory region DNA binding; GO:0080169,cellular response to boron-containing substance deprivation; GO:0016036,cellular response to phosphate starvation; GO:0009873,ethylene-activated signaling pathway; GO:0045892,negative regulation of transcription, DNA…	PF03106.15:WRKY DNA -binding domain
EVM0001530	TRUE	TRUE	TRUE	FALSE	FALSE	TRUE	--	--	PREDICTED: putative B3 domain-containing protein Os03g0621600 [Prunus mume]	RecName: Full=B3 domain-containing protein Os01g0723500;	SubName: Full=Uncharacterized protein {ECO:0000313|EMBL:ONH96661.1};	--	GO:0005634,nucleus; GO:0003677,DNA binding; GO:0006355,regulation of transcription, DNA-templated; GO:0006351,transcription, DNA-templated	PF02362.21:B3 DNA binding domain
EVM0001537	TRUE	TRUE	TRUE	TRUE	FALSE	TRUE	--	--	hypothetical protein PRUPE_6G360500 [Prunus persica]	--	SubName: Full=Uncharacterized protein {ECO:0000313|EMBL:ONI05184.1};	--	--	--
EVM0001562	TRUE	TRUE	FALSE	TRUE	FALSE	TRUE	--	--	BTB/POZ domain-containing protein At1g63850-like [Prunus avium]	RecName: Full=BTB/POZ domain-containing protein At1g63850;	SubName: Full=Uncharacterized protein {ECO:0000313|EMBL:ONH91190.1};	--	GO:0016567,protein ubiquitination	--
EVM0001574	TRUE	FALSE	TRUE	FALSE	TRUE	TRUE	--	--	PREDICTED: protein MIZU-KUSSEI 1 [Prunus mume]	RecName: Full=Protein MIZU-KUSSEI 1;	SubName: Full=Uncharacterized protein {ECO:0000313|EMBL:EMJ28065.1};	--	GO:0032541,cortical endoplasmic reticulum; GO:0005737,cytoplasm; GO:0005783,endoplasmic reticulum; GO:0005789,endoplasmic reticulum membrane; GO:0016020,membrane; GO:0009658,chloroplast organization; GO:0010274,hydrotropism	PF04759.13:Protein of unknown function, DUF617
EVM0001612	TRUE	TRUE	FALSE	FALSE	TRUE	TRUE	K08592 sentrin-specific protease 1 [EC:3.4.22.68] | (RefSeq) uncharacterized protein LOC112499589 (A)	--	uncharacterized protein LOC109947493 [Prunus persica]	--	SubName: Full=Ulp1 peptidase-like {ECO:0000313|EMBL:AAU04774.1}; SubName: Full=Ulp1-like peptidase {ECO:0000313|EMBL:AAS91798.1};	Protease, Ulp1 family	GO:0008234,cysteine-type peptidase activity	PF02902.19:Ulp1 protease family, C-terminal catalytic domain
EVM0001619	FALSE	FALSE	TRUE	FALSE	FALSE	TRUE	K15718 linoleate 9S-lipoxygenase [EC:1.13.11.58] | (RefSeq) probable linoleate 9S-lipoxygenase 5 isoform X1 (A)	ko00591: Linoleic acid metabolism	probable linoleate 9S-lipoxygenase 5 isoform X1 [Prunus avium]	RecName: Full=Probable linoleate 9S-lipoxygenase 5; EC=1.13.11.58; AltName: Full=Leaf lipoxygenase;	RecName: Full=Lipoxygenase {ECO:0000256|RuleBase:RU003975}; EC=1.13.11.- {ECO:0000256|RuleBase:RU003975};	--	GO:0005737,cytoplasm; GO:0046872,metal ion binding; GO:0016702,oxidoreductase activity, acting on single donors with incorporation of molecular oxygen, incorporation of two atoms of oxygen; GO:0031408,oxylipin biosynthetic process	PF00305.19:Lipoxygenase
EVM0001687	FALSE	TRUE	TRUE	FALSE	FALSE	TRUE	K12938 anthocyanidin 5,3-O-glucosyltransferase [EC:2.4.1.-] | (RefSeq) anthocyanidin 5,3-O-glucosyltransferase (A)	ko00942: Anthocyanin biosynthesis	UDP-glycosyltransferase 88A1-like [Prunus avium]	RecName: Full=UDP-glycosyltransferase 88A1; EC=2.4.1.-;	RecName: Full=Glycosyltransferase {ECO:0000256|RuleBase:RU362057}; EC=2.4.1.- {ECO:0000256|RuleBase:RU362057};	UDP-glucuronosyl and UDP-glucosyl transferase	GO:0005829,cytosol; GO:0043231,intracellular membrane-bounded organelle; GO:0080045,quercetin 3'-O-glucosyltransferase activity; GO:0080043,quercetin 3-O-glucosyltransferase activity; GO:0080046,quercetin 4'-O-glucosyltransferase activity; GO:0080044,quercetin 7-O-glucosyltransferase activity; GO:0008152,metabolic process	PF00201.18:UDP-glucoronosyl and UDP-glucosyl transferase
EVM0001703	FALSE	TRUE	FALSE	FALSE	FALSE	TRUE	--	--	PREDICTED: uncharacterized protein LOC103337870 [Prunus mume]	RecName: Full=Protein BRANCHLESS TRICHOME;	SubName: Full=Uncharacterized protein {ECO:0000313|EMBL:ONI07622.1};	--	GO:0010091,trichome branching; GO:0010090,trichome morphogenesis	--
EVM0001733	TRUE	FALSE	FALSE	TRUE	FALSE	TRUE	K03327 multidrug resistance protein, MATE family | (RefSeq) protein DETOXIFICATION 19-like isoform X1 (A)	--	protein DETOXIFICATION 19-like isoform X1 [Prunus avium]	RecName: Full=Protein DETOXIFICATION 19 {ECO:0000303|PubMed:11739388}; Short=AtDTX19 {ECO:0000303|PubMed:11739388}; AltName: Full=Multidrug and toxic compound extrusion protein 19 {ECO:0000305}; Short=MATE protein 19 {ECO:0000305}; AltName: Full=Protein ABERRANT LATERAL ROOT FORMATION 5 {ECO:0000303|PubMed:11449055};	RecName: Full=Protein DETOXIFICATION {ECO:0000256|RuleBase:RU004914}; AltName: Full=Multidrug and toxic compound extrusion protein {ECO:0000256|RuleBase:RU004914};	Uncharacterized membrane protein, predicted efflux pump	GO:0016021,integral component of membrane; GO:0015297,antiporter activity; GO:0015238,drug transmembrane transporter activity; GO:0006855,drug transmembrane transport; GO:0009636,response to toxic substance	PF01554.18:MatE
EVM0001747	FALSE	FALSE	FALSE	TRUE	FALSE	TRUE	K01674 carbonic anhydrase [EC:4.2.1.1] | (RefSeq) alpha carbonic anhydrase 1, chloroplastic-like (A)	ko00910: Nitrogen metabolism	alpha carbonic anhydrase 1, chloroplastic-like [Prunus avium]	RecName: Full=Alpha carbonic anhydrase 1, chloroplastic; Short=AtaCA1; Short=AtalphaCA1; EC=4.2.1.1; AltName: Full=Alpha carbonate dehydratase 1; Flags: Precursor;	SubName: Full=Uncharacterized protein {ECO:0000313|EMBL:ONH96131.1};	Carbonic anhydrase	GO:0009570,chloroplast stroma; GO:0005783,endoplasmic reticulum; GO:0004089,carbonate dehydratase activity; GO:0008270,zinc ion binding; GO:0006730,one-carbon metabolic process	PF00194.21:Eukaryotic-type carbonic anhydrase
EVM0001751	TRUE	TRUE	FALSE	FALSE	FALSE	TRUE	--	--	PREDICTED: uncharacterized protein LOC108169977 [Malus domestica]	--	SubName: Full=Uncharacterized protein {ECO:0000313|EMBL:EMJ01293.1};	--	GO:0004857,enzyme inhibitor activity	PF04043.15:Plant invertase/pectin methylesterase inhibitor
EVM0001759	TRUE	TRUE	FALSE	FALSE	FALSE	TRUE	--	--	uncharacterized protein LOC110766682 [Prunus avium]	--	SubName: Full=Uncharacterized protein {ECO:0000313|EMBL:ONI07522.1};	--	--	--
EVM0001774	FALSE	FALSE	FALSE	FALSE	FALSE	TRUE	K17500 integrin-linked kinase-associated serine/threonine phosphatase 2C [EC:3.1.3.16] | (RefSeq) WAT1-related protein At3g18200 isoform X1 (A)	--	WAT1-related protein At5g40240-like [Prunus avium]	RecName: Full=WAT1-related protein At5g40240;	RecName: Full=WAT1-related protein {ECO:0000256|RuleBase:RU363077};	--	GO:0016021,integral component of membrane; GO:0005886,plasma membrane; GO:0022857,transmembrane transporter activity	PF00892.20:EamA-like transporter family
EVM0001779	FALSE	FALSE	FALSE	FALSE	FALSE	TRUE	K09866 aquaporin-4 | (RefSeq) aquaporin-like (A)	--	aquaporin-like [Prunus avium]	RecName: Full=Aquaporin PIP1-2; AltName: Full=Plasma membrane intrinsic protein 1-2; AltName: Full=ZmPIP1-2; AltName: Full=ZmPIP1;2; AltName: Full=ZmPIP1b;	SubName: Full=Uncharacterized protein {ECO:0000313|EMBL:EMJ02071.1};	Aquaporin (major intrinsic protein family)	GO:0005829,cytosol; GO:0005783,endoplasmic reticulum; GO:0016021,integral component of membrane; GO:0005886,plasma membrane; GO:0043234,NA; GO:0015267,channel activity; GO:0051290,protein heterotetramerization; GO:0051289,protein homotetramerization	PF00230.20:Major intrinsic protein
EVM0001781	FALSE	TRUE	TRUE	FALSE	FALSE	TRUE	K01610 phosphoenolpyruvate carboxykinase (ATP) [EC:4.1.1.49] | (RefSeq) LOW QUALITY PROTEIN: phosphoenolpyruvate carboxykinase (ATP)-like (A)	ko00010: Glycolysis / Gluconeogenesis; ko00020: Citrate cycle (TCA cycle); ko00620: Pyruvate metabolism; ko00710: Carbon fixation in photosynthetic organisms; ko01200: Carbon metabolism	LOW QUALITY PROTEIN: phosphoenolpyruvate carboxykinase (ATP)-like [Prunus avium]	RecName: Full=Phosphoenolpyruvate carboxykinase (ATP); Short=PEP carboxykinase; Short=PEPCK; EC=4.1.1.49;	SubName: Full=Uncharacterized protein {ECO:0000313|EMBL:EMJ28169.1};	--	GO:0005829,cytosol; GO:0016020,membrane; GO:0005730,nucleolus; GO:0005634,nucleus; GO:0005524,ATP binding; GO:0004612,phosphoenolpyruvate carboxykinase (ATP) activity; GO:0016036,cellular response to phosphate starvation; GO:0009817,defense response to fungus, incompatible interaction; GO:0006094,gluconeogenesis; GO:0046686,response to cadmium ion	PF01293.20:Phosphoenolpyruvate carboxykinase
EVM0001784	FALSE	TRUE	FALSE	FALSE	FALSE	TRUE	--	--	TORTIFOLIA1-like protein 4 [Prunus avium]	RecName: Full=TORTIFOLIA1-like protein 4 {ECO:0000303|PubMed:15324671};	SubName: Full=Uncharacterized protein {ECO:0000313|EMBL:ONI30616.1};	--	GO:0005874,microtubule; GO:0008017,microtubule binding	PF02985.22:HEAT repeat
EVM0001787	TRUE	TRUE	FALSE	FALSE	FALSE	TRUE	--	--	protein MIZU-KUSSEI 1-like [Prunus avium]	RecName: Full=Protein MIZU-KUSSEI 1;	SubName: Full=Uncharacterized protein {ECO:0000313|EMBL:EMJ06034.1};	--	GO:0032541,cortical endoplasmic reticulum; GO:0005737,cytoplasm; GO:0005783,endoplasmic reticulum; GO:0005789,endoplasmic reticulum membrane; GO:0016020,membrane; GO:0009658,chloroplast organization; GO:0010274,hydrotropism	PF04759.13:Protein of unknown function, DUF617
EVM0001793	TRUE	TRUE	TRUE	TRUE	FALSE	TRUE	K13435 serine/threonine-protein kinase Pto | (RefSeq) Pto; serine/threonine protein kinase Pto (A)	ko04626: Plant-pathogen interaction	probable LRR receptor-like serine/threonine-protein kinase At1g14390 [Prunus avium]	RecName: Full=Probable LRR receptor-like serine/threonine-protein kinase At1g14390; EC=2.7.11.1; Flags: Precursor;	SubName: Full=Uncharacterized protein {ECO:0000313|EMBL:EMJ26416.1};	--	GO:0016021,integral component of membrane; GO:0005524,ATP binding; GO:0004674,protein serine/threonine kinase activity	PF00069.25:Protein kinase domain
EVM0001795	FALSE	TRUE	FALSE	FALSE	FALSE	TRUE	K15095 (+)-neomenthol dehydrogenase [EC:1.1.1.208] | (RefSeq) uncharacterized protein LOC110759311 (A)	ko00902: Monoterpenoid biosynthesis	uncharacterized protein LOC18787733 [Prunus persica]	RecName: Full=(+)-neomenthol dehydrogenase {ECO:0000303|PubMed:18599651}; EC=1.1.1.- {ECO:0000269|PubMed:21169366}; EC=1.1.1.208 {ECO:0000269|PubMed:18599651}; AltName: Full=Menthone:neomenthol reductase; AltName: Full=Short-chain dehydrogenase/reductase 1; Short=AtSDR1;	SubName: Full=NAD(P)-binding Rossmann-fold superfamily protein {ECO:0000313|EMBL:EOX96034.1};	Dehydrogenases with different specificities (related to short-chain alcohol dehydrogenases)	GO:0005737,cytoplasm; GO:0047501,(+)-neomenthol dehydrogenase activity; GO:0006952,defense response	PF00106.25:short chain dehydrogenase
EVM0001806	FALSE	TRUE	FALSE	FALSE	FALSE	TRUE	K09527 DnaJ homolog subfamily C member 7 | (RefSeq) TPR repeat-containing thioredoxin TTL1-like (A)	--	TPR repeat-containing thioredoxin TTL1 [Prunus avium]	RecName: Full=TPR repeat-containing thioredoxin TTL1; AltName: Full=Tetratricopeptide repeat thioredoxin-like 1;	SubName: Full=Uncharacterized protein {ECO:0000313|EMBL:ONI12478.1};	FOG: TPR repeat	GO:0005623,cell; GO:0009738,abscisic acid-activated signaling pathway; GO:0045454,cell redox homeostasis; GO:0009789,positive regulation of abscisic acid-activated signaling pathway; GO:0009737,response to abscisic acid; GO:0006970,response to osmotic stress; GO:0009651,response to salt stress	PF07719.17:Tetratricopeptide repeat
EVM0001821	TRUE	FALSE	TRUE	FALSE	TRUE	TRUE	K02183 calmodulin | (RefSeq) transcription factor ABORTED MICROSPORES-like (A)	ko04016: MAPK signaling pathway - plant; ko04070: Phosphatidylinositol signaling system; ko04626: Plant-pathogen interaction	transcription factor bHLH90 isoform X1 [Prunus avium]	RecName: Full=Transcription factor bHLH90; AltName: Full=Basic helix-loop-helix protein 90; Short=AtbHLH90; Short=bHLH 90; AltName: Full=Transcription factor EN 50; AltName: Full=bHLH transcription factor bHLH090;	SubName: Full=BHLH transcription factor {ECO:0000313|EMBL:ALN42118.1};	--	GO:0005634,nucleus; GO:0003677,DNA binding; GO:0003700,DNA-binding transcription factor activity; GO:0046983,protein dimerization activity; GO:0006355,regulation of transcription, DNA-templated; GO:0006351,transcription, DNA-templated	PF14215.6:bHLH-MYC and R2R3-MYB transcription factors N-terminal
EVM0001830	TRUE	TRUE	FALSE	FALSE	FALSE	TRUE	K01803 triosephosphate isomerase (TIM) [EC:5.3.1.1] | (RefSeq) triosephosphate isomerase, cytosolic (A)	ko00010: Glycolysis / Gluconeogenesis; ko00051: Fructose and mannose metabolism; ko00562: Inositol phosphate metabolism; ko00710: Carbon fixation in photosynthetic organisms; ko01200: Carbon metabolism; ko01230: Biosynthesis of amino acids	PREDICTED: elicitor-responsive protein 3-like [Prunus mume]	RecName: Full=Elicitor-responsive protein 3; Short=OsERG3 {ECO:0000303|PubMed:23456295}; AltName: Full=16 kDa phloem protein; AltName: Full=RPP16;	SubName: Full=Uncharacterized protein {ECO:0000313|EMBL:EMJ19751.1};	Predicted Ca2+-dependent phospholipid-binding protein	GO:0005737,cytoplasm; GO:0006952,defense response	PF00168.30:C2 domain
EVM0001833	TRUE	TRUE	FALSE	TRUE	FALSE	TRUE	K05953 nicotianamine synthase [EC:2.5.1.43] | (RefSeq) nicotianamine synthase (A)	--	PREDICTED: nicotianamine synthase [Prunus mume]	RecName: Full=Nicotianamine synthase; EC=2.5.1.43; AltName: Full=Chloronerva; AltName: Full=S-adenosyl-L-methionine:S-adenosyl-L-methionine:S-adenosyl-methionine 3-amino-3-carboxypropyltransferase;	SubName: Full=Uncharacterized protein {ECO:0000313|EMBL:EMJ06737.1};	--	GO:0030410,nicotianamine synthase activity; GO:0030418,nicotianamine biosynthetic process	PF03059.16:Nicotianamine synthase protein
EVM0001834	TRUE	FALSE	TRUE	TRUE	FALSE	TRUE	K13264 isoflavone 7-O-glucoside-6''-O-malonyltransferase [EC:2.3.1.115] | (Kazusa) Lj2g3v1090790.1; - (A)	ko00943: Isoflavonoid biosynthesis; ko00944: Flavone and flavonol biosynthesis	PREDICTED: malonyl-CoA:anthocyanidin 5-O-glucoside-6''-O-malonyltransferase-like [Prunus mume]	RecName: Full=Phenolic glucoside malonyltransferase 2; EC=2.3.1.-;	SubName: Full=Uncharacterized protein {ECO:0000313|EMBL:EMJ19063.1};	--	GO:0050736,O-malonyltransferase activity; GO:0009636,response to toxic substance	PF02458.15:Transferase family
EVM0001855	FALSE	TRUE	TRUE	FALSE	FALSE	TRUE	K01176 alpha-amylase [EC:3.2.1.1] | (RefSeq) lectin-domain containing receptor kinase VI.3-like (A)	ko00500: Starch and sucrose metabolism	L-type lectin-domain containing receptor kinase IV.1 [Prunus persica]	RecName: Full=L-type lectin-domain containing receptor kinase IV.1; Short=Arabidopsis thaliana lectin-receptor kinase e; Short=AthlecRK-e; Short=LecRK-IV.1; EC=2.7.11.1; AltName: Full=Lectin Receptor Kinase 1; Flags: Precursor;	SubName: Full=Uncharacterized protein {ECO:0000313|EMBL:EMJ07731.1};	--	GO:0016021,integral component of membrane; GO:0005886,plasma membrane; GO:0005524,ATP binding; GO:0030246,carbohydrate binding; GO:0004674,protein serine/threonine kinase activity; GO:0009751,response to salicylic acid	PF00139.19:Legume lectin domain
EVM0001867	TRUE	TRUE	TRUE	FALSE	FALSE	TRUE	K22374 3''-deamino-3''-oxonicotianamine reductase [EC:1.1.1.285] | (RefSeq) non-functional NADPH-dependent codeinone reductase 2-like (A)	--	non-functional NADPH-dependent codeinone reductase 2-like [Prunus avium]	RecName: Full=Non-functional NADPH-dependent codeinone reductase 2; EC=1.1.1.-;	SubName: Full=Uncharacterized protein {ECO:0000313|EMBL:EMJ23835.1};	Aldo/keto reductase family proteins	GO:0005829,cytosol; GO:0016491,oxidoreductase activity	PF00248.21:Aldo/keto reductase family
EVM0001873	TRUE	TRUE	TRUE	TRUE	FALSE	TRUE	K03860 phosphatidylinositol glycan, class Q | (RefSeq) N-acetylglucosaminyl-phosphatidylinositol biosynthetic protein gpi1-like (A)	ko00563: Glycosylphosphatidylinositol (GPI)-anchor biosynthesis	protein GAST1 [Prunus persica]	RecName: Full=Protein GAST1; Flags: Precursor;	SubName: Full=Uncharacterized protein {ECO:0000313|EMBL:ONI14008.1};	--	GO:0005576,extracellular region	PF02704.14:Gibberellin regulated protein
EVM0001876	FALSE	FALSE	TRUE	TRUE	FALSE	TRUE	K14833 nucleolar complex protein 2 | (RefSeq) nucleolar complex protein 2 homolog (A)	--	nucleolar complex protein 2 homolog [Prunus persica]	RecName: Full=Nucleolar complex protein 2 homolog; Short=Protein NOC2 homolog;	SubName: Full=Uncharacterized protein {ECO:0000313|EMBL:ONH99155.1};	Predicted protein involved in nuclear export of pre-ribosomes	GO:0005829,cytosol; GO:0030690,Noc1p-Noc2p complex; GO:0030691,Noc2p-Noc3p complex; GO:0005730,nucleolus; GO:0005654,nucleoplasm; GO:0042273,ribosomal large subunit biogenesis	PF03715.13:Noc2p family
EVM0001879	TRUE	TRUE	TRUE	FALSE	FALSE	TRUE	--	--	glycine-rich protein DC9.1-like isoform X1 [Prunus avium]	RecName: Full=Glycine-rich protein; Flags: Precursor;	SubName: Full=Uncharacterized protein {ECO:0000313|EMBL:ONI13495.1};	--	GO:0005618,cell wall; GO:0005576,extracellular region; GO:0071555,cell wall organization; GO:0006952,defense response; GO:0009607,response to biotic stimulus	PF07172.11:Glycine rich protein family
EVM0001885	TRUE	FALSE	FALSE	FALSE	FALSE	TRUE	K00626 acetyl-CoA C-acetyltransferase [EC:2.3.1.9] | (RefSeq) acetyl-CoA acetyltransferase, cytosolic 1 (A)	ko00071: Fatty acid degradation; ko00072: Synthesis and degradation of ketone bodies; ko00280: Valine, leucine and isoleucine degradation; ko00310: Lysine degradation; ko00380: Tryptophan metabolism; ko00620: Pyruvate metabolism; ko00630: Glyoxylate and dicarboxylate metabolism; ko00640: Propanoate metabolism; ko00650: Butanoate metabolism; ko00900: Terpenoid backbone biosynthesis; ko01200: Carbo…	acetyl-CoA acetyltransferase, cytosolic 1 [Prunus persica]	RecName: Full=Acetyl-CoA acetyltransferase, cytosolic 1; EC=2.3.1.9; AltName: Full=Cytosolic acetoacetyl-CoA thiolase 1; Short=Thiolase 1; AltName: Full=Protein EMBRYO DEFECTIVE 1276;	SubName: Full=Uncharacterized protein {ECO:0000313|EMBL:EMJ16667.1};	Acetyl-CoA acetyltransferase	GO:0005829,cytosol; GO:0005777,peroxisome; GO:0005886,plasma membrane; GO:0003985,acetyl-CoA C-acetyltransferase activity; GO:0046872,metal ion binding; GO:0006635,fatty acid beta-oxidation; GO:0008299,isoprenoid biosynthetic process; GO:0009846,pollen germination; GO:0009860,pollen tube growth; GO:0016125,sterol metabolic process	PF00108.23:Thiolase, N-terminal domain
EVM0001906	TRUE	FALSE	TRUE	FALSE	FALSE	TRUE	K16818 phospholipase A1 [EC:3.1.1.32] | (RefSeq) phospholipase A(1) DAD1, chloroplastic-like (A)	ko00564: Glycerophospholipid metabolism; ko00592: alpha-Linolenic acid metabolism	phospholipase A1-Igamma2, chloroplastic-like [Prunus avium]	RecName: Full=Phospholipase A1-Igamma1, chloroplastic; EC=3.1.1.-; Flags: Precursor;	SubName: Full=Uncharacterized protein {ECO:0000313|EMBL:ONH93433.1};	Predicted lipase	GO:0009507,chloroplast; GO:0047714,galactolipase activity; GO:0008970,phospholipase A1 activity; GO:0004806,triglyceride lipase activity; GO:0016042,lipid catabolic process	PF01764.25:Lipase (class 3)
EVM0001912	FALSE	TRUE	FALSE	TRUE	FALSE	TRUE	K09838 zeaxanthin epoxidase [EC:1.14.15.21] | (RefSeq) zeaxanthin epoxidase, chloroplastic (A)	ko00906: Carotenoid biosynthesis	uncharacterized protein LOC110774499 [Prunus avium]	RecName: Full=Monooxygenase 3 {ECO:0000303|PubMed:10216258}; Short=AtMO3 {ECO:0000303|PubMed:10216258}; EC=1.14.13.-;	SubName: Full=Uncharacterized protein {ECO:0000313|EMBL:EMJ13460.1};	Kynurenine 3-monooxygenase and related flavoprotein monooxygenases	GO:0071949,FAD binding; GO:0004497,monooxygenase activity; GO:0044550,secondary metabolite biosynthetic process	PF01494.19:FAD binding domain
EVM0001920	TRUE	TRUE	TRUE	TRUE	FALSE	TRUE	K18834 WRKY transcription factor 1 | (RefSeq) probable WRKY transcription factor 58 (A)	ko04626: Plant-pathogen interaction	probable WRKY transcription factor 50 isoform X1 [Prunus avium]	RecName: Full=Probable WRKY transcription factor 50; AltName: Full=WRKY DNA-binding protein 50;	SubName: Full=Uncharacterized protein {ECO:0000313|EMBL:ONI33128.1};	--	GO:0005634,nucleus; GO:0003700,DNA-binding transcription factor activity; GO:0043565,sequence-specific DNA binding; GO:0050832,defense response to fungus; GO:0009867,jasmonic acid mediated signaling pathway; GO:0006351,transcription, DNA-templated	PF03106.15:WRKY DNA -binding domain
EVM0001945	TRUE	FALSE	TRUE	TRUE	TRUE	TRUE	--	--	uncharacterized protein LOC18784818 [Prunus persica]	--	SubName: Full=Uncharacterized protein {ECO:0000313|EMBL:EMJ21013.1};	--	--	--
EVM0001946	FALSE	TRUE	FALSE	FALSE	FALSE	TRUE	--	--	PREDICTED: uncharacterized protein LOC103326951 [Prunus mume]	--	SubName: Full=Uncharacterized protein {ECO:0000313|EMBL:EMJ15049.1};	--	--	--
EVM0001947	TRUE	FALSE	TRUE	FALSE	FALSE	TRUE	K17680 twinkle protein [EC:3.6.4.12] | (RefSeq) twinkle homolog protein, chloroplastic/mitochondrial (A)	--	twinkle homolog protein, chloroplastic/mitochondrial [Prunus avium]	RecName: Full=Twinkle homolog protein, chloroplastic/mitochondrial; AltName: Full=DNA helicase; EC=3.6.4.12; AltName: Full=DNA primase; EC=2.7.7.-; Flags: Precursor;	SubName: Full=Uncharacterized protein {ECO:0000313|EMBL:ONI11292.1};	--	GO:0009507,chloroplast; GO:0005739,mitochondrion; GO:0005524,ATP binding; GO:0004003,ATP-dependent DNA helicase activity; GO:0003896,DNA primase activity; GO:0046872,metal ion binding; GO:0003697,single-stranded DNA binding; GO:0009260,ribonucleotide biosynthetic process	PF13662.6:Toprim domain
EVM0002056	TRUE	FALSE	TRUE	FALSE	FALSE	TRUE	K13051 beta-aspartyl-peptidase (threonine type) [EC:3.4.19.5] | (RefSeq) probable isoaspartyl peptidase/L-asparaginase 2 (A)	ko00250: Alanine, aspartate and glutamate metabolism; ko00460: Cyanoamino acid metabolism	PREDICTED: probable isoaspartyl peptidase/L-asparaginase 2 [Prunus mume]	RecName: Full=Probable isoaspartyl peptidase/L-asparaginase 2; EC=3.4.19.5; AltName: Full=L-asparagine amidohydrolase 2; Contains: RecName: Full=Isoaspartyl peptidase/L-asparaginase 2 subunit alpha; Contains: RecName: Full=Isoaspartyl peptidase/L-asparaginase 2 subunit beta; Flags: Precursor;	SubName: Full=Uncharacterized protein {ECO:0000313|EMBL:EMJ23871.1};	Asparaginase	GO:0004067,asparaginase activity; GO:0008798,beta-aspartyl-peptidase activity	PF01112.18:Asparaginase
EVM0002065	TRUE	TRUE	FALSE	TRUE	FALSE	TRUE	K17500 integrin-linked kinase-associated serine/threonine phosphatase 2C [EC:3.1.3.16] | (RefSeq) WAT1-related protein At3g18200 isoform X1 (A)	--	WAT1-related protein At1g43650 [Prunus avium]	RecName: Full=WAT1-related protein At1g43650;	RecName: Full=WAT1-related protein {ECO:0000256|RuleBase:RU363077};	--	GO:0016021,integral component of membrane; GO:0005886,plasma membrane; GO:0022857,transmembrane transporter activity	PF00892.20:EamA-like transporter family
EVM0002078	FALSE	TRUE	FALSE	FALSE	FALSE	TRUE	K16266 cyanohydrin UDP-glucosyltransferase [EC:2.4.1.-] | (RefSeq) linamarin synthase 2 (A)	ko00460: Cyanoamino acid metabolism	linamarin synthase 2-like [Prunus avium]	RecName: Full=Linamarin synthase 2 {ECO:0000305}; EC=2.4.1.63 {ECO:0000269|PubMed:21736650}; AltName: Full=Cyanohydrin UDP-glucosyltransferase UGT85K5 {ECO:0000303|PubMed:21736650};	RecName: Full=Glycosyltransferase {ECO:0000256|RuleBase:RU362057}; EC=2.4.1.- {ECO:0000256|RuleBase:RU362057};	UDP-glucuronosyl and UDP-glucosyl transferase	GO:0050057,linamarin synthase activity; GO:0006952,defense response; GO:0008152,metabolic process	PF00201.18:UDP-glucoronosyl and UDP-glucosyl transferase
EVM0002085	FALSE	FALSE	FALSE	FALSE	FALSE	TRUE	K05391 cyclic nucleotide gated channel, plant | (RefSeq) cyclic nucleotide-gated ion channel 1-like (A)	ko04626: Plant-pathogen interaction	PREDICTED: cyclic nucleotide-gated ion channel 1-like, partial [Prunus mume]	RecName: Full=Cyclic nucleotide-gated ion channel 1; Short=AtCNGC1; AltName: Full=Cyclic nucleotide- and calmodulin-regulated ion channel 1;	SubName: Full=Uncharacterized protein {ECO:0000313|EMBL:ONH91192.1};	K+-channel ERG and related proteins, contain PAS/PAC sensor domain	GO:0005887,integral component of plasma membrane; GO:0005886,plasma membrane; GO:0005516,calmodulin binding; GO:0030552,cAMP binding; GO:0030553,cGMP binding; GO:0005216,ion channel activity; GO:0042391,regulation of membrane potential	PF00520.31:Ion transport protein
EVM0002105	TRUE	TRUE	TRUE	TRUE	TRUE	TRUE	--	--	uncharacterized protein LOC110758328 [Prunus avium]	--	SubName: Full=Uncharacterized protein {ECO:0000313|EMBL:EMJ25179.1};	--	--	--
EVM0002114	FALSE	TRUE	TRUE	FALSE	FALSE	TRUE	K03977 GTPase | (RefSeq) predicted protein (A)	--	uncharacterized protein LOC110755214 [Prunus avium]	RecName: Full=Probable tRNA modification GTPase MnmE {ECO:0000255|HAMAP-Rule:MF_00379}; EC=3.6.-.- {ECO:0000255|HAMAP-Rule:MF_00379};	SubName: Full=Uncharacterized protein {ECO:0000313|EMBL:ONI13818.1};	Mitochondrial GTPase	GO:0009507,chloroplast; GO:0005525,GTP binding; GO:0003924,GTPase activity; GO:0046872,metal ion binding; GO:0006400,tRNA modification	PF01926.23:50S ribosome-binding GTPase
EVM0002142	TRUE	FALSE	FALSE	TRUE	TRUE	TRUE	--	--	uncharacterized protein LOC110767669 isoform X1 [Prunus avium]	--	SubName: Full=Uncharacterized protein {ECO:0000313|EMBL:ONI25407.1};	--	--	--
EVM0002150	TRUE	FALSE	FALSE	FALSE	FALSE	TRUE	K13237 peroxisomal 2,4-dienoyl-CoA reductase [EC:1.3.1.34] | (RefSeq) peroxisomal 2,4-dienoyl-CoA reductase (A)	ko04146: Peroxisome	uncharacterized protein LOC110764460 isoform X1 [Prunus avium]	RecName: Full=Tropinone reductase homolog At2g29150 {ECO:0000305}; EC=1.1.1.- {ECO:0000305};	SubName: Full=Uncharacterized protein {ECO:0000313|EMBL:EMJ17011.1};	Reductases with broad range of substrate specificities	GO:0016491,oxidoreductase activity	PF13561.6:Enoyl-(Acyl carrier protein) reductase
EVM0002190	FALSE	FALSE	TRUE	FALSE	TRUE	TRUE	K13457 disease resistance protein RPM1 | (RefSeq) disease resistance protein RPM1-like (A)	ko04626: Plant-pathogen interaction	uncharacterized protein LOC110773296 [Prunus avium]	--	SubName: Full=Uncharacterized protein {ECO:0000313|EMBL:ONI12818.1};	--	GO:0003676,nucleic acid binding	PF01612.20:3'-5' exonuclease
EVM0002196	TRUE	FALSE	TRUE	FALSE	TRUE	TRUE	--	--	PREDICTED: uncharacterized protein LOC107881024 [Prunus mume]	--	--	--	--	PF15728.5:Domain of unknown function (DUF4679)
EVM0002197	TRUE	TRUE	TRUE	TRUE	FALSE	TRUE	K19476 vacuolar protein sorting-associated protein IST1 | (RefSeq) hypothetical protein (A)	ko04144: Endocytosis	lysine histidine transporter-like 8 [Prunus avium]	RecName: Full=Lysine histidine transporter-like 8; AltName: Full=Amino acid transporter-like protein 1;	SubName: Full=Uncharacterized protein {ECO:0000313|EMBL:ONH97227.1};	Amino acid transporters	GO:0016021,integral component of membrane; GO:0005886,plasma membrane; GO:0015171,amino acid transmembrane transporter activity; GO:0003333,amino acid transmembrane transport	PF01490.18:Transmembrane amino acid transporter protein
EVM0002222	FALSE	FALSE	TRUE	TRUE	FALSE	TRUE	K02881 large subunit ribosomal protein L18 | (RefSeq) uncharacterized protein LOC112291454 (A)	ko03010: Ribosome	uncharacterized protein LOC18785954 [Prunus persica]	--	SubName: Full=Uncharacterized protein {ECO:0000313|EMBL:EMJ19823.1};	Ubiquitin C-terminal hydrolase	GO:0005840,ribosome; GO:0003735,structural constituent of ribosome; GO:0006412,translation	PF00861.22:Ribosomal L18 of archaea, bacteria, mitoch. and chloroplast
EVM0002237	TRUE	TRUE	FALSE	FALSE	FALSE	TRUE	K20716 mitogen-activated protein kinase kinase kinase 17/18 | (RefSeq) mitogen-activated protein kinase kinase kinase 18-like (A)	ko04016: MAPK signaling pathway - plant	mitogen-activated protein kinase kinase kinase 18-like [Prunus avium]	RecName: Full=Mitogen-activated protein kinase kinase kinase 18 {ECO:0000303|PubMed:26443375}; EC=2.7.11.25 {ECO:0000255|PROSITE-ProRule:PRU00159, ECO:0000269|PubMed:25680457, ECO:0000269|PubMed:26443375};	SubName: Full=Uncharacterized protein {ECO:0000313|EMBL:EMJ14645.1};	MEKK and related serine/threonine protein kinases	GO:0005737,cytoplasm; GO:0005634,nucleus; GO:0005524,ATP binding; GO:0004709,MAP kinase kinase kinase activity; GO:0004672,protein kinase activity; GO:0004674,protein serine/threonine kinase activity; GO:0004702,NA; GO:0009738,abscisic acid-activated signaling pathway; GO:0032147,activation of protein kinase activity; GO:1902457,negative regulation of stomatal opening; GO:0009789,positive regulat…	PF00069.25:Protein kinase domain
EVM0002238	FALSE	TRUE	TRUE	FALSE	TRUE	TRUE	K11153 retinol dehydrogenase 12 [EC:1.1.1.300] | (RefSeq) short-chain dehydrogenase TIC 32, chloroplastic-like (A)	--	short-chain dehydrogenase TIC 32, chloroplastic-like [Prunus avium]	RecName: Full=Short-chain dehydrogenase TIC 32, chloroplastic; EC=1.1.1.-; AltName: Full=Translocon at the inner envelope membrane of chloroplasts 32; Short=AtTIC32;	SubName: Full=Uncharacterized protein {ECO:0000313|EMBL:ONI03327.1};	Dehydrogenases with different specificities (related to short-chain alcohol dehydrogenases)	GO:0009507,chloroplast; GO:0009941,chloroplast envelope; GO:0009706,chloroplast inner membrane; GO:0005886,plasma membrane; GO:0016491,oxidoreductase activity; GO:0015031,protein transport	PF00106.25:short chain dehydrogenase
EVM0002241	TRUE	TRUE	TRUE	TRUE	FALSE	TRUE	--	--	cation/H(+) antiporter 18-like [Prunus avium]	RecName: Full=Cation/H(+) antiporter 18; AltName: Full=Protein CATION/H+ EXCHANGER 18; Short=AtCHX18;	SubName: Full=Uncharacterized protein {ECO:0000313|EMBL:EMJ11565.1};	Predicted K+/H+-antiporter	GO:0016021,integral component of membrane; GO:0005770,late endosome; GO:0015299,solute:proton antiporter activity; GO:0015672,monovalent inorganic cation transport; GO:0006813,potassium ion transport; GO:0006885,regulation of pH	PF00999.21:Sodium/hydrogen exchanger family
EVM0002256	FALSE	TRUE	FALSE	FALSE	FALSE	TRUE	K12127 pseudo-response regulator 1 | (RefSeq) TOC1_PRR1; hypothetical protein (A)	ko04712: Circadian rhythm - plant	protein CHLOROPLAST IMPORT APPARATUS 2-like isoform X1 [Prunus avium]	RecName: Full=Protein CHLOROPLAST IMPORT APPARATUS 2; Flags: Precursor;	SubName: Full=Uncharacterized protein {ECO:0000313|EMBL:EMJ26265.1};	GATA-4/5/6 transcription factors	GO:0009507,chloroplast; GO:0005634,nucleus; GO:0045036,protein targeting to chloroplast; GO:0006355,regulation of transcription, DNA-templated	PF06203.14:CCT motif
EVM0002273	FALSE	TRUE	TRUE	FALSE	FALSE	TRUE	K12126 phytochrome-interacting factor 3 | (RefSeq) PIF3; hypothetical protein (A)	ko04075: Plant hormone signal transduction; ko04712: Circadian rhythm - plant	transcription factor bHLH80-like [Prunus avium]	RecName: Full=Transcription factor bHLH80; AltName: Full=Basic helix-loop-helix protein 80; Short=AtbHLH80; Short=bHLH 80; AltName: Full=Transcription factor EN 71; AltName: Full=bHLH transcription factor bHLH080;	SubName: Full=Uncharacterized protein {ECO:0000313|EMBL:EMJ28773.1};	--	GO:0005634,nucleus; GO:0001046,core promoter sequence-specific DNA binding; GO:0003700,DNA-binding transcription factor activity; GO:0046983,protein dimerization activity; GO:0001228,DNA-binding transcription activator activity, RNA polymerase II-specific; GO:0042335,cuticle development; GO:0006355,regulation of transcription, DNA-templated; GO:0006366,transcription by RNA polymerase II	PF00010.26:Helix-loop-helix DNA-binding domain
EVM0002297	FALSE	TRUE	FALSE	FALSE	FALSE	TRUE	K20887 xyloglucan glycosyltransferase 4 [EC:2.4.1.-] | (RefSeq) xyloglucan glycosyltransferase 4 (A)	--	probable xyloglucan glycosyltransferase 5 [Prunus avium]	RecName: Full=Probable xyloglucan glycosyltransferase 5; EC=2.4.1.-; AltName: Full=Cellulose synthase-like protein C5; Short=AtCslC5;	SubName: Full=Uncharacterized protein {ECO:0000313|EMBL:EMJ28177.1};	--	GO:0000139,Golgi membrane; GO:0016021,integral component of membrane; GO:0005634,nucleus; GO:0016757,transferase activity, transferring glycosyl groups; GO:0071555,cell wall organization	PF13641.6:Glycosyltransferase like family 2
EVM0002304	FALSE	TRUE	TRUE	FALSE	FALSE	TRUE	K01188 beta-glucosidase [EC:3.2.1.21] | (RefSeq) beta-glucosidase 11-like (A)	ko00460: Cyanoamino acid metabolism; ko00500: Starch and sucrose metabolism; ko00940: Phenylpropanoid biosynthesis	beta-glucosidase 11-like [Prunus avium]	RecName: Full=Beta-glucosidase 11; Short=AtBGLU11; EC=3.2.1.21; Flags: Precursor;	SubName: Full=Uncharacterized protein {ECO:0000313|EMBL:ONI01748.1};	Beta-glucosidase, lactase phlorizinhydrolase, and related proteins	GO:0008422,beta-glucosidase activity; GO:0102483,scopolin beta-glucosidase activity; GO:0005975,carbohydrate metabolic process; GO:1901657,glycosyl compound metabolic process	PF00232.18:Glycosyl hydrolase family 1
EVM0002333	FALSE	TRUE	FALSE	FALSE	FALSE	TRUE	K12741 heterogeneous nuclear ribonucleoprotein A1/A3 | (RefSeq) hypothetical protein (A)	ko03040: Spliceosome	probable RNA-binding protein ARP1 isoform X1 [Prunus persica]	RecName: Full=Probable RNA-binding protein ARP1; AltName: Full=ABA-regulated RNA-binding protein 1 {ECO:0000303|PubMed:23040517};	SubName: Full=Uncharacterized protein {ECO:0000313|EMBL:ONI35160.1};	Predicted RNA-binding protein SEB4 (RRM superfamily)	GO:0005634,nucleus; GO:0003729,mRNA binding; GO:0010029,regulation of seed germination; GO:0009737,response to abscisic acid; GO:0009651,response to salt stress; GO:0009414,response to water deprivation	PF00076.22:RNA recognition motif. (a.k.a. RRM, RBD, or RNP domain)
EVM0002340	TRUE	FALSE	TRUE	FALSE	TRUE	TRUE	K13435 serine/threonine-protein kinase Pto | (RefSeq) Pto; serine/threonine protein kinase Pto (A)	ko04626: Plant-pathogen interaction	receptor-like protein kinase THESEUS 1 [Prunus avium]	RecName: Full=Receptor-like protein kinase THESEUS 1; EC=2.7.11.-; Flags: Precursor;	SubName: Full=Uncharacterized protein {ECO:0000313|EMBL:ONI24187.1};	Serine/threonine protein kinase	GO:0016021,integral component of membrane; GO:0005886,plasma membrane; GO:0009506,plasmodesma; GO:0005524,ATP binding; GO:0004672,protein kinase activity; GO:0004674,protein serine/threonine kinase activity; GO:0046777,protein autophosphorylation	PF07714.17:Protein tyrosine kinase
EVM0002346	FALSE	FALSE	TRUE	FALSE	TRUE	TRUE	K15920 xylan 1,4-beta-xylosidase [EC:3.2.1.37] | (RefSeq) beta-D-xylosidase 4 (A)	ko00520: Amino sugar and nucleotide sugar metabolism	probable beta-D-xylosidase 2 [Prunus persica]	RecName: Full=Probable beta-D-xylosidase 2; Short=AtBXL2; EC=3.2.1.-; Flags: Precursor;	SubName: Full=Uncharacterized protein {ECO:0000313|EMBL:EMJ01820.1};	--	GO:0009505,plant-type cell wall; GO:0005578,NA; GO:0004553,hydrolase activity, hydrolyzing O-glycosyl compounds; GO:0005975,carbohydrate metabolic process	PF01915.22:Glycosyl hydrolase family 3 C-terminal domain
EVM0002355	TRUE	FALSE	TRUE	TRUE	TRUE	TRUE	--	--	wound-induced protein 1 [Prunus avium]	RecName: Full=Wound-induced protein 1;	SubName: Full=Uncharacterized protein {ECO:0000313|EMBL:EMJ07324.1};	--	--	PF07107.11:Wound-induced protein WI12
EVM0002370	TRUE	FALSE	TRUE	FALSE	TRUE	TRUE	K13356 alcohol-forming fatty acyl-CoA reductase [EC:1.2.1.84] | (RefSeq) fatty acyl-CoA reductase 3-like (A)	ko00073: Cutin, suberine and wax biosynthesis; ko04146: Peroxisome	fatty acyl-CoA reductase 3-like [Prunus avium]	RecName: Full=Fatty acyl-CoA reductase 3 {ECO:0000305}; EC=1.2.1.84 {ECO:0000269|PubMed:16980563, ECO:0000269|PubMed:19062129}; AltName: Full=Protein ECERIFERUM 4;	RecName: Full=Fatty acyl-CoA reductase {ECO:0000256|RuleBase:RU363097}; EC=1.2.1.84 {ECO:0000256|RuleBase:RU363097};	Acyl-CoA reductase	GO:0005783,endoplasmic reticulum; GO:0102965,alcohol-forming fatty acyl-CoA reductase activity; GO:0080019,fatty-acyl-CoA reductase (alcohol-forming) activity; GO:0006629,lipid metabolic process; GO:0035336,long-chain fatty-acyl-CoA metabolic process; GO:0010345,suberin biosynthetic process; GO:0010025,wax biosynthetic process	PF07993.12:Male sterility protein
EVM0002409	TRUE	TRUE	TRUE	FALSE	TRUE	TRUE	K08248 (R)-mandelonitrile lyase [EC:4.1.2.10] | (RefSeq) (R)-mandelonitrile lyase 3-like (A)	ko00460: Cyanoamino acid metabolism	(R)-mandelonitrile lyase 3-like [Prunus avium]	RecName: Full=(R)-mandelonitrile lyase 3; EC=4.1.2.10; AltName: Full=Hydroxynitrile lyase 3; Short=(R)-oxynitrilase 3; Flags: Precursor;	SubName: Full=Uncharacterized protein {ECO:0000313|EMBL:ONI27538.1};	Glucose dehydrogenase/choline dehydrogenase/mandelonitrile lyase (GMC oxidoreductase family)	GO:0033095,aleurone grain; GO:0005773,vacuole; GO:0050660,flavin adenine dinucleotide binding; GO:0046593,mandelonitrile lyase activity; GO:0016614,oxidoreductase activity, acting on CH-OH group of donors	PF00732.19:GMC oxidoreductase
EVM0002436	TRUE	FALSE	TRUE	TRUE	TRUE	TRUE	K19747 BAHD acyltransferase [EC:2.3.1.-] | (RefSeq) BAHD acyltransferase DCR (A)	--	uncharacterized acetyltransferase At3g50280-like [Prunus avium]	RecName: Full=Uncharacterized acetyltransferase At3g50280; EC=2.3.1.-;	SubName: Full=Uncharacterized protein {ECO:0000313|EMBL:EMJ04474.1};	--	GO:0016747,transferase activity, transferring acyl groups other than amino-acyl groups	PF02458.15:Transferase family
EVM0002448	TRUE	TRUE	FALSE	TRUE	FALSE	TRUE	K12309 beta-galactosidase [EC:3.2.1.23] | (RefSeq) beta-galactosidase 2 (A)	ko00052: Galactose metabolism; ko00511: Other glycan degradation; ko00531: Glycosaminoglycan degradation; ko00600: Sphingolipid metabolism; ko00604: Glycosphingolipid biosynthesis - ganglio series	beta-galactosidase 8-like isoform X1 [Prunus avium]	RecName: Full=Beta-galactosidase 8; Short=Lactase 8; EC=3.2.1.23; AltName: Full=Protein AR782; Flags: Precursor;	RecName: Full=Beta-galactosidase {ECO:0000256|RuleBase:RU000675}; EC=3.2.1.23 {ECO:0000256|RuleBase:RU000675};	Beta-galactosidase	GO:0048046,apoplast; GO:0005618,cell wall; GO:0005773,vacuole; GO:0004565,beta-galactosidase activity; GO:0030246,carbohydrate binding; GO:0005975,carbohydrate metabolic process	PF01301.19:Glycosyl hydrolases family 35
EVM0002485	FALSE	TRUE	TRUE	FALSE	FALSE	TRUE	--	--	leucine-rich repeat extensin-like protein 4 [Prunus persica]	--	SubName: Full=Uncharacterized protein {ECO:0000313|EMBL:EMJ18389.1};	--	--	--
EVM0002503	TRUE	FALSE	FALSE	TRUE	FALSE	TRUE	--	--	zinc finger protein ZAT4 [Prunus avium]	RecName: Full=Zinc finger protein ZAT1;	SubName: Full=Uncharacterized protein {ECO:0000313|EMBL:ONI06582.1};	FOG: Zn-finger	GO:0005634,nucleus; GO:0003700,DNA-binding transcription factor activity; GO:0046872,metal ion binding; GO:0003676,nucleic acid binding; GO:0006355,regulation of transcription, DNA-templated; GO:0006351,transcription, DNA-templated	PF13912.6:C2H2-type zinc finger
EVM0002520	TRUE	TRUE	TRUE	TRUE	FALSE	TRUE	K15398 fatty acid omega-hydroxylase [EC:1.14.-.-] | (RefSeq) cytochrome P450 86A22-like (A)	ko00073: Cutin, suberine and wax biosynthesis	cytochrome P450 86A22-like [Prunus avium]	RecName: Full=Cytochrome P450 86A22 {ECO:0000303|PubMed:19940120}; EC=1.14.13.204 {ECO:0000269|PubMed:19940120}; AltName: Full=Long-chain acyl-CoA omega-monooxygenase {ECO:0000305};	SubName: Full=Uncharacterized protein {ECO:0000313|EMBL:EMJ11095.1};	Cytochrome P450 CYP4/CYP19/CYP26 subfamilies	GO:0016021,integral component of membrane; GO:0020037,heme binding; GO:0005506,iron ion binding; GO:0016709,oxidoreductase activity, acting on paired donors, with incorporation or reduction of molecular oxygen, NAD(P)H as one donor, and incorporation of one atom of oxygen; GO:0035336,long-chain fatty-acyl-CoA metabolic process	PF00067.22:Cytochrome P450
EVM0002535	TRUE	FALSE	TRUE	TRUE	FALSE	TRUE	K14611 solute carrier family 23 (nucleobase transporter), member 1 | (RefSeq) nucleobase-ascorbate transporter 11 isoform X1 (A)	--	nucleobase-ascorbate transporter 11 isoform X1 [Prunus avium]	RecName: Full=Nucleobase-ascorbate transporter 11; Short=AtNAT11;	SubName: Full=Uncharacterized protein {ECO:0000313|EMBL:EMJ09263.1};	Xanthine/uracil transporters	GO:0016021,integral component of membrane; GO:0005886,plasma membrane; GO:0022857,transmembrane transporter activity	PF00860.20:Permease family
EVM0002557	TRUE	FALSE	TRUE	FALSE	FALSE	TRUE	K01255 leucyl aminopeptidase [EC:3.4.11.1] | (RefSeq) leucyl aminopeptidase (A)	ko00480: Glutathione metabolism	cyclin-U2-1 [Prunus avium]	RecName: Full=Cyclin-U2-1; Short=CycU2;1; AltName: Full=Cyclin-P3.1; Short=CycP3;1;	SubName: Full=Uncharacterized protein {ECO:0000313|EMBL:EMJ22394.1};	Cyclin	GO:0019901,protein kinase binding; GO:0007049,cell cycle; GO:0051301,cell division; GO:0000079,regulation of cyclin-dependent protein serine/threonine kinase activity	PF08613.11:Cyclin
EVM0002602	TRUE	FALSE	FALSE	FALSE	TRUE	TRUE	--	--	zinc finger protein CONSTANS-LIKE 1 [Prunus persica]	RecName: Full=B-box domain protein 31 {ECO:0000303|PubMed:19920209}; Short=AtBBX31 {ECO:0000303|PubMed:19920209}; AltName: Full=Microprotein 1B {ECO:0000303|PubMed:27015278};	SubName: Full=Uncharacterized protein {ECO:0000313|EMBL:EMJ17001.1};	--	GO:0005634,nucleus; GO:0003700,DNA-binding transcription factor activity; GO:0030674,protein binding, bridging; GO:0008270,zinc ion binding; GO:0007623,circadian rhythm; GO:0009909,regulation of flower development; GO:0006355,regulation of transcription, DNA-templated; GO:0010224,response to UV-B	PF00643.24:B-box zinc finger
EVM0002604	FALSE	FALSE	FALSE	FALSE	FALSE	TRUE	K09841 xanthoxin dehydrogenase [EC:1.1.1.288] | (RefSeq) xanthoxin dehydrogenase-like (A)	ko00906: Carotenoid biosynthesis	secoisolariciresinol dehydrogenase-like [Prunus avium]	RecName: Full=Secoisolariciresinol dehydrogenase; EC=1.1.1.331; Flags: Fragment;	SubName: Full=Uncharacterized protein {ECO:0000313|EMBL:ONI01430.1};	Reductases with broad range of substrate specificities	GO:0016491,oxidoreductase activity	PF13561.6:Enoyl-(Acyl carrier protein) reductase
EVM0002631	TRUE	TRUE	FALSE	TRUE	FALSE	TRUE	K08472 mlo protein | (RefSeq) MLO-like protein 4 (A)	--	MLO-like protein 4 [Prunus avium]	RecName: Full=MLO-like protein 4; Short=AtMlo4;	RecName: Full=MLO-like protein {ECO:0000256|RuleBase:RU280816};	--	GO:0016021,integral component of membrane; GO:0005886,plasma membrane; GO:0005516,calmodulin binding; GO:0006952,defense response; GO:0009607,response to biotic stimulus	PF03094.15:Mlo family
EVM0002634	FALSE	TRUE	FALSE	FALSE	FALSE	TRUE	--	--	PREDICTED: universal stress protein YxiE-like [Prunus mume]	RecName: Full=Universal stress protein A-like protein;	SubName: Full=Uncharacterized protein {ECO:0000313|EMBL:EMJ03859.1};	--	GO:0005886,plasma membrane; GO:0016208,AMP binding; GO:0006950,response to stress	PF00582.26:Universal stress protein family
EVM0002641	TRUE	FALSE	TRUE	TRUE	TRUE	TRUE	K03860 phosphatidylinositol glycan, class Q | (RefSeq) N-acetylglucosaminyl-phosphatidylinositol biosynthetic protein gpi1-like (A)	ko00563: Glycosylphosphatidylinositol (GPI)-anchor biosynthesis	hypothetical protein PRUPE_7G168200 [Prunus persica]	RecName: Full=Snakin-2; Flags: Precursor;	SubName: Full=Uncharacterized protein {ECO:0000313|EMBL:ONH97069.1};	--	GO:0005618,cell wall; GO:0005576,extracellular region; GO:0006952,defense response	PF02704.14:Gibberellin regulated protein
EVM0002656	TRUE	FALSE	TRUE	TRUE	TRUE	TRUE	K18327 RNA exonuclease 4 [EC:3.1.-.-] | (RefSeq) RNA exonuclease 4-like (A)	--	uncharacterized protein LOC18789378 [Prunus persica]	--	SubName: Full=Uncharacterized protein {ECO:0000313|EMBL:EMJ23939.1};	--	GO:0016021,integral component of membrane	PF05633.11:Protein BYPASS1-related
EVM0002676	TRUE	FALSE	TRUE	FALSE	TRUE	TRUE	K14209 solute carrier family 36 (proton-coupled amino acid transporter) | (RefSeq) uncharacterized protein LOC109773794 (A)	--	GDSL esterase/lipase EXL3-like [Prunus avium]	RecName: Full=GDSL esterase/lipase EXL3; EC=3.1.1.-; AltName: Full=Family II extracellular lipase 3; Short=Family II lipase EXL3; Flags: Precursor;	SubName: Full=Uncharacterized protein {ECO:0000313|EMBL:ONI32339.1};	--	GO:0005576,extracellular region; GO:0016298,lipase activity; GO:0016042,lipid catabolic process	PF00657.22:GDSL-like Lipase/Acylhydrolase
EVM0002684	FALSE	TRUE	TRUE	FALSE	FALSE	TRUE	K13436 pto-interacting protein 1 [EC:2.7.11.1] | (RefSeq) PTI1-like tyrosine-protein kinase 3 isoform X1 (A)	ko04626: Plant-pathogen interaction	protein STRUBBELIG-RECEPTOR FAMILY 3-like [Prunus avium]	RecName: Full=Protein STRUBBELIG-RECEPTOR FAMILY 3; AltName: Full=Leucine-rich repeat receptor kinase-like protein SRF3; Flags: Precursor;	SubName: Full=Uncharacterized protein {ECO:0000313|EMBL:ONI10311.1};	--	GO:0016021,integral component of membrane; GO:0005886,plasma membrane; GO:0005524,ATP binding; GO:0004675,transmembrane receptor protein serine/threonine kinase activity; GO:0007166,cell surface receptor signaling pathway; GO:0007623,circadian rhythm; GO:0006468,protein phosphorylation	PF07714.17:Protein tyrosine kinase
EVM0002691	TRUE	FALSE	TRUE	FALSE	TRUE	TRUE	K04368 mitogen-activated protein kinase kinase 1 [EC:2.7.12.2] | (RefSeq) mitogen-activated protein kinase kinase 6 isoform X1 (A)	ko04626: Plant-pathogen interaction	mitogen-activated protein kinase kinase 6 isoform X3 [Prunus avium]	RecName: Full=Mitogen-activated protein kinase kinase 6; Short=AtMKK6; Short=MAP kinase kinase 6; EC=2.7.12.2; AltName: Full=Protein Arabidopsis NQK1 homolog;	SubName: Full=Uncharacterized protein {ECO:0000313|EMBL:EMJ03461.1};	Mitogen-activated protein kinase kinase (MAP2K)	GO:0005856,cytoskeleton; GO:0009524,phragmoplast; GO:0005524,ATP binding; GO:0004708,MAP kinase kinase activity; GO:0004674,protein serine/threonine kinase activity; GO:0010311,lateral root formation; GO:0007112,male meiosis cytokinesis; GO:0007346,regulation of mitotic cell cycle; GO:0031098,stress-activated protein kinase signaling cascade	PF00069.25:Protein kinase domain
EVM0002745	TRUE	FALSE	FALSE	FALSE	TRUE	TRUE	K13420 LRR receptor-like serine/threonine-protein kinase FLS2 [EC:2.7.11.1] | (RefSeq) LRR receptor-like serine/threonine-protein kinase FLS2 (A)	ko04016: MAPK signaling pathway - plant; ko04626: Plant-pathogen interaction	probable LRR receptor-like serine/threonine-protein kinase At1g53420 isoform X3 [Prunus persica]	RecName: Full=Probable LRR receptor-like serine/threonine-protein kinase At1g07650; EC=2.7.11.1; Flags: Precursor;	SubName: Full=Uncharacterized protein {ECO:0000313|EMBL:ONI01172.1};	--	GO:0016021,integral component of membrane; GO:0005886,plasma membrane; GO:0005524,ATP binding; GO:0004674,protein serine/threonine kinase activity	PF11721.8:Malectin domain
EVM0002761	TRUE	TRUE	FALSE	FALSE	FALSE	TRUE	K08712 ATP-binding cassette, subfamily G (WHITE), member 2, SNQ2 | (RefSeq) ABC transporter ATP-binding protein/permease PDR18-like (A)	ko02010: ABC transporters	pleiotropic drug resistance protein 1 [Prunus persica]	RecName: Full=Pleiotropic drug resistance protein 1; AltName: Full=NtPDR1;	SubName: Full=Uncharacterized protein {ECO:0000313|EMBL:ONI34252.1};	Pleiotropic drug resistance proteins (PDR1-15), ABC superfamily	GO:0016021,integral component of membrane; GO:0005524,ATP binding; GO:0016887,ATPase activity	PF01061.24:ABC-2 type transporter
EVM0002773	TRUE	TRUE	TRUE	FALSE	TRUE	TRUE	K15095 (+)-neomenthol dehydrogenase [EC:1.1.1.208] | (RefSeq) (+)-neomenthol dehydrogenase-like (A)	ko00902: Monoterpenoid biosynthesis	(+)-neomenthol dehydrogenase-like [Prunus avium]	RecName: Full=Salutaridine reductase {ECO:0000312|EMBL:ABO93462.1}; EC=1.1.1.248;	SubName: Full=Uncharacterized protein {ECO:0000313|EMBL:EMJ10592.1};	Dehydrogenases with different specificities (related to short-chain alcohol dehydrogenases)	GO:0047037,salutaridine reductase (NADPH) activity; GO:0009820,alkaloid metabolic process	PF00106.25:short chain dehydrogenase
EVM0002777	TRUE	FALSE	FALSE	FALSE	FALSE	TRUE	K02988 small subunit ribosomal protein S5 | (RefSeq) uncharacterized protein LOC110758591 (A)	ko03010: Ribosome	uncharacterized protein LOC110758591 [Prunus avium]	RecName: Full=30S ribosomal protein S5, chloroplastic; Flags: Precursor;	SubName: Full=Uncharacterized protein {ECO:0000313|EMBL:EMJ20232.1};	Ribosomal protein S5	GO:0009507,chloroplast; GO:0009570,chloroplast stroma; GO:0009534,chloroplast thylakoid; GO:0009535,chloroplast thylakoid membrane; GO:0016020,membrane; GO:0005763,mitochondrial small ribosomal subunit; GO:0005634,nucleus; GO:0009579,thylakoid; GO:0019843,rRNA binding; GO:0003735,structural constituent of ribosome; GO:0009955,adaxial/abaxial pattern specification; GO:1901259,chloroplast rRNA proc…	PF03719.15:Ribosomal protein S5, C-terminal domain
EVM0002783	FALSE	FALSE	FALSE	TRUE	FALSE	TRUE	K08712 ATP-binding cassette, subfamily G (WHITE), member 2, SNQ2 | (RefSeq) ABC transporter, ATP-binding protein (A)	ko02010: ABC transporters	pleiotropic drug resistance protein 3-like isoform X2 [Prunus avium]	RecName: Full=Pleiotropic drug resistance protein 3; AltName: Full=NtPDR3;	SubName: Full=Uncharacterized protein {ECO:0000313|EMBL:ONI04160.1};	Pleiotropic drug resistance proteins (PDR1-15), ABC superfamily	GO:0016021,integral component of membrane; GO:0005524,ATP binding; GO:0016887,ATPase activity	PF01061.24:ABC-2 type transporter
EVM0002798	TRUE	TRUE	TRUE	TRUE	TRUE	TRUE	K01188 beta-glucosidase [EC:3.2.1.21] | (RefSeq) beta-glucosidase 12-like (A)	ko00460: Cyanoamino acid metabolism; ko00500: Starch and sucrose metabolism; ko00940: Phenylpropanoid biosynthesis	polygalacturonase inhibiting protein [Prunus fruticosa]	RecName: Full=Polygalacturonase inhibitor; AltName: Full=Polygalacturonase-inhibiting protein; Short=PGIG; Flags: Precursor;	SubName: Full=Polygalacturonase inhibiting protein {ECO:0000313|EMBL:ACY41031.1};	--	GO:0048046,apoplast; GO:0005618,cell wall	PF13855.6:Leucine rich repeat
EVM0002800	FALSE	FALSE	TRUE	TRUE	FALSE	TRUE	K22419 Delta4-3-oxosteroid 5beta-reductase [EC:1.3.1.3] | (RefSeq) uncharacterized protein LOC18789508 (A)	--	--	--	--	--	--	--
EVM0002806	FALSE	FALSE	FALSE	FALSE	FALSE	TRUE	--	--	centromere protein V [Prunus avium]	--	SubName: Full=Uncharacterized protein {ECO:0000313|EMBL:EMJ16338.1};	Uncharacterized conserved protein	GO:0016846,carbon-sulfur lyase activity; GO:0008152,metabolic process	PF04828.14:Glutathione-dependent formaldehyde-activating enzyme
EVM0002814	FALSE	FALSE	TRUE	FALSE	FALSE	TRUE	K14493 gibberellin receptor GID1 [EC:3.-.-.-] | (RefSeq) gibberellin receptor GID1C-like (A)	ko04075: Plant hormone signal transduction	probable carboxylesterase 18 [Prunus avium]	RecName: Full=Probable carboxylesterase 18; AltName: Full=AtCXE18; EC=3.1.1.1;	SubName: Full=Uncharacterized protein {ECO:0000313|EMBL:ONI13888.1};	Arylacetamide deacetylase	GO:0052689,carboxylic ester hydrolase activity; GO:0009056,catabolic process; GO:0009860,pollen tube growth	PF07859.13:alpha/beta hydrolase fold
EVM0002817	TRUE	TRUE	TRUE	FALSE	FALSE	TRUE	K08237 hydroquinone glucosyltransferase [EC:2.4.1.218] | (RefSeq) LOW QUALITY PROTEIN: UDP-glycosyltransferase 72B1 (A)	--	UDP-glycosyltransferase 43-like [Prunus avium]	RecName: Full=UDP-glycosyltransferase 43 {ECO:0000303|PubMed:27066037}; Short=PlUGT43 {ECO:0000303|PubMed:27066037}; EC=2.4.1.- {ECO:0000269|PubMed:28207970}; AltName: Full=UDP-glucose:daidzein C-glucosyltransferase {ECO:0000305};	SubName: Full=Uncharacterized protein {ECO:0000313|EMBL:EMJ13048.1};	UDP-glucuronosyl and UDP-glucosyl transferase	GO:0016758,transferase activity, transferring hexosyl groups; GO:0008152,metabolic process	PF00201.18:UDP-glucoronosyl and UDP-glucosyl transferase
EVM0002823	TRUE	FALSE	FALSE	FALSE	FALSE	TRUE	K18213 proteinaceous RNase P [EC:3.1.26.5] | (RefSeq) proteinaceous RNase P 1, chloroplastic/mitochondrial (A)	ko03013: RNA transport	protein RRNAD1 [Prunus avium]	--	SubName: Full=Uncharacterized protein {ECO:0000313|EMBL:ONI12080.1};	rRNA adenine N-6-methyltransferase	--	PF13679.6:Methyltransferase domain
EVM0002826	FALSE	FALSE	FALSE	FALSE	FALSE	TRUE	K19476 vacuolar protein sorting-associated protein IST1 | (RefSeq) hypothetical protein (A)	ko04144: Endocytosis	lysine histidine transporter 1-like [Prunus avium]	RecName: Full=Lysine histidine transporter 1;	SubName: Full=Uncharacterized protein {ECO:0000313|EMBL:EMJ11926.1};	Amino acid transporters	GO:0016021,integral component of membrane; GO:0005886,plasma membrane; GO:0015171,amino acid transmembrane transporter activity; GO:0015293,symporter activity; GO:0043090,amino acid import; GO:0080167,response to karrikin	PF01490.18:Transmembrane amino acid transporter protein
EVM0002828	TRUE	TRUE	FALSE	TRUE	FALSE	TRUE	K20628 expansin | (RefSeq) expansin-A10-like (A)	--	expansin 3 [Prunus salicina]	RecName: Full=Expansin-A1; Short=AtEXPA1; AltName: Full=Alpha-expansin-1; Short=At-EXP1; Short=AtEx1; AltName: Full=Ath-ExpAlpha-1.2; Flags: Precursor;	SubName: Full=Expansin 3 {ECO:0000313|EMBL:AEQ28765.1};	--	GO:0005618,cell wall; GO:0005576,extracellular region; GO:0016020,membrane; GO:0009664,plant-type cell wall organization	PF01357.21:Pollen allergen
EVM0002835	TRUE	TRUE	TRUE	TRUE	FALSE	TRUE	K08150 MFS transporter, SP family, solute carrier family 2 (myo-inositol transporter), member 13 | (RefSeq) inositol transporter 4-like (A)	--	inositol transporter 4-like [Prunus avium]	RecName: Full=Inositol transporter 4; AltName: Full=Myo-inositol-proton symporter INT4; AltName: Full=Protein INOSITOL TRANSPORTER 4;	SubName: Full=Uncharacterized protein {ECO:0000313|EMBL:ONI09773.1};	Predicted transporter (major facilitator superfamily)	GO:0016021,integral component of membrane; GO:0005886,plasma membrane; GO:0005355,glucose transmembrane transporter activity; GO:0005351,carbohydrate:proton symporter activity; GO:0046323,glucose import; GO:0035428,NA	PF00083.24:Sugar (and other) transporter
EVM0002857	FALSE	FALSE	TRUE	FALSE	FALSE	TRUE	K01695 tryptophan synthase alpha chain [EC:4.2.1.20] | (RefSeq) tryptophan synthase alpha chain-like (A)	ko00260: Glycine, serine and threonine metabolism; ko00400: Phenylalanine, tyrosine and tryptophan biosynthesis; ko01230: Biosynthesis of amino acids	tryptophan synthase alpha chain-like [Prunus avium]	RecName: Full=Tryptophan synthase alpha chain; EC=4.2.1.20; AltName: Full=Indole synthase; AltName: Full=Indole-3-glycerol-phosphate lyase; EC=4.1.2.8;	SubName: Full=Uncharacterized protein {ECO:0000313|EMBL:EMJ18524.1};	Tryptophan synthase alpha chain	GO:0005737,cytoplasm; GO:0033984,indole-3-glycerol-phosphate lyase activity; GO:0004834,tryptophan synthase activity; GO:0009851,auxin biosynthetic process	PF00290.20:Tryptophan synthase alpha chain
EVM0002873	TRUE	TRUE	TRUE	TRUE	TRUE	TRUE	K14552 NET1-associated nuclear protein 1 (U3 small nucleolar RNA-associated protein 17) | (RefSeq) WD repeat-containing protein 75 (A)	ko03008: Ribosome biogenesis in eukaryotes	WD repeat-containing protein 75 [Prunus avium]	--	SubName: Full=Uncharacterized protein {ECO:0000313|EMBL:ONI27408.1};	WD40 repeat protein	--	PF00400.32:WD domain, G-beta repeat
EVM0002878	TRUE	TRUE	TRUE	TRUE	FALSE	TRUE	K18826 calmodulin-lysine N-methyltransferase [EC:2.1.1.60] | (RefSeq) calmodulin-lysine N-methyltransferase isoform X1 (A)	ko00310: Lysine degradation	calmodulin-lysine N-methyltransferase isoform X2 [Prunus avium]	--	SubName: Full=Uncharacterized protein {ECO:0000313|EMBL:ONH97093.1};	Uncharacterized conserved protein	--	PF10294.9:Lysine methyltransferase
EVM0002885	TRUE	TRUE	FALSE	TRUE	FALSE	TRUE	K09285 AP2-like factor, ANT lineage | (RefSeq) AP2-like ethylene-responsive transcription factor At1g16060 (A)	--	AP2-like ethylene-responsive transcription factor At1g16060 [Prunus avium]	RecName: Full=AP2-like ethylene-responsive transcription factor At1g16060;	SubName: Full=Uncharacterized protein {ECO:0000313|EMBL:EMJ16803.1};	--	GO:0005634,nucleus; GO:0003677,DNA binding; GO:0003700,DNA-binding transcription factor activity; GO:0000981,DNA-binding transcription factor activity, RNA polymerase II-specific; GO:0009873,ethylene-activated signaling pathway; GO:0007275,multicellular organism development; GO:0010187,negative regulation of seed germination; GO:1901959,positive regulation of cutin biosynthetic process; GO:004572…	PF00847.20:AP2 domain
EVM0002888	FALSE	FALSE	TRUE	FALSE	TRUE	TRUE	K22683 aspartyl protease family protein [EC:3.4.23.-] | (RefSeq) aspartyl protease family protein 2-like (A)	--	aspartyl protease family protein 2-like [Prunus avium]	RecName: Full=Aspartyl protease family protein 2 {ECO:0000305}; EC=3.4.23.- {ECO:0000305}; Flags: Precursor;	SubName: Full=Uncharacterized protein {ECO:0000313|EMBL:ONI23432.1};	Aspartyl protease	GO:0016020,membrane; GO:0009505,plant-type cell wall; GO:0004190,aspartic-type endopeptidase activity; GO:0030163,protein catabolic process; GO:0006508,proteolysis; GO:0080167,response to karrikin	PF14543.6:Xylanase inhibitor N-terminal
EVM0002896	TRUE	TRUE	TRUE	FALSE	TRUE	TRUE	K17964 leucine-rich PPR motif-containing protein, mitochondrial | (RefSeq) pentatricopeptide repeat-containing protein At5g61990, mitochondrial (A)	--	pentatricopeptide repeat-containing protein At2g26790, mitochondrial-like [Prunus avium]	RecName: Full=Pentatricopeptide repeat-containing protein At2g26790, mitochondrial; Flags: Precursor;	SubName: Full=Uncharacterized protein {ECO:0000313|EMBL:ONI11769.1};	FOG: PPR repeat	GO:0043231,intracellular membrane-bounded organelle; GO:0005739,mitochondrion; GO:0004519,endonuclease activity; GO:0003723,RNA binding; GO:0009451,RNA modification	PF13041.6:PPR repeat family
EVM0002903	TRUE	FALSE	FALSE	FALSE	FALSE	TRUE	K02897 large subunit ribosomal protein L25 | (RefSeq) uncharacterized protein LOC18771252 (A)	ko03010: Ribosome	uncharacterized protein LOC18771252 [Prunus persica]	--	SubName: Full=Uncharacterized protein {ECO:0000313|EMBL:ONH96569.1};	--	GO:0005840,ribosome; GO:0008097,5S rRNA binding; GO:0003735,structural constituent of ribosome; GO:0006412,translation	PF14693.6:Ribosomal protein TL5, C-terminal domain
EVM0002942	TRUE	TRUE	TRUE	TRUE	TRUE	TRUE	--	--	uncharacterized protein LOC110750852 [Prunus avium]	--	SubName: Full=Uncharacterized protein {ECO:0000313|EMBL:EMJ27287.1};	--	--	--
EVM0002943	TRUE	FALSE	TRUE	FALSE	FALSE	TRUE	--	--	uncharacterized protein LOC110756261 [Prunus avium]	--	SubName: Full=Uncharacterized protein {ECO:0000313|EMBL:ONI16353.1};	--	--	--
EVM0002969	FALSE	FALSE	FALSE	FALSE	TRUE	TRUE	K03511 DNA polymerase kappa [EC:2.7.7.7] | (RefSeq) DNA polymerase kappa (A)	--	hypothetical protein PRUPE_8G164600 [Prunus persica]	RecName: Full=Synaptotagmin-1; AltName: Full=NTMC2T1.1; AltName: Full=Synaptotagmin A;	SubName: Full=Uncharacterized protein {ECO:0000313|EMBL:ONH92236.1};	Ca2+-dependent lipid-binding protein CLB1/vesicle protein vp115/Granuphilin A, contains C2 domain	GO:0010008,endosome membrane; GO:0016021,integral component of membrane; GO:0005886,plasma membrane; GO:0008289,lipid binding; GO:0046872,metal ion binding; GO:0006897,endocytosis; GO:0006869,lipid transport; GO:0016032,viral process	PF00168.30:C2 domain
EVM0002982	TRUE	TRUE	FALSE	FALSE	FALSE	TRUE	K20606 mitogen-activated protein kinase kinase kinase ANP1 [EC:2.7.11.25] | (RefSeq) receptor-like serine/threonine-protein kinase SD1-7 isoform X1 (A)	ko04016: MAPK signaling pathway - plant	G-type lectin S-receptor-like serine/threonine-protein kinase At4g27290 isoform X1 [Prunus avium]	RecName: Full=G-type lectin S-receptor-like serine/threonine-protein kinase At4g27290; EC=2.7.11.1; Flags: Precursor;	SubName: Full=Uncharacterized protein {ECO:0000313|EMBL:EMJ13696.1};	--	GO:0005886,plasma membrane; GO:0005524,ATP binding; GO:0005516,calmodulin binding; GO:0030246,carbohydrate binding; GO:0004674,protein serine/threonine kinase activity; GO:0006468,protein phosphorylation; GO:0048544,recognition of pollen	PF07714.17:Protein tyrosine kinase
EVM0002988	FALSE	FALSE	FALSE	FALSE	FALSE	TRUE	K19861 benzyl alcohol O-benzoyltransferase [EC:2.3.1.196 2.3.1.232] | (RefSeq) benzyl alcohol O-benzoyltransferase (A)	--	methanol O-anthraniloyltransferase [Prunus persica]	RecName: Full=Methanol O-anthraniloyltransferase; EC=2.3.1.232; AltName: Full=Anthraniloyl-CoA:methanol acyltransferase; AltName: Full=Benzyl alcohol O-benzoyltransferase; EC=2.3.1.196;	SubName: Full=Uncharacterized protein {ECO:0000313|EMBL:ONI05663.1};	--	GO:0016747,transferase activity, transferring acyl groups other than amino-acyl groups	PF02458.15:Transferase family
EVM0002992	FALSE	FALSE	TRUE	TRUE	FALSE	TRUE	K16040 trans-resveratrol di-O-methyltransferase [EC:2.1.1.240] | (RefSeq) probable O-methyltransferase 3 (A)	ko00945: Stilbenoid, diarylheptanoid and gingerol biosynthesis	probable O-methyltransferase 3 [Prunus avium]	RecName: Full=Probable O-methyltransferase 3 {ECO:0000303|PubMed:18223037}; Short=HlOMT3 {ECO:0000303|PubMed:18223037}; EC=2.1.1.- {ECO:0000305};	SubName: Full=Uncharacterized protein {ECO:0000313|EMBL:ONI16746.1};	Hydroxyindole-O-methyltransferase and related SAM-dependent methyltransferases	GO:0008171,O-methyltransferase activity; GO:0046983,protein dimerization activity	PF00891.18:O-methyltransferase domain
EVM0003020	FALSE	TRUE	FALSE	FALSE	FALSE	TRUE	--	--	cysteine-rich receptor-like protein kinase 29 [Prunus avium]	RecName: Full=Cysteine-rich receptor-like protein kinase 29; Short=Cysteine-rich RLK29; EC=2.7.11.-; Flags: Precursor;	SubName: Full=Uncharacterized protein {ECO:0000313|EMBL:EMJ14436.1};	--	GO:0016021,integral component of membrane; GO:0005886,plasma membrane; GO:0005773,vacuole; GO:0005524,ATP binding; GO:0004674,protein serine/threonine kinase activity; GO:0006468,protein phosphorylation; GO:0009737,response to abscisic acid	PF01657.17:Salt stress response/antifungal
EVM0003022	TRUE	TRUE	TRUE	FALSE	FALSE	TRUE	--	--	nucleolin-like [Prunus avium]	RecName: Full=B-box zinc finger protein 32 {ECO:0000303|PubMed:19920209}; AltName: Full=EIP6, EMF1-INTERACTING PROTEIN 6;	SubName: Full=Uncharacterized protein {ECO:0000313|EMBL:ONI12938.1};	--	GO:0005737,cytoplasm; GO:0005634,nucleus; GO:0003700,DNA-binding transcription factor activity; GO:0008270,zinc ion binding; GO:0009785,blue light signaling pathway; GO:0045892,negative regulation of transcription, DNA-templated; GO:0009640,photomorphogenesis; GO:0010017,red or far-red light signaling pathway; GO:0009909,regulation of flower development; GO:0006355,regulation of transcription, DN…	PF00643.24:B-box zinc finger
EVM0003112	FALSE	TRUE	FALSE	FALSE	FALSE	TRUE	K02639 ferredoxin | (RefSeq) ferredoxin, root R-B1 (A)	ko00195: Photosynthesis	ferredoxin, root R-B1 [Prunus persica]	RecName: Full=Ferredoxin-3, chloroplastic; AltName: Full=Ferredoxin III; Short=Fd III; Flags: Precursor;	RecName: Full=Ferredoxin {ECO:0000256|RuleBase:RU364001};	--	GO:0009507,chloroplast; GO:0009570,chloroplast stroma; GO:0009578,etioplast stroma; GO:0051537,2 iron, 2 sulfur cluster binding; GO:0009055,electron transfer activity; GO:0046872,metal ion binding; GO:0022900,electron transport chain	PF00111.27:2Fe-2S iron-sulfur cluster binding domain
EVM0003120	FALSE	TRUE	FALSE	FALSE	FALSE	TRUE	K15095 (+)-neomenthol dehydrogenase [EC:1.1.1.208] | (RefSeq) uncharacterized protein LOC110759311 (A)	ko00902: Monoterpenoid biosynthesis	uncharacterized protein LOC110759314 [Prunus avium]	RecName: Full=(+)-neomenthol dehydrogenase {ECO:0000303|PubMed:18599651}; EC=1.1.1.- {ECO:0000269|PubMed:21169366}; EC=1.1.1.208 {ECO:0000269|PubMed:18599651}; AltName: Full=Menthone:neomenthol reductase; AltName: Full=Short-chain dehydrogenase/reductase 1; Short=AtSDR1;	SubName: Full=Uncharacterized protein {ECO:0000313|EMBL:ONI22962.1};	Dehydrogenases with different specificities (related to short-chain alcohol dehydrogenases)	GO:0005737,cytoplasm; GO:0047501,(+)-neomenthol dehydrogenase activity; GO:0006952,defense response	PF00106.25:short chain dehydrogenase
EVM0003123	FALSE	FALSE	TRUE	FALSE	FALSE	TRUE	K20623 typhasterol/6-deoxotyphasterol 2alpha-hydroxylase | (RefSeq) cytochrome P450 71A1-like (A)	ko00905: Brassinosteroid biosynthesis	flavonoid 3'-monooxygenase-like [Prunus avium]	RecName: Full=Cytochrome P450 98A2; EC=1.14.-.-;	SubName: Full=Uncharacterized protein {ECO:0000313|EMBL:ONH97572.1};	Cytochrome P450 CYP2 subfamily	GO:0016021,integral component of membrane; GO:0016020,membrane; GO:0020037,heme binding; GO:0005506,iron ion binding; GO:0016709,oxidoreductase activity, acting on paired donors, with incorporation or reduction of molecular oxygen, NAD(P)H as one donor, and incorporation of one atom of oxygen; GO:0009809,lignin biosynthetic process	PF00067.22:Cytochrome P450
EVM0003124	FALSE	TRUE	FALSE	FALSE	FALSE	TRUE	K13379 reversibly glycosylated polypeptide / UDP-arabinopyranose mutase [EC:2.4.1.- 5.4.99.30] | (RefSeq) alpha-1,4-glucan-protein synthase [UDP-forming] 2 (A)	ko00520: Amino sugar and nucleotide sugar metabolism	alpha-1,4-glucan-protein synthase [UDP-forming]	RecName: Full=Probable UDP-arabinopyranose mutase 1 {ECO:0000305}; EC=5.4.99.30 {ECO:0000250|UniProtKB:Q8H8T0}; AltName: Full=Reversibly glycosylated polypeptide 1 {ECO:0000303|PubMed:9207152}; Short=RGP1 {ECO:0000303|PubMed:9207152}; AltName: Full=UDP-L-arabinose mutase 1 {ECO:0000305}; AltName: Full=UDP-glucose:protein transglucosylase {ECO:0000305}; Short=UPTG {ECO:0000305};	SubName: Full=Uncharacterized protein {ECO:0000313|EMBL:EMJ10478.1};	--	GO:0005618,cell wall; GO:0005576,extracellular region; GO:0005794,Golgi apparatus; GO:0009506,plasmodesma; GO:0052691,UDP-arabinopyranose mutase activity; GO:0071555,cell wall organization; GO:0030244,cellulose biosynthetic process; GO:0071669,plant-type cell wall organization or biogenesis; GO:0006486,protein glycosylation	PF03214.13:Reversibly glycosylated polypeptide
EVM0003132	FALSE	FALSE	TRUE	FALSE	FALSE	TRUE	K07025 putative hydrolase of the HAD superfamily | (RefSeq) uncharacterized protein LOC110762042 (A)	--	uncharacterized protein LOC110762042 [Prunus avium]	--	SubName: Full=Uncharacterized protein {ECO:0000313|EMBL:EMJ28682.1};	Haloacid dehalogenase-like hydrolase	GO:0016787,hydrolase activity; GO:0008152,metabolic process	PF13419.6:Haloacid dehalogenase-like hydrolase
EVM0003159	FALSE	TRUE	FALSE	FALSE	TRUE	TRUE	K21693 protopine 6-monooxygenase [EC:1.14.14.98] | (RefSeq) protopine 6-monooxygenase (A)	ko00950: Isoquinoline alkaloid biosynthesis	cytochrome P450 CYP82D47-like [Prunus avium]	RecName: Full=Cytochrome P450 82A3; EC=1.14.-.-; AltName: Full=Cytochrome P450 CP6;	SubName: Full=Uncharacterized protein {ECO:0000313|EMBL:EMJ17464.1};	Cytochrome P450 CYP2 subfamily	GO:0016020,membrane; GO:0020037,heme binding; GO:0005506,iron ion binding; GO:0016709,oxidoreductase activity, acting on paired donors, with incorporation or reduction of molecular oxygen, NAD(P)H as one donor, and incorporation of one atom of oxygen; GO:0044550,secondary metabolite biosynthetic process	PF00067.22:Cytochrome P450
EVM0003168	TRUE	TRUE	TRUE	FALSE	FALSE	TRUE	K02437 glycine cleavage system H protein | (RefSeq) glycine cleavage system H protein 2, mitochondrial-like (A)	ko00260: Glycine, serine and threonine metabolism; ko00630: Glyoxylate and dicarboxylate metabolism; ko01200: Carbon metabolism	hypothetical protein PRUPE_3G186700 [Prunus persica]	RecName: Full=Glycine cleavage system H protein 2, mitochondrial; Flags: Precursor;	RecName: Full=Glycine cleavage system H protein {ECO:0000256|RuleBase:RU364055};	Glycine cleavage system H protein (lipoate-binding)	GO:0005960,glycine cleavage complex; GO:0005739,mitochondrion; GO:0005524,ATP binding; GO:0019464,glycine decarboxylation via glycine cleavage system	PF01597.19:Glycine cleavage H-protein
EVM0003171	TRUE	TRUE	TRUE	FALSE	FALSE	TRUE	--	--	uncharacterized protein LOC18769201 [Prunus persica]	--	SubName: Full=Uncharacterized protein {ECO:0000313|EMBL:EMJ05917.1};	--	GO:0016021,integral component of membrane; GO:0005886,plasma membrane; GO:0022904,respiratory electron transport chain	PF13301.6:Protein of unknown function (DUF4079)
EVM0003184	TRUE	TRUE	TRUE	FALSE	TRUE	TRUE	K22379 E3 ubiquitin-protein ligase RNFT1 [EC:2.3.2.27] | (RefSeq) RING finger and transmembrane domain-containing protein 2-like isoform X1 (A)	--	PREDICTED: E3 ubiquitin-protein ligase RNF8-B [Prunus mume]	RecName: Full=E3 ubiquitin-protein ligase AIRP2 {ECO:0000305}; EC=2.3.2.27 {ECO:0000269|PubMed:21969385}; AltName: Full=Protein ABA INSENSITIVE RING PROTEIN 2 {ECO:0000303|PubMed:21969385}; Short=AtAIRP2 {ECO:0000303|PubMed:21969385}; AltName: Full=RING-type E3 ubiquitin transferase AIRP2 {ECO:0000305};	SubName: Full=Uncharacterized protein {ECO:0000313|EMBL:EMJ06999.1};	Predicted E3 ubiquitin ligase	GO:0005829,cytosol; GO:0061630,ubiquitin protein ligase activity; GO:0009737,response to abscisic acid; GO:0009651,response to salt stress; GO:0006511,ubiquitin-dependent protein catabolic process	PF13920.6:Zinc finger, C3HC4 type (RING finger)
EVM0003207	TRUE	TRUE	TRUE	FALSE	FALSE	TRUE	K15285 solute carrier family 35, member E3 | (RefSeq) nucleotide/sugar transporter family protein (A)	--	PREDICTED: probable sugar phosphate/phosphate translocator At5g04160 [Prunus mume]	RecName: Full=Probable sugar phosphate/phosphate translocator At3g10290;	SubName: Full=Uncharacterized protein {ECO:0000313|EMBL:ONH95147.1};	Glucose-6-phosphate/phosphate and phosphoenolpyruvate/phosphate antiporter	GO:0016021,integral component of membrane; GO:0008643,carbohydrate transport	PF03151.16:Triose-phosphate Transporter family
EVM0003216	FALSE	FALSE	TRUE	FALSE	TRUE	TRUE	K01179 endoglucanase [EC:3.2.1.4] | (RefSeq) endoglucanase 17-like (A)	ko00500: Starch and sucrose metabolism	endoglucanase CX [Prunus avium]	RecName: Full=Endoglucanase 1; EC=3.2.1.4; AltName: Full=Abscission cellulase 1; AltName: Full=Endo-1,4-beta-glucanase 1; Flags: Precursor;	RecName: Full=Endoglucanase {ECO:0000256|RuleBase:RU361166}; EC=3.2.1.4 {ECO:0000256|RuleBase:RU361166};	--	GO:0008810,cellulase activity; GO:0030245,cellulose catabolic process; GO:0009835,fruit ripening	PF00759.19:Glycosyl hydrolase family 9
EVM0003218	FALSE	TRUE	TRUE	FALSE	FALSE	TRUE	K05907 adenylyl-sulfate reductase (glutathione) [EC:1.8.4.9] | (RefSeq) 5'-adenylylsulfate reductase 3, chloroplastic (A)	ko00920: Sulfur metabolism	PREDICTED: 5'-adenylylsulfate reductase 1, chloroplastic-like [Prunus mume]	--	SubName: Full=Uncharacterized protein {ECO:0000313|EMBL:ONI18440.1};	--	--	--
EVM0003226	TRUE	TRUE	TRUE	FALSE	FALSE	TRUE	K01803 triosephosphate isomerase (TIM) [EC:5.3.1.1] | (RefSeq) triosephosphate isomerase, cytosolic (A)	ko00010: Glycolysis / Gluconeogenesis; ko00051: Fructose and mannose metabolism; ko00562: Inositol phosphate metabolism; ko00710: Carbon fixation in photosynthetic organisms; ko01200: Carbon metabolism; ko01230: Biosynthesis of amino acids	PREDICTED: elicitor-responsive protein 3-like [Prunus mume]	RecName: Full=Elicitor-responsive protein 3; Short=OsERG3 {ECO:0000303|PubMed:23456295}; AltName: Full=16 kDa phloem protein; AltName: Full=RPP16;	SubName: Full=Uncharacterized protein {ECO:0000313|EMBL:EMJ19751.1};	Predicted Ca2+-dependent phospholipid-binding protein	GO:0005737,cytoplasm; GO:0006952,defense response	PF00168.30:C2 domain
EVM0003229	TRUE	FALSE	TRUE	TRUE	TRUE	TRUE	--	--	uncharacterized protein LOC110766817 [Prunus avium]	--	SubName: Full=Uncharacterized protein {ECO:0000313|EMBL:EMJ12949.1};	--	--	PF04720.12:PDDEXK-like family of unknown function
EVM0003233	TRUE	FALSE	FALSE	FALSE	FALSE	TRUE	K03549 KUP system potassium uptake protein | (RefSeq) potassium transporter 8-like (A)	--	potassium transporter 8-like [Prunus avium]	RecName: Full=Potassium transporter 8; Short=AtHAK8; Short=AtPOT8;	RecName: Full=Potassium transporter {ECO:0000256|RuleBase:RU321113};	--	GO:0016021,integral component of membrane; GO:0005886,plasma membrane; GO:0015079,potassium ion transmembrane transporter activity	PF02705.16:K+ potassium transporter
EVM0003239	TRUE	FALSE	FALSE	FALSE	FALSE	TRUE	K20888 xyloglucan galactosyltransferase MUR3 [EC:2.4.1.-] | (RefSeq) probable xyloglucan galactosyltransferase GT17 (A)	--	probable xyloglucan galactosyltransferase GT17 [Prunus persica]	RecName: Full=Probable xyloglucan galactosyltransferase GT17 {ECO:0000305}; EC=2.4.1.- {ECO:0000305}; AltName: Full=Glycosyltransferase 17 {ECO:0000303|PubMed:15020758}; Short=AtGT17 {ECO:0000303|PubMed:15020758};	SubName: Full=Uncharacterized protein {ECO:0000313|EMBL:EMJ06318.1};	Acetylglucosaminyltransferase EXT1/exostosin 1	GO:0000139,Golgi membrane; GO:0016021,integral component of membrane; GO:0016757,transferase activity, transferring glycosyl groups; GO:0006486,protein glycosylation	PF03016.15:Exostosin family
EVM0003252	TRUE	FALSE	TRUE	FALSE	FALSE	TRUE	--	--	zinc finger CCCH domain-containing protein 62-like isoform X2 [Prunus avium]	RecName: Full=Zinc finger CCCH domain-containing protein 62; Short=OsC3H62;	SubName: Full=Uncharacterized protein {ECO:0000313|EMBL:EMJ17369.1};	--	GO:0003677,DNA binding; GO:0046872,metal ion binding	PF02037.27:SAP domain
EVM0003258	FALSE	TRUE	FALSE	FALSE	FALSE	TRUE	K09419 heat shock transcription factor, other eukaryote | (RefSeq) heat stress transcription factor B-3 (A)	--	heat stress transcription factor B-3 [Prunus avium]	RecName: Full=Heat stress transcription factor B-3; Short=AtHsfB3; AltName: Full=AtHsf-05;	SubName: Full=Uncharacterized protein {ECO:0000313|EMBL:ONH95204.1};	Heat shock transcription factor	GO:0005737,cytoplasm; GO:0005634,nucleus; GO:0003700,DNA-binding transcription factor activity; GO:0043565,sequence-specific DNA binding; GO:0046686,response to cadmium ion; GO:0006351,transcription, DNA-templated	PF00447.17:HSF-type DNA-binding
EVM0003271	FALSE	TRUE	FALSE	FALSE	FALSE	TRUE	K15333 tRNA guanosine-2'-O-methyltransferase [EC:2.1.1.34] | (RefSeq) uncharacterized LOC105043884 (A)	--	subtilisin-like protease SBT2.4 [Prunus avium]	RecName: Full=Subtilisin-like protease SBT2.4 {ECO:0000303|PubMed:16193095}; EC=3.4.21.- {ECO:0000305}; AltName: Full=Protein ABNORMAL LEAF SHAPE 1 {ECO:0000303|PubMed:11731449}; AltName: Full=Subtilase subfamily 2 member 4 {ECO:0000303|PubMed:16193095}; Short=AtSBT2.4 {ECO:0000303|PubMed:16193095}; Flags: Precursor;	SubName: Full=Uncharacterized protein {ECO:0000313|EMBL:ONI09875.1};	--	GO:0005576,extracellular region; GO:0004252,serine-type endopeptidase activity; GO:0042335,cuticle development	PF00082.22:Subtilase family
EVM0003281	TRUE	TRUE	FALSE	FALSE	FALSE	TRUE	K11717 cysteine desulfurase / selenocysteine lyase [EC:2.8.1.7 4.4.1.16] | (RefSeq) hypothetical protein (A)	ko00450: Selenocompound metabolism	uncharacterized protein LOC110770061 [Prunus avium]	--	SubName: Full=Uncharacterized protein {ECO:0000313|EMBL:ONI14419.1};	Uncharacterized conserved protein with similarity to predicted ATPase of the PP-loop superfamily	GO:0003824,catalytic activity	PF00266.19:Aminotransferase class-V
EVM0003305	TRUE	TRUE	TRUE	FALSE	TRUE	TRUE	--	--	light-inducible protein CPRF2 [Prunus avium]	RecName: Full=Light-inducible protein CPRF2; AltName: Full=Common plant regulatory factor 2; Short=CPRF-2;	SubName: Full=Uncharacterized protein {ECO:0000313|EMBL:EMJ06376.1};	--	GO:0005634,nucleus; GO:0003677,DNA binding; GO:0003700,DNA-binding transcription factor activity; GO:0006351,transcription, DNA-templated	PF12498.8:Basic leucine-zipper C terminal
EVM0003312	FALSE	FALSE	TRUE	FALSE	FALSE	TRUE	K00430 peroxidase [EC:1.11.1.7] | (RefSeq) peroxidase 6-like (A)	ko00940: Phenylpropanoid biosynthesis	peroxidase 6-like [Prunus avium]	RecName: Full=Peroxidase 41; Short=Atperox P41; EC=1.11.1.7; Flags: Precursor;	RecName: Full=Peroxidase {ECO:0000256|RuleBase:RU362060, ECO:0000256|SAAS:SAAS00709852}; EC=1.11.1.7 {ECO:0000256|RuleBase:RU362060, ECO:0000256|SAAS:SAAS00709852};	--	GO:0005576,extracellular region; GO:0020037,heme binding; GO:0046872,metal ion binding; GO:0004601,peroxidase activity; GO:0042744,hydrogen peroxide catabolic process; GO:0006979,response to oxidative stress	PF00141.23:Peroxidase
EVM0003318	TRUE	FALSE	TRUE	TRUE	FALSE	TRUE	--	--	protein GLUTAMINE DUMPER 2 [Prunus avium]	RecName: Full=Protein GLUTAMINE DUMPER 3; AltName: Full=Protein LESS SUSCEPTIBLE TO BSCTV 1; Short=Protein LBS1;	SubName: Full=Uncharacterized protein {ECO:0000313|EMBL:EMJ27129.1};	--	GO:0016021,integral component of membrane; GO:0006865,amino acid transport; GO:0019048,modulation by virus of host morphology or physiology; GO:0080143,regulation of amino acid export; GO:0009615,response to virus; GO:0032940,secretion by cell	--
EVM0003334	TRUE	TRUE	TRUE	TRUE	FALSE	TRUE	K20628 expansin | (RefSeq) expansin-A10-like (A)	--	expansin-A11 [Prunus avium]	RecName: Full=Expansin-A11; Short=AtEXPA11; AltName: Full=Alpha-expansin-11; Short=At-EXP11; Short=AtEx11; AltName: Full=Ath-ExpAlpha-1.14; Flags: Precursor;	SubName: Full=Uncharacterized protein {ECO:0000313|EMBL:EMJ24880.1};	--	GO:0005618,cell wall; GO:0005576,extracellular region; GO:0016020,membrane; GO:0009664,plant-type cell wall organization	PF01357.21:Pollen allergen
EVM0003345	FALSE	FALSE	TRUE	FALSE	FALSE	TRUE	K01738 cysteine synthase A [EC:2.5.1.47] | (RefSeq) cysteine synthase (A)	ko00270: Cysteine and methionine metabolism; ko00920: Sulfur metabolism; ko01200: Carbon metabolism; ko01230: Biosynthesis of amino acids	probable S-sulfocysteine synthase, chloroplastic [Prunus avium]	RecName: Full=Probable S-sulfocysteine synthase, chloroplastic; EC=2.5.1.47; AltName: Full=Beta-substituted Ala synthase 5;1; Short=ARAth-Bsas5;1; AltName: Full=CS26; AltName: Full=O-acetylserine sulfhydrylase; Flags: Precursor;	RecName: Full=Cysteine synthase {ECO:0000256|RuleBase:RU003985}; EC=2.5.1.47 {ECO:0000256|RuleBase:RU003985};	Cystathionine beta-synthase and related enzymes	GO:0009507,chloroplast; GO:0009543,chloroplast thylakoid lumen; GO:0031977,thylakoid lumen; GO:0004124,cysteine synthase activity; GO:0030170,pyridoxal phosphate binding; GO:0016740,transferase activity; GO:0006535,cysteine biosynthetic process from serine; GO:0015979,photosynthesis; GO:0009643,photosynthetic acclimation; GO:0010310,regulation of hydrogen peroxide metabolic process; GO:0090322,re…	PF00291.25:Pyridoxal-phosphate dependent enzyme
EVM0003347	FALSE	TRUE	TRUE	FALSE	FALSE	TRUE	K00764 amidophosphoribosyltransferase [EC:2.4.2.14] | (RefSeq) amidophosphoribosyltransferase, chloroplastic (A)	ko00230: Purine metabolism; ko00250: Alanine, aspartate and glutamate metabolism	amidophosphoribosyltransferase, chloroplastic [Prunus avium]	RecName: Full=Amidophosphoribosyltransferase 2, chloroplastic; Short=AtATase2; Short=AtPURF2; Short=PRPP2; EC=2.4.2.14; AltName: Full=Glutamine phosphoribosylpyrophosphate amidotransferase 2; Short=AtGPRAT2; AltName: Full=Protein CHLOROPLAST IMPORT APPARATUS 1; AltName: Full=Protein DIFFERENTIAL DEVELOPMENT OF VASCULAR ASSOCIATED CELLS; Flags: Precursor;	RecName: Full=Amidophosphoribosyltransferase {ECO:0000256|PIRNR:PIRNR000485}; Short=ATase {ECO:0000256|PIRNR:PIRNR000485}; EC=2.4.2.14 {ECO:0000256|PIRNR:PIRNR000485}; AltName: Full=Glutamine phosphoribosylpyrophosphate amidotransferase {ECO:0000256|PIRNR:PIRNR000485};	Glutamine phosphoribosylpyrophosphate amidotransferase	GO:0009507,chloroplast; GO:0009570,chloroplast stroma; GO:0009532,plastid stroma; GO:0004044,amidophosphoribosyltransferase activity; GO:0051536,iron-sulfur cluster binding; GO:0046872,metal ion binding; GO:0006189,'de novo' IMP biosynthetic process; GO:0009658,chloroplast organization; GO:0006541,glutamine metabolic process; GO:0009116,nucleoside metabolic process; GO:0009113,purine nucleobase b…	PF13537.6:Glutamine amidotransferase domain
EVM0003353	TRUE	FALSE	TRUE	FALSE	TRUE	TRUE	K03029 26S proteasome regulatory subunit N10 | (RefSeq) 26S proteasome non-ATPase regulatory subunit 4 homolog (A)	ko03050: Proteasome	PREDICTED: uncharacterized protein LOC107420703 [Ziziphus jujuba]	RecName: Full=Nitrate regulatory gene2 protein {ECO:0000303|PubMed:26744214}; Short=NRG2 protein {ECO:0000303|PubMed:26744214};	SubName: Full=Uncharacterized protein {ECO:0000313|EMBL:EMJ26390.1};	--	GO:0005634,nucleus; GO:0071249,cellular response to nitrate; GO:0015706,nitrate transport; GO:0071705,nitrogen compound transport; GO:0006355,regulation of transcription, DNA-templated; GO:0010167,response to nitrate; GO:1901698,response to nitrogen compound; GO:0006351,transcription, DNA-templated	PF04782.12:Protein of unknown function (DUF632)
EVM0003387	TRUE	TRUE	TRUE	FALSE	FALSE	TRUE	K05894 12-oxophytodienoic acid reductase [EC:1.3.1.42] | (RefSeq) 12-oxophytodienoate reductase 3 (A)	ko00592: alpha-Linolenic acid metabolism	12-oxophytodienoate reductase 3 [Prunus avium]	RecName: Full=12-oxophytodienoate reductase 3; EC=1.3.1.42; AltName: Full=12-oxophytodienoate-10,11-reductase 3; Short=OPDA-reductase 3; AltName: Full=LeOPR3;	SubName: Full=Uncharacterized protein {ECO:0000313|EMBL:EMJ05582.1};	NADH:flavin oxidoreductase/12-oxophytodienoate reductase	GO:0005622,intracellular; GO:0005777,peroxisome; GO:0016629,12-oxophytodienoate reductase activity; GO:0010181,FMN binding; GO:0042802,identical protein binding; GO:0009695,jasmonic acid biosynthetic process; GO:0055114,oxidation-reduction process; GO:0031408,oxylipin biosynthetic process	PF00724.20:NADH:flavin oxidoreductase / NADH oxidase family
EVM0003413	TRUE	FALSE	TRUE	TRUE	FALSE	TRUE	K21888 glutathione dehydrogenase/transferase [EC:1.8.5.1 2.5.1.18] | (RefSeq) glutathione S-transferase DHAR2-like (A)	ko00053: Ascorbate and aldarate metabolism; ko00480: Glutathione metabolism	glutathione S-transferase DHAR2-like [Prunus avium]	RecName: Full=Glutathione S-transferase DHAR2; EC=2.5.1.18 {ECO:0000269|PubMed:12077129}; AltName: Full=Chloride intracellular channel homolog 2; Short=CLIC homolog 2; AltName: Full=Glutathione-dependent dehydroascorbate reductase 2 {ECO:0000303|PubMed:12077129}; Short=AtDHAR2 {ECO:0000303|PubMed:12077129}; Short=CytDHAR; Short=GSH-dependent dehydroascorbate reductase 2; EC=1.8.5.1 {ECO:0000269|P…	SubName: Full=Dehydroascorbate reductase 2 {ECO:0000313|EMBL:APO15266.1};	Intracellular Cl- channel CLIC, contains GST domain	GO:0005829,cytosol; GO:0005886,plasma membrane; GO:0043295,glutathione binding; GO:0045174,glutathione dehydrogenase (ascorbate) activity; GO:0004364,glutathione transferase activity; GO:0006749,glutathione metabolic process; GO:0080151,positive regulation of salicylic acid mediated signaling pathway; GO:0010731,protein glutathionylation	PF13417.6:Glutathione S-transferase, N-terminal domain
EVM0003429	TRUE	FALSE	TRUE	FALSE	TRUE	TRUE	K12135 zinc finger protein CONSTANS | (RefSeq) CONST-BR-1; zinc finger protein CONSTANS (A)	ko04712: Circadian rhythm - plant	B-box zinc finger protein 20 [Prunus avium]	RecName: Full=B-box zinc finger protein 21 {ECO:0000303|PubMed:19920209}; Short=AtBBX21; AltName: Full=Protein LONG HYPOCOTYL UNDER SHADE {ECO:0000303|PubMed:21070414}; AltName: Full=Protein SALT TOLERANCE HOMOLOG 2;	SubName: Full=Uncharacterized protein {ECO:0000313|EMBL:ONI32522.1};	--	GO:0005634,nucleus; GO:0003700,DNA-binding transcription factor activity; GO:0043565,sequence-specific DNA binding; GO:0000989,NA; GO:0008270,zinc ion binding; GO:0009640,photomorphogenesis; GO:0006355,regulation of transcription, DNA-templated; GO:0009641,shade avoidance; GO:0006351,transcription, DNA-templated	PF00643.24:B-box zinc finger
EVM0003436	TRUE	TRUE	FALSE	TRUE	FALSE	TRUE	K00006 glycerol-3-phosphate dehydrogenase (NAD+) [EC:1.1.1.8] | (RefSeq) glycerol-3-phosphate dehydrogenase [NAD(+)] GPDHC1, cytosolic (A)	ko00564: Glycerophospholipid metabolism	glycerol-3-phosphate dehydrogenase [NAD(+)]	RecName: Full=Glycerol-3-phosphate dehydrogenase [NAD(+)] GPDHC1, cytosolic; EC=1.1.1.8;	RecName: Full=Glycerol-3-phosphate dehydrogenase [NAD(+)] {ECO:0000256|RuleBase:RU361243}; EC=1.1.1.8 {ECO:0000256|RuleBase:RU361243};	Glycerol-3-phosphate dehydrogenase/dihydroxyacetone 3-phosphate reductase	GO:0005829,cytosol; GO:0009331,glycerol-3-phosphate dehydrogenase complex; GO:0004367,glycerol-3-phosphate dehydrogenase [NAD+] activity; GO:0051287,NAD binding; GO:0005975,carbohydrate metabolic process; GO:0046168,glycerol-3-phosphate catabolic process	PF07479.14:NAD-dependent glycerol-3-phosphate dehydrogenase C-terminus
EVM0003458	TRUE	FALSE	TRUE	FALSE	FALSE	TRUE	--	--	--	--	--	--	--	--
EVM0003473	TRUE	FALSE	FALSE	FALSE	FALSE	TRUE	K00799 glutathione S-transferase [EC:2.5.1.18] | (RefSeq) probable glutathione S-transferase (A)	ko00480: Glutathione metabolism	probable glutathione S-transferase [Prunus avium]	RecName: Full=Glutathione transferase GST 23; EC=2.5.1.18; AltName: Full=Glutathione transferase GST 36;	SubName: Full=Uncharacterized protein {ECO:0000313|EMBL:EMJ27700.1};	Glutathione S-transferase	GO:0004364,glutathione transferase activity; GO:0006952,defense response	PF02798.20:Glutathione S-transferase, N-terminal domain
EVM0003498	FALSE	TRUE	TRUE	FALSE	FALSE	TRUE	--	--	PREDICTED: uncharacterized protein At4g00950 [Prunus mume]	RecName: Full=Uncharacterized protein At4g00950;	SubName: Full=Uncharacterized protein {ECO:0000313|EMBL:ONI23473.1};	--	GO:0003700,DNA-binding transcription factor activity; GO:0009793,embryo development ending in seed dormancy; GO:0006355,regulation of transcription, DNA-templated	PF05097.12:Protein of unknown function (DUF688)
EVM0003531	TRUE	FALSE	TRUE	TRUE	FALSE	TRUE	--	--	BTB/POZ domain-containing protein At5g60050 isoform X1 [Prunus persica]	RecName: Full=BTB/POZ domain-containing protein At5g60050;	SubName: Full=Uncharacterized protein {ECO:0000313|EMBL:ONI00448.1};	--	GO:0016567,protein ubiquitination	PF00651.31:BTB/POZ domain
EVM0003556	TRUE	FALSE	TRUE	FALSE	FALSE	TRUE	K14175 (3S,6E)-nerolidol synthase [EC:4.2.3.48] | (RefSeq) (3S,6E)-nerolidol synthase 1-like (A)	ko00909: Sesquiterpenoid and triterpenoid biosynthesis	terpene synthase [Prunus cerasoides var. campanulata]	RecName: Full=(3S,6E)-nerolidol synthase 2, chloroplastic/mitochondrial; Short=FaNES2; EC=4.2.3.48; Flags: Precursor;	SubName: Full=Terpene synthase {ECO:0000313|EMBL:AIC76501.1};	--	GO:0009507,chloroplast; GO:0005739,mitochondrion; GO:0000287,magnesium ion binding; GO:0010333,terpene synthase activity; GO:0016114,terpenoid biosynthetic process	PF03936.16:Terpene synthase family, metal binding domain
EVM0003589	TRUE	FALSE	TRUE	FALSE	FALSE	TRUE	K14494 DELLA protein | (RefSeq) DELLA protein SLR1-like (A)	ko04075: Plant hormone signal transduction	scarecrow-like protein 32 [Prunus avium]	RecName: Full=Scarecrow-like protein 32; Short=AtSCL32; AltName: Full=GRAS family protein 18; Short=AtGRAS-18;	SubName: Full=Uncharacterized protein {ECO:0000313|EMBL:EMJ06331.1};	--	GO:0005634,nucleus; GO:0003700,DNA-binding transcription factor activity; GO:0043565,sequence-specific DNA binding; GO:0006355,regulation of transcription, DNA-templated; GO:0006351,transcription, DNA-templated	PF03514.14:GRAS domain family
EVM0003591	TRUE	TRUE	TRUE	TRUE	FALSE	TRUE	K15333 tRNA guanosine-2'-O-methyltransferase [EC:2.1.1.34] | (RefSeq) uncharacterized protein LOC104224633 (A)	--	subtilisin-like protease SBT5.6 [Prunus avium]	RecName: Full=Subtilisin-like protease SBT5.6 {ECO:0000303|PubMed:16193095}; EC=3.4.21.- {ECO:0000255|PROSITE-ProRule:PRU10082}; AltName: Full=Subtilase subfamily 5 member 6 {ECO:0000303|PubMed:16193095}; Short=AtSBT5.6 {ECO:0000303|PubMed:16193095}; Flags: Precursor;	SubName: Full=Uncharacterized protein {ECO:0000313|EMBL:EMJ14839.1};	--	GO:0005576,extracellular region; GO:0004252,serine-type endopeptidase activity	PF00082.22:Subtilase family
EVM0003593	TRUE	TRUE	FALSE	TRUE	FALSE	TRUE	--	--	uncharacterized protein LOC110772282 isoform X1 [Prunus avium]	--	SubName: Full=Uncharacterized protein {ECO:0000313|EMBL:ONH90642.1};	--	--	--
EVM0003604	TRUE	FALSE	FALSE	FALSE	FALSE	TRUE	K02183 calmodulin | (RefSeq) calmodulin-2/4-like (A)	ko04016: MAPK signaling pathway - plant; ko04070: Phosphatidylinositol signaling system; ko04626: Plant-pathogen interaction	protein RETICULATA-RELATED 4, chloroplastic [Prunus persica]	RecName: Full=Protein RETICULATA-RELATED 4, chloroplastic {ECO:0000303|PubMed:23596191}; Flags: Precursor;	SubName: Full=Uncharacterized protein {ECO:0000313|EMBL:ONI13903.1};	--	GO:0009507,chloroplast; GO:0009941,chloroplast envelope; GO:0009706,chloroplast inner membrane; GO:0016021,integral component of membrane; GO:0005739,mitochondrion; GO:0009536,plastid; GO:0007275,multicellular organism development	PF11891.8:Protein RETICULATA-related
EVM0003609	TRUE	FALSE	TRUE	FALSE	TRUE	TRUE	K01193 beta-fructofuranosidase [EC:3.2.1.26] | (RefSeq) LOC109747879; beta-fructofuranosidase, insoluble isoenzyme 3-like (A)	ko00052: Galactose metabolism; ko00500: Starch and sucrose metabolism	UPF0481 protein At3g47200-like [Prunus avium]	RecName: Full=UPF0481 protein At3g47200;	SubName: Full=Uncharacterized protein {ECO:0000313|EMBL:ONI26490.1};	--	GO:0016021,integral component of membrane; GO:0005886,plasma membrane	PF03140.15:Plant protein of unknown function
EVM0003625	TRUE	TRUE	FALSE	TRUE	FALSE	TRUE	K11517 (S)-2-hydroxy-acid oxidase [EC:1.1.3.15] | (RefSeq) peroxisomal (S)-2-hydroxy-acid oxidase GLO1 isoform X1 (A)	ko00630: Glyoxylate and dicarboxylate metabolism; ko01200: Carbon metabolism; ko04146: Peroxisome	peroxisomal (S)-2-hydroxy-acid oxidase GLO1 isoform X1 [Prunus persica]	RecName: Full=(S)-2-hydroxy-acid oxidase GLO1; EC=1.1.3.15; AltName: Full=Glycolate oxidase 1; Short=AtGLO1; Short=GOX 1; AltName: Full=Short chain alpha-hydroxy acid oxidase GLO1;	SubName: Full=Uncharacterized protein {ECO:0000313|EMBL:EMJ12665.1};	Glycolate oxidase	GO:0048046,apoplast; GO:0009507,chloroplast; GO:0009570,chloroplast stroma; GO:0022626,cytosolic ribosome; GO:0016020,membrane; GO:0005634,nucleus; GO:0005777,peroxisome; GO:0009506,plasmodesma; GO:0010181,FMN binding; GO:0008891,glycolate oxidase activity; GO:0052853,long-chain-(S)-2-hydroxy-long-chain-acid oxidase activity; GO:0052854,medium-chain-(S)-2-hydroxy-acid oxidase activity; GO:0052852…	PF01070.18:FMN-dependent dehydrogenase
EVM0003643	TRUE	FALSE	FALSE	FALSE	FALSE	TRUE	K12589 exosome complex component RRP42 | (RefSeq) Exosome complex component RRP42 (A)	ko03018: RNA degradation	uncharacterized protein LOC110767148 [Prunus avium]	--	SubName: Full=Uncharacterized protein {ECO:0000313|EMBL:EMJ24551.1};	--	GO:0008168,methyltransferase activity	PF04072.14:Leucine carboxyl methyltransferase
EVM0003656	FALSE	TRUE	TRUE	FALSE	FALSE	TRUE	--	--	--	--	--	--	--	--
EVM0003683	FALSE	TRUE	FALSE	FALSE	FALSE	TRUE	K05765 cofilin | (RefSeq) uncharacterized LOC101301142 (A)	--	transcription factor bHLH111-like isoform X4 [Prunus avium]	RecName: Full=Transcription factor bHLH113; AltName: Full=Basic helix-loop-helix protein 113; Short=AtbHLH113; Short=bHLH 113; AltName: Full=Transcription factor EN 61; AltName: Full=bHLH transcription factor bHLH113;	SubName: Full=Uncharacterized protein {ECO:0000313|EMBL:EMJ19974.1};	--	GO:0005634,nucleus; GO:0001046,core promoter sequence-specific DNA binding; GO:0003700,DNA-binding transcription factor activity; GO:0046983,protein dimerization activity; GO:0001228,DNA-binding transcription activator activity, RNA polymerase II-specific; GO:0006355,regulation of transcription, DNA-templated; GO:0006366,transcription by RNA polymerase II	--
EVM0003689	FALSE	TRUE	FALSE	FALSE	TRUE	TRUE	K09835 prolycopene isomerase [EC:5.2.1.13] | (RefSeq) prolycopene isomerase, chloroplastic (A)	ko00906: Carotenoid biosynthesis	prolycopene isomerase, chloroplastic [Prunus avium]	RecName: Full=Prolycopene isomerase, chloroplastic; Short=CrtISO; EC=5.2.1.13; AltName: Full=Carotenoid isomerase; Flags: Precursor;	SubName: Full=Uncharacterized protein {ECO:0000313|EMBL:ONI36323.1};	Phytoene desaturase	GO:0031969,chloroplast membrane; GO:0046608,carotenoid isomerase activity; GO:0016491,oxidoreductase activity; GO:0016117,carotenoid biosynthetic process	PF13450.6:NAD(P)-binding Rossmann-like domain
EVM0003706	TRUE	FALSE	FALSE	FALSE	FALSE	TRUE	K14156 choline/ethanolamine kinase [EC:2.7.1.32 2.7.1.82] | (RefSeq) probable choline kinase 2 (A)	ko00564: Glycerophospholipid metabolism	probable choline kinase 2 [Prunus avium]	RecName: Full=Probable choline kinase 2; EC=2.7.1.32;	SubName: Full=Uncharacterized protein {ECO:0000313|EMBL:ONI20995.1};	Choline kinase	GO:0005524,ATP binding; GO:0004103,choline kinase activity	PF01633.20:Choline/ethanolamine kinase
EVM0003760	FALSE	TRUE	TRUE	TRUE	FALSE	TRUE	K09422 transcription factor MYB, plant | (RefSeq) transcription factor MYB90-like (A)	--	transcription factor MYB75-like [Prunus avium]	RecName: Full=Transcription factor MYB113; AltName: Full=Myb-related protein 113; Short=AtMYB113;	SubName: Full=Myb10 V1-2 {ECO:0000313|EMBL:AJB28498.1};	Transcription factor, Myb superfamily	GO:0005634,nucleus; GO:0003700,DNA-binding transcription factor activity; GO:0000981,DNA-binding transcription factor activity, RNA polymerase II-specific; GO:0043565,sequence-specific DNA binding; GO:0001135,RNA polymerase II transcription regulator recruiting activity; GO:0044212,transcription regulatory region DNA binding; GO:0030154,cell differentiation; GO:0007275,multicellular organism deve…	PF00249.31:Myb-like DNA-binding domain
EVM0003763	TRUE	TRUE	FALSE	TRUE	FALSE	TRUE	K05282 gibberellin 20-oxidase [EC:1.14.11.12] | (RefSeq) gibberellin 20 oxidase 1-like (A)	ko00904: Diterpenoid biosynthesis	gibberellin 20 oxidase 1-like [Prunus avium]	RecName: Full=Gibberellin 20 oxidase 1; EC=1.14.11.-; AltName: Full=GA 20-oxidase 1; Short=AtGA20ox1; AltName: Full=Gibberellin C-20 oxidase 1;	SubName: Full=Uncharacterized protein {ECO:0000313|EMBL:ONI22778.1};	Iron/ascorbate family oxidoreductases	GO:0005737,cytoplasm; GO:0045544,gibberellin 20-oxidase activity; GO:0046872,metal ion binding; GO:0009908,flower development; GO:0009740,gibberellic acid mediated signaling pathway; GO:0009686,gibberellin biosynthetic process; GO:0048366,leaf development; GO:0009739,response to gibberellin; GO:0048575,short-day photoperiodism, flowering; GO:0009826,unidimensional cell growth	PF03171.20:2OG-Fe(II) oxygenase superfamily
EVM0003770	TRUE	TRUE	TRUE	FALSE	FALSE	TRUE	K05277 leucoanthocyanidin dioxygenase [EC:1.14.11.19] | (RefSeq) leucoanthocyanidin dioxygenase (A)	ko00941: Flavonoid biosynthesis	anthocyanidin synthase [Prunus salicina var. cordata]	RecName: Full=Leucoanthocyanidin dioxygenase; Short=LDOX; Short=Leucocyanidin oxygenase; EC=1.14.11.19 {ECO:0000250|UniProtKB:Q96323}; AltName: Full=Anthocyanidin synthase; AltName: Full=Leucoanthocyanidin hydroxylase;	SubName: Full=Anthocyanidin synthase {ECO:0000313|EMBL:AEN19292.1};	Iron/ascorbate family oxidoreductases	GO:0031418,L-ascorbic acid binding; GO:0050589,leucocyanidin oxygenase activity; GO:0046872,metal ion binding; GO:0009718,anthocyanin-containing compound biosynthetic process	PF14226.6:non-haem dioxygenase in morphine synthesis N-terminal
EVM0003772	FALSE	TRUE	FALSE	FALSE	FALSE	TRUE	K09753 cinnamoyl-CoA reductase [EC:1.2.1.44] | (RefSeq) cinnamoyl-CoA reductase 1-like isoform X1 (A)	ko00940: Phenylpropanoid biosynthesis	cinnamoyl-CoA reductase 2-like isoform X1 [Prunus avium]	RecName: Full=Cinnamoyl-CoA reductase 1 {ECO:0000305}; Short=OsCCR1 {ECO:0000303|PubMed:16380417}; EC=1.2.1.44 {ECO:0000269|PubMed:16380417};	SubName: Full=Uncharacterized protein {ECO:0000313|EMBL:EMJ10568.1};	Flavonol reductase/cinnamoyl-CoA reductase	GO:0005737,cytoplasm; GO:0016621,cinnamoyl-CoA reductase activity; GO:0050662,coenzyme binding; GO:0006952,defense response; GO:0009809,lignin biosynthetic process	PF01370.21:NAD dependent epimerase/dehydratase family
EVM0003778	FALSE	TRUE	FALSE	TRUE	FALSE	TRUE	K12338 anthocyanidin 3-O-glucoside 5-O-glucosyltransferase [EC:2.4.1.298] | (RefSeq) UDP-glycosyltransferase 75C1-like (A)	ko00942: Anthocyanin biosynthesis	crocetin glucosyltransferase, chloroplastic-like [Prunus avium]	RecName: Full=Crocetin glucosyltransferase, chloroplastic; EC=2.4.1.271; AltName: Full=UDP-glucose glucosyltransferase 1; Short=GjUGT1; AltName: Full=UDP-glycosyltransferase 75L6; Flags: Precursor;	RecName: Full=Glycosyltransferase {ECO:0000256|RuleBase:RU362057}; EC=2.4.1.- {ECO:0000256|RuleBase:RU362057};	UDP-glucuronosyl and UDP-glucosyl transferase	GO:0009507,chloroplast; GO:0016758,transferase activity, transferring hexosyl groups; GO:0008152,metabolic process	PF00201.18:UDP-glucoronosyl and UDP-glucosyl transferase
EVM0003790	TRUE	FALSE	FALSE	FALSE	FALSE	TRUE	K19613 leucine-rich repeat protein SHOC2 | (RefSeq) putative disease resistance protein RGA1 (A)	--	PREDICTED: putative disease resistance protein RGA1 [Prunus mume]	RecName: Full=Disease resistance protein RGA2; AltName: Full=Blight resistance protein RPI; AltName: Full=RGA2-blb;	SubName: Full=Uncharacterized protein {ECO:0000313|EMBL:ONI20360.1};	--	GO:0043531,ADP binding; GO:0005524,ATP binding; GO:0006952,defense response	PF13855.6:Leucine rich repeat
EVM0003791	FALSE	TRUE	TRUE	FALSE	FALSE	TRUE	K10703 very-long-chain (3R)-3-hydroxyacyl-CoA dehydratase [EC:4.2.1.134] | (RefSeq) very-long-chain (3R)-3-hydroxyacyl-CoA dehydratase PASTICCINO 2A (A)	ko00062: Fatty acid elongation; ko01040: Biosynthesis of unsaturated fatty acids; ko01212: Fatty acid metabolism	very-long-chain (3R)-3-hydroxyacyl-CoA dehydratase PASTICCINO 2A [Prunus persica]	RecName: Full=Very-long-chain (3R)-3-hydroxyacyl-CoA dehydratase PASTICCINO 2 {ECO:0000305}; EC=4.2.1.134 {ECO:0000305|PubMed:18799749}; AltName: Full=3-hydroxyacyl-CoA dehydratase PASTICCINO 2; Short=AtPAS2; Short=HACD; Short=HCD; AltName: Full=Protein PEPINO; Short=PEP; AltName: Full=Protein tyrosine phosphatase-like protein;	RecName: Full=Very-long-chain (3R)-3-hydroxyacyl-CoA dehydratase {ECO:0000256|RuleBase:RU363109}; EC=4.2.1.134 {ECO:0000256|RuleBase:RU363109};	Protein tyrosine phosphatase-like protein PTPLA (contains Pro instead of catalytic Arg)	GO:0030176,integral component of endoplasmic reticulum membrane; GO:0005634,nucleus; GO:0102343,3-hydroxy-arachidoyl-CoA dehydratase activity; GO:0102344,3-hydroxy-behenoyl-CoA dehydratase activity; GO:0102345,3-hydroxy-lignoceroyl-CoA dehydratase activity; GO:0018812,3-hydroxyacyl-CoA dehydratase activity; GO:0102158,very-long-chain 3-hydroxyacyl-CoA dehydratase activity; GO:0030497,fatty acid e…	PF04387.14:Protein tyrosine phosphatase-like protein, PTPLA
EVM0003809	TRUE	FALSE	FALSE	TRUE	FALSE	TRUE	K17961 cytochrome P450 family 82 subfamily G polypeptide 1 [EC:1.14.-.-] | (RefSeq) cytochrome P450 82G1-like (A)	ko00904: Diterpenoid biosynthesis	cytochrome P450 82G1-like [Prunus avium]	RecName: Full=Cytochrome P450 82G1; EC=1.14.-.-;	SubName: Full=Uncharacterized protein {ECO:0000313|EMBL:EMJ02901.1};	Cytochrome P450 CYP2 subfamily	GO:0016021,integral component of membrane; GO:0016020,membrane; GO:0097008,(3E)-4,8-dimethyl-1,3,7-nonatriene synthase activity; GO:0097007,4,8,12-trimethyltrideca-1,3,7,11-tetraene synthase activity; GO:0020037,heme binding; GO:0005506,iron ion binding; GO:0006952,defense response; GO:0044550,secondary metabolite biosynthetic process; GO:0046246,terpene biosynthetic process; GO:0016114,terpenoid…	PF00067.22:Cytochrome P450
EVM0003820	TRUE	FALSE	TRUE	TRUE	FALSE	TRUE	K14638 solute carrier family 15 (peptide/histidine transporter), member 3/4 | (RefSeq) protein NRT1/ PTR FAMILY 2.8-like (A)	--	protein NRT1/ PTR FAMILY 2.8-like [Prunus avium]	RecName: Full=Protein NRT1/ PTR FAMILY 2.8; Short=AtNPF2.8;	SubName: Full=Uncharacterized protein {ECO:0000313|EMBL:ONI03538.1};	H+/oligopeptide symporter	GO:0016021,integral component of membrane; GO:0022857,transmembrane transporter activity; GO:0009860,pollen tube growth	PF00854.21:POT family
EVM0003821	TRUE	TRUE	FALSE	FALSE	FALSE	TRUE	K14379 tartrate-resistant acid phosphatase type 5 [EC:3.1.3.2] | (RefSeq) purple acid phosphatase 3-like (A)	ko00740: Riboflavin metabolism	purple acid phosphatase 3-like [Prunus avium]	RecName: Full=Purple acid phosphatase 3; EC=3.1.3.2; Flags: Precursor;	RecName: Full=Purple acid phosphatase {ECO:0000256|PIRNR:PIRNR000898}; EC=3.1.3.2 {ECO:0000256|PIRNR:PIRNR000898};	Purple (tartrate-resistant) acid phosphatase	GO:0005576,extracellular region; GO:0005773,vacuole; GO:0003993,acid phosphatase activity; GO:0046872,metal ion binding	PF00149.28:Calcineurin-like phosphoesterase
EVM0003868	FALSE	TRUE	TRUE	FALSE	FALSE	TRUE	K00422 polyphenol oxidase [EC:1.10.3.1] | (RefSeq) polyphenol oxidase, chloroplastic-like (A)	ko00350: Tyrosine metabolism; ko00950: Isoquinoline alkaloid biosynthesis	hypothetical protein PRUPE_4G041800 [Prunus persica]	RecName: Full=Polyphenol oxidase, chloroplastic; Short=PPO; EC=1.10.3.1; AltName: Full=Catechol oxidase; Flags: Precursor;	SubName: Full=Uncharacterized protein {ECO:0000313|EMBL:EMJ15882.1};	--	GO:0009543,chloroplast thylakoid lumen; GO:0004097,catechol oxidase activity; GO:0046872,metal ion binding; GO:0046148,pigment biosynthetic process	PF12143.8:Protein of unknown function (DUF_B2219)
EVM0003876	TRUE	FALSE	TRUE	FALSE	TRUE	TRUE	--	--	uncharacterized protein LOC110752147 [Prunus avium]	RecName: Full=B3 domain-containing protein Os01g0905400;	SubName: Full=Uncharacterized protein {ECO:0000313|EMBL:ONI08084.1};	--	GO:0005634,nucleus; GO:0003677,DNA binding; GO:0006355,regulation of transcription, DNA-templated; GO:0006351,transcription, DNA-templated	PF02362.21:B3 DNA binding domain
EVM0003894	FALSE	TRUE	FALSE	FALSE	FALSE	TRUE	K19791 iron transport multicopper oxidase | (RefSeq) L-ascorbate oxidase homolog (A)	--	L-ascorbate oxidase homolog [Prunus avium]	RecName: Full=L-ascorbate oxidase homolog; EC=1.10.3.-; Flags: Precursor;	SubName: Full=Uncharacterized protein {ECO:0000313|EMBL:EMJ16840.1};	Multicopper oxidases	GO:0005576,extracellular region; GO:0005507,copper ion binding; GO:0016491,oxidoreductase activity	PF00394.22:Multicopper oxidase
EVM0003905	TRUE	FALSE	TRUE	TRUE	FALSE	TRUE	K20359 PRA1 family protein 1 | (RefSeq) hypothetical protein (A)	--	probably inactive leucine-rich repeat receptor-like protein kinase IMK2, partial [Prunus avium]	RecName: Full=Probably inactive leucine-rich repeat receptor-like protein kinase IMK2; AltName: Full=Protein INFLORESCENCE MERISTEM RECEPTOR-LIKE KINASE 2; Flags: Precursor;	SubName: Full=Uncharacterized protein {ECO:0000313|EMBL:EMJ21801.1};	--	GO:0005618,cell wall; GO:0016021,integral component of membrane; GO:0009505,plant-type cell wall; GO:0005886,plasma membrane; GO:0009506,plasmodesma; GO:0005524,ATP binding; GO:0004672,protein kinase activity	PF07714.17:Protein tyrosine kinase
EVM0003912	TRUE	TRUE	TRUE	TRUE	FALSE	TRUE	K10406 kinesin family member C2/C3 | (RefSeq) kinesin KP1-like (A)	--	uncharacterized protein LOC110745865 [Prunus avium]	--	SubName: Full=Uncharacterized protein {ECO:0000313|EMBL:EMJ10098.1};	--	--	PF05910.12:Plant protein of unknown function (DUF868)
EVM0003916	FALSE	TRUE	TRUE	FALSE	FALSE	TRUE	K22382 WD repeat-containing protein 26 | (RefSeq) WD repeat-containing protein 26 homolog (A)	--	growth-regulating factor 7 isoform X1 [Prunus avium]	RecName: Full=Growth-regulating factor 6; Short=OsGRF6; AltName: Full=Transcription activator GRF6;	SubName: Full=Uncharacterized protein {ECO:0000313|EMBL:ONI25738.1};	--	GO:0005634,nucleus; GO:0005524,ATP binding; GO:0032502,developmental process; GO:0006355,regulation of transcription, DNA-templated; GO:0006351,transcription, DNA-templated	PF08879.10:WRC
EVM0003921	FALSE	TRUE	FALSE	FALSE	FALSE	TRUE	K08869 aarF domain-containing kinase | (RefSeq) predicted protein (A)	--	transcription factor KUA1-like [Prunus avium]	RecName: Full=Transcription factor MYBS3 {ECO:0000303|PubMed:12172034}; AltName: Full=Myb-related protein S3 {ECO:0000303|PubMed:12172034}; Short=OsMYBS3 {ECO:0000303|PubMed:12172034};	SubName: Full=Uncharacterized protein {ECO:0000313|EMBL:EMJ03412.1};	--	GO:0005634,nucleus; GO:0003677,DNA binding; GO:0003700,DNA-binding transcription factor activity; GO:0046872,metal ion binding; GO:0045892,negative regulation of transcription, DNA-templated; GO:0009723,response to ethylene; GO:0009739,response to gibberellin; GO:0009744,response to sucrose; GO:0006351,transcription, DNA-templated	PF00249.31:Myb-like DNA-binding domain
EVM0003936	TRUE	TRUE	TRUE	TRUE	TRUE	TRUE	K16225 probable WRKY transcription factor 52 | (RefSeq) disease resistance protein RRS1-like (A)	ko04626: Plant-pathogen interaction	probable WRKY transcription factor 53 [Prunus avium]	RecName: Full=Probable WRKY transcription factor 41; AltName: Full=WRKY DNA-binding protein 41;	SubName: Full=Uncharacterized protein {ECO:0000313|EMBL:ONI07391.1};	--	GO:0005634,nucleus; GO:0003700,DNA-binding transcription factor activity; GO:0043565,sequence-specific DNA binding; GO:0006351,transcription, DNA-templated	PF03106.15:WRKY DNA -binding domain
EVM0003982	FALSE	TRUE	TRUE	FALSE	FALSE	TRUE	K14514 ethylene-insensitive protein 3 | (RefSeq) hypothetical protein (A)	ko04016: MAPK signaling pathway - plant; ko04075: Plant hormone signal transduction	phosphate transporter PHO1 homolog 1 [Prunus avium]	RecName: Full=Phosphate transporter PHO1 homolog 1; AltName: Full=Protein PHO1 homolog 1; Short=AtPHO1;H1;	SubName: Full=Uncharacterized protein {ECO:0000313|EMBL:ONI31257.1};	Predicted small molecule transporter	GO:0016021,integral component of membrane; GO:0005886,plasma membrane; GO:0005802,trans-Golgi network; GO:0016036,cellular response to phosphate starvation; GO:0006817,phosphate ion transport	PF03124.14:EXS family
EVM0004000	TRUE	TRUE	TRUE	TRUE	TRUE	TRUE	K01188 beta-glucosidase [EC:3.2.1.21] | (RefSeq) beta-glucosidase 12-like (A)	ko00460: Cyanoamino acid metabolism; ko00500: Starch and sucrose metabolism; ko00940: Phenylpropanoid biosynthesis	polygalacturonase inhibitor-like [Prunus avium]	RecName: Full=Polygalacturonase inhibitor; AltName: Full=Polygalacturonase-inhibiting protein; Short=PGIG; Flags: Precursor;	SubName: Full=Uncharacterized protein {ECO:0000313|EMBL:EMJ05084.1};	--	GO:0048046,apoplast; GO:0005618,cell wall	PF13855.6:Leucine rich repeat
EVM0004014	TRUE	TRUE	TRUE	TRUE	FALSE	TRUE	--	--	uncharacterized protein LOC110755692 [Prunus avium]	--	SubName: Full=Uncharacterized protein {ECO:0000313|EMBL:ONI14732.1};	--	GO:0016021,integral component of membrane	--
EVM0004016	TRUE	TRUE	TRUE	TRUE	FALSE	TRUE	K13422 transcription factor MYC2 | (RefSeq) transcription factor MYC2-like (A)	ko04016: MAPK signaling pathway - plant; ko04075: Plant hormone signal transduction	PREDICTED: transcription factor bHLH35 [Prunus mume]	RecName: Full=Transcription factor bHLH35; AltName: Full=Basic helix-loop-helix protein 35; Short=AtbHLH35; Short=bHLH 35; AltName: Full=Transcription factor EN 41; AltName: Full=bHLH transcription factor bHLH035;	SubName: Full=Uncharacterized protein {ECO:0000313|EMBL:ONI27216.1};	--	GO:0005634,nucleus; GO:0003677,DNA binding; GO:0046983,protein dimerization activity; GO:0006355,regulation of transcription, DNA-templated; GO:0006351,transcription, DNA-templated	PF00010.26:Helix-loop-helix DNA-binding domain
EVM0004024	FALSE	FALSE	TRUE	FALSE	TRUE	TRUE	K00495 phenylacetaldehyde oxime monooxygenase [EC:1.14.14.44] | (RefSeq) cytochrome P450 71A1-like (A)	ko00460: Cyanoamino acid metabolism	cytochrome P450 71A1-like [Prunus avium]	RecName: Full=Cytochrome P450 71A1; EC=1.14.-.-; AltName: Full=ARP-2; AltName: Full=CYPLXXIA1;	SubName: Full=Cytochrome P450 71AN24 {ECO:0000313|EMBL:BAP15888.1};	Cytochrome P450 CYP2 subfamily	GO:0005789,endoplasmic reticulum membrane; GO:0016021,integral component of membrane; GO:0031090,organelle membrane; GO:0020037,heme binding; GO:0005506,iron ion binding; GO:0004497,monooxygenase activity; GO:0016705,oxidoreductase activity, acting on paired donors, with incorporation or reduction of molecular oxygen; GO:0009835,fruit ripening	PF00067.22:Cytochrome P450
EVM0004044	FALSE	TRUE	TRUE	FALSE	FALSE	TRUE	K23541 Ca2+/H+ antiporter, TMEM165/GDT1 family | (RefSeq) pentatricopeptide repeat-containing protein At3g24000, mitochondrial-like (A)	--	pentatricopeptide repeat-containing protein At4g14050, mitochondrial isoform X2 [Prunus avium]	RecName: Full=Pentatricopeptide repeat-containing protein At4g14050, mitochondrial; AltName: Full=Mitochondrial editing factor 35 {ECO:0000303|PubMed:26470017}; Flags: Precursor;	SubName: Full=Uncharacterized protein {ECO:0000313|EMBL:ONI28893.1};	FOG: PPR repeat	GO:0043231,intracellular membrane-bounded organelle; GO:0016020,membrane; GO:0005739,mitochondrion; GO:0004519,endonuclease activity; GO:0003723,RNA binding; GO:0008270,zinc ion binding; GO:0016554,cytidine to uridine editing; GO:0006397,mRNA processing; GO:0009451,RNA modification	PF01535.20:PPR repeat
EVM0004076	FALSE	FALSE	FALSE	FALSE	FALSE	TRUE	K04079 molecular chaperone HtpG | (RefSeq) heat shock protein 83 (A)	ko04141: Protein processing in endoplasmic reticulum; ko04626: Plant-pathogen interaction	heat shock protein 83 [Prunus avium]	RecName: Full=Heat shock protein 83;	SubName: Full=Uncharacterized protein {ECO:0000313|EMBL:EMJ21418.1};	Molecular chaperone (HSP90 family)	GO:0005737,cytoplasm; GO:0005524,ATP binding; GO:0051082,unfolded protein binding; GO:0006457,protein folding; GO:0006950,response to stress	PF00183.18:Hsp90 protein
EVM0004090	TRUE	FALSE	FALSE	TRUE	TRUE	TRUE	--	--	hypothetical protein PRUPE_5G045300 [Prunus persica]	--	SubName: Full=Uncharacterized protein {ECO:0000313|EMBL:ONI06173.1};	--	--	--
EVM0004097	TRUE	TRUE	TRUE	FALSE	FALSE	TRUE	K10999 cellulose synthase A [EC:2.4.1.12] | (RefSeq) cellulose synthase A catalytic subunit 7 [UDP-forming] (A)	--	cellulose synthase-like protein G2 isoform X3 [Prunus avium]	RecName: Full=Cellulose synthase-like protein G1; Short=AtCslG1; EC=2.4.1.-;	SubName: Full=Uncharacterized protein {ECO:0000313|EMBL:EMJ26435.1};	--	GO:0005794,Golgi apparatus; GO:0000139,Golgi membrane; GO:0016021,integral component of membrane; GO:0005886,plasma membrane; GO:0016760,cellulose synthase (UDP-forming) activity; GO:0016759,cellulose synthase activity; GO:0071555,cell wall organization; GO:0030244,cellulose biosynthetic process; GO:0009833,plant-type primary cell wall biogenesis	PF03552.14:Cellulose synthase
EVM0004107	TRUE	TRUE	TRUE	FALSE	FALSE	TRUE	K19891 glucan endo-1,3-beta-glucosidase 1/2/3 [EC:3.2.1.39] | (RefSeq) glucan endo-1,3-beta-glucosidase 1 (A)	ko00500: Starch and sucrose metabolism	glucan endo-1,3-beta-glucosidase 1 [Prunus avium]	RecName: Full=Glucan endo-1,3-beta-glucosidase 1; EC=3.2.1.39; AltName: Full=(1->3)-beta-glucan endohydrolase 1; Short=(1->3)-beta-glucanase 1; AltName: Full=Beta-1,3-endoglucanase 1; Short=Beta-1,3-glucanase 1; Flags: Precursor;	SubName: Full=Uncharacterized protein {ECO:0000313|EMBL:EMJ12740.1};	--	GO:0046658,anchored component of plasma membrane; GO:0042973,glucan endo-1,3-beta-D-glucosidase activity; GO:0004553,hydrolase activity, hydrolyzing O-glycosyl compounds; GO:0030247,polysaccharide binding; GO:0005975,carbohydrate metabolic process; GO:0006952,defense response	PF00332.18:Glycosyl hydrolases family 17
EVM0004112	TRUE	FALSE	TRUE	TRUE	TRUE	TRUE	--	--	BEL1-like homeodomain protein 1 [Prunus avium]	RecName: Full=BEL1-like homeodomain protein 1; Short=BEL1-like protein 1; AltName: Full=Protein EMBRYO SAC DEVELOPMENT ARREST 29;	SubName: Full=Uncharacterized protein {ECO:0000313|EMBL:EMJ09365.1};	Transcription factor MEIS1 and related HOX domain proteins	GO:0005737,cytoplasm; GO:0005634,nucleus; GO:0003677,DNA binding; GO:0003700,DNA-binding transcription factor activity; GO:0046982,protein heterodimerization activity; GO:0042803,protein homodimerization activity; GO:0010197,polar nucleus fusion; GO:0009737,response to abscisic acid; GO:0010201,response to continuous far red light stimulus by the high-irradiance response system; GO:0009610,respon…	PF07526.11:Associated with HOX
EVM0004120	TRUE	FALSE	TRUE	TRUE	FALSE	TRUE	--	--	uncharacterized protein LOC110766056 [Prunus avium]	--	SubName: Full=Uncharacterized protein {ECO:0000313|EMBL:EMJ07242.1};	--	--	PF04398.12:Protein of unknown function, DUF538
EVM0004129	FALSE	TRUE	TRUE	TRUE	FALSE	TRUE	K20628 expansin | (RefSeq) expansin-A8 (A)	--	expansin-A6-like [Prunus avium]	RecName: Full=Expansin-A3; Short=AtEXPA3; AltName: Full=Alpha-expansin-3; Short=At-EXP3; Short=AtEx3; AltName: Full=Ath-ExpAlpha-1.9; Flags: Precursor;	SubName: Full=Uncharacterized protein {ECO:0000313|EMBL:EMJ06947.1};	--	GO:0005618,cell wall; GO:0005576,extracellular region; GO:0016020,membrane; GO:0009664,plant-type cell wall organization; GO:0009739,response to gibberellin; GO:0010114,response to red light; GO:0006949,syncytium formation	PF01357.21:Pollen allergen
EVM0004133	FALSE	TRUE	TRUE	TRUE	FALSE	TRUE	--	--	uncharacterized protein LOC110755531 [Prunus avium]	--	SubName: Full=Uncharacterized protein {ECO:0000313|EMBL:EMJ17053.1};	--	--	PF09366.10:Protein of unknown function (DUF1997)
EVM0004154	FALSE	TRUE	FALSE	FALSE	TRUE	TRUE	K01054 acylglycerol lipase [EC:3.1.1.23] | (RefSeq) caffeoylshikimate esterase-like (A)	ko00561: Glycerolipid metabolism	caffeoylshikimate esterase-like [Prunus avium]	RecName: Full=Caffeoylshikimate esterase; EC=3.1.1.-; AltName: Full=Lysophospholipase 2; Short=LysoPL2;	SubName: Full=Uncharacterized protein {ECO:0000313|EMBL:EMJ19902.1};	Lysophospholipase	GO:0005783,endoplasmic reticulum; GO:0005794,Golgi apparatus; GO:0005886,plasma membrane; GO:0009506,plasmodesma; GO:0003846,2-acylglycerol O-acyltransferase activity; GO:0090430,caffeoyl-CoA: alcohol caffeoyl transferase activity; GO:0016787,hydrolase activity; GO:0004622,lysophospholipase activity; GO:0009809,lignin biosynthetic process; GO:0006629,lipid metabolic process; GO:0046686,response t…	PF12146.8:Serine aminopeptidase, S33
EVM0004162	TRUE	FALSE	TRUE	FALSE	FALSE	TRUE	K03686 molecular chaperone DnaJ | (RefSeq) uncharacterized protein LOC111365311 (A)	--	chaperone protein dnaJ 11, chloroplastic-like [Prunus avium]	RecName: Full=Chaperone protein dnaJ 11, chloroplastic; Short=AtDjC11; Short=AtJ11; Flags: Precursor;	SubName: Full=Uncharacterized protein {ECO:0000313|EMBL:EMJ03909.1};	Molecular chaperone (DnaJ superfamily)	GO:0009507,chloroplast; GO:0009570,chloroplast stroma; GO:0005634,nucleus; GO:0009536,plastid	PF00226.31:DnaJ domain
EVM0004168	TRUE	TRUE	FALSE	FALSE	FALSE	TRUE	K15113 solute carrier family 25 (mitochondrial iron transporter), member 28/37 | (RefSeq) mitoferrin-like (A)	--	mitoferrin-like [Prunus avium]	RecName: Full=Probable S-adenosylmethionine carrier 2, chloroplastic; Flags: Precursor;	SubName: Full=Uncharacterized protein {ECO:0000313|EMBL:EMJ06746.1};	Mitochondrial carrier protein MRS3/4	GO:0009941,chloroplast envelope; GO:0031969,chloroplast membrane; GO:0016021,integral component of membrane; GO:0005743,mitochondrial inner membrane; GO:0000095,S-adenosyl-L-methionine transmembrane transporter activity; GO:0006839,mitochondrial transport	PF00153.27:Mitochondrial carrier protein
EVM0004176	FALSE	TRUE	FALSE	FALSE	FALSE	TRUE	K19825 2-alkenal reductase (NADP+) [EC:1.3.1.102] | (RefSeq) NADP-dependent alkenal double bond reductase P2-like (A)	--	PREDICTED: 2-alkenal reductase (NADP(+)-dependent)-like [Prunus mume]	RecName: Full=2-alkenal reductase (NADP(+)-dependent); EC=1.3.1.102 {ECO:0000269|PubMed:17945329, ECO:0000269|Ref.3, ECO:0000269|Ref.4}; AltName: Full=Alkenal double bound reductase; AltName: Full=Allylic alcohol dehydrogenase 1 {ECO:0000303|PubMed:11117876}; Short=allyl-ADH1 {ECO:0000303|PubMed:11117876}; AltName: Full=Flavin-free double bond reductase {ECO:0000303|Ref.4}; Short=NtDBR; AltName: …	SubName: Full=Uncharacterized protein {ECO:0000313|EMBL:EMJ07494.1};	Predicted NAD-dependent oxidoreductase	GO:0016491,oxidoreductase activity	PF00107.26:Zinc-binding dehydrogenase
EVM0004186	FALSE	FALSE	FALSE	FALSE	FALSE	TRUE	K10406 kinesin family member C2/C3 | (RefSeq) kinesin KP1-like isoform X1 (A)	--	uncharacterized protein LOC110749532 [Prunus avium]	--	SubName: Full=Uncharacterized protein {ECO:0000313|EMBL:EMJ00536.1}; Flags: Fragment;	--	GO:0003676,nucleic acid binding; GO:0008270,zinc ion binding	PF14392.6:Zinc knuckle
EVM0004207	TRUE	FALSE	TRUE	TRUE	TRUE	TRUE	K14638 solute carrier family 15 (peptide/histidine transporter), member 3/4 | (RefSeq) protein NRT1/ PTR FAMILY 3.1 (A)	--	protein NRT1/ PTR FAMILY 3.1 [Prunus avium]	RecName: Full=Protein NRT1/ PTR FAMILY 3.1; Short=AtNPF3.1;	SubName: Full=Uncharacterized protein {ECO:0000313|EMBL:ONI31383.1};	H+/oligopeptide symporter	GO:0016021,integral component of membrane; GO:0097708,intracellular vesicle; GO:0005886,plasma membrane; GO:0022857,transmembrane transporter activity; GO:0010336,gibberellic acid homeostasis; GO:0042128,nitrate assimilation	PF00854.21:POT family
EVM0004224	FALSE	FALSE	FALSE	TRUE	FALSE	TRUE	--	--	SNF1-related protein kinase regulatory subunit gamma-1-like [Prunus avium]	RecName: Full=SNF1-related protein kinase regulatory subunit gamma-1; Short=AKIN subunit gamma-1; Short=AKING1; Short=AKINgamma1; AltName: Full=CBS domain-containing protein CBSCBS1;	SubName: Full=Uncharacterized protein {ECO:0000313|EMBL:ONH91105.1};	5'-AMP-activated protein kinase, gamma subunit	GO:0009505,plant-type cell wall; GO:0005524,ATP binding; GO:0003824,catalytic activity; GO:0019887,protein kinase regulator activity; GO:0005975,carbohydrate metabolic process; GO:0006633,fatty acid biosynthetic process; GO:0042128,nitrate assimilation	PF00571.28:CBS domain
EVM0004234	FALSE	FALSE	TRUE	FALSE	TRUE	TRUE	K01674 carbonic anhydrase [EC:4.2.1.1] | (RefSeq) alpha carbonic anhydrase 7-like (A)	ko00910: Nitrogen metabolism	alpha carbonic anhydrase 7-like [Prunus avium]	RecName: Full=Alpha carbonic anhydrase 7; Short=AtaCA7; Short=AtalphaCA7; EC=4.2.1.1; AltName: Full=Alpha carbonate dehydratase 7; Flags: Precursor;	SubName: Full=Monodehydroascorbate reductase {ECO:0000313|EMBL:APO15268.1};	Carbonic anhydrase	GO:0009570,chloroplast stroma; GO:0004089,carbonate dehydratase activity; GO:0008270,zinc ion binding; GO:0006730,one-carbon metabolic process	PF00194.21:Eukaryotic-type carbonic anhydrase
EVM0004235	TRUE	TRUE	FALSE	FALSE	FALSE	TRUE	K13449 pathogenesis-related protein 1 | (RefSeq) pathogenesis-related protein PR-1 type-like (A)	ko04016: MAPK signaling pathway - plant; ko04075: Plant hormone signal transduction; ko04626: Plant-pathogen interaction	hypothetical protein PRUPE_7G146300 [Prunus persica]	RecName: Full=STS14 protein; Flags: Precursor;	SubName: Full=Uncharacterized protein {ECO:0000313|EMBL:ONH96691.1};	Defense-related protein containing SCP domain	--	PF00188.26:Cysteine-rich secretory protein family
EVM0004240	FALSE	FALSE	FALSE	FALSE	FALSE	TRUE	K02326 DNA polymerase epsilon subunit 3 [EC:2.7.7.7] | (RefSeq) DNA polymerase epsilon subunit 3 (A)	ko03030: DNA replication; ko03410: Base excision repair; ko03420: Nucleotide excision repair	DNA polymerase epsilon subunit 3 [Prunus persica]	RecName: Full=Nuclear transcription factor Y subunit B-3; Short=AtNF-YB-3; AltName: Full=Transcriptional activator HAP3C;	SubName: Full=Uncharacterized protein {ECO:0000313|EMBL:ONI01258.1};	DNA polymerase epsilon, subunit D	GO:0005634,nucleus; GO:0003700,DNA-binding transcription factor activity; GO:0046982,protein heterodimerization activity; GO:0043565,sequence-specific DNA binding; GO:0006351,transcription, DNA-templated	PF00808.23:Histone-like transcription factor (CBF/NF-Y) and archaeal histone
EVM0004247	FALSE	TRUE	FALSE	FALSE	FALSE	TRUE	K20769 fatty acid omega-hydroxylase [EC:1.14.-.-] | (RefSeq) cytochrome P450 94A2-like (A)	ko00073: Cutin, suberine and wax biosynthesis	cytochrome P450 94A1-like [Prunus avium]	RecName: Full=Cytochrome P450 94A2; EC=1.14.-.-; AltName: Full=P450-dependent fatty acid omega-hydroxylase;	SubName: Full=Uncharacterized protein {ECO:0000313|EMBL:EMJ11119.1};	Cytochrome P450 CYP4/CYP19/CYP26 subfamilies	GO:0005789,endoplasmic reticulum membrane; GO:0016021,integral component of membrane; GO:0020037,heme binding; GO:0005506,iron ion binding; GO:0004497,monooxygenase activity; GO:0016705,oxidoreductase activity, acting on paired donors, with incorporation or reduction of molecular oxygen	PF00067.22:Cytochrome P450
EVM0004249	FALSE	FALSE	FALSE	FALSE	FALSE	TRUE	K03539 ribonuclease P/MRP protein subunit RPP1 [EC:3.1.26.5] | (RefSeq) uncharacterized LOC105046161 (A)	ko03008: Ribosome biogenesis in eukaryotes; ko03013: RNA transport	zinc finger protein CO3 isoform X1 [Prunus persica]	RecName: Full=Zinc finger protein CONSTANS-LIKE 1;	SubName: Full=Uncharacterized protein {ECO:0000313|EMBL:EMJ07823.1};	--	GO:0005634,nucleus; GO:0003677,DNA binding; GO:0003700,DNA-binding transcription factor activity; GO:0042802,identical protein binding; GO:0008270,zinc ion binding; GO:0009909,regulation of flower development; GO:0009416,response to light stimulus; GO:0006351,transcription, DNA-templated	PF06203.14:CCT motif
EVM0004252	FALSE	FALSE	FALSE	FALSE	FALSE	TRUE	K12309 beta-galactosidase [EC:3.2.1.23] | (Kazusa) Lj3g3v0323160.1; - (A)	ko00052: Galactose metabolism; ko00511: Other glycan degradation; ko00531: Glycosaminoglycan degradation; ko00600: Sphingolipid metabolism; ko00604: Glycosphingolipid biosynthesis - ganglio series	PREDICTED: protein indeterminate-domain 7 [Prunus mume]	RecName: Full=Zinc finger protein MAGPIE {ECO:0000303|PubMed:17785527}; AltName: Full=Protein indeterminate-domain 3 {ECO:0000303|PubMed:16784536};	SubName: Full=Uncharacterized protein {ECO:0000313|EMBL:ONI15537.1};	FOG: Zn-finger	GO:0005634,nucleus; GO:0003700,DNA-binding transcription factor activity; GO:0046872,metal ion binding; GO:0044212,transcription regulatory region DNA binding; GO:0008356,asymmetric cell division; GO:0006355,regulation of transcription, DNA-templated; GO:0006351,transcription, DNA-templated	--
EVM0004255	FALSE	TRUE	TRUE	FALSE	FALSE	TRUE	K19613 leucine-rich repeat protein SHOC2 | (RefSeq) predicted protein (A)	--	plant intracellular Ras-group-related LRR protein 4 [Prunus persica]	RecName: Full=Plant intracellular Ras-group-related LRR protein 4;	SubName: Full=Uncharacterized protein {ECO:0000313|EMBL:ONH97372.1};	FOG: Leucine rich repeat	GO:0005886,plasma membrane; GO:0007165,signal transduction	PF13855.6:Leucine rich repeat
EVM0004265	FALSE	FALSE	FALSE	FALSE	FALSE	TRUE	K15078 structure-specific endonuclease subunit SLX1 [EC:3.6.1.-] | (RefSeq) putative disease resistance protein RGA1 (A)	--	hypothetical protein PRUPE_2G011400 [Prunus persica]	RecName: Full=Disease resistance protein RGA2; AltName: Full=Blight resistance protein RPI; AltName: Full=RGA2-blb;	SubName: Full=Uncharacterized protein {ECO:0000313|EMBL:ONI20360.1};	Apoptotic ATPase	GO:0043531,ADP binding; GO:0005524,ATP binding; GO:0006952,defense response	PF00931.22:NB-ARC domain
EVM0004280	FALSE	TRUE	FALSE	FALSE	FALSE	TRUE	K13065 shikimate O-hydroxycinnamoyltransferase [EC:2.3.1.133] | (RefSeq) BAHD acyltransferase At5g47980-like (A)	ko00940: Phenylpropanoid biosynthesis; ko00941: Flavonoid biosynthesis; ko00945: Stilbenoid, diarylheptanoid and gingerol biosynthesis	BAHD acyltransferase At5g47980-like [Prunus avium]	RecName: Full=BAHD acyltransferase At5g47980; EC=2.3.1.-;	SubName: Full=Uncharacterized protein {ECO:0000313|EMBL:EMJ13625.1};	--	GO:0016747,transferase activity, transferring acyl groups other than amino-acyl groups	PF02458.15:Transferase family
EVM0004289	FALSE	TRUE	TRUE	TRUE	FALSE	TRUE	K03097 casein kinase II subunit alpha [EC:2.7.11.1] | (RefSeq) casein kinase II subunit alpha-like isoform X2 (A)	ko03008: Ribosome biogenesis in eukaryotes; ko04712: Circadian rhythm - plant	uncharacterized protein LOC110748808 [Prunus avium]	--	SubName: Full=Uncharacterized protein {ECO:0000313|EMBL:EMJ18803.1};	--	--	PF04862.12:Protein of unknown function (DUF642)
EVM0004291	FALSE	FALSE	TRUE	FALSE	FALSE	TRUE	K13448 calcium-binding protein CML | (RefSeq) calmodulin-like protein 1 (A)	ko04626: Plant-pathogen interaction	calmodulin-like protein 1 [Prunus avium]	RecName: Full=Calmodulin-like protein 1;	SubName: Full=Uncharacterized protein {ECO:0000313|EMBL:ONH96526.1};	Calmodulin and related proteins (EF-Hand superfamily)	GO:0005739,mitochondrion; GO:0005509,calcium ion binding	PF13499.6:EF-hand domain pair
EVM0004293	TRUE	FALSE	TRUE	TRUE	TRUE	TRUE	K16732 protein regulator of cytokinesis 1 | (RefSeq) 65-kDa microtubule-associated protein 1 (A)	--	65-kDa microtubule-associated protein 1 [Prunus avium]	RecName: Full=65-kDa microtubule-associated protein 1; Short=AtMAP65-1;	SubName: Full=Uncharacterized protein {ECO:0000313|EMBL:ONI13458.1};	Microtubule-associated protein essential for anaphase spindle elongation	GO:0005938,cell cortex; GO:0005874,microtubule; GO:0005634,nucleus; GO:0009524,phragmoplast; GO:0005819,spindle; GO:0008017,microtubule binding; GO:0046983,protein dimerization activity; GO:0043622,cortical microtubule organization; GO:0000910,cytokinesis	PF03999.12:Microtubule associated protein (MAP65/ASE1 family)
EVM0004294	TRUE	FALSE	FALSE	TRUE	TRUE	TRUE	K14963 COMPASS component SWD3 | (RefSeq) protein JINGUBANG-like (A)	--	protein JINGUBANG-like [Prunus avium]	RecName: Full=Protein JINGUBANG {ECO:0000303|PubMed:27468890};	SubName: Full=Uncharacterized protein {ECO:0000313|EMBL:ONH91371.1};	FOG: WD40 repeat	GO:0005737,cytoplasm; GO:0005634,nucleus; GO:0009846,pollen germination	PF00400.32:WD domain, G-beta repeat
EVM0004302	FALSE	TRUE	FALSE	FALSE	FALSE	TRUE	K19613 leucine-rich repeat protein SHOC2 | (RefSeq) hypothetical protein (A)	--	PREDICTED: receptor-like protein 12 [Prunus mume]	RecName: Full=Receptor like protein 6 {ECO:0000303|PubMed:18434605}; Short=AtRLP6 {ECO:0000303|PubMed:18434605}; Flags: Precursor;	SubName: Full=Uncharacterized protein {ECO:0000313|EMBL:ONI13607.1};	FOG: Leucine rich repeat	GO:0016021,integral component of membrane; GO:0016020,membrane	PF13855.6:Leucine rich repeat
EVM0004306	TRUE	FALSE	FALSE	FALSE	FALSE	TRUE	K14489 arabidopsis histidine kinase 2/3/4 (cytokinin receptor) [EC:2.7.13.3] | (RefSeq) LOW QUALITY PROTEIN: histidine kinase 2 (A)	ko04075: Plant hormone signal transduction	LOW QUALITY PROTEIN: histidine kinase 2 [Prunus avium]	RecName: Full=Histidine kinase 2; EC=2.7.13.3; AltName: Full=Arabidopsis histidine kinase 2; Short=AtHK2; AltName: Full=Protein AUTHENTIC HIS-KINASE 2;	SubName: Full=Uncharacterized protein {ECO:0000313|EMBL:EMJ18851.1};	Sensory transduction histidine kinase	GO:0005789,endoplasmic reticulum membrane; GO:0016021,integral component of membrane; GO:0005886,plasma membrane; GO:0009884,cytokinin receptor activity; GO:0042802,identical protein binding; GO:0019900,kinase binding; GO:0000155,phosphorelay sensor kinase activity; GO:0004673,protein histidine kinase activity; GO:0043424,protein histidine kinase binding; GO:0071215,cellular response to abscisic …	PF03924.13:CHASE domain
EVM0004338	FALSE	TRUE	TRUE	FALSE	FALSE	TRUE	K02350 DNA polymerase zeta [EC:2.7.7.7] | (RefSeq) DNA polymerase zeta catalytic subunit-like (A)	--	zinc finger protein VAR3, chloroplastic [Prunus avium]	RecName: Full=Zinc finger protein VAR3, chloroplastic {ECO:0000305}; AltName: Full=Organelle Zinc finger 1 {ECO:0000303|PubMed:25768119}; AltName: Full=Protein VARIEGATED 3 {ECO:0000303|PubMed:15340011}; Flags: Precursor;	SubName: Full=Uncharacterized protein {ECO:0000313|EMBL:EMJ10372.1};	RNA-binding Ran Zn-finger protein and related proteins	GO:0009507,chloroplast; GO:0009570,chloroplast stroma; GO:0046872,metal ion binding; GO:1900871,chloroplast mRNA modification; GO:0009658,chloroplast organization; GO:0006397,mRNA processing	PF00641.18:Zn-finger in Ran binding protein and others
EVM0004343	FALSE	FALSE	FALSE	FALSE	FALSE	TRUE	K03921 acyl-[acyl-carrier-protein] desaturase [EC:1.14.19.2 1.14.19.11 1.14.19.26] | (RefSeq) stearoyl-[acyl-carrier-protein] 9-desaturase, chloroplastic-like (A)	ko00061: Fatty acid biosynthesis; ko01040: Biosynthesis of unsaturated fatty acids; ko01212: Fatty acid metabolism	uncharacterized protein LOC110774005 [Prunus avium]	RecName: Full=Putative ribonuclease H protein At1g65750; EC=3.1.26.4;	SubName: Full=Uncharacterized protein {ECO:0000313|EMBL:EMJ20613.1}; Flags: Fragment;	FOG: Reverse transcriptase	GO:0046872,metal ion binding; GO:0003676,nucleic acid binding; GO:0004523,RNA-DNA hybrid ribonuclease activity	PF13456.6:Reverse transcriptase-like
EVM0004386	TRUE	TRUE	TRUE	TRUE	FALSE	TRUE	--	--	protein IQ-DOMAIN 31 [Prunus avium]	RecName: Full=Protein IQ-DOMAIN 31;	SubName: Full=Uncharacterized protein {ECO:0000313|EMBL:EMJ11458.1};	--	GO:0005829,cytosol; GO:0005875,microtubule associated complex; GO:0005886,plasma membrane	PF13178.6:Protein of unknown function (DUF4005)
EVM0004403	TRUE	FALSE	TRUE	TRUE	TRUE	TRUE	--	--	PREDICTED: CASP-like protein 4B1 [Prunus mume]	RecName: Full=CASP-like protein 4B1; Short=AlCASPL4B1;	RecName: Full=CASP-like protein {ECO:0000256|RuleBase:RU361233};	--	GO:0016021,integral component of membrane; GO:0005886,plasma membrane	PF04535.12:Domain of unknown function (DUF588)
EVM0004459	TRUE	TRUE	FALSE	TRUE	FALSE	TRUE	K20667 beta-amyrin 28-monooxygenase [EC:1.14.13.201] | (RefSeq) beta-amyrin 28-oxidase (A)	--	beta-amyrin 28-oxidase [Prunus avium]	RecName: Full=Beta-amyrin 28-oxidase; EC=1.14.13.-; AltName: Full=Cytochrome P450 CYP716A52v2;	SubName: Full=Uncharacterized protein {ECO:0000313|EMBL:EMJ23941.1};	Cytochrome P450 CYP4/CYP19/CYP26 subfamilies	GO:0016021,integral component of membrane; GO:0020037,heme binding; GO:0005506,iron ion binding; GO:0004497,monooxygenase activity; GO:0016705,oxidoreductase activity, acting on paired donors, with incorporation or reduction of molecular oxygen	PF00067.22:Cytochrome P450
EVM0004469	TRUE	TRUE	FALSE	TRUE	FALSE	TRUE	K08139 MFS transporter, SP family, sugar:H+ symporter | (RefSeq) sugar transport protein 1 (A)	--	hexose carrier protein HEX6 [Prunus persica]	RecName: Full=Hexose carrier protein HEX6;	SubName: Full=Uncharacterized protein {ECO:0000313|EMBL:EMJ20745.1};	Predicted transporter (major facilitator superfamily)	GO:0016021,integral component of membrane; GO:0015293,symporter activity; GO:0008643,carbohydrate transport	PF00083.24:Sugar (and other) transporter
EVM0004480	TRUE	TRUE	TRUE	FALSE	TRUE	TRUE	K17479 glutaredoxin domain-containing cysteine-rich protein 1 | (RefSeq) uncharacterized protein At5g39865-like (A)	--	uncharacterized protein At5g39865-like [Prunus avium]	RecName: Full=Uncharacterized protein At5g39865;	SubName: Full=Uncharacterized protein {ECO:0000313|EMBL:EMJ04859.1};	Glutaredoxin-related protein	GO:0005886,plasma membrane; GO:0009055,electron transfer activity; GO:0015035,protein disulfide oxidoreductase activity; GO:0045454,cell redox homeostasis	PF00462.24:Glutaredoxin
EVM0004484	FALSE	TRUE	FALSE	FALSE	FALSE	TRUE	K01620 threonine aldolase [EC:4.1.2.48] | (RefSeq) probable low-specificity L-threonine aldolase 1 isoform X1 (A)	ko00260: Glycine, serine and threonine metabolism; ko01230: Biosynthesis of amino acids	hypothetical protein PRUPE_6G349500 [Prunus persica]	RecName: Full=Probable low-specificity L-threonine aldolase 1; EC=4.1.2.48; AltName: Full=Threonine aldolase 1;	SubName: Full=Uncharacterized protein {ECO:0000313|EMBL:ONI04944.1};	Threonine aldolase	GO:0005829,cytosol; GO:0008732,L-allo-threonine aldolase activity; GO:0004793,threonine aldolase activity; GO:0006545,glycine biosynthetic process; GO:0006567,threonine catabolic process	PF01212.21:Beta-eliminating lyase
EVM0004500	FALSE	FALSE	FALSE	FALSE	FALSE	TRUE	--	--	uncharacterized protein LOC110753763 [Prunus avium]	--	SubName: Full=Uncharacterized protein {ECO:0000313|EMBL:ONH92342.1};	--	--	--
EVM0004505	TRUE	FALSE	FALSE	FALSE	FALSE	TRUE	K08150 MFS transporter, SP family, solute carrier family 2 (myo-inositol transporter), member 13 | (RefSeq) inositol transporter 1-like (A)	--	probable polyol transporter 4 [Prunus avium]	RecName: Full=Probable polyol transporter 4;	SubName: Full=Uncharacterized protein {ECO:0000313|EMBL:EMJ12756.1};	Predicted transporter (major facilitator superfamily)	GO:0016021,integral component of membrane; GO:0005355,glucose transmembrane transporter activity; GO:0005351,carbohydrate:proton symporter activity; GO:0046323,glucose import; GO:0035428,NA	PF00083.24:Sugar (and other) transporter
EVM0004509	TRUE	FALSE	TRUE	FALSE	FALSE	TRUE	--	--	uncharacterized protein LOC110759511 [Prunus avium]	--	SubName: Full=Uncharacterized protein {ECO:0000313|EMBL:EMJ23962.1};	Predicted hydrolase/acyltransferase (alpha/beta hydrolase superfamily)	GO:0003824,catalytic activity	PF00561.20:alpha/beta hydrolase fold
EVM0004514	FALSE	FALSE	FALSE	FALSE	FALSE	TRUE	K14638 solute carrier family 15 (peptide/histidine transporter), member 3/4 | (RefSeq) protein NRT1/ PTR FAMILY 5.14-like (A)	--	protein NRT1/ PTR FAMILY 5.14 [Prunus persica]	RecName: Full=Protein NRT1/ PTR FAMILY 5.10; Short=AtNPF5.10;	SubName: Full=Uncharacterized protein {ECO:0000313|EMBL:ONI28125.1};	H+/oligopeptide symporter	GO:0016021,integral component of membrane; GO:0022857,transmembrane transporter activity; GO:0006857,oligopeptide transport	PF07690.16:Major Facilitator Superfamily
EVM0004525	FALSE	FALSE	FALSE	FALSE	FALSE	TRUE	K14963 COMPASS component SWD3 | (RefSeq) hypothetical protein (A)	--	protein JINGUBANG [Prunus avium]	RecName: Full=Protein JINGUBANG {ECO:0000303|PubMed:27468890};	SubName: Full=Uncharacterized protein {ECO:0000313|EMBL:ONI32799.1};	FOG: WD40 repeat	GO:0005737,cytoplasm; GO:0005634,nucleus; GO:0009846,pollen germination	PF00400.32:WD domain, G-beta repeat
EVM0004542	TRUE	TRUE	TRUE	TRUE	FALSE	TRUE	K09843 (+)-abscisic acid 8'-hydroxylase [EC:1.14.13.93] | (RefSeq) abscisic acid 8'-hydroxylase 2 isoform X1 (A)	ko00906: Carotenoid biosynthesis	abscisic acid 8'-hydroxylase 2 isoform X1 [Prunus persica]	RecName: Full=Abscisic acid 8'-hydroxylase 2; Short=ABA 8'-hydroxylase 2; EC=1.14.13.93; AltName: Full=Cytochrome P450 707A2;	SubName: Full=Uncharacterized protein {ECO:0000313|EMBL:EMJ08520.1};	Cytochrome P450 CYP4/CYP19/CYP26 subfamilies	GO:0016021,integral component of membrane; GO:0010295,(+)-abscisic acid 8'-hydroxylase activity; GO:0020037,heme binding; GO:0005506,iron ion binding; GO:0046345,abscisic acid catabolic process; GO:0009687,abscisic acid metabolic process; GO:0016132,brassinosteroid biosynthetic process; GO:0010268,brassinosteroid homeostasis; GO:0048838,release of seed from dormancy; GO:0010114,response to red li…	PF00067.22:Cytochrome P450
EVM0004544	TRUE	TRUE	TRUE	FALSE	TRUE	TRUE	K20606 mitogen-activated protein kinase kinase kinase ANP1 [EC:2.7.11.25] | (RefSeq) receptor-like serine/threonine-protein kinase SD1-7 isoform X1 (A)	ko04016: MAPK signaling pathway - plant	probable LRR receptor-like serine/threonine-protein kinase At1g53420 [Prunus avium]	RecName: Full=Probable LRR receptor-like serine/threonine-protein kinase At1g53430; EC=2.7.11.1; Flags: Precursor;	SubName: Full=Uncharacterized protein {ECO:0000313|EMBL:ONI01172.1};	--	GO:0016021,integral component of membrane; GO:0005886,plasma membrane; GO:0005524,ATP binding; GO:0004674,protein serine/threonine kinase activity	PF07714.17:Protein tyrosine kinase
EVM0004547	TRUE	TRUE	FALSE	FALSE	FALSE	TRUE	K01568 pyruvate decarboxylase [EC:4.1.1.1] | (RefSeq) pyruvate decarboxylase 2 (A)	ko00010: Glycolysis / Gluconeogenesis	pyruvate decarboxylase, partial [Prunus armeniaca]	RecName: Full=Pyruvate decarboxylase 2; Short=PDC; EC=4.1.1.1; Flags: Fragment;	SubName: Full=Pyruvate decarboxylase {ECO:0000313|PIR:S65426}; EC=4.1.1.1 {ECO:0000313|PIR:S65426}; Flags: Fragment;	Thiamine pyrophosphate-requiring enzyme	GO:0000287,magnesium ion binding; GO:0004737,pyruvate decarboxylase activity; GO:0030976,thiamine pyrophosphate binding	PF00205.22:Thiamine pyrophosphate enzyme, central domain
EVM0004549	TRUE	FALSE	TRUE	TRUE	TRUE	TRUE	--	--	uncharacterized protein LOC110771892 [Prunus avium]	RecName: Full=Root meristem growth factor 6; Short=AtRGF6; Flags: Precursor;	SubName: Full=Uncharacterized protein {ECO:0000313|EMBL:ONI06647.1};	--	GO:0005615,extracellular space; GO:0008083,growth factor activity; GO:0030154,cell differentiation; GO:0048527,lateral root development; GO:0009958,positive gravitropism; GO:0008284,positive regulation of cell proliferation; GO:2000012,regulation of auxin polar transport; GO:0032880,regulation of protein localization; GO:0022622,root system development	--
EVM0004555	FALSE	TRUE	TRUE	FALSE	FALSE	TRUE	K16285 RING/U-box domain-containing protein [EC:2.3.2.27] | (RefSeq) probable E3 ubiquitin-protein ligase XERICO (A)	--	probable E3 ubiquitin-protein ligase XERICO [Prunus avium]	RecName: Full=Probable E3 ubiquitin-protein ligase XERICO; EC=2.3.2.27; AltName: Full=RING-type E3 ubiquitin transferase XERICO;	SubName: Full=Uncharacterized protein {ECO:0000313|EMBL:EMJ16279.1};	FOG: Predicted E3 ubiquitin ligase	GO:0016021,integral component of membrane; GO:0046872,metal ion binding; GO:0061630,ubiquitin protein ligase activity; GO:0009688,abscisic acid biosynthetic process; GO:0009687,abscisic acid metabolic process; GO:0043161,proteasome-mediated ubiquitin-dependent protein catabolic process; GO:0010200,response to chitin; GO:0009739,response to gibberellin; GO:0006970,response to osmotic stress; GO:00…	PF13639.6:Ring finger domain
EVM0004558	TRUE	FALSE	FALSE	TRUE	FALSE	TRUE	K10528 hydroperoxide lyase [EC:4.1.2.-] | (RefSeq) fatty acid hydroperoxide lyase, chloroplastic (A)	ko00592: alpha-Linolenic acid metabolism	fatty acid hydroperoxide lyase, chloroplastic [Prunus avium]	RecName: Full=Fatty acid hydroperoxide lyase, chloroplastic {ECO:0000303|PubMed:10859201}; Short=LeHPL {ECO:0000303|PubMed:10859201}; EC=4.2.99.- {ECO:0000305}; AltName: Full=Cytochrome P450 74B {ECO:0000305};	SubName: Full=Uncharacterized protein {ECO:0000313|EMBL:EMJ16477.1};	--	GO:0009941,chloroplast envelope; GO:0009707,chloroplast outer membrane; GO:0016021,integral component of membrane; GO:0020037,heme binding; GO:0005506,iron ion binding; GO:0016829,lyase activity; GO:0004497,monooxygenase activity; GO:0016705,oxidoreductase activity, acting on paired donors, with incorporation or reduction of molecular oxygen; GO:0006952,defense response; GO:0031408,oxylipin biosy…	PF00067.22:Cytochrome P450
EVM0004582	FALSE	TRUE	TRUE	FALSE	FALSE	TRUE	K08237 hydroquinone glucosyltransferase [EC:2.4.1.218] | (Kazusa) Lj0g3v0128489.1; - (A)	--	PREDICTED: UDP-glycosyltransferase 71A15-like [Prunus mume]	RecName: Full=UDP-glycosyltransferase 71A16 {ECO:0000303|Ref.1}; EC=2.4.1.- {ECO:0000305}; AltName: Full=UDP-glucose:chalcone 2'-O-glucosyltransferase {ECO:0000305}; AltName: Full=UDP-glucose:flavonol 2'-O-glucosyltransferase {ECO:0000305};	RecName: Full=Glycosyltransferase {ECO:0000256|RuleBase:RU362057}; EC=2.4.1.- {ECO:0000256|RuleBase:RU362057};	UDP-glucuronosyl and UDP-glucosyl transferase	GO:0035251,UDP-glucosyltransferase activity; GO:0008152,metabolic process	PF00201.18:UDP-glucoronosyl and UDP-glucosyl transferase
EVM0004585	FALSE	TRUE	TRUE	FALSE	FALSE	TRUE	K23260 scopoletin glucosyltransferase [EC:2.4.1.128] | (RefSeq) scopoletin glucosyltransferase-like (A)	ko00940: Phenylpropanoid biosynthesis	UDP-glycosyltransferase 92A1-like [Prunus avium]	RecName: Full=UDP-glycosyltransferase 92A1; EC=2.4.1.-;	RecName: Full=Glycosyltransferase {ECO:0000256|RuleBase:RU362057}; EC=2.4.1.- {ECO:0000256|RuleBase:RU362057};	UDP-glucuronosyl and UDP-glucosyl transferase	GO:0043231,intracellular membrane-bounded organelle; GO:0080043,quercetin 3-O-glucosyltransferase activity; GO:0080044,quercetin 7-O-glucosyltransferase activity; GO:0008152,metabolic process	PF00201.18:UDP-glucoronosyl and UDP-glucosyl transferase
EVM0004600	TRUE	TRUE	TRUE	FALSE	FALSE	TRUE	K20547 basic endochitinase B [EC:3.2.1.14] | (RefSeq) endochitinase-like (A)	ko00520: Amino sugar and nucleotide sugar metabolism; ko04016: MAPK signaling pathway - plant	endochitinase-like [Prunus avium]	RecName: Full=Endochitinase; EC=3.2.1.14; Flags: Precursor;	SubName: Full=Uncharacterized protein {ECO:0000313|EMBL:EMJ03469.1};	Predicted chitinase	GO:0008061,chitin binding; GO:0004568,chitinase activity; GO:0016998,cell wall macromolecule catabolic process; GO:0006032,chitin catabolic process; GO:0006952,defense response; GO:0000272,polysaccharide catabolic process	PF00182.19:Chitinase class I
EVM0004602	TRUE	TRUE	FALSE	FALSE	TRUE	TRUE	K19476 vacuolar protein sorting-associated protein IST1 | (RefSeq) hypothetical protein (A)	ko04144: Endocytosis	lysine histidine transporter-like 8 [Prunus persica]	RecName: Full=Lysine histidine transporter-like 8; AltName: Full=Amino acid transporter-like protein 1;	SubName: Full=Uncharacterized protein {ECO:0000313|EMBL:EMJ00981.1};	Amino acid transporters	GO:0016021,integral component of membrane; GO:0005886,plasma membrane; GO:0015171,amino acid transmembrane transporter activity; GO:0003333,amino acid transmembrane transport	PF01490.18:Transmembrane amino acid transporter protein
EVM0004620	TRUE	FALSE	FALSE	TRUE	FALSE	TRUE	K14709 solute carrier family 39 (zinc transporter), member 1/2/3 | (RefSeq) zinc transporter 1-like (A)	--	Zinc/iron permease [Macleaya cordata]	RecName: Full=Zinc transporter 1; AltName: Full=ZRT/IRT-like protein 1; Flags: Precursor;	SubName: Full=Zinc/iron permease {ECO:0000313|EMBL:OVA12742.1};	Fe2+/Zn2+ regulated transporter	GO:0016021,integral component of membrane; GO:0005886,plasma membrane; GO:0005385,zinc ion transmembrane transporter activity	PF02535.22:ZIP Zinc transporter
EVM0004632	FALSE	TRUE	TRUE	FALSE	FALSE	TRUE	--	--	hypothetical protein PRUPE_7G215700 [Prunus persica]	RecName: Full=Arabinogalactan peptide 20; Short=AG-peptide 20; Flags: Precursor;	SubName: Full=Uncharacterized protein {ECO:0000313|EMBL:ONH97878.1};	--	GO:0031225,anchored component of membrane; GO:0005886,plasma membrane	PF06376.12:Arabinogalactan peptide
EVM0004653	FALSE	TRUE	FALSE	TRUE	FALSE	TRUE	K09838 zeaxanthin epoxidase [EC:1.14.15.21] | (RefSeq) zeaxanthin epoxidase, chloroplastic (A)	ko00906: Carotenoid biosynthesis	uncharacterized protein LOC110774499 [Prunus avium]	RecName: Full=Monooxygenase 3 {ECO:0000303|PubMed:10216258}; Short=AtMO3 {ECO:0000303|PubMed:10216258}; EC=1.14.13.-;	SubName: Full=Uncharacterized protein {ECO:0000313|EMBL:EMJ13460.1};	Kynurenine 3-monooxygenase and related flavoprotein monooxygenases	GO:0071949,FAD binding; GO:0004497,monooxygenase activity; GO:0044550,secondary metabolite biosynthetic process	PF01494.19:FAD binding domain
EVM0004674	TRUE	TRUE	TRUE	FALSE	FALSE	TRUE	K01850 chorismate mutase [EC:5.4.99.5] | (RefSeq) chorismate mutase 3, chloroplastic (A)	ko00400: Phenylalanine, tyrosine and tryptophan biosynthesis; ko01230: Biosynthesis of amino acids	chorismate mutase 3, chloroplastic [Prunus avium]	RecName: Full=Chorismate mutase 3, chloroplastic; Short=AtCM3; EC=5.4.99.5; AltName: Full=CM-3; Flags: Precursor;	RecName: Full=Chorismate mutase {ECO:0000256|PIRNR:PIRNR017318}; EC=5.4.99.5 {ECO:0000256|PIRNR:PIRNR017318};	Chorismate mutase	GO:0009507,chloroplast; GO:0009536,plastid; GO:0004106,chorismate mutase activity; GO:0009073,aromatic amino acid family biosynthetic process; GO:0046417,chorismate metabolic process; GO:0042742,defense response to bacterium; GO:0000162,tryptophan biosynthetic process	PF03177.14:Non-repetitive/WGA-negative nucleoporin C-terminal
EVM0004684	TRUE	TRUE	TRUE	FALSE	FALSE	TRUE	K00827 alanine-glyoxylate transaminase / (R)-3-amino-2-methylpropionate-pyruvate transaminase [EC:2.6.1.44 2.6.1.40] | (RefSeq) alanine--glyoxylate aminotransferase 2 homolog 2, mitochondrial-like (A)	ko00250: Alanine, aspartate and glutamate metabolism; ko00260: Glycine, serine and threonine metabolism; ko00270: Cysteine and methionine metabolism; ko00280: Valine, leucine and isoleucine degradation	alanine--glyoxylate aminotransferase 2 homolog 2, mitochondrial-like [Prunus avium]	RecName: Full=Alanine--glyoxylate aminotransferase 2 homolog 2, mitochondrial; EC=2.6.1.44; AltName: Full=Beta-alanine-pyruvate aminotransferase 2; Flags: Precursor;	SubName: Full=Putative beta-alanine-pyruvate aminotransferase {ECO:0000313|EMBL:AGF95093.1};	Alanine-glyoxylate aminotransferase AGT2	GO:0005739,mitochondrion; GO:0008453,alanine-glyoxylate transaminase activity; GO:0042802,identical protein binding; GO:0030170,pyridoxal phosphate binding; GO:0009853,photorespiration	PF00202.21:Aminotransferase class-III
EVM0004691	FALSE	FALSE	TRUE	FALSE	FALSE	TRUE	K13418 somatic embryogenesis receptor kinase 1 [EC:2.7.10.1 2.7.11.1] | (RefSeq) somatic embryogenesis receptor kinase 2-like (A)	--	LEAF RUST 10 DISEASE-RESISTANCE LOCUS RECEPTOR-LIKE PROTEIN KINASE-like 2.5 [Prunus avium]	RecName: Full=Rust resistance kinase Lr10 {ECO:0000312|EMBL:AAC49629.1}; EC=2.7.11.1; AltName: Full=Probable receptor-like serine/threonine-protein kinase LRK10; Flags: Precursor;	SubName: Full=Uncharacterized protein {ECO:0000313|EMBL:ONI01483.1};	Serine/threonine protein kinase	GO:0016021,integral component of membrane; GO:0005886,plasma membrane; GO:0005524,ATP binding; GO:0004674,protein serine/threonine kinase activity	PF00069.25:Protein kinase domain
EVM0004701	TRUE	TRUE	TRUE	FALSE	FALSE	TRUE	K15688 E3 ubiquitin-protein ligase MUL1 [EC:2.3.2.27] | (RefSeq) uncharacterized LOC103432531 (A)	--	uncharacterized protein LOC110748293 [Prunus avium]	--	SubName: Full=Uncharacterized protein {ECO:0000313|EMBL:ONH93686.1};	--	--	--
EVM0004741	TRUE	FALSE	TRUE	FALSE	FALSE	TRUE	K23540 golgi integral membrane protein 4 | (RefSeq) uncharacterized protein LOC109211638 (A)	--	uncharacterized protein LOC110772251 [Prunus avium]	--	SubName: Full=Uncharacterized protein {ECO:0000313|EMBL:ONI18680.1};	--	GO:0016021,integral component of membrane	--
EVM0004747	TRUE	FALSE	TRUE	TRUE	TRUE	TRUE	K05275 pyridoxine 4-dehydrogenase [EC:1.1.1.65] | (RefSeq) pyridoxal reductase, chloroplastic-like (A)	ko00750: Vitamin B6 metabolism	uncharacterized oxidoreductase At1g06690, chloroplastic [Prunus persica]	RecName: Full=Uncharacterized oxidoreductase At1g06690, chloroplastic; EC=1.-.-.-; Flags: Precursor;	SubName: Full=Uncharacterized protein {ECO:0000313|EMBL:EMJ16782.1};	Voltage-gated shaker-like K+ channel, subunit beta/KCNAB	GO:0009507,chloroplast; GO:0009941,chloroplast envelope; GO:0009535,chloroplast thylakoid membrane; GO:0010287,plastoglobule; GO:0016491,oxidoreductase activity	PF00248.21:Aldo/keto reductase family
EVM0004753	TRUE	TRUE	TRUE	TRUE	FALSE	TRUE	--	--	LOW QUALITY PROTEIN: protein BIG GRAIN 1-like E [Prunus avium]	RecName: Full=Protein BIG GRAIN 1-like E {ECO:0000305};	SubName: Full=Uncharacterized protein {ECO:0000313|EMBL:ONI31076.1};	--	GO:0005886,plasma membrane; GO:0060918,auxin transport; GO:0009734,auxin-activated signaling pathway; GO:0010929,positive regulation of auxin mediated signaling pathway	--
EVM0004781	TRUE	FALSE	TRUE	FALSE	FALSE	TRUE	K13459 disease resistance protein RPS2 | (RefSeq) disease resistance protein At4g27190-like (A)	ko04626: Plant-pathogen interaction	disease resistance protein At4g27190-like [Prunus avium]	RecName: Full=Disease resistance protein RPS2; AltName: Full=Resistance to Pseudomonas syringae protein 2;	SubName: Full=Uncharacterized protein {ECO:0000313|EMBL:ONH89719.1};	Apoptotic ATPase	GO:0005737,cytoplasm; GO:0005886,plasma membrane; GO:0043531,ADP binding; GO:0005524,ATP binding; GO:0006952,defense response; GO:0042742,defense response to bacterium; GO:0016045,detection of bacterium; GO:0009626,plant-type hypersensitive response; GO:0007165,signal transduction	PF00931.22:NB-ARC domain
EVM0004807	FALSE	TRUE	TRUE	TRUE	FALSE	TRUE	K00924 kinase [EC:2.7.1.-] | (RefSeq) probable serine/threonine-protein kinase CST (A)	--	non-functional pseudokinase ZED1-like, partial [Prunus avium]	RecName: Full=Non-functional pseudokinase ZED1 {ECO:0000305}; AltName: Full=Protein HOPZ-ETI-DEFICIENT 1 {ECO:0000303|PubMed:24170858};	SubName: Full=Uncharacterized protein {ECO:0000313|EMBL:EMJ17949.1}; Flags: Fragment;	Serine/threonine protein kinase	GO:0005886,plasma membrane; GO:0005524,ATP binding; GO:0004674,protein serine/threonine kinase activity; GO:0007166,cell surface receptor signaling pathway; GO:0050829,defense response to Gram-negative bacterium	PF07714.17:Protein tyrosine kinase
EVM0004811	FALSE	TRUE	TRUE	FALSE	FALSE	TRUE	K10406 kinesin family member C2/C3 | (RefSeq) kinesin heavy chain, putative (A)	--	uncharacterized protein LOC18774622 [Prunus persica]	--	SubName: Full=Uncharacterized protein {ECO:0000313|EMBL:EMJ08540.1};	--	--	PF05910.12:Plant protein of unknown function (DUF868)
EVM0004812	TRUE	FALSE	TRUE	FALSE	TRUE	TRUE	K00975 glucose-1-phosphate adenylyltransferase [EC:2.7.7.27] | (RefSeq) putative two-component response regulator ARR21 (A)	ko00500: Starch and sucrose metabolism; ko00520: Amino sugar and nucleotide sugar metabolism	protein PHR1-LIKE 2-like isoform X1 [Prunus avium]	RecName: Full=Protein PHR1-LIKE 2 {ECO:0000303|PubMed:26586833}; AltName: Full=Myb family transcription factor PHL2 {ECO:0000303|PubMed:26586833};	SubName: Full=Uncharacterized protein {ECO:0000313|EMBL:ONI18013.1};	--	GO:0005634,nucleus; GO:0003700,DNA-binding transcription factor activity; GO:0043565,sequence-specific DNA binding; GO:0016036,cellular response to phosphate starvation; GO:0010628,positive regulation of gene expression; GO:0006355,regulation of transcription, DNA-templated; GO:0006351,transcription, DNA-templated	PF14379.6:MYB-CC type transfactor, LHEQLE motif
EVM0004842	TRUE	TRUE	FALSE	FALSE	FALSE	TRUE	K01673 carbonic anhydrase [EC:4.2.1.1] | (RefSeq) beta carbonic anhydrase 5, chloroplastic-like isoform X1 (A)	ko00910: Nitrogen metabolism	beta carbonic anhydrase 5, chloroplastic-like isoform X1 [Prunus avium]	RecName: Full=Beta carbonic anhydrase 5, chloroplastic; Short=AtbCA5; Short=AtbetaCA5; EC=4.2.1.1; AltName: Full=Beta carbonate dehydratase 5; Flags: Precursor;	RecName: Full=Carbonic anhydrase {ECO:0000256|RuleBase:RU003956}; EC=4.2.1.1 {ECO:0000256|RuleBase:RU003956}; AltName: Full=Carbonate dehydratase {ECO:0000256|RuleBase:RU003956};	Predicted carbonic anhydrase involved in protection against oxidative damage	GO:0009507,chloroplast; GO:0004089,carbonate dehydratase activity; GO:0008270,zinc ion binding; GO:0015976,carbon utilization	PF00484.19:Carbonic anhydrase
EVM0004864	TRUE	TRUE	TRUE	FALSE	FALSE	TRUE	K19984 exocyst complex component 5 | (RefSeq) uncharacterized protein LOC112294431 (A)	--	formin-like protein 18 isoform X1 [Prunus avium]	RecName: Full=Formin-like protein 18; Short=AtFH18;	RecName: Full=Formin-like protein {ECO:0000256|RuleBase:RU361260};	--	GO:0004721,phosphoprotein phosphatase activity	PF02181.23:Formin Homology 2 Domain
EVM0004873	TRUE	FALSE	TRUE	FALSE	TRUE	TRUE	K13422 transcription factor MYC2 | (RefSeq) LOC109750771; transcription factor MYC2-like (A)	ko04016: MAPK signaling pathway - plant; ko04075: Plant hormone signal transduction	transcription factor bHLH18-like [Prunus avium]	RecName: Full=Transcription factor bHLH25; AltName: Full=Basic helix-loop-helix protein 25; Short=AtbHLH25; Short=bHLH 25; AltName: Full=Transcription factor EN 29; AltName: Full=bHLH transcription factor bHLH025;	SubName: Full=Uncharacterized protein {ECO:0000313|EMBL:EMJ06603.1};	--	GO:0005634,nucleus; GO:0003677,DNA binding; GO:0003700,DNA-binding transcription factor activity; GO:0046983,protein dimerization activity; GO:0006355,regulation of transcription, DNA-templated; GO:0006351,transcription, DNA-templated	PF00010.26:Helix-loop-helix DNA-binding domain
EVM0004875	TRUE	TRUE	FALSE	TRUE	FALSE	TRUE	K13430 serine/threonine-protein kinase PBS1 [EC:2.7.11.1] | (RefSeq) serine/threonine-protein kinase CDL1 (A)	ko04626: Plant-pathogen interaction	calcium/calmodulin-regulated receptor-like kinase 1 [Prunus avium]	RecName: Full=Calcium/calmodulin-regulated receptor-like kinase 1 {ECO:0000303|PubMed:21056039}; Short=AtCRLK1 {ECO:0000303|PubMed:21056039}; EC=2.7.11.1 {ECO:0000269|PubMed:20026608};	SubName: Full=Uncharacterized protein {ECO:0000313|EMBL:EMJ15020.1};	Serine/threonine protein kinase	GO:0010008,endosome membrane; GO:0016021,integral component of membrane; GO:0005886,plasma membrane; GO:0005524,ATP binding; GO:0005516,calmodulin binding; GO:0004674,protein serine/threonine kinase activity; GO:0009631,cold acclimation; GO:0009409,response to cold	PF07714.17:Protein tyrosine kinase
EVM0004878	FALSE	TRUE	FALSE	FALSE	FALSE	TRUE	K00012 UDPglucose 6-dehydrogenase [EC:1.1.1.22] | (RefSeq) UDP-glucose 6-dehydrogenase 5 (A)	ko00040: Pentose and glucuronate interconversions; ko00053: Ascorbate and aldarate metabolism; ko00520: Amino sugar and nucleotide sugar metabolism	UDP-glucose 6-dehydrogenase 5 [Prunus avium]	RecName: Full=UDP-glucose 6-dehydrogenase 4; Short=UDP-Glc dehydrogenase 4; Short=UDP-GlcDH 4; Short=UDPGDH 4; EC=1.1.1.22; AltName: Full=Os-UGD4;	RecName: Full=UDP-glucose 6-dehydrogenase {ECO:0000256|PIRNR:PIRNR000124}; EC=1.1.1.22 {ECO:0000256|PIRNR:PIRNR000124};	UDP-glucose/GDP-mannose dehydrogenase	GO:0005829,cytosol; GO:0005634,nucleus; GO:0051287,NAD binding; GO:0003979,UDP-glucose 6-dehydrogenase activity; GO:0006024,glycosaminoglycan biosynthetic process; GO:0006065,UDP-glucuronate biosynthetic process	PF03721.14:UDP-glucose/GDP-mannose dehydrogenase family, NAD binding domain
EVM0004885	TRUE	FALSE	TRUE	TRUE	TRUE	TRUE	K06883 uncharacterized protein | (RefSeq) LOW QUALITY PROTEIN: uncharacterized protein LOC104799061 (A)	--	cysteine-rich receptor-like protein kinase 10 [Prunus avium]	RecName: Full=Cysteine-rich receptor-like protein kinase 26; Short=Cysteine-rich RLK26; EC=2.7.11.-; Flags: Precursor;	SubName: Full=Uncharacterized protein {ECO:0000313|EMBL:ONI10114.1};	--	GO:0016021,integral component of membrane; GO:0005886,plasma membrane; GO:0005524,ATP binding; GO:0004674,protein serine/threonine kinase activity; GO:0042742,defense response to bacterium; GO:0006468,protein phosphorylation	PF00069.25:Protein kinase domain
EVM0004888	TRUE	TRUE	TRUE	FALSE	FALSE	TRUE	K18418 ERI1 exoribonuclease 3 [EC:3.1.-.-] | (RefSeq) uncharacterized exonuclease domain-containing protein At3g15140 (A)	--	PREDICTED: uncharacterized exonuclease domain-containing protein At3g15140 [Prunus mume]	RecName: Full=Uncharacterized exonuclease domain-containing protein At3g15140; EC=3.1.-.-;	SubName: Full=Uncharacterized protein {ECO:0000313|EMBL:ONI12598.1};	Predicted exonuclease	GO:0005739,mitochondrion; GO:0016891,endoribonuclease activity, producing 5'-phosphomonoesters; GO:0004527,exonuclease activity; GO:0046872,metal ion binding; GO:0003676,nucleic acid binding; GO:0035194,posttranscriptional gene silencing by RNA; GO:0090065,regulation of production of siRNA involved in RNA interference	PF00929.24:Exonuclease
EVM0004905	FALSE	TRUE	TRUE	FALSE	FALSE	TRUE	K09285 AP2-like factor, ANT lineage | (RefSeq) AP2-like ethylene-responsive transcription factor ANT (A)	--	AP2-like ethylene-responsive transcription factor ANT [Prunus persica]	RecName: Full=AP2-like ethylene-responsive transcription factor ANT; AltName: Full=Complementing a protein kinase C mutant protein 1; AltName: Full=Protein AINTEGUMENTA; AltName: Full=Protein DRAGON; AltName: Full=Protein OVULE MUTANT;	SubName: Full=Uncharacterized protein {ECO:0000313|EMBL:ONI33352.1};	--	GO:0005634,nucleus; GO:0003677,DNA binding; GO:0003700,DNA-binding transcription factor activity; GO:0043565,sequence-specific DNA binding; GO:0030154,cell differentiation; GO:0009908,flower development; GO:0019760,glucosinolate metabolic process; GO:0010492,maintenance of shoot apical meristem identity; GO:0042127,regulation of cell proliferation; GO:0006351,transcription, DNA-templated	PF00847.20:AP2 domain
EVM0004923	TRUE	TRUE	FALSE	FALSE	TRUE	TRUE	--	--	seed biotin-containing protein SBP65 [Prunus avium]	RecName: Full=Seed biotin-containing protein SBP65; AltName: Full=BP75; AltName: Full=Seed biotinylated protein of 65 kDa;	SubName: Full=Uncharacterized protein {ECO:0000313|EMBL:ONI16806.1};	--	--	--
EVM0004944	TRUE	FALSE	TRUE	TRUE	TRUE	TRUE	--	--	uncharacterized protein LOC110767976 [Prunus avium]	--	SubName: Full=Uncharacterized protein {ECO:0000313|EMBL:ONH91795.1};	--	--	--
EVM0004950	TRUE	FALSE	TRUE	TRUE	TRUE	TRUE	--	--	protodermal factor 1-like [Prunus avium]	RecName: Full=Protodermal factor 1; Flags: Precursor;	SubName: Full=Uncharacterized protein {ECO:0000313|EMBL:EMJ18660.1}; Flags: Fragment;	--	GO:0005576,extracellular region	--
EVM0004957	FALSE	TRUE	TRUE	TRUE	FALSE	TRUE	--	--	uncharacterized protein LOC110772247 [Prunus avium]	RecName: Full=Uncharacterized protein At5g23160;	SubName: Full=Uncharacterized protein {ECO:0000313|EMBL:ONI18624.1};	--	GO:0016021,integral component of membrane	--
EVM0004958	TRUE	TRUE	TRUE	TRUE	FALSE	TRUE	K10403 kinesin family member 22 | (RefSeq) kinesin-like protein KIN-10B (A)	--	kinesin-like protein KIN-10B [Prunus avium]	RecName: Full=Kinesin-like protein KIN-10B {ECO:0000305};	RecName: Full=Kinesin-like protein {ECO:0000256|RuleBase:RU000394};	Kinesin-like protein	GO:0009507,chloroplast; GO:0005871,kinesin complex; GO:0005874,microtubule; GO:0005524,ATP binding; GO:0016887,ATPase activity; GO:0008017,microtubule binding; GO:0003777,microtubule motor activity; GO:0007018,microtubule-based movement	PF00225.23:Kinesin motor domain
EVM0004959	TRUE	TRUE	TRUE	TRUE	TRUE	TRUE	K15015 solute carrier family 32 (vesicular inhibitory amino acid transporter) | (RefSeq) uncharacterized protein LOC107609646 isoform X1 (A)	--	IQ domain-containing protein IQM3-like [Prunus avium]	RecName: Full=IQ domain-containing protein IQM3 {ECO:0000305}; AltName: Full=IQ motif-containing protein 3 {ECO:0000303|Ref.4};	SubName: Full=Uncharacterized protein {ECO:0000313|EMBL:EMJ03145.1};	--	GO:0005737,cytoplasm; GO:0005634,nucleus	PF00612.27:IQ calmodulin-binding motif
EVM0004964	FALSE	TRUE	TRUE	FALSE	FALSE	TRUE	K20098 DNA excision repair protein ERCC-6-like 2 [EC:3.6.4.-] | (RefSeq) DNA repair and recombination RAD26-like protein, putative (A)	--	O-acyltransferase WSD1-like [Prunus avium]	RecName: Full=O-acyltransferase WSD1; AltName: Full=Diacylglycerol O-acyltransferase; Short=DGAT; EC=2.3.1.20; AltName: Full=Long-chain-alcohol O-fatty-acyltransferase; EC=2.3.1.75; AltName: Full=Wax synthase; Short=WS;	SubName: Full=Uncharacterized protein {ECO:0000313|EMBL:EMJ00107.1};	--	GO:0005783,endoplasmic reticulum; GO:0005789,endoplasmic reticulum membrane; GO:0016021,integral component of membrane; GO:0005886,plasma membrane; GO:0102966,arachidoyl-CoA:1-dodecanol O-acyltransferase activity; GO:0004144,diacylglycerol O-acyltransferase activity; GO:0047196,long-chain-alcohol O-fatty-acyltransferase activity; GO:0103095,wax ester synthase activity; GO:0019432,triglyceride bio…	PF06974.13:Protein of unknown function (DUF1298)
EVM0004971	FALSE	TRUE	TRUE	TRUE	TRUE	TRUE	K21437 ankyrin repeat domain-containing protein 13 | (RefSeq) ankyrin repeat domain-containing protein 13B (A)	--	ankyrin repeat domain-containing protein 13B [Prunus avium]	--	SubName: Full=Uncharacterized protein {ECO:0000313|EMBL:EMJ14008.1};	Ankyrin repeat protein	--	PF11904.8:GPCR-chaperone
EVM0004979	FALSE	FALSE	TRUE	TRUE	FALSE	TRUE	K14830 protein MAK11 | (RefSeq) p21-activated protein kinase-interacting protein 1-like (A)	--	p21-activated protein kinase-interacting protein 1-like [Prunus avium]	--	SubName: Full=Uncharacterized protein {ECO:0000313|EMBL:EMJ15915.1};	WD40 repeat-containing protein	--	PF00400.32:WD domain, G-beta repeat
EVM0004996	FALSE	TRUE	TRUE	FALSE	FALSE	TRUE	K20770 (+)-delta-cadinene 8-hydroxylase [EC:1.14.-.-] | (RefSeq) flavonoid 3'-monooxygenase-like (A)	--	flavonoid 3'-monooxygenase-like [Prunus avium]	RecName: Full=Flavonoid 3',5'-hydroxylase; Short=F3'5'H; EC=1.14.13.88; AltName: Full=CYPLXXVA2; AltName: Full=Cytochrome P450 75A2; AltName: Full=P-450EG1;	SubName: Full=Uncharacterized protein {ECO:0000313|EMBL:EMJ11105.1};	Cytochrome P450 CYP2 subfamily	GO:0033772,flavonoid 3',5'-hydroxylase activity; GO:0020037,heme binding; GO:0005506,iron ion binding; GO:0009718,anthocyanin-containing compound biosynthetic process	PF00067.22:Cytochrome P450
EVM0005002	TRUE	TRUE	FALSE	TRUE	TRUE	TRUE	--	--	hypothetical protein PRUPE_1G291000 [Prunus persica]	--	SubName: Full=Uncharacterized protein {ECO:0000313|EMBL:ONI31084.1};	--	GO:0016021,integral component of membrane	--
EVM0005012	TRUE	FALSE	FALSE	FALSE	FALSE	TRUE	K00279 cytokinin dehydrogenase [EC:1.5.99.12] | (RefSeq) cytokinin dehydrogenase 7 (A)	ko00908: Zeatin biosynthesis	PREDICTED: cytokinin dehydrogenase 7 [Prunus mume]	RecName: Full=Cytokinin dehydrogenase 7; EC=1.5.99.12; AltName: Full=Cytokinin oxidase 7; Short=AtCKX5; Short=AtCKX7; Short=CKO7;	SubName: Full=Uncharacterized protein {ECO:0000313|EMBL:EMJ24062.1};	Proteins containing the FAD binding domain	GO:0019139,cytokinin dehydrogenase activity; GO:0050660,flavin adenine dinucleotide binding; GO:0016614,oxidoreductase activity, acting on CH-OH group of donors; GO:0009823,cytokinin catabolic process	PF09265.10:Cytokinin dehydrogenase 1, FAD and cytokinin binding
EVM0005053	TRUE	TRUE	TRUE	FALSE	FALSE	TRUE	--	--	precursor of CEP14 [Prunus avium]	RecName: Full=Precursor of CEP14 {ECO:0000303|PubMed:24179096}; Short=PCEP14 {ECO:0000303|PubMed:24179096}; Contains: RecName: Full=C-terminally encoded peptide 14 {ECO:0000303|PubMed:24179096}; Short=CEP14 {ECO:0000303|PubMed:24179096}; Flags: Precursor;	SubName: Full=Uncharacterized protein {ECO:0000313|EMBL:EMJ14368.1};	--	GO:0048046,apoplast; GO:0005179,hormone activity; GO:0007275,multicellular organism development; GO:1902025,nitrate import; GO:2000280,regulation of root development; GO:0010037,response to carbon dioxide; GO:0006970,response to osmotic stress	--
EVM0005080	TRUE	TRUE	TRUE	FALSE	FALSE	TRUE	--	--	uncharacterized protein LOC18784358 [Prunus persica]	--	SubName: Full=Uncharacterized protein {ECO:0000313|EMBL:EMJ16359.1};	--	--	--
EVM0005083	FALSE	FALSE	TRUE	FALSE	FALSE	TRUE	K20310 trafficking protein particle complex subunit 13 | (RefSeq) PsbB mRNA maturation factor Mbb1, chloroplastic (A)	--	protein high chlorophyll fluorescent 107 [Prunus avium]	RecName: Full=Protein high chlorophyll fluorescent 107 {ECO:0000312|EMBL:AEE75897.1}; Flags: Precursor;	SubName: Full=Uncharacterized protein {ECO:0000313|EMBL:ONI28024.1};	FOG: TPR repeat	GO:0009507,chloroplast; GO:0009941,chloroplast envelope; GO:0031969,chloroplast membrane; GO:0009570,chloroplast stroma; GO:0005774,vacuolar membrane; GO:0043621,protein self-association; GO:0003727,single-stranded RNA binding; GO:0006397,mRNA processing; GO:1901918,negative regulation of exoribonuclease activity; GO:0009657,plastid organization; GO:0006417,regulation of translation; GO:0010114,r…	PF07719.17:Tetratricopeptide repeat
EVM0005087	TRUE	FALSE	TRUE	FALSE	FALSE	TRUE	--	--	uncharacterized protein LOC18776517 [Prunus persica]	--	SubName: Full=Uncharacterized protein {ECO:0000313|EMBL:ONI08998.1};	--	--	--
EVM0005110	TRUE	TRUE	TRUE	FALSE	FALSE	TRUE	K11593 eukaryotic translation initiation factor 2C | (RefSeq) protein argonaute 7 isoform X1 (A)	--	protein argonaute 7 isoform X2 [Prunus avium]	RecName: Full=Protein argonaute 7; AltName: Full=Protein ZIPPY;	SubName: Full=Uncharacterized protein {ECO:0000313|EMBL:ONI30893.1};	Translation initiation factor 2C (eIF-2C) and related proteins	GO:0005737,cytoplasm; GO:0030529,NA; GO:0003723,RNA binding; GO:0051607,defense response to virus; GO:0035195,gene silencing by miRNA; GO:0010492,maintenance of shoot apical meristem identity; GO:0010599,production of lsiRNA involved in RNA interference; GO:0010267,production of ta-siRNAs involved in RNA interference; GO:0040034,regulation of development, heterochronic; GO:0006355,regulation of t…	PF02171.17:Piwi domain
EVM0005124	TRUE	TRUE	FALSE	FALSE	FALSE	TRUE	K21374 7-deoxyloganetin glucosyltransferase [EC:2.4.1.324] | (RefSeq) 7-deoxyloganetin glucosyltransferase-like (A)	ko00902: Monoterpenoid biosynthesis	PREDICTED: 7-deoxyloganetin glucosyltransferase-like [Prunus mume]	RecName: Full=7-deoxyloganetin glucosyltransferase; EC=2.4.1.324; AltName: Full=Iridoid 1-O-glucosyltransferase; AltName: Full=UDP-glucose glucosyltransferase 6; Short=CrUGT6; AltName: Full=UDP-glycosyltransferase 85A23;	RecName: Full=Glycosyltransferase {ECO:0000256|RuleBase:RU362057}; EC=2.4.1.- {ECO:0000256|RuleBase:RU362057};	UDP-glucuronosyl and UDP-glucosyl transferase	GO:0035251,UDP-glucosyltransferase activity; GO:1900994,(-)-secologanin biosynthetic process	PF00201.18:UDP-glucoronosyl and UDP-glucosyl transferase
EVM0005146	TRUE	FALSE	TRUE	FALSE	FALSE	TRUE	K15397 3-ketoacyl-CoA synthase [EC:2.3.1.199] | (RefSeq) 3-ketoacyl-CoA synthase 4-like (A)	ko00062: Fatty acid elongation; ko04626: Plant-pathogen interaction	3-ketoacyl-CoA synthase 4-like [Prunus avium]	RecName: Full=3-ketoacyl-CoA synthase 4 {ECO:0000303|PubMed:18465198}; Short=KCS-4 {ECO:0000303|PubMed:18465198}; EC=2.3.1.199 {ECO:0000305}; AltName: Full=Very long-chain fatty acid condensing enzyme 4 {ECO:0000303|PubMed:18465198}; Short=VLCFA condensing enzyme 4 {ECO:0000303|PubMed:18465198};	RecName: Full=3-ketoacyl-CoA synthase {ECO:0000256|PIRNR:PIRNR036417}; EC=2.3.1.- {ECO:0000256|PIRNR:PIRNR036417};	--	GO:0016021,integral component of membrane; GO:0102336,3-oxo-arachidoyl-CoA synthase activity; GO:0102337,3-oxo-cerotoyl-CoA synthase activity; GO:0102338,3-oxo-lignoceronyl-CoA synthase activity; GO:0102756,very-long-chain 3-ketoacyl-CoA synthase activity; GO:0006633,fatty acid biosynthetic process	PF08392.12:FAE1/Type III polyketide synthase-like protein
EVM0005159	TRUE	FALSE	FALSE	TRUE	FALSE	TRUE	--	--	hypothetical protein PRUPE_2G078000 [Prunus persica]	--	SubName: Full=Uncharacterized protein {ECO:0000313|EMBL:ONI21644.1};	--	--	--
EVM0005160	TRUE	TRUE	TRUE	TRUE	TRUE	TRUE	K13420 LRR receptor-like serine/threonine-protein kinase FLS2 [EC:2.7.11.1] | (RefSeq) probable LRR receptor-like serine/threonine-protein kinase At3g47570 (A)	ko04016: MAPK signaling pathway - plant; ko04626: Plant-pathogen interaction	probable inactive leucine-rich repeat receptor kinase XIAO [Prunus avium]	RecName: Full=LRR receptor-like serine/threonine-protein kinase GSO2 {ECO:0000303|PubMed:18088309}; EC=2.7.11.1 {ECO:0000255|PROSITE-ProRule:PRU00159}; AltName: Full=Protein EMBRYO SAC DEVELOPMENT ARREST 23 {ECO:0000303|PubMed:15634699}; AltName: Full=Protein GASSHO 2 {ECO:0000303|PubMed:18088309}; Flags: Precursor;	SubName: Full=Uncharacterized protein {ECO:0000313|EMBL:ONI17867.1};	FOG: Leucine rich repeat	GO:0048226,Casparian strip; GO:0016021,integral component of membrane; GO:0005886,plasma membrane; GO:0005524,ATP binding; GO:0004674,protein serine/threonine kinase activity; GO:0071555,cell wall organization; GO:0009793,embryo development ending in seed dormancy; GO:0009553,embryo sac development; GO:0090558,plant epidermis development; GO:0051302,regulation of cell division; GO:0042659,regulat…	PF13855.6:Leucine rich repeat
EVM0005169	TRUE	TRUE	TRUE	FALSE	FALSE	TRUE	K00430 peroxidase [EC:1.11.1.7] | (RefSeq) peroxidase 73-like (A)	ko00940: Phenylpropanoid biosynthesis	peroxidase 73-like [Prunus avium]	RecName: Full=Peroxidase 73; Short=Atperox P73; EC=1.11.1.7; AltName: Full=ATP10a; AltName: Full=PRXR11; Flags: Precursor;	RecName: Full=Peroxidase {ECO:0000256|RuleBase:RU362060, ECO:0000256|SAAS:SAAS00709852}; EC=1.11.1.7 {ECO:0000256|RuleBase:RU362060, ECO:0000256|SAAS:SAAS00709852};	--	GO:0005576,extracellular region; GO:0020037,heme binding; GO:0046872,metal ion binding; GO:0004601,peroxidase activity; GO:0042744,hydrogen peroxide catabolic process; GO:0006979,response to oxidative stress	PF00141.23:Peroxidase
EVM0005195	FALSE	TRUE	FALSE	FALSE	FALSE	TRUE	--	--	uncharacterized protein LOC110750427 [Prunus avium]	--	SubName: Full=Uncharacterized protein {ECO:0000313|EMBL:EMJ28547.1};	--	GO:0016021,integral component of membrane	--
EVM0005218	TRUE	FALSE	TRUE	TRUE	FALSE	TRUE	K06883 uncharacterized protein | (RefSeq) LOW QUALITY PROTEIN: uncharacterized protein LOC104799061 (A)	--	PREDICTED: cysteine-rich receptor-like protein kinase 25 [Prunus mume]	RecName: Full=Cysteine-rich receptor-like protein kinase 25; Short=Cysteine-rich RLK25; EC=2.7.11.-; Flags: Precursor;	SubName: Full=Uncharacterized protein {ECO:0000313|EMBL:ONI10112.1};	--	GO:0016021,integral component of membrane; GO:0005886,plasma membrane; GO:0005524,ATP binding; GO:0004674,protein serine/threonine kinase activity; GO:0042742,defense response to bacterium; GO:0006468,protein phosphorylation	PF07714.17:Protein tyrosine kinase
EVM0005222	TRUE	TRUE	FALSE	FALSE	FALSE	TRUE	K14493 gibberellin receptor GID1 [EC:3.-.-.-] | (RefSeq) gibberellin receptor GID1B-like (A)	ko04075: Plant hormone signal transduction	gibberellin receptor GID1B-like [Prunus avium]	RecName: Full=Gibberellin receptor GID1B; EC=3.-.-.-; AltName: Full=AtCXE14; AltName: Full=Carboxylesterase 14; AltName: Full=GID1-like protein 2; AltName: Full=Protein GA INSENSITIVE DWARF 1B; Short=AtGID1B;	SubName: Full=Uncharacterized protein {ECO:0000313|EMBL:EMJ01546.1};	Arylacetamide deacetylase	GO:0005737,cytoplasm; GO:0005634,nucleus; GO:0010331,gibberellin binding; GO:0016787,hydrolase activity; GO:0009056,catabolic process; GO:0048444,floral organ morphogenesis; GO:0048530,fruit morphogenesis; GO:0010476,gibberellin mediated signaling pathway; GO:0010629,negative regulation of gene expression; GO:1905516,positive regulation of fertilization; GO:0009939,positive regulation of gibberel…	PF07859.13:alpha/beta hydrolase fold
EVM0005238	TRUE	FALSE	TRUE	TRUE	TRUE	TRUE	K10581 ubiquitin-conjugating enzyme E2 O [EC:2.3.2.24] | (RefSeq) putative ubiquitin-conjugating enzyme E2 38 (A)	ko04120: Ubiquitin mediated proteolysis	putative ubiquitin-conjugating enzyme E2 38 [Prunus persica]	RecName: Full=Probable ubiquitin-conjugating enzyme E2 25; EC=2.3.2.23; AltName: Full=E2 ubiquitin-conjugating enzyme 25; AltName: Full=Ubiquitin carrier protein 25;	SubName: Full=Uncharacterized protein {ECO:0000313|EMBL:ONI27996.1};	Ubiquitin-conjugating enzyme	GO:0005737,cytoplasm; GO:0005524,ATP binding; GO:0061630,ubiquitin protein ligase activity; GO:0031625,ubiquitin protein ligase binding	PF00179.26:Ubiquitin-conjugating enzyme
EVM0005274	FALSE	TRUE	FALSE	FALSE	FALSE	TRUE	--	--	uncharacterized protein LOC18770496 [Prunus persica]	--	SubName: Full=Uncharacterized protein {ECO:0000313|EMBL:ONH94434.1};	--	GO:0016021,integral component of membrane	--
EVM0005278	TRUE	FALSE	TRUE	TRUE	TRUE	TRUE	K19891 glucan endo-1,3-beta-glucosidase 1/2/3 [EC:3.2.1.39] | (RefSeq) glucan endo-1,3-beta-glucosidase 2-like (A)	ko00500: Starch and sucrose metabolism	glucan endo-1,3-beta-glucosidase 2 [Prunus persica]	RecName: Full=Glucan endo-1,3-beta-glucosidase 2; EC=3.2.1.39; AltName: Full=(1->3)-beta-glucan endohydrolase 2; Short=(1->3)-beta-glucanase 2; AltName: Full=Beta-1,3-endoglucanase 2; Short=Beta-1,3-glucanase 2; Flags: Precursor;	SubName: Full=Uncharacterized protein {ECO:0000313|EMBL:EMJ16457.1};	--	GO:0031225,anchored component of membrane; GO:0046658,anchored component of plasma membrane; GO:0005886,plasma membrane; GO:0042973,glucan endo-1,3-beta-D-glucosidase activity; GO:0004553,hydrolase activity, hydrolyzing O-glycosyl compounds; GO:0030247,polysaccharide binding; GO:0005975,carbohydrate metabolic process; GO:0006952,defense response	PF00332.18:Glycosyl hydrolases family 17
EVM0005284	FALSE	FALSE	TRUE	FALSE	TRUE	TRUE	--	--	succinate dehydrogenase assembly factor 2, mitochondrial-like [Prunus avium]	RecName: Full=Succinate dehydrogenase assembly factor 2, mitochondrial {ECO:0000305}; Short=SDH assembly factor 2 {ECO:0000305}; Flags: Precursor;	SubName: Full=Uncharacterized protein {ECO:0000313|EMBL:EMJ10872.1};	Uncharacterized conserved protein	GO:0005739,mitochondrion; GO:0006121,mitochondrial electron transport, succinate to ubiquinone; GO:0034553,mitochondrial respiratory chain complex II assembly; GO:0018293,protein-FAD linkage; GO:0006099,tricarboxylic acid cycle	PF03937.16:Flavinator of succinate dehydrogenase
EVM0005289	FALSE	TRUE	TRUE	FALSE	TRUE	TRUE	--	--	hypothetical protein PRUPE_1G246000 [Prunus persica]	--	SubName: Full=Uncharacterized protein {ECO:0000313|EMBL:EMJ24749.1};	--	--	--
EVM0005290	TRUE	FALSE	FALSE	TRUE	FALSE	TRUE	K13464 jasmonate ZIM domain-containing protein | (RefSeq) protein TIFY 6B-like (A)	ko04075: Plant hormone signal transduction	protein TIFY 6B-like [Prunus avium]	RecName: Full=Protein TIFY 6B; AltName: Full=Jasmonate ZIM domain-containing protein 3; AltName: Full=Protein JASMONATE INSENSITIVE 3;	SubName: Full=Uncharacterized protein {ECO:0000313|EMBL:EMJ24447.1};	--	GO:0005634,nucleus; GO:0042802,identical protein binding; GO:0003714,transcription corepressor activity; GO:0006952,defense response; GO:0009867,jasmonic acid mediated signaling pathway; GO:1903507,negative regulation of nucleic acid-templated transcription; GO:0031347,regulation of defense response; GO:2000022,regulation of jasmonic acid mediated signaling pathway; GO:0006355,regulation of trans…	PF06200.14:tify domain
EVM0005328	TRUE	TRUE	FALSE	FALSE	FALSE	TRUE	K10696 E3 ubiquitin-protein ligase BRE1 [EC:2.3.2.27] | (RefSeq) E3 ubiquitin-protein ligase BRE1-like 2 (A)	--	transmembrane protein 45A [Prunus avium]	--	SubName: Full=Uncharacterized protein {ECO:0000313|EMBL:EMJ06785.1};	--	GO:0016021,integral component of membrane	PF04819.12:Family of unknown function (DUF716)
EVM0005331	FALSE	TRUE	TRUE	FALSE	TRUE	TRUE	--	--	proline-rich protein 4-like [Prunus avium]	--	SubName: Full=Uncharacterized protein {ECO:0000313|EMBL:EMJ20709.1}; Flags: Fragment;	--	--	--
EVM0005338	FALSE	FALSE	FALSE	FALSE	FALSE	TRUE	--	--	VQ motif-containing protein 4 [Prunus avium]	RecName: Full=VQ motif-containing protein 4 {ECO:0000303|PubMed:22535423}; Short=AtVQ4 {ECO:0000303|PubMed:22535423}; AltName: Full=MPK3/6-targeted VQ-motif-containing protein 1 {ECO:0000303|PubMed:24750137};	SubName: Full=Uncharacterized protein {ECO:0000313|EMBL:EMJ15156.1};	--	GO:0005634,nucleus; GO:0006952,defense response; GO:0051245,negative regulation of cellular defense response; GO:0043433,negative regulation of DNA-binding transcription factor activity	PF05678.14:VQ motif
EVM0005363	TRUE	FALSE	TRUE	TRUE	FALSE	TRUE	--	--	protein E6-like [Prunus avium]	RecName: Full=Protein E6;	SubName: Full=Uncharacterized protein {ECO:0000313|EMBL:EMJ15024.1};	--	GO:0005618,cell wall; GO:0005576,extracellular region; GO:0090378,seed trichome elongation	--
EVM0005375	FALSE	TRUE	TRUE	FALSE	FALSE	TRUE	K14572 midasin | (RefSeq) midasin isoform X1 (A)	ko03008: Ribosome biogenesis in eukaryotes	midasin isoform X2 [Prunus avium]	RecName: Full=Midasin {ECO:0000303|PubMed:23572950}; Short=AtMDN1 {ECO:0000303|PubMed:23572950}; AltName: Full=Dynein-related AAA-ATPase MDN1; AltName: Full=MIDAS-containing protein 1 {ECO:0000303|PubMed:23572950}; AltName: Full=Protein DWARF AND SHORT ROOT 1 {ECO:0000303|PubMed:27824150};	RecName: Full=Midasin {ECO:0000256|PIRNR:PIRNR010340};	AAA ATPase containing von Willebrand factor type A (vWA) domain	GO:0009941,chloroplast envelope; GO:0005730,nucleolus; GO:0005654,nucleoplasm; GO:0009506,plasmodesma; GO:0005524,ATP binding; GO:0016887,ATPase activity; GO:0009738,abscisic acid-activated signaling pathway; GO:0009553,embryo sac development; GO:0048638,regulation of developmental growth; GO:0000027,ribosomal large subunit assembly	PF07728.14:AAA domain (dynein-related subfamily)
EVM0005396	FALSE	FALSE	TRUE	FALSE	FALSE	TRUE	K01870 isoleucyl-tRNA synthetase [EC:6.1.1.5] | (RefSeq) isoleucine--tRNA ligase, chloroplastic/mitochondrial-like (A)	ko00970: Aminoacyl-tRNA biosynthesis	PREDICTED: dirigent protein 23 [Prunus mume]	RecName: Full=Dirigent protein 23; Short=AtDIR23; Flags: Precursor;	RecName: Full=Dirigent protein {ECO:0000256|RuleBase:RU363099};	--	GO:0048046,apoplast; GO:0016853,isomerase activity	PF03018.14:Dirigent-like protein
EVM0005406	TRUE	FALSE	FALSE	FALSE	FALSE	TRUE	--	--	PREDICTED: uncharacterized protein ycf36 [Prunus mume]	RecName: Full=Protein CONSERVED IN THE GREEN LINEAGE AND DIATOMS 27, chloroplastic {ECO:0000303|PubMed:23043051}; Flags: Precursor;	SubName: Full=Uncharacterized protein {ECO:0000313|EMBL:EMJ06799.1};	--	GO:0009507,chloroplast; GO:0016021,integral component of membrane; GO:1990641,response to iron ion starvation	PF06799.11:Conserved in the green lineage and diatoms 27
EVM0005409	FALSE	FALSE	FALSE	FALSE	FALSE	TRUE	--	--	--	--	--	--	--	--
EVM0005412	FALSE	TRUE	TRUE	FALSE	FALSE	TRUE	K22262 WD repeat and FYVE domain-containing protein 3 | (RefSeq) protein SPIRRIG (A)	--	pentatricopeptide repeat-containing protein At5g39350 [Prunus avium]	RecName: Full=Pentatricopeptide repeat-containing protein At5g39350;	SubName: Full=Uncharacterized protein {ECO:0000313|EMBL:ONI19087.1};	FOG: PPR repeat	GO:0043231,intracellular membrane-bounded organelle; GO:0004519,endonuclease activity; GO:0003723,RNA binding; GO:0009451,RNA modification	PF13041.6:PPR repeat family
EVM0005422	TRUE	TRUE	TRUE	FALSE	FALSE	TRUE	K12130 pseudo-response regulator 5 | (RefSeq) two-component response regulator-like APRR5 (A)	ko04712: Circadian rhythm - plant	two-component response regulator-like APRR5 [Prunus avium]	RecName: Full=Two-component response regulator-like APRR5; AltName: Full=Pseudo-response regulator 5;	SubName: Full=Uncharacterized protein {ECO:0000313|EMBL:ONI25760.1};	GATA-4/5/6 transcription factors	GO:0005634,nucleus; GO:0000160,phosphorelay signal transduction system; GO:0006355,regulation of transcription, DNA-templated; GO:0048511,rhythmic process; GO:0006351,transcription, DNA-templated	PF00072.24:Response regulator receiver domain
EVM0005433	TRUE	FALSE	FALSE	FALSE	TRUE	TRUE	K23280 rhamnogalacturonan I rhamnosyltransferase [EC:2.4.1.351] | (RAP-DB) Os03g0328100; Similar to Axi 1 (Auxin-independent growth promoter)-like protein. (A)	--	uncharacterized protein At1g04910-like [Prunus avium]	RecName: Full=O-fucosyltransferase 28 {ECO:0000305}; Short=O-FucT-28 {ECO:0000305}; EC=2.4.1.- {ECO:0000305}; AltName: Full=O-fucosyltransferase family protein {ECO:0000312|EMBL:ARJ31434.1};	SubName: Full=Uncharacterized protein {ECO:0000313|EMBL:EMJ08335.1};	--	GO:0005737,cytoplasm; GO:0016021,integral component of membrane; GO:0016757,transferase activity, transferring glycosyl groups; GO:0006004,fucose metabolic process; GO:0006486,protein glycosylation	PF10250.9:GDP-fucose protein O-fucosyltransferase
EVM0005438	FALSE	TRUE	FALSE	FALSE	FALSE	TRUE	K07425 long-chain fatty acid omega-monooxygenase [EC:1.14.14.80] | (RefSeq) cytochrome P450 CYP72A219-like isoform X1 (A)	ko00071: Fatty acid degradation; ko00590: Arachidonic acid metabolism	cytochrome P450 CYP72A219-like [Prunus avium]	RecName: Full=Cytochrome P450 CYP72A219; EC=1.14.-.-; AltName: Full=Cytochrome P450 CYP72A129;	SubName: Full=Uncharacterized protein {ECO:0000313|EMBL:EMJ24440.1};	Cytochrome P450 CYP4/CYP19/CYP26 subfamilies	GO:0016021,integral component of membrane; GO:0020037,heme binding; GO:0005506,iron ion binding; GO:0004497,monooxygenase activity; GO:0016705,oxidoreductase activity, acting on paired donors, with incorporation or reduction of molecular oxygen	PF00067.22:Cytochrome P450
EVM0005446	FALSE	FALSE	FALSE	FALSE	FALSE	TRUE	K09841 xanthoxin dehydrogenase [EC:1.1.1.288] | (RefSeq) xanthoxin dehydrogenase-like (A)	ko00906: Carotenoid biosynthesis	secoisolariciresinol dehydrogenase-like [Prunus avium]	RecName: Full=Secoisolariciresinol dehydrogenase; EC=1.1.1.331; Flags: Fragment;	SubName: Full=Uncharacterized protein {ECO:0000313|EMBL:ONI01430.1};	Reductases with broad range of substrate specificities	GO:0016491,oxidoreductase activity	PF13561.6:Enoyl-(Acyl carrier protein) reductase
EVM0005461	TRUE	TRUE	TRUE	FALSE	FALSE	TRUE	--	--	zinc finger protein ZAT10-like [Prunus avium]	RecName: Full=Zinc finger protein ZAT10; AltName: Full=Salt-tolerance zinc finger;	SubName: Full=Uncharacterized protein {ECO:0000313|EMBL:ONH91896.1};	FOG: Zn-finger	GO:0005634,nucleus; GO:0003700,DNA-binding transcription factor activity; GO:0046872,metal ion binding; GO:0043565,sequence-specific DNA binding; GO:0035264,multicellular organism growth; GO:0045892,negative regulation of transcription, DNA-templated; GO:0010117,photoprotection; GO:0015979,photosynthesis; GO:0009737,response to abscisic acid; GO:0010200,response to chitin; GO:0009409,response to …	PF13912.6:C2H2-type zinc finger
EVM0005462	TRUE	FALSE	FALSE	FALSE	FALSE	TRUE	K06883 uncharacterized protein | (RefSeq) LOW QUALITY PROTEIN: uncharacterized protein LOC104799061 (A)	--	PREDICTED: uncharacterized protein LOC103326305 [Prunus mume]	RecName: Full=G-type lectin S-receptor-like serine/threonine-protein kinase SD1-1; EC=2.7.11.1; AltName: Full=S-domain-1 (SD1) receptor kinase 1; Short=SD1-1; Flags: Precursor;	SubName: Full=Uncharacterized protein {ECO:0000313|EMBL:ONI12971.1};	--	GO:0016021,integral component of membrane; GO:0005886,plasma membrane; GO:0009506,plasmodesma; GO:0005524,ATP binding; GO:0005516,calmodulin binding; GO:0030246,carbohydrate binding; GO:0004674,protein serine/threonine kinase activity; GO:0031625,ubiquitin protein ligase binding; GO:0006468,protein phosphorylation; GO:0048544,recognition of pollen	PF07714.17:Protein tyrosine kinase
EVM0005463	TRUE	FALSE	TRUE	FALSE	FALSE	TRUE	K15919 hydroxypyruvate reductase 2 | (RefSeq) glyoxylate/hydroxypyruvate reductase HPR3 (A)	ko00260: Glycine, serine and threonine metabolism; ko00630: Glyoxylate and dicarboxylate metabolism; ko01200: Carbon metabolism	glyoxylate/hydroxypyruvate reductase HPR3-like isoform X2 [Prunus avium]	RecName: Full=Glyoxylate/hydroxypyruvate reductase HPR3; EC=1.1.1.79; EC=1.1.1.81; AltName: Full=NAD(P)H-dependent hydroxypyruvate reductase 3; Short=AtHPR3; Short=HPR 3;	SubName: Full=Uncharacterized protein {ECO:0000313|EMBL:EMJ20859.1};	Glyoxylate/hydroxypyruvate reductase (D-isomer-specific 2-hydroxy acid dehydrogenase superfamily)	GO:0005829,cytosol; GO:0030267,glyoxylate reductase (NADP) activity; GO:0016618,hydroxypyruvate reductase activity; GO:0051287,NAD binding; GO:0009854,oxidative photosynthetic carbon pathway; GO:0009853,photorespiration	PF02826.19:D-isomer specific 2-hydroxyacid dehydrogenase, NAD binding domain
EVM0005465	TRUE	FALSE	FALSE	TRUE	FALSE	TRUE	K01597 diphosphomevalonate decarboxylase [EC:4.1.1.33] | (RefSeq) diphosphomevalonate decarboxylase MVD2, peroxisomal (A)	ko00900: Terpenoid backbone biosynthesis	diphosphomevalonate decarboxylase MVD2, peroxisomal [Prunus persica]	RecName: Full=Diphosphomevalonate decarboxylase MVD2, peroxisomal {ECO:0000305}; EC=4.1.1.33 {ECO:0000269|PubMed:26216978}; AltName: Full=Mevalonate 5-diphosphate decarboxylase 2 {ECO:0000303|PubMed:26216978}; Short=AtMDD2 {ECO:0000303|PubMed:26216978}; Short=AtMVD2 {ECO:0000305};	RecName: Full=Diphosphomevalonate decarboxylase {ECO:0000256|RuleBase:RU363086}; EC=4.1.1.33 {ECO:0000256|RuleBase:RU363086}; AltName: Full=Mevalonate pyrophosphate decarboxylase {ECO:0000256|RuleBase:RU363086};	Mevalonate pyrophosphate decarboxylase	GO:0005829,cytosol; GO:0005777,peroxisome; GO:0005524,ATP binding; GO:0004163,diphosphomevalonate decarboxylase activity; GO:0019287,isopentenyl diphosphate biosynthetic process, mevalonate pathway; GO:0016126,sterol biosynthetic process	PF18376.1:Mevalonate 5-diphosphate decarboxylase C-terminal domain
EVM0005499	FALSE	FALSE	FALSE	FALSE	FALSE	TRUE	K05391 cyclic nucleotide gated channel, plant | (RefSeq) cyclic nucleotide-gated ion channel 1-like (A)	ko04626: Plant-pathogen interaction	cyclic nucleotide-gated ion channel 1-like [Prunus persica]	RecName: Full=Cyclic nucleotide-gated ion channel 1; Short=AtCNGC1; AltName: Full=Cyclic nucleotide- and calmodulin-regulated ion channel 1;	SubName: Full=Uncharacterized protein {ECO:0000313|EMBL:ONI14121.1};	K+-channel ERG and related proteins, contain PAS/PAC sensor domain	GO:0005887,integral component of plasma membrane; GO:0005886,plasma membrane; GO:0005516,calmodulin binding; GO:0030552,cAMP binding; GO:0030553,cGMP binding; GO:0005216,ion channel activity; GO:0042391,regulation of membrane potential	PF00520.31:Ion transport protein
EVM0005510	FALSE	FALSE	FALSE	TRUE	FALSE	TRUE	K19791 iron transport multicopper oxidase | (RefSeq) monocopper oxidase-like protein SKU5 (A)	--	hypothetical protein CUMW_157070, partial [Citrus unshiu]	RecName: Full=Monocopper oxidase-like protein SKU5; AltName: Full=Skewed roots; Flags: Precursor;	SubName: Full=Uncharacterized protein {ECO:0000313|EMBL:GAY54488.1}; Flags: Fragment;	Multicopper oxidases	GO:0031225,anchored component of membrane; GO:0046658,anchored component of plasma membrane; GO:0048046,apoplast; GO:0005618,cell wall; GO:0016020,membrane; GO:0009505,plant-type cell wall; GO:0005886,plasma membrane; GO:0009506,plasmodesma; GO:0005774,vacuolar membrane; GO:0005507,copper ion binding; GO:0016722,oxidoreductase activity, oxidizing metal ions; GO:0009932,cell tip growth	PF00394.22:Multicopper oxidase
EVM0005560	FALSE	TRUE	TRUE	FALSE	FALSE	TRUE	--	--	uncharacterized protein At4g00950 [Prunus avium]	RecName: Full=Uncharacterized protein At4g00950;	SubName: Full=Uncharacterized protein {ECO:0000313|EMBL:ONI23473.1};	--	GO:0003700,DNA-binding transcription factor activity; GO:0009793,embryo development ending in seed dormancy; GO:0006355,regulation of transcription, DNA-templated	PF05097.12:Protein of unknown function (DUF688)
EVM0005581	TRUE	FALSE	TRUE	TRUE	FALSE	TRUE	K16302 metal transporter CNNM | (RefSeq) probable methyltransferase PMT28 (A)	--	probable methyltransferase PMT24 [Prunus avium]	RecName: Full=Probable methyltransferase PMT26; EC=2.1.1.-;	SubName: Full=Uncharacterized protein {ECO:0000313|EMBL:ONH89695.1};	--	GO:0005737,cytoplasm; GO:0005768,endosome; GO:0005794,Golgi apparatus; GO:0000139,Golgi membrane; GO:0016021,integral component of membrane; GO:0005802,trans-Golgi network; GO:0008757,S-adenosylmethionine-dependent methyltransferase activity; GO:0032259,methylation	PF03141.16:Putative S-adenosyl-L-methionine-dependent methyltransferase
EVM0005584	TRUE	TRUE	FALSE	TRUE	FALSE	TRUE	K08150 MFS transporter, SP family, solute carrier family 2 (myo-inositol transporter), member 13 | (Kazusa) Lj4g3v0119930.1; - (A)	--	monosaccharide-sensing protein 2-like [Prunus avium]	RecName: Full=Monosaccharide-sensing protein 2; AltName: Full=Sugar transporter MSSP2;	SubName: Full=Uncharacterized protein {ECO:0000313|EMBL:EMJ11537.1};	Predicted transporter (major facilitator superfamily)	GO:0005794,Golgi apparatus; GO:0016021,integral component of membrane; GO:0005774,vacuolar membrane; GO:0005773,vacuole; GO:0005355,glucose transmembrane transporter activity; GO:0005351,carbohydrate:proton symporter activity; GO:0046323,glucose import; GO:0035428,NA	PF00083.24:Sugar (and other) transporter
EVM0005613	TRUE	FALSE	FALSE	FALSE	FALSE	TRUE	K03347 cullin 1 | (RefSeq) cullin-1 (A)	ko04120: Ubiquitin mediated proteolysis; ko04141: Protein processing in endoplasmic reticulum	cullin-1-like [Prunus avium]	RecName: Full=Cullin-1;	SubName: Full=Uncharacterized protein {ECO:0000313|EMBL:EMJ11351.1}; Flags: Fragment;	Cullins	GO:0000794,condensed nuclear chromosome; GO:0031461,cullin-RING ubiquitin ligase complex; GO:0005737,cytoplasm; GO:0005829,cytosol; GO:0005634,nucleus; GO:0009524,phragmoplast; GO:0005819,spindle; GO:0031625,ubiquitin protein ligase binding; GO:0009734,auxin-activated signaling pathway; GO:0007049,cell cycle; GO:0009793,embryo development ending in seed dormancy; GO:0009873,ethylene-activated sig…	PF00888.22:Cullin family
EVM0005640	TRUE	FALSE	FALSE	FALSE	FALSE	TRUE	--	--	uncharacterized protein LOC110744553 isoform X1 [Prunus avium]	--	SubName: Full=Uncharacterized protein {ECO:0000313|EMBL:EMJ20444.1};	--	--	--
EVM0005713	FALSE	FALSE	FALSE	FALSE	FALSE	TRUE	K11982 E3 ubiquitin-protein ligase RNF115/126 [EC:2.3.2.27] | (RefSeq) E3 ubiquitin-protein ligase SIRP1 isoform X1 (A)	--	E3 ubiquitin-protein ligase SIRP1-like [Prunus avium]	RecName: Full=E3 ubiquitin-protein ligase MPSR1 {ECO:0000305}; EC=2.3.2.27 {ECO:0000269|PubMed:29087340}; AltName: Full=Protein MISFOLDED PROTEIN SENSING RING E3 LIGASE 1 {ECO:0000303|PubMed:29087340}; AltName: Full=RING-type E3 ubiquitin transferase MPSR1 {ECO:0000305};	SubName: Full=Uncharacterized protein {ECO:0000313|EMBL:EMJ25125.1};	FOG: Predicted E3 ubiquitin ligase	GO:0005737,cytoplasm; GO:0005829,cytosol; GO:0046872,metal ion binding; GO:0051787,misfolded protein binding; GO:0061630,ubiquitin protein ligase activity; GO:0061659,ubiquitin-like protein ligase activity; GO:0071218,cellular response to misfolded protein; GO:0071629,cytoplasm protein quality control by the ubiquitin-proteasome system; GO:0043161,proteasome-mediated ubiquitin-dependent protein c…	PF13639.6:Ring finger domain
EVM0005736	FALSE	FALSE	TRUE	FALSE	FALSE	TRUE	K12938 anthocyanidin 5,3-O-glucosyltransferase [EC:2.4.1.-] | (RefSeq) anthocyanidin 5,3-O-glucosyltransferase (A)	ko00942: Anthocyanin biosynthesis	UDP-glycosyltransferase 88F5 [Prunus persica]	RecName: Full=UDP-glycosyltransferase 88F3 {ECO:0000303|Ref.1}; EC=2.4.1.- {ECO:0000305}; AltName: Full=UDP-glucose:chalcone 2'-O-glucosyltransferase {ECO:0000305};	RecName: Full=Glycosyltransferase {ECO:0000256|RuleBase:RU362057}; EC=2.4.1.- {ECO:0000256|RuleBase:RU362057};	UDP-glucuronosyl and UDP-glucosyl transferase	GO:0016758,transferase activity, transferring hexosyl groups; GO:0008152,metabolic process	PF00201.18:UDP-glucoronosyl and UDP-glucosyl transferase
EVM0005738	TRUE	FALSE	TRUE	TRUE	TRUE	TRUE	--	--	protein CHUP1, chloroplastic isoform X1 [Prunus avium]	RecName: Full=Protein CHUP1, chloroplastic; AltName: Full=Protein CHLOROPLAST UNUSUAL POSITIONING 1;	SubName: Full=Uncharacterized protein {ECO:0000313|EMBL:ONI31288.1};	--	GO:0009507,chloroplast; GO:0009707,chloroplast outer membrane; GO:0009902,chloroplast relocation	--
EVM0005739	FALSE	TRUE	FALSE	FALSE	FALSE	TRUE	K01051 pectinesterase [EC:3.1.1.11] | (RefSeq) uncharacterized protein LOC110634634 (A)	ko00040: Pentose and glucuronate interconversions	hypothetical protein PRUPE_3G031000 [Prunus persica]	RecName: Full=Pectinesterase 3; Short=PE 3; EC=3.1.1.11; AltName: Full=Pectin methylesterase 3; Flags: Precursor;	SubName: Full=Uncharacterized protein {ECO:0000313|EMBL:ONI15220.1};	--	GO:0005618,cell wall; GO:0005576,extracellular region; GO:0045330,aspartyl esterase activity; GO:0004857,enzyme inhibitor activity; GO:0030599,pectinesterase activity; GO:0042545,cell wall modification; GO:0045490,pectin catabolic process	PF01095.19:Pectinesterase
EVM0005744	TRUE	TRUE	TRUE	TRUE	FALSE	TRUE	K14488 SAUR family protein | (RefSeq) auxin-responsive protein SAUR21-like (A)	ko04075: Plant hormone signal transduction	auxin-responsive protein SAUR21 [Prunus persica]	RecName: Full=Auxin-induced protein X10A;	SubName: Full=Uncharacterized protein {ECO:0000313|EMBL:EMJ00607.1};	--	GO:0009734,auxin-activated signaling pathway	PF02519.14:Auxin responsive protein
EVM0005749	TRUE	FALSE	TRUE	FALSE	TRUE	TRUE	K21734 sphingolipid 8-(E/Z)-desaturase [EC:1.14.19.29] | (RefSeq) delta(8)-fatty-acid desaturase 1-like (A)	--	delta(8)-fatty-acid desaturase 1-like [Prunus avium]	RecName: Full=Delta(8)-fatty-acid desaturase 1; EC=1.14.19.29 {ECO:0000269|PubMed:22023480, ECO:0000269|PubMed:9786850}; AltName: Full=Delta(8)-sphingolipid desaturase 1; AltName: Full=Sphingoid long-chain base desaturase 1; Short=Sphingoid LCB desaturase 1; AltName: Full=Sphingolipid 8-(E/Z)-desaturase 1;	SubName: Full=Delta8-sphingolipid desaturase 2 {ECO:0000313|EMBL:ANN11748.1};	Delta 6-fatty acid desaturase/delta-8 sphingolipid desaturase	GO:0005783,endoplasmic reticulum; GO:0005789,endoplasmic reticulum membrane; GO:0016021,integral component of membrane; GO:0046872,metal ion binding; GO:0052631,sphingolipid delta-8 desaturase activity; GO:0070417,cellular response to cold; GO:0006629,lipid metabolic process; GO:0030148,sphingolipid biosynthetic process	PF00487.24:Fatty acid desaturase
EVM0005756	TRUE	TRUE	TRUE	TRUE	FALSE	TRUE	--	--	transcription factor PRE6 [Prunus persica]	RecName: Full=Transcription factor PRE5; AltName: Full=Basic helix-loop-helix protein 164; Short=AtbHLH164; Short=bHLH 164; AltName: Full=Protein PACLOBUTRAZOL RESISTANCE 5; AltName: Full=bHLH transcription factor bHLH164;	SubName: Full=Uncharacterized protein {ECO:0000313|EMBL:EMJ16398.1};	--	GO:0005634,nucleus; GO:0046983,protein dimerization activity; GO:0009740,gibberellic acid mediated signaling pathway; GO:0040008,regulation of growth; GO:0006355,regulation of transcription, DNA-templated; GO:0006351,transcription, DNA-templated	PF00010.26:Helix-loop-helix DNA-binding domain
EVM0005767	TRUE	TRUE	TRUE	TRUE	FALSE	TRUE	K13493 cytokinin-N-glucosyltransferase [EC:2.4.1.-] | (RefSeq) UDP-glycosyltransferase 76C2 (A)	ko00908: Zeatin biosynthesis	UDP-glucose iridoid glucosyltransferase-like [Prunus avium]	RecName: Full=UDP-glucose iridoid glucosyltransferase; EC=2.4.1.-; AltName: Full=UDP-glucose glucosyltransferase 7; Short=CrUGT7; AltName: Full=UDP-glycosyltransferase 76A2;	SubName: Full=Uncharacterized protein {ECO:0000313|EMBL:EMJ08393.1};	UDP-glucuronosyl and UDP-glucosyl transferase	GO:0035251,UDP-glucosyltransferase activity; GO:1900994,(-)-secologanin biosynthetic process	PF00201.18:UDP-glucoronosyl and UDP-glucosyl transferase
EVM0005769	FALSE	TRUE	FALSE	FALSE	FALSE	TRUE	K13065 shikimate O-hydroxycinnamoyltransferase [EC:2.3.1.133] | (RefSeq) BAHD acyltransferase At5g47980-like (A)	ko00940: Phenylpropanoid biosynthesis; ko00941: Flavonoid biosynthesis; ko00945: Stilbenoid, diarylheptanoid and gingerol biosynthesis	vinorine synthase-like [Prunus avium]	RecName: Full=BAHD acyltransferase At5g47980; EC=2.3.1.-;	SubName: Full=Uncharacterized protein {ECO:0000313|EMBL:EMJ13625.1};	--	GO:0016747,transferase activity, transferring acyl groups other than amino-acyl groups	PF02458.15:Transferase family
EVM0005786	FALSE	FALSE	TRUE	FALSE	FALSE	TRUE	--	--	hypothetical protein PRUPE_2G205000 [Prunus persica]	RecName: Full=NAC domain-containing protein 14 {ECO:0000303|PubMed:15029955}; Short=ANAC014 {ECO:0000303|PubMed:15029955}; AltName: Full=Protein NTM1-like 2 {ECO:0000303|PubMed:17158162};	SubName: Full=Uncharacterized protein {ECO:0000313|EMBL:ONI23736.1};	--	GO:0016021,integral component of membrane; GO:0005634,nucleus; GO:0003677,DNA binding; GO:0003700,DNA-binding transcription factor activity; GO:0006351,transcription, DNA-templated	PF04305.14:Protein of unknown function (DUF455)
EVM0005790	TRUE	FALSE	FALSE	TRUE	FALSE	TRUE	--	--	metallothionein-like protein type 2 [Prunus persica]	RecName: Full=Metallothionein-like protein type 2;	SubName: Full=Metallothionein-like protein {ECO:0000313|EMBL:ACH58424.1};	Predicted metallothionein	GO:0046872,metal ion binding	PF01439.18:Metallothionein
EVM0005796	TRUE	FALSE	FALSE	FALSE	FALSE	TRUE	K15015 solute carrier family 32 (vesicular inhibitory amino acid transporter) | (RefSeq) vacuolar amino acid transporter 1 (A)	--	PREDICTED: amino acid permease 4 isoform X1 [Prunus mume]	RecName: Full=Amino acid permease 2; AltName: Full=Amino acid transporter AAP2;	SubName: Full=Uncharacterized protein {ECO:0000313|EMBL:EMJ14308.1};	Amino acid transporters	GO:0005887,integral component of plasma membrane; GO:0015293,symporter activity; GO:0015800,acidic amino acid transport; GO:0015804,neutral amino acid transport	PF01490.18:Transmembrane amino acid transporter protein
EVM0005800	TRUE	TRUE	TRUE	FALSE	FALSE	TRUE	K08695 anthocyanidin reductase [EC:1.3.1.77] | (RefSeq) uncharacterized protein LOC8066842 (A)	ko00941: Flavonoid biosynthesis	NAD-dependent epimerase/dehydratase [Corchorus capsularis]	RecName: Full=Putative anthocyanidin reductase {ECO:0000303|PubMed:16399014}; Short=GbANR {ECO:0000303|PubMed:16399014}; EC=1.3.1.- {ECO:0000250|UniProtKB:Q5FB34};	SubName: Full=NAD-dependent epimerase/dehydratase {ECO:0000313|EMBL:OMO64318.1};	Flavonol reductase/cinnamoyl-CoA reductase	GO:0050662,coenzyme binding; GO:0016491,oxidoreductase activity; GO:0009813,flavonoid biosynthetic process	PF01370.21:NAD dependent epimerase/dehydratase family
EVM0005829	FALSE	FALSE	TRUE	FALSE	FALSE	TRUE	K22422 protein downstream neighbor of Son | (RefSeq) hypothetical protein (A)	--	heme-binding protein 2 [Prunus persica]	RecName: Full=Heme-binding-like protein At3g10130, chloroplastic; Flags: Precursor;	SubName: Full=Uncharacterized protein {ECO:0000313|EMBL:EMJ13183.1};	--	GO:0009507,chloroplast; GO:0009535,chloroplast thylakoid membrane; GO:0010287,plastoglobule	PF04832.12:SOUL heme-binding protein
EVM0005874	TRUE	FALSE	FALSE	FALSE	FALSE	TRUE	K05605 3-hydroxyisobutyryl-CoA hydrolase [EC:3.1.2.4] | (RefSeq) 3-hydroxyisobutyryl-CoA hydrolase-like protein 5 (A)	ko00280: Valine, leucine and isoleucine degradation; ko00410: beta-Alanine metabolism; ko00640: Propanoate metabolism; ko01200: Carbon metabolism	3-hydroxyisobutyryl-CoA hydrolase-like protein 5 [Prunus persica]	RecName: Full=3-hydroxyisobutyryl-CoA hydrolase-like protein 5; EC=3.1.2.-;	SubName: Full=Uncharacterized protein {ECO:0000313|EMBL:ONI17752.1};	--	GO:0003860,3-hydroxyisobutyryl-CoA hydrolase activity; GO:0080167,response to karrikin	PF16113.5:Enoyl-CoA hydratase/isomerase
EVM0005877	TRUE	TRUE	TRUE	TRUE	TRUE	TRUE	--	--	glycine-rich protein 23-like [Prunus avium]	--	SubName: Full=Uncharacterized protein {ECO:0000313|EMBL:ONI26126.1};	--	--	--
EVM0005904	TRUE	FALSE	FALSE	TRUE	FALSE	TRUE	K08059 interferon, gamma-inducible protein 30 | (RefSeq) gamma-interferon-inducible lysosomal thiol reductase-like isoform X1 (A)	--	gamma-interferon-inducible lysosomal thiol reductase-like isoform X1 [Prunus avium]	--	SubName: Full=Uncharacterized protein {ECO:0000313|EMBL:EMJ08933.1};	Gamma-interferon inducible lysosomal thiol reductase	--	PF03227.16:Gamma interferon inducible lysosomal thiol reductase (GILT)
EVM0005939	FALSE	TRUE	FALSE	TRUE	FALSE	TRUE	K22395 cinnamyl-alcohol dehydrogenase [EC:1.1.1.195] | (RefSeq) berberine bridge enzyme-like 13 (A)	ko00940: Phenylpropanoid biosynthesis	berberine bridge enzyme-like 7 [Prunus avium]	RecName: Full=Berberine bridge enzyme-like 7 {ECO:0000303|PubMed:26037923}; Short=AtBBE-like 7 {ECO:0000303|PubMed:26037923}; EC=1.1.1.- {ECO:0000250|UniProtKB:O64743}; AltName: Full=Flavin-dependent oxidoreductase FOX5 {ECO:0000303|PubMed:26352477}; EC=1.-.-.- {ECO:0000305}; Flags: Precursor;	SubName: Full=Uncharacterized protein {ECO:0000313|EMBL:ONI11288.1};	--	GO:0005618,cell wall; GO:0005576,extracellular region; GO:0050660,flavin adenine dinucleotide binding; GO:0016614,oxidoreductase activity, acting on CH-OH group of donors	PF01565.23:FAD binding domain
EVM0005942	TRUE	FALSE	FALSE	FALSE	FALSE	TRUE	--	--	protein Hook homolog 1 [Prunus avium]	--	SubName: Full=Uncharacterized protein {ECO:0000313|EMBL:EMJ20118.1};	--	--	--
EVM0005959	TRUE	FALSE	TRUE	FALSE	TRUE	TRUE	K20098 DNA excision repair protein ERCC-6-like 2 [EC:3.6.4.-] | (RefSeq) DNA repair and recombination RAD26-like protein, putative (A)	--	PREDICTED: O-acyltransferase WSD1-like [Prunus mume]	RecName: Full=O-acyltransferase WSD1; AltName: Full=Diacylglycerol O-acyltransferase; Short=DGAT; EC=2.3.1.20; AltName: Full=Long-chain-alcohol O-fatty-acyltransferase; EC=2.3.1.75; AltName: Full=Wax synthase; Short=WS;	SubName: Full=Uncharacterized protein {ECO:0000313|EMBL:EMJ00075.1};	--	GO:0005783,endoplasmic reticulum; GO:0005789,endoplasmic reticulum membrane; GO:0016021,integral component of membrane; GO:0005886,plasma membrane; GO:0102966,arachidoyl-CoA:1-dodecanol O-acyltransferase activity; GO:0004144,diacylglycerol O-acyltransferase activity; GO:0047196,long-chain-alcohol O-fatty-acyltransferase activity; GO:0103095,wax ester synthase activity; GO:0019432,triglyceride bio…	PF06974.13:Protein of unknown function (DUF1298)
EVM0006022	FALSE	TRUE	FALSE	FALSE	FALSE	TRUE	K00083 cinnamyl-alcohol dehydrogenase [EC:1.1.1.195] | (RefSeq) probable cinnamyl alcohol dehydrogenase 1 (A)	ko00940: Phenylpropanoid biosynthesis	probable cinnamyl alcohol dehydrogenase 1 [Prunus avium]	RecName: Full=Probable cinnamyl alcohol dehydrogenase 1; Short=CAD 1; EC=1.1.1.195;	SubName: Full=Uncharacterized protein {ECO:0000313|EMBL:EMJ00836.1};	Alcohol dehydrogenase, class V	GO:0045551,cinnamyl-alcohol dehydrogenase activity; GO:0052747,sinapyl alcohol dehydrogenase activity; GO:0008270,zinc ion binding; GO:0009809,lignin biosynthetic process	PF08240.12:Alcohol dehydrogenase GroES-like domain
EVM0006029	TRUE	FALSE	TRUE	FALSE	TRUE	TRUE	K17500 integrin-linked kinase-associated serine/threonine phosphatase 2C [EC:3.1.3.16] | (RefSeq) WAT1-related protein At3g18200 isoform X1 (A)	--	protein WALLS ARE THIN 1 [Prunus avium]	RecName: Full=Protein WALLS ARE THIN 1;	RecName: Full=WAT1-related protein {ECO:0000256|RuleBase:RU363077};	--	GO:0016021,integral component of membrane; GO:0009705,plant-type vacuole membrane; GO:0005886,plasma membrane; GO:0005774,vacuolar membrane; GO:0022857,transmembrane transporter activity; GO:0009851,auxin biosynthetic process; GO:0010315,auxin efflux; GO:0009734,auxin-activated signaling pathway; GO:0071555,cell wall organization; GO:0006952,defense response; GO:0009834,plant-type secondary cell …	PF00892.20:EamA-like transporter family
EVM0006037	TRUE	FALSE	FALSE	FALSE	FALSE	TRUE	K20770 (+)-delta-cadinene 8-hydroxylase [EC:1.14.-.-] | (RefSeq) flavonoid 3'-monooxygenase-like (A)	--	hypothetical protein PRUPE_5G077700 [Prunus persica]	RecName: Full=Flavonoid 3',5'-hydroxylase 1; Short=F3'5'H; EC=1.14.13.88; AltName: Full=CYPLXXVA1; AltName: Full=Cytochrome P450 75A1;	SubName: Full=Uncharacterized protein {ECO:0000313|EMBL:ONI06736.1};	Cytochrome P450 CYP2 subfamily	GO:0005783,endoplasmic reticulum; GO:0033772,flavonoid 3',5'-hydroxylase activity; GO:0020037,heme binding; GO:0005506,iron ion binding; GO:0009718,anthocyanin-containing compound biosynthetic process	PF00067.22:Cytochrome P450
EVM0006056	TRUE	FALSE	FALSE	FALSE	FALSE	TRUE	--	--	glycine-rich cell wall structural protein 2-like [Prunus avium]	--	SubName: Full=Uncharacterized protein {ECO:0000313|EMBL:EMJ03070.1};	--	GO:0006950,response to stress	PF02496.16:ABA/WDS induced protein
EVM0006057	TRUE	TRUE	TRUE	FALSE	FALSE	TRUE	K14497 protein phosphatase 2C [EC:3.1.3.16] | (RefSeq) protein phosphatase 2C 77 (A)	ko04016: MAPK signaling pathway - plant; ko04075: Plant hormone signal transduction	protein phosphatase 2C 77 [Prunus avium]	RecName: Full=Protein phosphatase 2C 16; Short=AtPP2C16; EC=3.1.3.16; AltName: Full=AtP2C-HA; AltName: Full=Protein HYPERSENSITIVE TO ABA 1; AltName: Full=Protein phosphatase 2C HAB1; Short=PP2C HAB1; Flags: Precursor;	SubName: Full=Uncharacterized protein {ECO:0000313|EMBL:EMJ03213.1};	Serine/threonine protein phosphatase	GO:0005737,cytoplasm; GO:0005634,nucleus; GO:0046872,metal ion binding; GO:0004722,protein serine/threonine phosphatase activity; GO:0009738,abscisic acid-activated signaling pathway	PF00481.21:Protein phosphatase 2C
EVM0006070	FALSE	FALSE	TRUE	FALSE	FALSE	TRUE	K00787 farnesyl diphosphate synthase [EC:2.5.1.1 2.5.1.10] | (RefSeq) farnesyl pyrophosphate synthase 2-like isoform X1 (A)	ko00900: Terpenoid backbone biosynthesis	farnesyl pyrophosphate synthase 2-like isoform X1 [Prunus avium]	RecName: Full=Farnesyl pyrophosphate synthase 2; Short=FPP synthase 2; Short=FPS 2; EC=2.5.1.10; AltName: Full=(2E,6E)-farnesyl diphosphate synthase 2; AltName: Full=Dimethylallyltranstransferase 2; EC=2.5.1.1; AltName: Full=Farnesyl diphosphate synthase 2; AltName: Full=Geranyltranstransferase 2;	SubName: Full=Uncharacterized protein {ECO:0000313|EMBL:EMJ06687.1};	Polyprenyl synthetase	GO:0005737,cytoplasm; GO:0004161,dimethylallyltranstransferase activity; GO:0004337,geranyltranstransferase activity; GO:0046872,metal ion binding; GO:0006695,cholesterol biosynthetic process; GO:0045337,farnesyl diphosphate biosynthetic process; GO:0033384,geranyl diphosphate biosynthetic process	PF00348.17:Polyprenyl synthetase
EVM0006073	TRUE	TRUE	TRUE	TRUE	TRUE	TRUE	K00521 ferric-chelate reductase [EC:1.16.1.7] | (RefSeq) ferric reduction oxidase 7, chloroplastic-like (A)	--	NAC domain-containing protein 100 [Prunus avium]	RecName: Full=NAC domain-containing protein 100 {ECO:0000303|PubMed:15029955}; Short=ANAC100 {ECO:0000303|PubMed:15029955}; Short=AtNAC5;	SubName: Full=Uncharacterized protein {ECO:0000313|EMBL:EMJ10487.1};	--	GO:0005634,nucleus; GO:0003677,DNA binding; GO:0003700,DNA-binding transcription factor activity; GO:0006351,transcription, DNA-templated	PF02365.15:No apical meristem (NAM) protein
EVM0006115	TRUE	FALSE	TRUE	FALSE	TRUE	TRUE	K14493 gibberellin receptor GID1 [EC:3.-.-.-] | (RefSeq) GID1b-1; hypothetical protein (A)	ko04075: Plant hormone signal transduction	probable carboxylesterase 15 [Prunus persica]	RecName: Full=Probable carboxylesterase 17; AltName: Full=AtCXE17; EC=3.1.1.1;	SubName: Full=Uncharacterized protein {ECO:0000313|EMBL:EMJ19520.1};	Arylacetamide deacetylase	GO:0052689,carboxylic ester hydrolase activity; GO:0016787,hydrolase activity; GO:0009056,catabolic process	PF07859.13:alpha/beta hydrolase fold
EVM0006125	FALSE	FALSE	TRUE	TRUE	FALSE	TRUE	K14835 25S rRNA (cytosine2870-C5)-methyltransferase [EC:2.1.1.310] | (RefSeq) 25S rRNA (cytosine-C(5))-methyltransferase nop2-like (A)	--	25S rRNA (cytosine-C(5))-methyltransferase nop2-like [Prunus avium]	--	SubName: Full=Uncharacterized protein {ECO:0000313|EMBL:ONH90141.1};	tRNA and rRNA cytosine-C5-methylase (nucleolar protein NOL1/NOP2)	GO:0003723,RNA binding; GO:0008757,S-adenosylmethionine-dependent methyltransferase activity; GO:0006364,rRNA processing	PF01189.17:16S rRNA methyltransferase RsmB/F
EVM0006143	TRUE	FALSE	FALSE	FALSE	FALSE	TRUE	K18693 diacylglycerol diphosphate phosphatase / phosphatidate phosphatase [EC:3.1.3.81 3.1.3.4] | (RefSeq) lipid phosphate phosphatase 2-like (A)	ko00561: Glycerolipid metabolism; ko00564: Glycerophospholipid metabolism	lipid phosphate phosphatase 2-like [Prunus avium]	RecName: Full=Putative lipid phosphate phosphatase 3, chloroplastic; Short=AtLPP3; EC=3.1.3.-; AltName: Full=Phosphatidate phosphohydrolase 3; AltName: Full=Phosphatidic acid phosphatase 3; Flags: Precursor;	SubName: Full=Uncharacterized protein {ECO:0000313|EMBL:EMJ28906.1};	Lipid phosphate phosphatase and related enzymes of the PAP2 family	GO:0031969,chloroplast membrane; GO:0005887,integral component of plasma membrane; GO:0005886,plasma membrane; GO:0008195,phosphatidate phosphatase activity; GO:0006644,phospholipid metabolic process	PF01569.21:PAP2 superfamily
EVM0006150	TRUE	FALSE	FALSE	FALSE	FALSE	TRUE	K01054 acylglycerol lipase [EC:3.1.1.23] | (RefSeq) caffeoylshikimate esterase-like (A)	ko00561: Glycerolipid metabolism	caffeoylshikimate esterase-like [Prunus avium]	RecName: Full=Caffeoylshikimate esterase; EC=3.1.1.-; AltName: Full=Lysophospholipase 2; Short=LysoPL2;	SubName: Full=Uncharacterized protein {ECO:0000313|EMBL:EMJ24159.1};	Lysophospholipase	GO:0005783,endoplasmic reticulum; GO:0005794,Golgi apparatus; GO:0005886,plasma membrane; GO:0009506,plasmodesma; GO:0003846,2-acylglycerol O-acyltransferase activity; GO:0090430,caffeoyl-CoA: alcohol caffeoyl transferase activity; GO:0016787,hydrolase activity; GO:0004622,lysophospholipase activity; GO:0009809,lignin biosynthetic process; GO:0006629,lipid metabolic process; GO:0046686,response t…	PF12146.8:Serine aminopeptidase, S33
EVM0006166	FALSE	TRUE	TRUE	FALSE	FALSE	TRUE	K14638 solute carrier family 15 (peptide/histidine transporter), member 3/4 | (RefSeq) hypothetical protein (A)	--	protein NRT1/ PTR FAMILY 6.1 [Prunus avium]	RecName: Full=Protein NRT1/ PTR FAMILY 6.1; Short=AtNPF6.1;	SubName: Full=Uncharacterized protein {ECO:0000313|EMBL:EMJ28492.1};	H+/oligopeptide symporter	GO:0016021,integral component of membrane; GO:0022857,transmembrane transporter activity; GO:0006857,oligopeptide transport	PF00854.21:POT family
EVM0006169	TRUE	FALSE	TRUE	TRUE	FALSE	TRUE	K17991 peroxygenase [EC:1.11.2.3] | (RefSeq) peroxygenase-like (A)	ko00073: Cutin, suberine and wax biosynthesis	peroxygenase-like [Prunus avium]	RecName: Full=Peroxygenase 1; Short=AtPXG1; EC=1.11.2.3; AltName: Full=Caleosin-1; AltName: Full=Embryo-specific protein 1 (ATS1);	SubName: Full=Uncharacterized protein {ECO:0000313|EMBL:EMJ28759.1};	--	GO:0005783,endoplasmic reticulum; GO:0016021,integral component of membrane; GO:0005811,lipid droplet; GO:0031090,organelle membrane; GO:0005509,calcium ion binding; GO:0004392,heme oxygenase (decyclizing) activity; GO:0071614,linoleic acid epoxygenase activity; GO:0004497,monooxygenase activity; GO:1990137,plant seed peroxidase activity; GO:0006952,defense response; GO:0009793,embryo development…	PF05042.13:Caleosin related protein
EVM0006184	TRUE	FALSE	TRUE	FALSE	TRUE	TRUE	K23877 xyloglucan O-acetyltransferase | (RefSeq) protein ALTERED XYLOGLUCAN 4-like (A)	--	protein trichome birefringence-like 19 [Prunus avium]	RecName: Full=Protein trichome birefringence-like 19;	SubName: Full=Uncharacterized protein {ECO:0000313|EMBL:ONI18834.1};	--	GO:0005794,Golgi apparatus; GO:0016021,integral component of membrane; GO:0016413,O-acetyltransferase activity; GO:0071554,cell wall organization or biogenesis	PF13839.6:GDSL/SGNH-like Acyl-Esterase family found in Pmr5 and Cas1p
EVM0006198	FALSE	FALSE	TRUE	FALSE	TRUE	TRUE	K20729 protein EPIDERMAL PATTERNING FACTOR 1/2 | (RefSeq) protein EPIDERMAL PATTERNING FACTOR 2-like (A)	ko04016: MAPK signaling pathway - plant	EPIDERMAL PATTERNING FACTOR-like protein 2 [Prunus avium]	RecName: Full=EPIDERMAL PATTERNING FACTOR-like protein 3; Short=EPF-like protein 3; Contains: RecName: Full=MEPFL3 {ECO:0000305}; Flags: Precursor;	SubName: Full=Uncharacterized protein {ECO:0000313|EMBL:ONH97717.1};	--	GO:0005576,extracellular region; GO:0010052,guard cell differentiation; GO:0010374,stomatal complex development	PF17181.4:Epidermal patterning factor proteins
EVM0006201	TRUE	TRUE	TRUE	TRUE	TRUE	TRUE	K00962 polyribonucleotide nucleotidyltransferase [EC:2.7.7.8] | (RefSeq) polyribonucleotide nucleotidyltransferase 2, mitochondrial (A)	ko03018: RNA degradation	polyribonucleotide nucleotidyltransferase 2, mitochondrial [Prunus avium]	RecName: Full=Polyribonucleotide nucleotidyltransferase 2, mitochondrial; Short=AtmtPNPase; EC=2.7.7.8; AltName: Full=Polynucleotide phosphorylase 2; Short=PNPase 2; Flags: Precursor;	SubName: Full=Uncharacterized protein {ECO:0000313|EMBL:EMJ18896.1};	Predicted RNA-binding polyribonucleotide nucleotidyltransferase	GO:0005739,mitochondrion; GO:0000175,3'-5'-exoribonuclease activity; GO:0004654,polyribonucleotide nucleotidyltransferase activity; GO:0003723,RNA binding; GO:0000957,mitochondrial RNA catabolic process; GO:0000963,mitochondrial RNA processing; GO:0006402,mRNA catabolic process; GO:0006397,mRNA processing; GO:0006364,rRNA processing; GO:0008033,tRNA processing	PF01138.21:3' exoribonuclease family, domain 1
EVM0006204	TRUE	TRUE	TRUE	FALSE	FALSE	TRUE	K01183 chitinase [EC:3.2.1.14] | (RefSeq) chitotriosidase-1-like (A)	ko00520: Amino sugar and nucleotide sugar metabolism	PREDICTED: cysteine-rich receptor-like protein kinase 25 [Prunus mume]	RecName: Full=Class V chitinase {ECO:0000303|PubMed:22936594}; Short=AtChiC {ECO:0000303|PubMed:22936594}; EC=3.2.1.14 {ECO:0000269|PubMed:21390509, ECO:0000269|PubMed:22936594}; Flags: Precursor;	SubName: Full=Uncharacterized protein {ECO:0000313|EMBL:ONH98629.1};	Chitinase	GO:0005618,cell wall; GO:0005576,extracellular region; GO:0008061,chitin binding; GO:0004568,chitinase activity; GO:0008843,endochitinase activity; GO:0035885,exochitinase activity; GO:0005975,carbohydrate metabolic process; GO:0006032,chitin catabolic process; GO:0009737,response to abscisic acid; GO:0009753,response to jasmonic acid; GO:0009651,response to salt stress	PF00704.28:Glycosyl hydrolases family 18
EVM0006205	TRUE	TRUE	TRUE	TRUE	TRUE	TRUE	K14504 xyloglucan:xyloglucosyl transferase TCH4 [EC:2.4.1.207] | (RefSeq) probable xyloglucan endotransglucosylase/hydrolase protein 23 isoform X1 (A)	ko04075: Plant hormone signal transduction	probable xyloglucan endotransglucosylase/hydrolase protein 23 isoform X1 [Prunus avium]	RecName: Full=Probable xyloglucan endotransglucosylase/hydrolase protein 23; Short=At-XTH23; Short=XTH-23; EC=2.4.1.207; Flags: Precursor;	RecName: Full=Xyloglucan endotransglucosylase/hydrolase {ECO:0000256|RuleBase:RU361120}; EC=2.4.1.207 {ECO:0000256|RuleBase:RU361120};	--	GO:0048046,apoplast; GO:0005618,cell wall; GO:0005794,Golgi apparatus; GO:0004553,hydrolase activity, hydrolyzing O-glycosyl compounds; GO:0016762,xyloglucan:xyloglucosyl transferase activity; GO:0042546,cell wall biogenesis; GO:0071555,cell wall organization; GO:0010411,xyloglucan metabolic process	PF00722.21:Glycosyl hydrolases family 16
EVM0006209	TRUE	FALSE	FALSE	TRUE	FALSE	TRUE	K15639 PHYB activation tagged suppressor 1 [EC:1.14.-.-] | (RefSeq) cytochrome P450 734A1 (A)	ko00905: Brassinosteroid biosynthesis	cytochrome P450 734A1 [Prunus avium]	RecName: Full=Cytochrome P450 734A1; EC=1.14.-.-; AltName: Full=Protein PHYB ACTIVATION-TAGGED SUPPRESSOR 1;	SubName: Full=Uncharacterized protein {ECO:0000313|EMBL:EMJ04873.1};	Cytochrome P450 CYP4/CYP19/CYP26 subfamilies	GO:0016021,integral component of membrane; GO:0020037,heme binding; GO:0005506,iron ion binding; GO:0016705,oxidoreductase activity, acting on paired donors, with incorporation or reduction of molecular oxygen; GO:0008395,steroid hydroxylase activity; GO:0010268,brassinosteroid homeostasis; GO:0016131,brassinosteroid metabolic process; GO:0040008,regulation of growth; GO:0009741,response to brass…	PF00067.22:Cytochrome P450
EVM0006233	FALSE	TRUE	FALSE	FALSE	FALSE	TRUE	--	--	uncharacterized protein LOC110745482 [Prunus avium]	--	SubName: Full=Uncharacterized protein {ECO:0000313|EMBL:EMJ06402.1};	--	GO:0005768,endosome; GO:0016021,integral component of membrane; GO:0005802,trans-Golgi network	--
EVM0006258	FALSE	TRUE	FALSE	FALSE	FALSE	TRUE	--	--	hypothetical protein PRUPE_5G138800 [Prunus persica]	--	SubName: Full=Uncharacterized protein {ECO:0000313|EMBL:EMJ10182.1};	--	--	PF04782.12:Protein of unknown function (DUF632)
EVM0006268	TRUE	TRUE	TRUE	TRUE	FALSE	TRUE	K09528 DnaJ homolog subfamily C member 8 | (RefSeq) AT-rich interactive domain-containing protein 4B-like (A)	--	protein FANTASTIC FOUR 1-like [Prunus avium]	RecName: Full=Protein FANTASTIC FOUR 2;	SubName: Full=Uncharacterized protein {ECO:0000313|EMBL:EMJ01076.1};	--	GO:0010075,regulation of meristem growth	PF11250.8:Fantastic Four meristem regulator
EVM0006269	FALSE	TRUE	FALSE	FALSE	FALSE	TRUE	--	--	hypothetical protein PRUPE_2G083000 [Prunus persica]	--	SubName: Full=Uncharacterized protein {ECO:0000313|EMBL:ONI21709.1};	--	GO:0016021,integral component of membrane	--
EVM0006271	FALSE	TRUE	FALSE	FALSE	FALSE	TRUE	K12741 heterogeneous nuclear ribonucleoprotein A1/A3 | (RefSeq) UBP1-associated protein 2C-like (A)	ko03040: Spliceosome	probable RNA-binding protein ARP1 isoform X2 [Prunus persica]	RecName: Full=Probable RNA-binding protein ARP1; AltName: Full=ABA-regulated RNA-binding protein 1 {ECO:0000303|PubMed:23040517};	SubName: Full=Uncharacterized protein {ECO:0000313|EMBL:ONI24024.1};	Predicted RNA-binding protein SEB4 (RRM superfamily)	GO:0005634,nucleus; GO:0003729,mRNA binding; GO:0010029,regulation of seed germination; GO:0009737,response to abscisic acid; GO:0009651,response to salt stress; GO:0009414,response to water deprivation	PF00076.22:RNA recognition motif. (a.k.a. RRM, RBD, or RNP domain)
EVM0006292	TRUE	FALSE	TRUE	FALSE	FALSE	TRUE	K09841 xanthoxin dehydrogenase [EC:1.1.1.288] | (RefSeq) xanthoxin dehydrogenase-like (A)	ko00906: Carotenoid biosynthesis	secoisolariciresinol dehydrogenase-like [Prunus avium]	RecName: Full=Secoisolariciresinol dehydrogenase; EC=1.1.1.331; Flags: Fragment;	SubName: Full=Uncharacterized protein {ECO:0000313|EMBL:EMJ08014.1};	Reductases with broad range of substrate specificities	GO:0016491,oxidoreductase activity	PF13561.6:Enoyl-(Acyl carrier protein) reductase
EVM0006294	FALSE	FALSE	TRUE	FALSE	FALSE	TRUE	K22262 WD repeat and FYVE domain-containing protein 3 | (RefSeq) protein SPIRRIG (A)	--	pentatricopeptide repeat-containing protein At1g74600, chloroplastic isoform X1 [Prunus avium]	RecName: Full=Pentatricopeptide repeat-containing protein At1g74600, chloroplastic; Flags: Precursor;	SubName: Full=Uncharacterized protein {ECO:0000313|EMBL:ONI08667.1};	FOG: PPR repeat	GO:0009507,chloroplast; GO:0005739,mitochondrion; GO:0004519,endonuclease activity; GO:0003723,RNA binding; GO:0080156,mitochondrial mRNA modification	PF13041.6:PPR repeat family
EVM0006303	TRUE	TRUE	TRUE	TRUE	FALSE	TRUE	--	--	putative cell wall protein [Prunus avium]	--	SubName: Full=Uncharacterized protein {ECO:0000313|EMBL:EMJ17620.1};	--	--	--
EVM0006314	TRUE	FALSE	FALSE	FALSE	FALSE	TRUE	--	--	uncharacterized membrane protein At1g16860-like [Prunus avium]	RecName: Full=Uncharacterized membrane protein At1g16860;	SubName: Full=Uncharacterized protein {ECO:0000313|EMBL:EMJ18919.1};	--	GO:0016021,integral component of membrane; GO:0005886,plasma membrane	PF01925.19:Sulfite exporter TauE/SafE
EVM0006347	TRUE	FALSE	FALSE	FALSE	FALSE	TRUE	K02957 small subunit ribosomal protein S15Ae | (RefSeq) 40S ribosomal protein S15a-5-like (A)	ko03010: Ribosome	40S ribosomal protein S15a-5-like [Prunus avium]	RecName: Full=40S ribosomal protein S15a-5;	SubName: Full=Uncharacterized protein {ECO:0000313|EMBL:EMJ13423.1};	40S ribosomal protein S15/S22	GO:0022626,cytosolic ribosome; GO:0022627,cytosolic small ribosomal subunit; GO:0005739,mitochondrion; GO:0042788,polysomal ribosome; GO:0005773,vacuole; GO:0003735,structural constituent of ribosome; GO:0006412,translation	PF00410.19:Ribosomal protein S8
EVM0006353	FALSE	TRUE	TRUE	TRUE	FALSE	TRUE	K03860 phosphatidylinositol glycan, class Q | (RefSeq) N-acetylglucosaminyl-phosphatidylinositol biosynthetic protein gpi1-like (A)	ko00563: Glycosylphosphatidylinositol (GPI)-anchor biosynthesis	protein RSI-1 [Prunus persica]	RecName: Full=Protein RSI-1; AltName: Full=TR132; Flags: Precursor;	SubName: Full=Uncharacterized protein {ECO:0000313|EMBL:EMJ16389.1};	--	GO:0005576,extracellular region; GO:0009506,plasmodesma; GO:0010286,heat acclimation; GO:0009751,response to salicylic acid	PF02704.14:Gibberellin regulated protein
EVM0006375	FALSE	TRUE	TRUE	FALSE	TRUE	TRUE	K17345 tetraspanin-5 | (RefSeq) tetraspanin-19-like (A)	--	tetraspanin-19-like isoform X2 [Prunus avium]	RecName: Full=Tetraspanin-19; AltName: Full=TOM2A homologous protein 3;	SubName: Full=Uncharacterized protein {ECO:0000313|EMBL:EMJ27288.1};	--	GO:0016021,integral component of membrane; GO:0005774,vacuolar membrane	PF00335.20:Tetraspanin family
EVM0006395	TRUE	FALSE	FALSE	FALSE	TRUE	TRUE	K20855 beta-1,3-galactosyltransferase 1/2/3/4/5/7/8 [EC:2.4.1.-] | (RefSeq) probable beta-1,3-galactosyltransferase 4 isoform X1 (A)	--	CASP-like protein 2C1 [Prunus avium]	RecName: Full=CASP-like protein 2C1; Short=PtCASPL2C1;	RecName: Full=CASP-like protein {ECO:0000256|RuleBase:RU361233};	--	GO:0016021,integral component of membrane; GO:0005886,plasma membrane; GO:0051536,iron-sulfur cluster binding	PF04535.12:Domain of unknown function (DUF588)
EVM0006403	TRUE	FALSE	TRUE	TRUE	TRUE	TRUE	K14484 auxin-responsive protein IAA | (RefSeq) auxin-responsive protein IAA14-like (A)	ko04075: Plant hormone signal transduction	auxin-responsive protein IAA14-like [Prunus avium]	RecName: Full=Auxin-responsive protein IAA14; AltName: Full=Indoleacetic acid-induced protein 14; AltName: Full=Protein SOLITARY ROOT;	RecName: Full=Auxin-responsive protein {ECO:0000256|RuleBase:RU004549};	--	GO:0005634,nucleus; GO:0003700,DNA-binding transcription factor activity; GO:0009734,auxin-activated signaling pathway; GO:0010102,lateral root morphogenesis; GO:0045892,negative regulation of transcription, DNA-templated; GO:0009733,response to auxin; GO:0006351,transcription, DNA-templated	PF02309.16:AUX/IAA family
EVM0006419	TRUE	FALSE	TRUE	FALSE	FALSE	TRUE	K05391 cyclic nucleotide gated channel, plant | (RefSeq) cyclic nucleotide-gated ion channel 2 (A)	ko04626: Plant-pathogen interaction	cyclic nucleotide-gated ion channel 2 [Prunus avium]	RecName: Full=Cyclic nucleotide-gated ion channel 2; Short=AtCNGC2; AltName: Full=Cyclic nucleotide- and calmodulin-regulated ion channel 2; AltName: Full=Protein DEFENSE NO DEATH 1;	SubName: Full=Cyclic nucleotide-gated channel 2 {ECO:0000313|EMBL:ARJ54284.1};	K+-channel ERG and related proteins, contain PAS/PAC sensor domain	GO:0005887,integral component of plasma membrane; GO:0005622,intracellular; GO:0005262,calcium channel activity; GO:0005516,calmodulin binding; GO:0030552,cAMP binding; GO:0030553,cGMP binding; GO:0005222,intracellular cAMP-activated cation channel activity; GO:0005221,intracellular cyclic nucleotide activated cation channel activity; GO:0005242,inward rectifier potassium channel activity; GO:007…	PF00520.31:Ion transport protein
EVM0006421	TRUE	TRUE	TRUE	TRUE	TRUE	TRUE	--	--	uncharacterized protein LOC110749818 [Prunus avium]	--	SubName: Full=Uncharacterized protein {ECO:0000313|EMBL:EMJ03034.1};	Predicted PhzC/PhzF-type epimerase	GO:0003824,catalytic activity; GO:0009058,biosynthetic process	PF02567.16:Phenazine biosynthesis-like protein
EVM0006432	FALSE	TRUE	TRUE	FALSE	FALSE	TRUE	--	--	PREDICTED: glycine-rich cell wall structural protein 1-like [Prunus mume]	--	--	--	--	--
EVM0006482	TRUE	TRUE	TRUE	FALSE	TRUE	TRUE	K10661 E3 ubiquitin-protein ligase MARCH6 [EC:2.3.2.27] | (RefSeq) probable E3 ubiquitin ligase SUD1 (A)	ko04141: Protein processing in endoplasmic reticulum	uncharacterized protein LOC110749303 isoform X2 [Prunus avium]	RecName: Full=Probable E3 ubiquitin ligase SUD1; EC=2.3.2.27; AltName: Full=Protein ECERIFERUM 9; AltName: Full=Protein SUPPRESSOR OF DRY2 DEFFECTS 1; Short=AtSUD1; AltName: Full=RING-type E3 ubiquitin transferase SUD1 {ECO:0000305}; AltName: Full=RING/U-box domain-containing protein;	SubName: Full=Uncharacterized protein {ECO:0000313|EMBL:ONH94111.1};	Protein involved in mRNA turnover and stability	GO:0030176,integral component of endoplasmic reticulum membrane; GO:1904264,NA; GO:0004842,ubiquitin-protein transferase activity; GO:0008270,zinc ion binding; GO:0042335,cuticle development; GO:0010143,cutin biosynthetic process; GO:0008299,isoprenoid biosynthetic process; GO:1900490,positive regulation of hydroxymethylglutaryl-CoA reductase (NADPH) activity; GO:0009414,response to water depriva…	PF12428.8:Protein of unknown function (DUF3675)
EVM0006484	TRUE	FALSE	FALSE	TRUE	FALSE	TRUE	K16240 protein suppressor of PHYA-105 1 | (RefSeq) protein SPA1-RELATED 2-like (A)	ko04712: Circadian rhythm - plant	protein SPA1-RELATED 3 [Prunus avium]	RecName: Full=Protein SPA1-RELATED 3;	SubName: Full=Uncharacterized protein {ECO:0000313|EMBL:EMJ14859.1};	--	GO:0005634,nucleus; GO:0005524,ATP binding; GO:0042802,identical protein binding; GO:0004672,protein kinase activity; GO:0009585,red, far-red light phototransduction	PF00400.32:WD domain, G-beta repeat
EVM0006488	TRUE	FALSE	FALSE	TRUE	FALSE	TRUE	K01051 pectinesterase [EC:3.1.1.11] | (RefSeq) pectinesterase 31 (A)	ko00040: Pentose and glucuronate interconversions	pectinesterase 31 [Prunus persica]	RecName: Full=Pectinesterase 31; Short=PE 31; EC=3.1.1.11; AltName: Full=Pectin methylesterase 31; Short=AtPME31;	RecName: Full=Pectinesterase {ECO:0000256|RuleBase:RU000589}; EC=3.1.1.11 {ECO:0000256|RuleBase:RU000589};	--	GO:0005618,cell wall; GO:0045330,aspartyl esterase activity; GO:0030599,pectinesterase activity; GO:0042545,cell wall modification; GO:0050829,defense response to Gram-negative bacterium; GO:0045490,pectin catabolic process; GO:0045488,pectin metabolic process	PF01095.19:Pectinesterase
EVM0006493	TRUE	FALSE	TRUE	FALSE	TRUE	TRUE	--	--	cation/H(+) antiporter 20-like [Prunus avium]	RecName: Full=Cation/H(+) antiporter 20; AltName: Full=Protein CATION/H+ EXCHANGER 20; Short=AtCHX20;	SubName: Full=Uncharacterized protein {ECO:0000313|EMBL:EMJ09554.1};	Predicted K+/H+-antiporter	GO:0012505,endomembrane system; GO:0005783,endoplasmic reticulum; GO:0016021,integral component of membrane; GO:0015299,solute:proton antiporter activity; GO:0030007,cellular potassium ion homeostasis; GO:0015672,monovalent inorganic cation transport; GO:0006813,potassium ion transport; GO:0006623,protein targeting to vacuole; GO:0006885,regulation of pH; GO:0030104,water homeostasis	PF00999.21:Sodium/hydrogen exchanger family
EVM0006520	TRUE	TRUE	FALSE	TRUE	FALSE	TRUE	K20718 LRR receptor-like serine/threonine-protein kinase ERECTA [EC:2.7.11.1] | (RefSeq) LRR receptor-like serine/threonine-protein kinase ERL1 (A)	ko04016: MAPK signaling pathway - plant	MDIS1-interacting receptor like kinase 2-like [Prunus avium]	RecName: Full=DNA damage-repair/toleration protein DRT100; Flags: Precursor;	SubName: Full=Uncharacterized protein {ECO:0000313|EMBL:ONH93727.1};	FOG: Leucine rich repeat	GO:0009507,chloroplast; GO:0000166,nucleotide binding; GO:0006281,DNA repair	PF13855.6:Leucine rich repeat
EVM0006536	TRUE	FALSE	FALSE	FALSE	TRUE	TRUE	K14484 auxin-responsive protein IAA | (RefSeq) auxin-responsive protein IAA20-like (A)	ko04075: Plant hormone signal transduction	auxin-responsive protein IAA20-like [Prunus avium]	RecName: Full=Auxin-responsive protein IAA13; AltName: Full=Indoleacetic acid-induced protein 13;	RecName: Full=Auxin-responsive protein {ECO:0000256|RuleBase:RU004549};	--	GO:0005634,nucleus; GO:0003700,DNA-binding transcription factor activity; GO:0009734,auxin-activated signaling pathway; GO:0009733,response to auxin; GO:0006351,transcription, DNA-templated	PF02309.16:AUX/IAA family
EVM0006538	TRUE	TRUE	TRUE	TRUE	FALSE	TRUE	K23490 cytochrome b5 | (RefSeq) cytochrome b5 (A)	--	cytochrome b5 [Prunus avium]	RecName: Full=Cytochrome b5;	SubName: Full=Uncharacterized protein {ECO:0000313|EMBL:EMJ02558.1};	Cytochrome b5	GO:0005789,endoplasmic reticulum membrane; GO:0016021,integral component of membrane; GO:0031090,organelle membrane; GO:0020037,heme binding; GO:0046872,metal ion binding; GO:0055114,oxidation-reduction process	PF00173.28:Cytochrome b5-like Heme/Steroid binding domain
EVM0006539	FALSE	TRUE	FALSE	TRUE	FALSE	TRUE	K22683 aspartyl protease family protein [EC:3.4.23.-] | (RefSeq) aspartyl protease family protein 2-like (A)	--	aspartic proteinase PCS1 [Prunus avium]	RecName: Full=Aspartic proteinase PCS1; EC=3.4.23.-; AltName: Full=Aspartic protease 38; Short=AtASP38; AltName: Full=Protein EMBRYO DEFECTIVE 24; AltName: Full=Protein PROMOTION OF CELL SURVIVAL 1; Flags: Precursor;	SubName: Full=Uncharacterized protein {ECO:0000313|EMBL:ONI17538.1};	Aspartyl protease	GO:0005783,endoplasmic reticulum; GO:0004190,aspartic-type endopeptidase activity; GO:0008233,peptidase activity; GO:0012501,programmed cell death; GO:0030163,protein catabolic process	PF14543.6:Xylanase inhibitor N-terminal
EVM0006549	FALSE	TRUE	TRUE	FALSE	FALSE	TRUE	K14684 solute carrier family 25 (mitochondrial phosphate transporter), member 23/24/25/41 | (RefSeq) mitochondrial substrate carrier family protein B-like (A)	--	mitochondrial substrate carrier family protein B-like [Prunus avium]	RecName: Full=Mitochondrial adenine nucleotide transporter ADNT1; AltName: Full=Adenine nucleotide transporter 1;	SubName: Full=Uncharacterized protein {ECO:0000313|EMBL:EMJ06672.1};	Mitochondrial solute carrier protein	GO:0016021,integral component of membrane; GO:0005743,mitochondrial inner membrane; GO:0006839,mitochondrial transport; GO:0055085,transmembrane transport	PF00153.27:Mitochondrial carrier protein
EVM0006553	TRUE	TRUE	TRUE	TRUE	FALSE	TRUE	--	--	uncharacterized protein At5g41620-like [Prunus avium]	RecName: Full=Uncharacterized protein At5g41620;	SubName: Full=Uncharacterized protein {ECO:0000313|EMBL:ONI01396.1};	--	GO:0009507,chloroplast; GO:0005886,plasma membrane	--
EVM0006561	TRUE	TRUE	FALSE	FALSE	TRUE	TRUE	K13711 phosphatidylinositol 4-kinase type 2 [EC:2.7.1.67] | (RefSeq) hypothetical protein (A)	ko00562: Inositol phosphate metabolism; ko04070: Phosphatidylinositol signaling system	hypothetical protein PRUPE_5G210600 [Prunus persica]	RecName: Full=Phosphatidylinositol 4-kinase gamma 7; Short=AtPI4Kgamma7; Short=PI-4Kgamma7; Short=PI4K gamma 7; EC=2.7.1.67; AltName: Full=Ubiquitin-like domain kinase gamma 7; Short=UbDK gamma 7;	SubName: Full=Uncharacterized protein {ECO:0000313|EMBL:EMJ11429.1};	Phosphatidylinositol 4-kinase	GO:0004430,1-phosphatidylinositol 4-kinase activity; GO:0005524,ATP binding; GO:0046854,phosphatidylinositol phosphorylation; GO:0046777,protein autophosphorylation	PF00454.27:Phosphatidylinositol 3- and 4-kinase
EVM0006588	TRUE	FALSE	TRUE	FALSE	TRUE	TRUE	K13473 chitin elicitor-binding protein | (RefSeq) uncharacterized protein LOC100384051 precursor (A)	ko04626: Plant-pathogen interaction	lysM domain-containing GPI-anchored protein 1-like isoform X3 [Prunus avium]	RecName: Full=LysM domain-containing GPI-anchored protein 1; Flags: Precursor;	SubName: Full=Uncharacterized protein {ECO:0000313|EMBL:ONI09153.1};	--	GO:0031225,anchored component of membrane; GO:0046658,anchored component of plasma membrane; GO:0005576,extracellular region; GO:0005886,plasma membrane; GO:0042834,peptidoglycan binding; GO:0006952,defense response; GO:0006955,immune response	PF01476.20:LysM domain
EVM0006590	FALSE	TRUE	FALSE	TRUE	TRUE	TRUE	--	--	F-box/kelch-repeat protein At2g44130 [Prunus persica]	RecName: Full=F-box/kelch-repeat protein At2g44130;	SubName: Full=Uncharacterized protein {ECO:0000313|EMBL:EMJ05894.1};	FOG: Kelch repeat	GO:0005829,cytosol; GO:2000762,regulation of phenylpropanoid metabolic process	PF01344.25:Kelch motif
EVM0006635	TRUE	FALSE	TRUE	TRUE	TRUE	TRUE	K03320 ammonium transporter, Amt family | (RefSeq) ammonium transporter 1 member 2-like (A)	--	ammonium transporter 1 member 2-like [Prunus avium]	RecName: Full=Ammonium transporter 1 member 2; AltName: Full=LeAMT1;2;	RecName: Full=Ammonium transporter {ECO:0000256|RuleBase:RU362002};	Ammonia permease	GO:0005887,integral component of plasma membrane; GO:0008519,ammonium transmembrane transporter activity; GO:0072488,ammonium transmembrane transport; GO:0015696,ammonium transport; GO:0015843,methylammonium transport; GO:0015695,organic cation transport; GO:0009624,response to nematode	PF00909.21:Ammonium Transporter Family
EVM0006646	TRUE	FALSE	FALSE	TRUE	FALSE	TRUE	K15356 GDP-mannose transporter | (RefSeq) GDP-mannose transporter GONST2 isoform X2 (A)	--	GDP-mannose transporter GONST2-like isoform X2 [Prunus avium]	RecName: Full=GDP-mannose transporter GONST2 {ECO:0000303|PubMed:15480787}; AltName: Full=Protein GOLGI NUCLEOTIDE SUGAR TRANSPORTER 2 {ECO:0000303|PubMed:15480787};	SubName: Full=Uncharacterized protein {ECO:0000313|EMBL:ONH99960.1};	Nucleotide-sugar transporter VRG4/SQV-7	GO:0000139,Golgi membrane; GO:0016021,integral component of membrane; GO:0015297,antiporter activity; GO:0005338,nucleotide-sugar transmembrane transporter activity; GO:0008643,carbohydrate transport; GO:1990570,GDP-mannose transmembrane transport; GO:0015780,nucleotide-sugar transmembrane transport	PF03151.16:Triose-phosphate Transporter family
EVM0006684	TRUE	FALSE	TRUE	TRUE	FALSE	TRUE	K20456 oxysterol-binding protein 1 | (RefSeq) hypothetical protein (A)	--	protein DETOXIFICATION 45, chloroplastic isoform X1 [Prunus avium]	RecName: Full=Protein DETOXIFICATION 45, chloroplastic {ECO:0000303|PubMed:11739388}; Short=AtDTX45 {ECO:0000303|PubMed:11739388}; AltName: Full=Multidrug and toxic compound extrusion protein 45 {ECO:0000305}; Short=MATE protein 45 {ECO:0000305}; Flags: Precursor;	RecName: Full=Protein DETOXIFICATION {ECO:0000256|RuleBase:RU004914}; AltName: Full=Multidrug and toxic compound extrusion protein {ECO:0000256|RuleBase:RU004914};	Uncharacterized membrane protein, predicted efflux pump	GO:0009507,chloroplast; GO:0031969,chloroplast membrane; GO:0016021,integral component of membrane; GO:0015297,antiporter activity; GO:0015238,drug transmembrane transporter activity	PF01554.18:MatE
EVM0006686	FALSE	TRUE	FALSE	FALSE	FALSE	TRUE	--	--	uncharacterized protein LOC110767401 [Prunus avium]	--	SubName: Full=Putative nucleic acid binding protein {ECO:0000313|EMBL:OMO75410.1};	--	GO:0003676,nucleic acid binding	--
EVM0006725	TRUE	TRUE	TRUE	TRUE	FALSE	TRUE	K11294 nucleolin | (RefSeq) 29 kDa ribonucleoprotein A, chloroplastic (A)	--	29 kDa ribonucleoprotein A, chloroplastic [Prunus avium]	RecName: Full=RNA-binding protein CP29B, chloroplastic {ECO:0000305}; AltName: Full=Ribonucleoprotein At2g37220; Flags: Precursor;	SubName: Full=Uncharacterized protein {ECO:0000313|EMBL:ONI03060.1};	FOG: RRM domain	GO:0009507,chloroplast; GO:0009941,chloroplast envelope; GO:0009570,chloroplast stroma; GO:0009534,chloroplast thylakoid; GO:0009535,chloroplast thylakoid membrane; GO:0030529,NA; GO:0010319,stromule; GO:0009579,thylakoid; GO:0003729,mRNA binding; GO:0008266,poly(U) RNA binding; GO:0045087,innate immune response; GO:0006397,mRNA processing; GO:0009737,response to abscisic acid; GO:0009409,respons…	PF00076.22:RNA recognition motif. (a.k.a. RRM, RBD, or RNP domain)
EVM0006754	FALSE	FALSE	FALSE	FALSE	FALSE	TRUE	K09338 homeobox-leucine zipper protein | (RefSeq) homeobox-leucine zipper protein PROTODERMAL FACTOR 2 isoform X1 (A)	--	hypothetical protein PRUPE_4G206000 [Prunus persica]	RecName: Full=Homeobox-leucine zipper protein PROTODERMAL FACTOR 2; AltName: Full=HD-ZIP protein PDF2; AltName: Full=Homeodomain transcription factor PDF2;	SubName: Full=Uncharacterized protein {ECO:0000313|EMBL:ONI13151.1};	--	GO:0005634,nucleus; GO:0003677,DNA binding; GO:0003700,DNA-binding transcription factor activity; GO:0008289,lipid binding; GO:0043565,sequence-specific DNA binding; GO:0048825,cotyledon development; GO:0009913,epidermal cell differentiation; GO:0009845,seed germination; GO:0006351,transcription, DNA-templated	PF01852.19:START domain
EVM0006765	FALSE	TRUE	TRUE	TRUE	FALSE	TRUE	K05275 pyridoxine 4-dehydrogenase [EC:1.1.1.65] | (RefSeq) pyridoxal reductase, chloroplastic isoform X1 (A)	ko00750: Vitamin B6 metabolism	pyridoxal reductase, chloroplastic isoform X1 [Prunus avium]	RecName: Full=Pyridoxal reductase, chloroplastic; EC=1.1.1.65; Flags: Precursor;	SubName: Full=Uncharacterized protein {ECO:0000313|EMBL:EMJ19356.1};	Voltage-gated shaker-like K+ channel, subunit beta/KCNAB	GO:0009507,chloroplast; GO:0070402,NADPH binding; GO:0050236,pyridoxine:NADP 4-dehydrogenase activity; GO:0009443,pyridoxal 5'-phosphate salvage; GO:0042821,pyridoxal biosynthetic process; GO:0042820,vitamin B6 catabolic process	PF00248.21:Aldo/keto reductase family
EVM0006766	TRUE	FALSE	FALSE	FALSE	FALSE	TRUE	K08472 mlo protein | (RefSeq) MLO-like protein 1 (A)	--	MLO-like protein 1 [Prunus avium]	RecName: Full=MLO-like protein 1; Short=AtMlo1; AltName: Full=MLO protein homolog 1; Short=AtMlo-H1;	RecName: Full=MLO-like protein {ECO:0000256|RuleBase:RU280816};	--	GO:0016021,integral component of membrane; GO:0005886,plasma membrane; GO:0005516,calmodulin binding; GO:0006952,defense response; GO:0009607,response to biotic stimulus	PF03094.15:Mlo family
EVM0006778	FALSE	FALSE	FALSE	FALSE	FALSE	TRUE	--	--	SKP1-interacting partner 15 [Prunus persica]	RecName: Full=SKP1-interacting partner 15; AltName: Full=F-box only protein 3;	SubName: Full=Uncharacterized protein {ECO:0000313|EMBL:EMJ02533.1};	--	GO:0005634,nucleus; GO:0004842,ubiquitin-protein transferase activity; GO:0031146,SCF-dependent proteasomal ubiquitin-dependent protein catabolic process	PF07646.15:Kelch motif
EVM0006786	TRUE	TRUE	TRUE	FALSE	TRUE	TRUE	K02183 calmodulin | (RefSeq) calmodulin-1-like (A)	ko04016: MAPK signaling pathway - plant; ko04070: Phosphatidylinositol signaling system; ko04626: Plant-pathogen interaction	hypothetical protein PRUPE_1G437300 [Prunus persica]	--	SubName: Full=Uncharacterized protein {ECO:0000313|EMBL:EMJ27884.1};	--	GO:0005509,calcium ion binding	PF13202.6:EF hand
EVM0006787	TRUE	TRUE	FALSE	TRUE	FALSE	TRUE	K01177 beta-amylase [EC:3.2.1.2] | (RefSeq) beta-amylase 3, chloroplastic (A)	ko00500: Starch and sucrose metabolism	beta-amylase 3, chloroplastic [Prunus persica]	RecName: Full=Beta-amylase 3, chloroplastic; EC=3.2.1.2; AltName: Full=1,4-alpha-D-glucan maltohydrolase; AltName: Full=Beta-amylase 8; AltName: Full=Chloroplast beta-amylase; Short=CT-BMY; Flags: Precursor;	RecName: Full=Beta-amylase {ECO:0000256|RuleBase:RU000509}; EC=3.2.1.2 {ECO:0000256|RuleBase:RU000509};	--	GO:0009570,chloroplast stroma; GO:0102229,amylopectin maltohydrolase activity; GO:0016161,beta-amylase activity; GO:0000024,maltose biosynthetic process; GO:0009409,response to cold; GO:0005983,starch catabolic process	PF01373.17:Glycosyl hydrolase family 14
EVM0006861	FALSE	TRUE	TRUE	FALSE	TRUE	TRUE	K11420 euchromatic histone-lysine N-methyltransferase [EC:2.1.1.43] | (RefSeq) histone-lysine N-methyltransferase, H3 lysine-9 specific SUVH6-like (A)	ko00310: Lysine degradation	PREDICTED: probable inactive histone-lysine N-methyltransferase SUVR1 [Prunus mume]	RecName: Full=Histone-lysine N-methyltransferase SUVR4; EC=2.1.1.43; AltName: Full=Protein SET DOMAIN GROUP 31; AltName: Full=Suppressor of variegation 3-9-related protein 4; Short=Su(var)3-9-related protein 4;	SubName: Full=Uncharacterized protein {ECO:0000313|EMBL:ONI21299.1};	Histone H3 (Lys9) methyltransferase SUV39H1/Clr4, required for transcriptional silencing	GO:0005694,chromosome; GO:0005730,nucleolus; GO:0009506,plasmodesma; GO:0018024,histone-lysine N-methyltransferase activity; GO:0008270,zinc ion binding; GO:0034968,histone lysine methylation	PF10440.9:Ubiquitin-binding WIYLD domain
EVM0006880	TRUE	TRUE	FALSE	FALSE	FALSE	TRUE	K01968 3-methylcrotonyl-CoA carboxylase alpha subunit [EC:6.4.1.4] | (RefSeq) LOW QUALITY PROTEIN: methylcrotonoyl-CoA carboxylase subunit alpha, mitochondrial-like (A)	ko00280: Valine, leucine and isoleucine degradation	serine/threonine-protein kinase HT1-like isoform X3 [Prunus avium]	RecName: Full=Serine/threonine-protein kinase HT1; EC=2.7.11.1; AltName: Full=High leaf temperature protein 1;	SubName: Full=Uncharacterized protein {ECO:0000313|EMBL:ONI08383.1};	Tyrosine kinase specific for activated (GTP-bound) p21cdc42Hs	GO:0005737,cytoplasm; GO:0005524,ATP binding; GO:0004672,protein kinase activity; GO:0004674,protein serine/threonine kinase activity; GO:0004871,NA; GO:0035556,intracellular signal transduction	PF00069.25:Protein kinase domain
EVM0006898	FALSE	FALSE	FALSE	FALSE	FALSE	TRUE	K12818 ATP-dependent RNA helicase DHX8/PRP22 [EC:3.6.4.13] | (RefSeq) hypothetical protein (A)	ko03040: Spliceosome	protein ZINC INDUCED FACILITATOR-LIKE 1-like isoform X1 [Prunus avium]	RecName: Full=Protein ZINC INDUCED FACILITATOR-LIKE 1; AltName: Full=Protein ZIF-LIKE 1;	SubName: Full=Uncharacterized protein {ECO:0000313|EMBL:ONI21261.1};	Permease of the major facilitator superfamily	GO:0016021,integral component of membrane; GO:0009705,plant-type vacuole membrane; GO:0005886,plasma membrane; GO:0022821,potassium ion antiporter activity; GO:0010540,basipetal auxin transport; GO:0009630,gravitropism; GO:0090333,regulation of stomatal closure; GO:0080167,response to karrikin; GO:0009414,response to water deprivation; GO:0048364,root development	PF07690.16:Major Facilitator Superfamily
EVM0006909	TRUE	FALSE	FALSE	TRUE	FALSE	TRUE	K00326 cytochrome-b5 reductase [EC:1.6.2.2] | (RefSeq) NADH--cytochrome b5 reductase 1 (A)	ko00520: Amino sugar and nucleotide sugar metabolism	NADH--cytochrome b5 reductase 1 [Prunus avium]	RecName: Full=NADH--cytochrome b5 reductase 1; EC=1.6.2.2;	RecName: Full=NADH-cytochrome b5 reductase {ECO:0000256|RuleBase:RU361226}; EC=1.6.2.2 {ECO:0000256|RuleBase:RU361226};	NADH-cytochrome b-5 reductase	GO:0005783,endoplasmic reticulum; GO:0016021,integral component of membrane; GO:0005741,mitochondrial outer membrane; GO:0009505,plant-type cell wall; GO:0005886,plasma membrane; GO:0004128,cytochrome-b5 reductase activity, acting on NAD(P)H; GO:0022900,electron transport chain	PF00970.24:Oxidoreductase FAD-binding domain
EVM0006910	FALSE	FALSE	TRUE	FALSE	FALSE	TRUE	K14684 solute carrier family 25 (mitochondrial phosphate transporter), member 23/24/25/41 | (RefSeq) mitochondrial substrate carrier family protein B-like (A)	--	mitochondrial substrate carrier family protein B-like [Prunus avium]	RecName: Full=Mitochondrial adenine nucleotide transporter ADNT1; AltName: Full=Adenine nucleotide transporter 1;	SubName: Full=Uncharacterized protein {ECO:0000313|EMBL:EMJ06672.1};	Mitochondrial solute carrier protein	GO:0016021,integral component of membrane; GO:0005743,mitochondrial inner membrane; GO:0006839,mitochondrial transport; GO:0055085,transmembrane transport	PF00153.27:Mitochondrial carrier protein
EVM0006913	FALSE	FALSE	TRUE	FALSE	FALSE	TRUE	--	--	--	--	--	--	--	--
EVM0006916	FALSE	TRUE	TRUE	FALSE	FALSE	TRUE	K00521 ferric-chelate reductase [EC:1.16.1.7] | (RefSeq) ferric reduction oxidase 7, chloroplastic-like (A)	--	NAC domain-containing protein 90 [Prunus avium]	RecName: Full=NAC domain-containing protein 90; Short=ANAC090;	SubName: Full=Uncharacterized protein {ECO:0000313|EMBL:EMJ08678.1};	--	GO:0005634,nucleus; GO:0003677,DNA binding; GO:0003700,DNA-binding transcription factor activity; GO:0006351,transcription, DNA-templated	PF02365.15:No apical meristem (NAM) protein
EVM0006977	TRUE	FALSE	TRUE	FALSE	FALSE	TRUE	--	--	zinc finger CCCH domain-containing protein 22-like isoform X1 [Prunus avium]	RecName: Full=Zinc finger CCCH domain-containing protein 22; Short=OsC3H22;	SubName: Full=Uncharacterized protein {ECO:0000313|EMBL:EMJ14799.1};	--	GO:0003677,DNA binding; GO:0046872,metal ion binding; GO:0003723,RNA binding	PF00076.22:RNA recognition motif. (a.k.a. RRM, RBD, or RNP domain)
EVM0007001	TRUE	TRUE	FALSE	FALSE	FALSE	TRUE	K04645 clathrin light chain B | (RefSeq) clathrin light chain 2 (A)	ko04144: Endocytosis	PREDICTED: clathrin light chain 3-like [Prunus mume]	RecName: Full=Clathrin light chain 3;	RecName: Full=Clathrin light chain {ECO:0000256|RuleBase:RU363137};	--	GO:0030132,clathrin coat of coated pit; GO:0030130,clathrin coat of trans-Golgi network vesicle; GO:0030125,clathrin vesicle coat; GO:0032050,clathrin heavy chain binding; GO:0005198,structural molecule activity; GO:0072583,clathrin-dependent endocytosis; GO:0006886,intracellular protein transport	PF01086.17:Clathrin light chain
EVM0007017	TRUE	FALSE	FALSE	FALSE	FALSE	TRUE	K12135 zinc finger protein CONSTANS | (RefSeq) zinc finger protein CONSTANS-like (A)	ko04712: Circadian rhythm - plant	B-box zinc finger protein 22 [Prunus persica]	RecName: Full=B-box zinc finger protein 22 {ECO:0000303|PubMed:19920209}; AltName: Full=Protein DOUBLE B-BOX 3 {ECO:0000303|PubMed:18540109}; AltName: Full=Protein LIGHT-REGULATED ZINC FINGER PROTEIN 1 {ECO:0000303|PubMed:18796637}; AltName: Full=Protein SALT TOLERANCE HOMOLOG 3;	SubName: Full=Uncharacterized protein {ECO:0000313|EMBL:EMJ12914.1};	--	GO:0005634,nucleus; GO:0000989,NA; GO:0008270,zinc ion binding; GO:0006355,regulation of transcription, DNA-templated; GO:0006351,transcription, DNA-templated	PF00643.24:B-box zinc finger
EVM0007026	TRUE	TRUE	TRUE	TRUE	FALSE	TRUE	K00856 adenosine kinase [EC:2.7.1.20] | (RefSeq) adenosine kinase 2-like (A)	ko00230: Purine metabolism	PREDICTED: adenosine kinase 2-like [Prunus mume]	RecName: Full=Adenosine kinase 2; Short=AK 2; EC=2.7.1.20; AltName: Full=Adenosine 5'-phosphotransferase 2;	SubName: Full=Uncharacterized protein {ECO:0000313|EMBL:EMJ19464.1};	Possible pfkB family carbohydrate kinase	GO:0005829,cytosol; GO:0005634,nucleus; GO:0005886,plasma membrane; GO:0004001,adenosine kinase activity; GO:0005524,ATP binding; GO:0005507,copper ion binding; GO:0006169,adenosine salvage; GO:0044209,AMP salvage; GO:0016032,viral process	PF00294.24:pfkB family carbohydrate kinase
EVM0007032	FALSE	TRUE	FALSE	FALSE	FALSE	TRUE	K19613 leucine-rich repeat protein SHOC2 | (RefSeq) LRR receptor-like serine/threonine-protein kinase ERL1 (A)	--	systemin receptor SR160-like [Prunus avium]	RecName: Full=Receptor-like protein EIX1 {ECO:0000305}; AltName: Full=EIX receptor 1 {ECO:0000312|EMBL:AAR28377.1}; Flags: Precursor;	SubName: Full=Uncharacterized protein {ECO:0000313|EMBL:ONI23078.1};	FOG: Leucine rich repeat	GO:0016021,integral component of membrane; GO:0005886,plasma membrane; GO:0050832,defense response to fungus	PF08263.12:Leucine rich repeat N-terminal domain
EVM0007040	TRUE	TRUE	TRUE	FALSE	TRUE	TRUE	K11593 eukaryotic translation initiation factor 2C | (RefSeq) protein argonaute 5 (A)	--	PREDICTED: protein argonaute 5 [Prunus mume]	RecName: Full=Protein argonaute 5;	SubName: Full=Uncharacterized protein {ECO:0000313|EMBL:EMJ07910.1};	Translation initiation factor 2C (eIF-2C) and related proteins	GO:0005829,cytosol; GO:0030529,NA; GO:0046872,metal ion binding; GO:0003723,RNA binding; GO:0009814,defense response, incompatible interaction; GO:0031047,gene silencing by RNA; GO:0006355,regulation of transcription, DNA-templated; GO:0006417,regulation of translation; GO:0009615,response to virus; GO:0006351,transcription, DNA-templated; GO:0060145,viral gene silencing in virus induced gene sil…	PF16486.5:N-terminal domain of argonaute
EVM0007085	TRUE	TRUE	FALSE	FALSE	FALSE	TRUE	K00695 sucrose synthase [EC:2.4.1.13] | (RefSeq) sucrose synthase (A)	ko00500: Starch and sucrose metabolism	sucrose synthase [Prunus serrulata]	RecName: Full=Sucrose synthase; EC=2.4.1.13; AltName: Full=Nodulin-100; Short=N-100; AltName: Full=Sucrose-UDP glucosyltransferase;	RecName: Full=Sucrose synthase {ECO:0000256|RuleBase:RU280817}; EC=2.4.1.13 {ECO:0000256|RuleBase:RU280817};	Glycosyltransferase	GO:0016157,sucrose synthase activity; GO:0009877,nodulation; GO:0005985,sucrose metabolic process	PF00862.19:Sucrose synthase
EVM0007105	TRUE	FALSE	TRUE	TRUE	TRUE	TRUE	--	--	transcription factor IBH1-like 1 [Prunus avium]	RecName: Full=Transcription factor IBH1-like 1 {ECO:0000303|PubMed:24505057}; Short=AtIBL1 {ECO:0000303|PubMed:24505057}; AltName: Full=BHLH transcription factor eta; Short=bHLH eta {ECO:0000312|EMBL:CAE09173.1}; AltName: Full=Basic helix-loop-helix protein 159; Short=AtbHLH159 {ECO:0000303|PubMed:14600211}; Short=bHLH 159; AltName: Full=bHLH transcription factor bHLH159;	SubName: Full=Uncharacterized protein {ECO:0000313|EMBL:EMJ28725.1};	--	GO:0005634,nucleus; GO:0003677,DNA binding; GO:0003700,DNA-binding transcription factor activity; GO:0046983,protein dimerization activity; GO:0009742,brassinosteroid mediated signaling pathway; GO:0009740,gibberellic acid mediated signaling pathway; GO:0040008,regulation of growth; GO:0006351,transcription, DNA-templated	--
EVM0007129	TRUE	TRUE	TRUE	TRUE	FALSE	TRUE	K01897 long-chain acyl-CoA synthetase [EC:6.2.1.3] | (RefSeq) long chain acyl-CoA synthetase 1 (A)	ko00061: Fatty acid biosynthesis; ko00071: Fatty acid degradation; ko01212: Fatty acid metabolism; ko04146: Peroxisome	long chain acyl-CoA synthetase 1 [Prunus avium]	RecName: Full=Long chain acyl-CoA synthetase 1; EC=6.2.1.3; AltName: Full=Protein ECERIFERUM 8;	SubName: Full=Long-chain acyl-CoA synthetase 1 {ECO:0000313|EMBL:AUD66218.1};	Long-chain acyl-CoA synthetases (AMP-forming)	GO:0005783,endoplasmic reticulum; GO:0005524,ATP binding; GO:0102391,decanoate-CoA ligase activity; GO:0004467,long-chain fatty acid-CoA ligase activity; GO:0031957,very long-chain fatty acid-CoA ligase activity; GO:0010143,cutin biosynthetic process; GO:0006631,fatty acid metabolic process; GO:0010025,wax biosynthetic process	PF00501.28:AMP-binding enzyme
EVM0007157	TRUE	FALSE	TRUE	FALSE	FALSE	TRUE	K09838 zeaxanthin epoxidase [EC:1.14.15.21] | (RefSeq) zeaxanthin epoxidase, chloroplastic (A)	ko00906: Carotenoid biosynthesis	zeaxanthin epoxidase, chloroplastic [Prunus avium]	RecName: Full=Zeaxanthin epoxidase, chloroplastic; EC=1.14.15.21; AltName: Full=PA-ZE; Flags: Precursor;	RecName: Full=Zeaxanthin epoxidase, chloroplastic {ECO:0000256|PIRNR:PIRNR036989}; EC=1.14.15.21 {ECO:0000256|PIRNR:PIRNR036989};	Kynurenine 3-monooxygenase and related flavoprotein monooxygenases	GO:0009507,chloroplast; GO:0016020,membrane; GO:0071949,FAD binding; GO:0009540,zeaxanthin epoxidase [overall] activity; GO:0009688,abscisic acid biosynthetic process	PF00498.26:FHA domain
EVM0007168	FALSE	TRUE	FALSE	FALSE	FALSE	TRUE	K07889 Ras-related protein Rab-5C | (RefSeq) ras-related protein RABF2a isoform X1 (A)	ko04144: Endocytosis; ko04145: Phagosome	immediate early response 3-interacting protein 1-like [Prunus avium]	--	SubName: Full=Uncharacterized protein {ECO:0000313|EMBL:EMJ21710.1};	--	--	PF08571.10:Yos1-like
EVM0007209	FALSE	TRUE	FALSE	FALSE	FALSE	TRUE	K01805 xylose isomerase [EC:5.3.1.5] | (RefSeq) xylose isomerase (A)	ko00040: Pentose and glucuronate interconversions; ko00051: Fructose and mannose metabolism	xylose isomerase [Prunus persica]	RecName: Full=Xylose isomerase; EC=5.3.1.5;	RecName: Full=Xylose isomerase {ECO:0000256|RuleBase:RU000609}; EC=5.3.1.5 {ECO:0000256|RuleBase:RU000609};	--	GO:0005737,cytoplasm; GO:0005783,endoplasmic reticulum; GO:0005794,Golgi apparatus; GO:0016020,membrane; GO:0005774,vacuolar membrane; GO:0005773,vacuole; GO:0046872,metal ion binding; GO:0009045,xylose isomerase activity; GO:0042732,D-xylose metabolic process; GO:0006098,pentose-phosphate shunt	PF01261.24:Xylose isomerase-like TIM barrel
EVM0007234	FALSE	TRUE	FALSE	FALSE	FALSE	TRUE	--	--	LOW QUALITY PROTEIN: uncharacterized protein LOC18793394 [Prunus persica]	--	SubName: Full=Uncharacterized protein {ECO:0000313|EMBL:EMJ26128.1};	--	--	--
EVM0007252	TRUE	FALSE	TRUE	FALSE	TRUE	TRUE	K04392 Ras-related C3 botulinum toxin substrate 1 | (RefSeq) rac-like GTP-binding protein ARAC7 (A)	ko04145: Phagosome	rac-like GTP-binding protein ARAC7 [Prunus avium]	RecName: Full=Rac-like GTP-binding protein ARAC7; AltName: Full=GTPase protein ROP9;	SubName: Full=Uncharacterized protein {ECO:0000313|EMBL:EMJ03771.1};	Ras-related small GTPase, Rho type	GO:0005622,intracellular; GO:0005886,plasma membrane; GO:0005525,GTP binding; GO:0003924,GTPase activity; GO:0009738,abscisic acid-activated signaling pathway; GO:0007264,small GTPase mediated signal transduction	PF00071.22:Ras family
EVM0007317	TRUE	FALSE	TRUE	FALSE	FALSE	TRUE	K14514 ethylene-insensitive protein 3 | (RefSeq) hypothetical protein (A)	ko04016: MAPK signaling pathway - plant; ko04075: Plant hormone signal transduction	phosphate transporter PHO1 homolog 3-like isoform X1 [Prunus avium]	RecName: Full=Phosphate transporter PHO1 homolog 3; AltName: Full=Protein PHO1 homolog 3; Short=AtPHO1;H3;	SubName: Full=Uncharacterized protein {ECO:0000313|EMBL:EMJ28200.1};	Predicted small molecule transporter	GO:0005794,Golgi apparatus; GO:0016021,integral component of membrane; GO:0005886,plasma membrane; GO:0005802,trans-Golgi network; GO:0055062,phosphate ion homeostasis; GO:0006817,phosphate ion transport; GO:0055069,zinc ion homeostasis	PF03124.14:EXS family
EVM0007360	FALSE	FALSE	FALSE	FALSE	FALSE	TRUE	--	--	NAD(P)H-quinone oxidoreductase subunit N, chloroplastic [Prunus avium]	RecName: Full=NAD(P)H-quinone oxidoreductase subunit N, chloroplastic {ECO:0000305}; EC=1.6.5.- {ECO:0000305}; AltName: Full=NAD(P)H dehydrogenase subunit N {ECO:0000303|PubMed:21785130}; Short=NDH subunit N {ECO:0000305}; Short=NDH-N {ECO:0000303|PubMed:15608332}; AltName: Full=NADH-plastoquinone oxidoreductase subunit N {ECO:0000305}; Flags: Precursor;	SubName: Full=Uncharacterized protein {ECO:0000313|EMBL:ONH99604.1};	--	GO:0009507,chloroplast; GO:0009941,chloroplast envelope; GO:0009535,chloroplast thylakoid membrane; GO:0010598,NAD(P)H dehydrogenase complex (plastoquinone); GO:0016655,oxidoreductase activity, acting on NAD(P)H, quinone or similar compound as acceptor; GO:0048038,quinone binding; GO:0009817,defense response to fungus, incompatible interaction; GO:0010258,NADH dehydrogenase complex (plastoquinone…	PF11909.8:NADH-quinone oxidoreductase cyanobacterial subunit N
EVM0007361	TRUE	TRUE	TRUE	FALSE	FALSE	TRUE	K14500 BR-signaling kinase [EC:2.7.11.1] | (RefSeq) probable serine/threonine-protein kinase At5g41260 (A)	ko04075: Plant hormone signal transduction	probable serine/threonine-protein kinase BSK3 [Prunus avium]	RecName: Full=Serine/threonine-protein kinase BSK6 {ECO:0000305}; EC=2.7.11.1 {ECO:0000305}; AltName: Full=Brassinosteroid-signaling kinase 6 {ECO:0000303|PubMed:23496207};	SubName: Full=Uncharacterized protein {ECO:0000313|EMBL:EMJ06307.1};	--	GO:0005886,plasma membrane; GO:0005524,ATP binding; GO:0004675,transmembrane receptor protein serine/threonine kinase activity; GO:0009742,brassinosteroid mediated signaling pathway; GO:0007166,cell surface receptor signaling pathway; GO:0006468,protein phosphorylation	PF07714.17:Protein tyrosine kinase
EVM0007365	TRUE	TRUE	FALSE	FALSE	FALSE	TRUE	K12309 beta-galactosidase [EC:3.2.1.23] | (RefSeq) beta-galactosidase 2 (A)	ko00052: Galactose metabolism; ko00511: Other glycan degradation; ko00531: Glycosaminoglycan degradation; ko00600: Sphingolipid metabolism; ko00604: Glycosphingolipid biosynthesis - ganglio series	beta-galactosidase 5-like [Prunus avium]	RecName: Full=Beta-galactosidase 3; Short=Lactase 3; EC=3.2.1.23; Flags: Precursor;	RecName: Full=Beta-galactosidase {ECO:0000256|RuleBase:RU000675}; EC=3.2.1.23 {ECO:0000256|RuleBase:RU000675};	Beta-galactosidase	GO:0048046,apoplast; GO:0009505,plant-type cell wall; GO:0005773,vacuole; GO:0004565,beta-galactosidase activity; GO:0030246,carbohydrate binding; GO:0005975,carbohydrate metabolic process	PF01301.19:Glycosyl hydrolases family 35
EVM0007372	FALSE	TRUE	FALSE	FALSE	FALSE	TRUE	K07418 cytochrome P450 family 2 subfamily J [EC:1.14.14.1] | (RefSeq) cytochrome P450 71A8-like (A)	ko00590: Arachidonic acid metabolism; ko00591: Linoleic acid metabolism	cytochrome P450 71A24-like [Prunus avium]	RecName: Full=Cytochrome P450 71A1; EC=1.14.-.-; AltName: Full=ARP-2; AltName: Full=CYPLXXIA1;	SubName: Full=Cytochrome P450 736A117 {ECO:0000313|EMBL:BAP15887.1};	Cytochrome P450 CYP2 subfamily	GO:0005789,endoplasmic reticulum membrane; GO:0016021,integral component of membrane; GO:0031090,organelle membrane; GO:0020037,heme binding; GO:0005506,iron ion binding; GO:0004497,monooxygenase activity; GO:0016705,oxidoreductase activity, acting on paired donors, with incorporation or reduction of molecular oxygen; GO:0009835,fruit ripening	PF00067.22:Cytochrome P450
EVM0007381	TRUE	TRUE	TRUE	FALSE	FALSE	TRUE	K16675 palmitoyltransferase ZDHHC9/14/18 [EC:2.3.1.225] | (RefSeq) probable protein S-acyltransferase 6 (A)	--	probable protein S-acyltransferase 6 [Prunus avium]	RecName: Full=Probable protein S-acyltransferase 7; EC=2.3.1.225; AltName: Full=Probable palmitoyltransferase At3g26935; AltName: Full=Zinc finger DHHC domain-containing protein At3g26935;	RecName: Full=S-acyltransferase {ECO:0000256|RuleBase:RU079119}; EC=2.3.1.225 {ECO:0000256|RuleBase:RU079119}; AltName: Full=Palmitoyltransferase {ECO:0000256|RuleBase:RU079119};	DHHC-type Zn-finger proteins	GO:0016021,integral component of membrane; GO:0005886,plasma membrane; GO:0019706,protein-cysteine S-palmitoyltransferase activity	PF01529.20:DHHC palmitoyltransferase
EVM0007392	FALSE	TRUE	TRUE	FALSE	FALSE	TRUE	K07904 Ras-related protein Rab-11A | (RefSeq) ras-related protein RABA2a (A)	ko04144: Endocytosis	ras-related protein RABA2a [Prunus persica]	RecName: Full=Ras-related protein RABA2a; Short=AtRABA2a; AltName: Full=Ras-related protein Rab11C; Short=AtRab11C; Flags: Precursor;	SubName: Full=Uncharacterized protein {ECO:0000313|EMBL:EMJ27002.1};	GTPase Rab11/YPT3, small G protein superfamily	GO:0009504,cell plate; GO:0005829,cytosol; GO:0005768,endosome; GO:0010008,endosome membrane; GO:0005794,Golgi apparatus; GO:0005886,plasma membrane; GO:0005525,GTP binding; GO:0003924,GTPase activity; GO:0000911,cytokinesis by cell plate formation; GO:0015031,protein transport	PF00071.22:Ras family
EVM0007411	TRUE	TRUE	TRUE	TRUE	TRUE	TRUE	K01051 pectinesterase [EC:3.1.1.11] | (RefSeq) pectinesterase-like (A)	ko00040: Pentose and glucuronate interconversions	probable pectinesterase/pectinesterase inhibitor 35 [Prunus avium]	RecName: Full=Probable pectinesterase/pectinesterase inhibitor 35; Includes: RecName: Full=Pectinesterase inhibitor 35; AltName: Full=Pectin methylesterase inhibitor 35; Includes: RecName: Full=Pectinesterase 35; Short=PE 35; EC=3.1.1.11; AltName: Full=Pectin methylesterase 35; Short=AtPME35; Flags: Precursor;	RecName: Full=Pectinesterase {ECO:0000256|RuleBase:RU000589}; EC=3.1.1.11 {ECO:0000256|RuleBase:RU000589};	--	GO:0071944,cell periphery; GO:0005618,cell wall; GO:0005576,extracellular region; GO:0045330,aspartyl esterase activity; GO:0030599,pectinesterase activity; GO:0046910,pectinesterase inhibitor activity; GO:0042545,cell wall modification; GO:0045490,pectin catabolic process	PF01095.19:Pectinesterase
EVM0007425	TRUE	TRUE	FALSE	FALSE	FALSE	TRUE	K14963 COMPASS component SWD3 | (RefSeq) myosin heavy chain kinase B-like (A)	--	protein JINGUBANG-like [Prunus avium]	RecName: Full=Protein JINGUBANG {ECO:0000303|PubMed:27468890};	SubName: Full=Uncharacterized protein {ECO:0000313|EMBL:EMJ27614.1}; Flags: Fragment;	FOG: WD40 repeat	GO:0005737,cytoplasm; GO:0005634,nucleus; GO:0009846,pollen germination	PF00400.32:WD domain, G-beta repeat
EVM0007433	FALSE	FALSE	FALSE	FALSE	FALSE	TRUE	K01051 pectinesterase [EC:3.1.1.11] | (RefSeq) pectinesterase 2-like isoform X1 (A)	ko00040: Pentose and glucuronate interconversions	probable pectinesterase/pectinesterase inhibitor 35 [Prunus avium]	RecName: Full=Probable pectinesterase/pectinesterase inhibitor 35; Includes: RecName: Full=Pectinesterase inhibitor 35; AltName: Full=Pectin methylesterase inhibitor 35; Includes: RecName: Full=Pectinesterase 35; Short=PE 35; EC=3.1.1.11; AltName: Full=Pectin methylesterase 35; Short=AtPME35; Flags: Precursor;	RecName: Full=Pectinesterase {ECO:0000256|RuleBase:RU000589}; EC=3.1.1.11 {ECO:0000256|RuleBase:RU000589};	--	GO:0071944,cell periphery; GO:0005618,cell wall; GO:0005576,extracellular region; GO:0045330,aspartyl esterase activity; GO:0030599,pectinesterase activity; GO:0046910,pectinesterase inhibitor activity; GO:0042545,cell wall modification; GO:0045490,pectin catabolic process	PF01095.19:Pectinesterase
EVM0007452	TRUE	FALSE	TRUE	FALSE	FALSE	TRUE	K11592 endoribonuclease Dicer [EC:3.1.26.-] | (RefSeq) dicer-like protein 4 isoform X1 (A)	--	ribonuclease 3-like protein 1 [Prunus avium]	RecName: Full=Ribonuclease 3-like protein 1; AltName: Full=Ribonuclease III-like protein 1; Short=RNase III-like protein 1; AltName: Full=Ribonuclease three-like protein 1;	SubName: Full=Uncharacterized protein {ECO:0000313|EMBL:ONI16391.1};	--	GO:0003723,RNA binding	PF14709.7:double strand RNA binding domain from DEAD END PROTEIN 1
EVM0007459	TRUE	FALSE	FALSE	FALSE	TRUE	TRUE	K10999 cellulose synthase A [EC:2.4.1.12] | (RefSeq) hypothetical protein (A)	--	cellulose synthase-like protein G3 [Prunus avium]	RecName: Full=Cellulose synthase-like protein G3; Short=AtCslG3; EC=2.4.1.-;	SubName: Full=Uncharacterized protein {ECO:0000313|EMBL:ONI07495.1};	--	GO:0005794,Golgi apparatus; GO:0000139,Golgi membrane; GO:0016021,integral component of membrane; GO:0005886,plasma membrane; GO:0016760,cellulose synthase (UDP-forming) activity; GO:0016759,cellulose synthase activity; GO:0071555,cell wall organization; GO:0030244,cellulose biosynthetic process; GO:0009833,plant-type primary cell wall biogenesis	PF03552.14:Cellulose synthase
EVM0007466	TRUE	TRUE	TRUE	TRUE	FALSE	TRUE	K21630 GATA-type zinc finger protein 1 | (RefSeq) GATA transcription factor 5-like isoform X1 (A)	--	PREDICTED: GATA transcription factor 12 isoform X1 [Prunus mume]	RecName: Full=GATA transcription factor 9;	RecName: Full=GATA transcription factor {ECO:0000256|PIRNR:PIRNR016992};	GATA-4/5/6 transcription factors	GO:0005634,nucleus; GO:0005667,transcription factor complex; GO:0003682,chromatin binding; GO:0003700,DNA-binding transcription factor activity; GO:0000977,RNA polymerase II regulatory region sequence-specific DNA binding; GO:0001085,RNA polymerase II transcription factor binding; GO:0001228,DNA-binding transcription activator activity, RNA polymerase II-specific; GO:0008270,zinc ion binding; GO:…	PF00320.27:GATA zinc finger
EVM0007469	FALSE	FALSE	FALSE	FALSE	FALSE	TRUE	K01915 glutamine synthetase [EC:6.3.1.2] | (RefSeq) glutamine synthetase nodule isozyme isoform X1 (A)	ko00220: Arginine biosynthesis; ko00250: Alanine, aspartate and glutamate metabolism; ko00630: Glyoxylate and dicarboxylate metabolism; ko00910: Nitrogen metabolism; ko01230: Biosynthesis of amino acids	glutamine synthetase nodule isozyme isoform X2 [Prunus avium]	RecName: Full=Glutamine synthetase nodule isozyme; Short=GS; EC=6.3.1.2; AltName: Full=Glutamate--ammonia ligase;	RecName: Full=Glutamine synthetase {ECO:0000256|RuleBase:RU004356}; EC=6.3.1.2 {ECO:0000256|RuleBase:RU004356};	Glutamine synthetase	GO:0005737,cytoplasm; GO:0005524,ATP binding; GO:0004356,glutamate-ammonia ligase activity; GO:0006542,glutamine biosynthetic process; GO:0009399,nitrogen fixation	PF00120.24:Glutamine synthetase, catalytic domain
EVM0007513	TRUE	TRUE	FALSE	TRUE	TRUE	TRUE	--	--	aldehyde oxidase GLOX1-like [Prunus avium]	RecName: Full=Aldehyde oxidase GLOX1 {ECO:0000305}; EC=1.2.3.1 {ECO:0000305}; AltName: Full=Glyoxal oxidase 1 {ECO:0000305|PubMed:21673079}; Flags: Precursor;	SubName: Full=Uncharacterized protein {ECO:0000313|EMBL:ONI07608.1};	--	GO:0005576,extracellular region; GO:0004031,aldehyde oxidase activity; GO:0102797,geranial:oxygen oxidoreductase activity; GO:0102798,heptaldehyde:oxygen oxidoreductase activity; GO:0007275,multicellular organism development	PF07250.11:Glyoxal oxidase N-terminus
EVM0007516	TRUE	TRUE	FALSE	TRUE	FALSE	TRUE	K23978 isoamyl acetate esterase [EC:3.1.1.112] | (RefSeq) GDSL esterase/lipase At5g45920 (A)	--	GDSL esterase/lipase At5g45920 [Prunus avium]	RecName: Full=GDSL esterase/lipase At5g45920; EC=3.1.1.-;	SubName: Full=Uncharacterized protein {ECO:0000313|EMBL:ONI10628.1};	Isoamyl acetate-hydrolyzing esterase	GO:0016788,hydrolase activity, acting on ester bonds; GO:0016042,lipid catabolic process	PF13472.6:GDSL-like Lipase/Acylhydrolase family
EVM0007517	TRUE	FALSE	TRUE	FALSE	FALSE	TRUE	K23260 scopoletin glucosyltransferase [EC:2.4.1.128] | (RefSeq) UDP-glucose flavonoid 3-O-glucosyltransferase 7-like (A)	ko00940: Phenylpropanoid biosynthesis	UDP-glucose flavonoid 3-O-glucosyltransferase 7-like [Prunus avium]	RecName: Full=UDP-glucose flavonoid 3-O-glucosyltransferase 7 {ECO:0000303|PubMed:18487633}; EC=2.4.1.91 {ECO:0000269|PubMed:18487633}; AltName: Full=Flavonol 3-O-glucosyltransferase 7 {ECO:0000303|PubMed:18487633}; Short=FaGT7 {ECO:0000303|PubMed:18487633};	RecName: Full=Glycosyltransferase {ECO:0000256|RuleBase:RU362057}; EC=2.4.1.- {ECO:0000256|RuleBase:RU362057};	UDP-glucuronosyl and UDP-glucosyl transferase	GO:0102360,daphnetin 3-O-glucosyltransferase activity; GO:0047893,flavonol 3-O-glucosyltransferase activity; GO:0102425,myricetin 3-O-glucosyltransferase activity; GO:0008152,metabolic process	PF00201.18:UDP-glucoronosyl and UDP-glucosyl transferase
EVM0007520	TRUE	FALSE	TRUE	FALSE	FALSE	TRUE	K13783 MFS transporter, OPA family, solute carrier family 37 (glycerol-3-phosphate transporter), member 1/2 | (RefSeq) putative glycerol-3-phosphate transporter 1 (A)	--	putative glycerol-3-phosphate transporter 1 [Prunus persica]	RecName: Full=Putative glycerol-3-phosphate transporter 1; Short=G-3-P transporter 1; AltName: Full=Glycerol-3-phosphate permease 1; Short=AtG3Pp1; Short=G-3-P permease 1; AltName: Full=Protein PHOSPHATE STARVATION-INDUCED GENE 3; Short=AtPS3;	SubName: Full=Uncharacterized protein {ECO:0000313|EMBL:EMJ20207.1};	Permease of the major facilitator superfamily	GO:0016021,integral component of membrane; GO:0022857,transmembrane transporter activity; GO:0008643,carbohydrate transport; GO:0055062,phosphate ion homeostasis	PF07690.16:Major Facilitator Superfamily
EVM0007547	FALSE	FALSE	FALSE	TRUE	FALSE	TRUE	K16266 cyanohydrin UDP-glucosyltransferase [EC:2.4.1.-] | (RefSeq) linamarin synthase 2 (A)	ko00460: Cyanoamino acid metabolism	UDP-glycosyltransferase 83A1-like isoform X1 [Prunus avium]	RecName: Full=UDP-glycosyltransferase 83A1; EC=2.4.1.-;	SubName: Full=Uncharacterized protein {ECO:0000313|EMBL:ONI19057.1};	UDP-glucuronosyl and UDP-glucosyl transferase	GO:0043231,intracellular membrane-bounded organelle; GO:0080043,quercetin 3-O-glucosyltransferase activity; GO:0080044,quercetin 7-O-glucosyltransferase activity; GO:0008152,metabolic process	PF00201.18:UDP-glucoronosyl and UDP-glucosyl transferase
EVM0007549	TRUE	TRUE	FALSE	TRUE	TRUE	TRUE	K01510 apyrase [EC:3.6.1.5] | (RefSeq) probable apyrase 6 isoform X1 (A)	ko00230: Purine metabolism; ko00240: Pyrimidine metabolism	uncharacterized protein LOC110765721 [Prunus avium]	RecName: Full=Protein DMP5 {ECO:0000303|PubMed:20712629}; Short=AtDMP5 {ECO:0000303|PubMed:20712629};	SubName: Full=Uncharacterized protein {ECO:0000313|EMBL:EMJ27306.1};	--	GO:0005783,endoplasmic reticulum; GO:0005789,endoplasmic reticulum membrane; GO:0016021,integral component of membrane; GO:0009705,plant-type vacuole membrane; GO:0010256,endomembrane system organization	PF05078.12:Protein of unknown function (DUF679)
EVM0007554	TRUE	TRUE	TRUE	FALSE	FALSE	TRUE	K21594 translation factor GUF1, mitochondrial [EC:3.6.5.-] | (RefSeq) GTP-binding protein lepa (A)	--	COBW domain-containing protein 1-like [Prunus avium]	--	SubName: Full=Uncharacterized protein {ECO:0000313|EMBL:ONI16329.1};	Cobalamin synthesis protein	--	PF02492.19:CobW/HypB/UreG, nucleotide-binding domain
EVM0007566	FALSE	FALSE	FALSE	FALSE	FALSE	TRUE	K01930 folylpolyglutamate synthase [EC:6.3.2.17] | (RefSeq) folylpolyglutamate synthase (A)	ko00790: Folate biosynthesis	folylpolyglutamate synthase [Prunus avium]	RecName: Full=Folylpolyglutamate synthase {ECO:0000250|UniProtKB:Q05932, ECO:0000312|EMBL:CAC81075.1}; EC=6.3.2.17 {ECO:0000269|PubMed:11752472}; AltName: Full=DHFS-FPGS homolog C {ECO:0000312|EMBL:AEE74866.1}; AltName: Full=Folylpoly-gamma-glutamate synthetase {ECO:0000250|UniProtKB:Q05932}; Short=FPGS {ECO:0000250|UniProtKB:Q05932}; AltName: Full=Tetrahydrofolylpolyglutamate synthase {ECO:00002…	SubName: Full=Uncharacterized protein {ECO:0000313|EMBL:ONH95066.1};	Folylpolyglutamate synthase	GO:0005743,mitochondrial inner membrane; GO:0005759,mitochondrial matrix; GO:0005524,ATP binding; GO:0046872,metal ion binding; GO:0004326,tetrahydrofolylpolyglutamate synthase activity; GO:0006730,one-carbon metabolic process; GO:0009853,photorespiration; GO:0090351,seedling development	PF08245.12:Mur ligase middle domain
EVM0007568	TRUE	FALSE	FALSE	TRUE	FALSE	TRUE	--	--	uncharacterized protein LOC110763691 [Prunus avium]	--	SubName: Full=Uncharacterized protein {ECO:0000313|EMBL:ONH91967.1};	--	--	--
EVM0007579	FALSE	TRUE	FALSE	FALSE	TRUE	TRUE	K16292 KDEL-tailed cysteine endopeptidase [EC:3.4.22.-] | (RefSeq) senescence-specific cysteine protease SAG39-like (A)	--	zingipain-2-like [Prunus avium]	RecName: Full=Senescence-specific cysteine protease SAG39 {ECO:0000305}; EC=3.4.22.- {ECO:0000305}; AltName: Full=Cysteine proteinase SAG39 {ECO:0000305}; AltName: Full=Protein SENESCENCE-ASSOCIATED GENE 39 {ECO:0000303|PubMed:20439547}; Flags: Precursor;	SubName: Full=Uncharacterized protein {ECO:0000313|EMBL:EMJ12734.1};	Cysteine proteinase Cathepsin L	GO:0005615,extracellular space; GO:0005764,lysosome; GO:0010282,senescence-associated vacuole; GO:0004197,cysteine-type endopeptidase activity; GO:0007568,aging; GO:0010150,leaf senescence; GO:0010623,programmed cell death involved in cell development; GO:0051603,proteolysis involved in cellular protein catabolic process; GO:0009737,response to abscisic acid; GO:0009723,response to ethylene; GO:0…	PF00112.23:Papain family cysteine protease
EVM0007587	TRUE	FALSE	TRUE	TRUE	FALSE	TRUE	K14963 COMPASS component SWD3 | (RefSeq) transcriptional corepressor LEUNIG-like (A)	--	transcriptional corepressor LEUNIG_HOMOLOG-like isoform X1 [Prunus avium]	RecName: Full=Transcriptional corepressor LEUNIG_HOMOLOG; AltName: Full=Protein MUCILAGE-MODIFIED 1 {ECO:0000303|PubMed:11706181};	SubName: Full=Uncharacterized protein {ECO:0000313|EMBL:EMJ02408.1};	WD40 repeat-containing protein	GO:0005634,nucleus; GO:0003713,transcription coactivator activity; GO:0030154,cell differentiation; GO:0006974,cellular response to DNA damage stimulus; GO:0071217,cellular response to external biotic stimulus; GO:0009793,embryo development ending in seed dormancy; GO:0009908,flower development; GO:0010393,galacturonan metabolic process; GO:0010073,meristem maintenance; GO:0010192,mucilage biosyn…	PF00400.32:WD domain, G-beta repeat
EVM0007595	TRUE	FALSE	FALSE	FALSE	FALSE	TRUE	K05666 ATP-binding cassette, subfamily C (CFTR/MRP), member 2 | (RefSeq) ABC transporter C family member 14-like (A)	ko02010: ABC transporters	ABC transporter C family member 14-like isoform X3 [Prunus avium]	RecName: Full=ABC transporter C family member 14; Short=ABC transporter ABCC.14; Short=AtABCC14; EC=3.6.3.44; AltName: Full=ATP-energized glutathione S-conjugate pump 10; AltName: Full=Glutathione S-conjugate-transporting ATPase 10; AltName: Full=Multidrug resistance-associated protein 10;	SubName: Full=Uncharacterized protein {ECO:0000313|EMBL:EMJ00875.1};	Multidrug resistance-associated protein/mitoxantrone resistance protein, ABC superfamily	GO:0005794,Golgi apparatus; GO:0016021,integral component of membrane; GO:0000325,plant-type vacuole; GO:0005774,vacuolar membrane; GO:0005773,vacuole; GO:0005524,ATP binding; GO:0042626,ATPase activity, coupled to transmembrane movement of substances; GO:0008559,xenobiotic transmembrane transporting ATPase activity; GO:0055085,transmembrane transport	PF00664.23:ABC transporter transmembrane region
EVM0007606	FALSE	FALSE	FALSE	FALSE	FALSE	TRUE	K01724 4a-hydroxytetrahydrobiopterin dehydratase [EC:4.2.1.96] | (RefSeq) putative pterin-4-alpha-carbinolamine dehydratase (A)	ko00790: Folate biosynthesis	PREDICTED: putative pterin-4-alpha-carbinolamine dehydratase [Prunus mume]	RecName: Full=Probable pterin-4-alpha-carbinolamine dehydratase, chloroplastic {ECO:0000305}; EC=4.2.1.96 {ECO:0000305}; AltName: Full=4-alpha-hydroxy-tetrahydropterin dehydratase {ECO:0000305}; AltName: Full=PCD/DCoH-like protein 1 {ECO:0000303|Ref.1}; AltName: Full=Protein AIRP2 TARGET PROTEIN 1 {ECO:0000303|PubMed:28626006}; AltName: Full=Protein SDIR1-INTERACTING PROTEIN 1 {ECO:0000303|PubMed…	SubName: Full=Uncharacterized protein {ECO:0000313|EMBL:EMJ19614.1};	--	GO:0071944,cell periphery; GO:0009507,chloroplast; GO:0005634,nucleus; GO:0008124,4-alpha-hydroxytetrahydrobiopterin dehydratase activity; GO:0009737,response to abscisic acid; GO:0009651,response to salt stress; GO:0006729,tetrahydrobiopterin biosynthetic process	PF01329.19:Pterin 4 alpha carbinolamine dehydratase
EVM0007620	TRUE	TRUE	TRUE	TRUE	FALSE	TRUE	K08238 xyloglucan 6-xylosyltransferase [EC:2.4.2.39] | (RefSeq) probable glycosyltransferase 2 (A)	--	galactomannan galactosyltransferase 1-like [Prunus avium]	RecName: Full=Galactomannan galactosyltransferase 1; EC=2.4.1.-;	SubName: Full=Uncharacterized protein {ECO:0000313|EMBL:EMJ06394.1};	Subunit of Golgi mannosyltransferase complex	GO:0000139,Golgi membrane; GO:0016021,integral component of membrane; GO:0016757,transferase activity, transferring glycosyl groups; GO:0071555,cell wall organization	PF05637.12:galactosyl transferase GMA12/MNN10 family
EVM0007630	FALSE	FALSE	TRUE	TRUE	FALSE	TRUE	K23806 alpha-guaiene 2-oxidase | (RefSeq) premnaspirodiene oxygenase-like (A)	--	cytochrome P450 71D11-like [Prunus avium]	RecName: Full=Cytochrome P450 71D9; EC=1.14.-.-; AltName: Full=Cytochrome P450 CP3;	SubName: Full=Uncharacterized protein {ECO:0000313|EMBL:EMJ13563.1};	--	GO:0016020,membrane; GO:0020037,heme binding; GO:0005506,iron ion binding; GO:0016709,oxidoreductase activity, acting on paired donors, with incorporation or reduction of molecular oxygen, NAD(P)H as one donor, and incorporation of one atom of oxygen; GO:0044550,secondary metabolite biosynthetic process	--
EVM0007632	TRUE	TRUE	TRUE	FALSE	FALSE	TRUE	K14500 BR-signaling kinase [EC:2.7.11.1] | (RefSeq) uncharacterized protein LOC108834630 (A)	ko04075: Plant hormone signal transduction	hypothetical protein PRUPE_6G182600 [Prunus persica]	RecName: Full=PLAT domain-containing protein 1 {ECO:0000305}; Short=AtPLAT1 {ECO:0000303|PubMed:25396746}; Short=PLAT domain protein 1 {ECO:0000303|PubMed:25396746}; Flags: Precursor;	SubName: Full=Uncharacterized protein {ECO:0000313|EMBL:ONI02193.1};	--	GO:0009507,chloroplast; GO:0009535,chloroplast thylakoid membrane; GO:0005783,endoplasmic reticulum; GO:0005886,plasma membrane; GO:0010287,plastoglobule; GO:0009579,thylakoid; GO:0005774,vacuolar membrane; GO:0005773,vacuole; GO:0040008,regulation of growth; GO:0009409,response to cold; GO:0009651,response to salt stress; GO:0009414,response to water deprivation	PF01477.23:PLAT/LH2 domain
EVM0007643	FALSE	FALSE	TRUE	FALSE	FALSE	TRUE	K20043 clathrin coat assembly protein AP180 | (RefSeq) clathrin assembly protein (A)	--	putative clathrin assembly protein At4g40080 [Prunus avium]	RecName: Full=Putative clathrin assembly protein At4g40080;	SubName: Full=Uncharacterized protein {ECO:0000313|EMBL:EMJ06607.1};	Clathrin assembly protein AP180 and related proteins, contain ENTH domain	GO:0005905,clathrin-coated pit; GO:0030136,clathrin-coated vesicle; GO:0005794,Golgi apparatus; GO:0005543,phospholipid binding; GO:0006897,endocytosis	PF07651.16:ANTH domain
EVM0007667	FALSE	TRUE	FALSE	FALSE	FALSE	TRUE	--	--	PREDICTED: uncharacterized protein LOC103319766 [Prunus mume]	--	SubName: Full=Uncharacterized protein {ECO:0000313|EMBL:ONI34595.1};	--	--	--
EVM0007668	TRUE	FALSE	TRUE	TRUE	TRUE	TRUE	K11982 E3 ubiquitin-protein ligase RNF115/126 [EC:2.3.2.27] | (RefSeq) E3 ubiquitin-protein ligase RING1 isoform X3 (A)	--	E3 ubiquitin-protein ligase SGR9, amyloplastic-like isoform X1 [Prunus avium]	RecName: Full=E3 ubiquitin-protein ligase RING1; EC=2.3.2.27; AltName: Full=RING finger protein 1; AltName: Full=RING-type E3 ubiquitin transferase RING1 {ECO:0000305};	SubName: Full=Uncharacterized protein {ECO:0000313|EMBL:EMJ24863.1};	FOG: Predicted E3 ubiquitin ligase	GO:0046872,metal ion binding; GO:0004842,ubiquitin-protein transferase activity; GO:0090378,seed trichome elongation	PF13639.6:Ring finger domain
EVM0007679	FALSE	TRUE	FALSE	TRUE	TRUE	TRUE	K05387 glutamate receptor, ionotropic, plant | (RefSeq) LOW QUALITY PROTEIN: glutamate receptor 2.3-like (A)	--	major allergen Pru ar 1 [Prunus persica]	RecName: Full=Major allergen Pru ar 1; AltName: Allergen=Pru ar 1;	SubName: Full=Uncharacterized protein {ECO:0000313|EMBL:EMJ26802.1};	--	GO:0006952,defense response; GO:0009607,response to biotic stimulus	PF00407.19:Pathogenesis-related protein Bet v I family
EVM0007736	FALSE	TRUE	TRUE	FALSE	FALSE	TRUE	--	--	WASH complex subunit CCDC53 homolog [Prunus persica]	--	SubName: Full=Uncharacterized protein {ECO:0000313|EMBL:ONI09236.1};	--	--	--
EVM0007737	TRUE	FALSE	TRUE	TRUE	TRUE	TRUE	K07213 copper chaperone | (RefSeq) hypothetical protein (A)	--	LOW QUALITY PROTEIN: heavy metal-associated isoprenylated plant protein 37-like [Prunus avium]	RecName: Full=Heavy metal-associated isoprenylated plant protein 37 {ECO:0000303|PubMed:21072340, ECO:0000303|PubMed:23368984}; Short=AtHIP37 {ECO:0000303|PubMed:21072340, ECO:0000303|PubMed:23368984}; Flags: Precursor;	SubName: Full=Uncharacterized protein {ECO:0000313|EMBL:EMJ24287.1};	Copper chaperone	GO:0005737,cytoplasm; GO:0046914,transition metal ion binding; GO:0046916,cellular transition metal ion homeostasis; GO:0030001,metal ion transport	PF00403.26:Heavy-metal-associated domain
EVM0007740	TRUE	FALSE	TRUE	TRUE	FALSE	TRUE	K23806 alpha-guaiene 2-oxidase | (RefSeq) premnaspirodiene oxygenase-like (A)	--	cytochrome P450 71D9-like [Prunus avium]	RecName: Full=Cytochrome P450 71D9; EC=1.14.-.-; AltName: Full=Cytochrome P450 CP3;	SubName: Full=Uncharacterized protein {ECO:0000313|EMBL:EMJ15946.1};	Cytochrome P450 CYP2 subfamily	GO:0016020,membrane; GO:0020037,heme binding; GO:0005506,iron ion binding; GO:0016709,oxidoreductase activity, acting on paired donors, with incorporation or reduction of molecular oxygen, NAD(P)H as one donor, and incorporation of one atom of oxygen; GO:0044550,secondary metabolite biosynthetic process	PF00067.22:Cytochrome P450
EVM0007746	TRUE	FALSE	TRUE	TRUE	FALSE	TRUE	--	--	PREDICTED: uncharacterized protein LOC103334034 [Prunus mume]	--	SubName: Full=Uncharacterized protein {ECO:0000313|EMBL:ONH94086.1};	--	--	PF05553.11:Cotton fibre expressed protein
EVM0007750	TRUE	FALSE	FALSE	TRUE	FALSE	TRUE	K01626 3-deoxy-7-phosphoheptulonate synthase [EC:2.5.1.54] | (RefSeq) phospho-2-dehydro-3-deoxyheptonate aldolase 2, chloroplastic-like (A)	ko00400: Phenylalanine, tyrosine and tryptophan biosynthesis; ko01230: Biosynthesis of amino acids	phospho-2-dehydro-3-deoxyheptonate aldolase 2, chloroplastic-like [Prunus avium]	RecName: Full=Phospho-2-dehydro-3-deoxyheptonate aldolase 2, chloroplastic; EC=2.5.1.54; AltName: Full=3-deoxy-D-arabino-heptulosonate 7-phosphate synthase 2; AltName: Full=DAHP synthase 2; AltName: Full=Phospho-2-keto-3-deoxyheptonate aldolase 2; Flags: Precursor;	RecName: Full=Phospho-2-dehydro-3-deoxyheptonate aldolase {ECO:0000256|RuleBase:RU363071}; EC=2.5.1.54 {ECO:0000256|RuleBase:RU363071};	--	GO:0009507,chloroplast; GO:0016020,membrane; GO:0003849,3-deoxy-7-phosphoheptulonate synthase activity; GO:0009073,aromatic amino acid family biosynthetic process; GO:0009423,chorismate biosynthetic process	PF01474.16:Class-II DAHP synthetase family
EVM0007756	TRUE	TRUE	TRUE	TRUE	TRUE	TRUE	--	--	uncharacterized protein LOC110765466 [Prunus avium]	--	SubName: Full=Uncharacterized protein {ECO:0000313|EMBL:ONI31542.1};	--	GO:0016021,integral component of membrane; GO:0030247,polysaccharide binding	PF13947.6:Wall-associated receptor kinase galacturonan-binding
EVM0007769	TRUE	FALSE	TRUE	TRUE	FALSE	TRUE	K05278 flavonol synthase [EC:1.14.11.23] | (RefSeq) flavonol synthase/flavanone 3-hydroxylase-like (A)	ko00941: Flavonoid biosynthesis	flavonol synthase/flavanone 3-hydroxylase-like [Prunus avium]	RecName: Full=Flavonol synthase/flavanone 3-hydroxylase; EC=1.14.11.23 {ECO:0000250|UniProtKB:Q7XZQ6}; EC=1.14.11.9 {ECO:0000250|UniProtKB:Q7XZQ6}; AltName: Full=CitFLS; Short=FLS;	SubName: Full=Uncharacterized protein {ECO:0000313|EMBL:EMJ23780.1};	Iron/ascorbate family oxidoreductases	GO:0005737,cytoplasm; GO:0045431,flavonol synthase activity; GO:0031418,L-ascorbic acid binding; GO:0046872,metal ion binding; GO:0045486,naringenin 3-dioxygenase activity	PF03171.20:2OG-Fe(II) oxygenase superfamily
EVM0007777	FALSE	TRUE	FALSE	TRUE	FALSE	TRUE	--	--	hypothetical protein PRUPE_5G114500 [Prunus persica]	--	SubName: Full=Uncharacterized protein {ECO:0000313|EMBL:EMJ11750.1};	--	--	--
EVM0007792	TRUE	TRUE	TRUE	TRUE	FALSE	TRUE	K17065 dynamin 1-like protein [EC:3.6.5.5] | (RefSeq) dynamin GTPase (A)	--	dynamin-related protein 1C [Prunus avium]	RecName: Full=Dynamin-related protein 1C; AltName: Full=Dynamin-like protein 5; AltName: Full=Dynamin-like protein C; AltName: Full=Dynamin-like protein DLP1;	SubName: Full=Uncharacterized protein {ECO:0000313|EMBL:EMJ23208.1};	Vacuolar sorting protein VPS1, dynamin, and related proteins	GO:0005938,cell cortex; GO:0009504,cell plate; GO:0005737,cytoplasm; GO:0016020,membrane; GO:0005874,microtubule; GO:0009524,phragmoplast; GO:0005886,plasma membrane; GO:0009506,plasmodesma; GO:0005525,GTP binding; GO:0003924,GTPase activity; GO:0008017,microtubule binding; GO:0007049,cell cycle; GO:0051301,cell division; GO:0000266,mitochondrial fission; GO:0007005,mitochondrion organization; GO…	PF01031.20:Dynamin central region
EVM0007817	FALSE	FALSE	FALSE	FALSE	TRUE	TRUE	K09422 transcription factor MYB, plant | (RefSeq) myb-related protein Myb4 (A)	--	PREDICTED: myb-related protein Myb4 [Prunus mume]	RecName: Full=Transcription factor MYB15 {ECO:0000305}; AltName: Full=Myb-related protein 15 {ECO:0000305}; Short=AtMYB15 {ECO:0000312|EMBL:CAA74603.1}; AltName: Full=Myb-related protein Y19 {ECO:0000305}; Short=AtY19 {ECO:0000303|PubMed:8980549};	SubName: Full=Uncharacterized protein {ECO:0000313|EMBL:EMJ00423.1};	Transcription factor, Myb superfamily	GO:0005634,nucleus; GO:0003700,DNA-binding transcription factor activity; GO:0000981,DNA-binding transcription factor activity, RNA polymerase II-specific; GO:0043565,sequence-specific DNA binding; GO:0001135,RNA polymerase II transcription regulator recruiting activity; GO:0044212,transcription regulatory region DNA binding; GO:0030154,cell differentiation; GO:0006357,regulation of transcription…	PF00249.31:Myb-like DNA-binding domain
EVM0007828	TRUE	TRUE	FALSE	TRUE	FALSE	TRUE	K23490 cytochrome b5 | (RefSeq) cytochrome b5, seed isoform-like (A)	--	PREDICTED: cytochrome B5-like protein [Prunus mume]	RecName: Full=Cytochrome B5-like protein {ECO:0000303|PubMed:19054355}; Short=AtCb5LP {ECO:0000303|PubMed:19054355}; AltName: Full=Cytochrome b5 isoform F {ECO:0000303|PubMed:22384013}; Short=AtCb5-F {ECO:0000303|PubMed:22384013};	SubName: Full=Uncharacterized protein {ECO:0000313|EMBL:EMJ03968.1};	Cytochrome b5	GO:0016021,integral component of membrane; GO:0020037,heme binding; GO:0046872,metal ion binding	PF00173.28:Cytochrome b5-like Heme/Steroid binding domain
EVM0007840	TRUE	FALSE	TRUE	FALSE	FALSE	TRUE	K10908 DNA-directed RNA polymerase, mitochondrial [EC:2.7.7.6] | (RefSeq) DNA-directed RNA polymerase 1, mitochondrial-like (A)	--	DNA-directed RNA polymerase 1, mitochondrial-like [Prunus avium]	RecName: Full=DNA-directed RNA polymerase 1, mitochondrial; EC=2.7.7.6; AltName: Full=NsRpoT-A; AltName: Full=T7 bacteriophage-type single subunit RNA polymerase 1; Flags: Precursor;	RecName: Full=DNA-directed RNA polymerase {ECO:0000256|RuleBase:RU003805}; EC=2.7.7.6 {ECO:0000256|RuleBase:RU003805};	Mitochondrial/chloroplast DNA-directed RNA polymerase RPO41, provides primers for DNA replication-initiation	GO:0005739,mitochondrion; GO:0003677,DNA binding; GO:0003899,DNA-directed 5'-3' RNA polymerase activity; GO:0006351,transcription, DNA-templated	PF00940.19:DNA-dependent RNA polymerase
EVM0007855	TRUE	FALSE	TRUE	TRUE	FALSE	TRUE	K08726 soluble epoxide hydrolase / lipid-phosphate phosphatase [EC:3.3.2.10 3.1.3.76] | (RefSeq) uncharacterized protein LOC111482470 isoform X1 (A)	ko00590: Arachidonic acid metabolism; ko04146: Peroxisome	uncharacterized protein LOC18767346 [Prunus persica]	RecName: Full=Strigolactone esterase D14 {ECO:0000303|PubMed:25425668}; EC=3.1.-.- {ECO:0000269|PubMed:25425668}; AltName: Full=Protein DWARF 14 {ECO:0000303|PubMed:22357928}; Short=AtD14 {ECO:0000303|PubMed:22357928};	SubName: Full=Uncharacterized protein {ECO:0000313|EMBL:ONH93967.1};	Soluble epoxide hydrolase	GO:0005737,cytoplasm; GO:0005634,nucleus; GO:0016787,hydrolase activity; GO:1902348,cellular response to strigolactone; GO:0010223,secondary shoot formation; GO:1901601,strigolactone biosynthetic process	PF00561.20:alpha/beta hydrolase fold
EVM0007861	TRUE	FALSE	TRUE	TRUE	FALSE	TRUE	--	--	uncharacterized protein LOC110774625 [Prunus avium]	--	SubName: Full=Uncharacterized protein {ECO:0000313|EMBL:EMJ01753.1};	--	GO:0016021,integral component of membrane; GO:0005774,vacuolar membrane	PF08507.10:COPI associated protein
EVM0007872	TRUE	TRUE	TRUE	FALSE	TRUE	TRUE	K03875 F-box and leucine-rich repeat protein 1 (S-phase kinase-associated protein 2) | (RefSeq) F-box protein SKP2A-like (A)	ko04120: Ubiquitin mediated proteolysis	F-box protein SKP2A-like [Prunus avium]	RecName: Full=F-box protein SKP2A; AltName: Full=FBL5-like protein; Short=AtFBL5; AltName: Full=SKP2-like protein 1; Short=AtSKP2;1;	SubName: Full=Uncharacterized protein {ECO:0000313|EMBL:EMJ02986.1};	Leucine rich repeat proteins, some proteins contain F-box	GO:0005634,nucleus; GO:0019005,SCF ubiquitin ligase complex; GO:0004842,ubiquitin-protein transferase activity; GO:0009734,auxin-activated signaling pathway; GO:0071365,cellular response to auxin stimulus; GO:0010311,lateral root formation; GO:0051781,positive regulation of cell division; GO:0016567,protein ubiquitination; GO:0031146,SCF-dependent proteasomal ubiquitin-dependent protein catabolic…	PF13516.6:Leucine Rich repeat
EVM0007893	TRUE	FALSE	TRUE	FALSE	TRUE	TRUE	K14493 gibberellin receptor GID1 [EC:3.-.-.-] | (RefSeq) GID1b-1; hypothetical protein (A)	ko04075: Plant hormone signal transduction	PREDICTED: probable carboxylesterase 15 [Prunus mume]	RecName: Full=Probable carboxylesterase 15; AltName: Full=AtCXE15; EC=3.1.1.1;	SubName: Full=Uncharacterized protein {ECO:0000313|EMBL:ONI01605.1};	Arylacetamide deacetylase	GO:0052689,carboxylic ester hydrolase activity; GO:0016787,hydrolase activity; GO:0009056,catabolic process	PF07859.13:alpha/beta hydrolase fold
[truncated: 13,025 more rows]
