# Supplementary material for: Integrated Metabolomics and Transcriptome Analysis of Anthocyanin Biosynthetic Pathway in Prunus serrulata
Source: Plants (Basel). 2025 Jan 3;14(1):114. doi: 10.3390/plants14010114 (PMC11723355; doi:10.3390/plants14010114)
Supplement: Supplementary file 1 [file plants-14-00114-s001.zip › Table S8-Differential gene K-means cluster and transcription factor statistics.xlsx]

## Sheet: ARS1-S3
Cluster ARS1-S3
ID	up		down
EVM0000051	7	EVM0000011	1
EVM0000104	7	EVM0000118	1
EVM0000110	7	EVM0000120	1
EVM0000173	7	EVM0000130	1
EVM0000189	7	EVM0000137	1
EVM0000243	7	EVM0000175	1
EVM0000438	7	EVM0000300	1
EVM0000462	7	EVM0000308	1
EVM0000617	7	EVM0000309	1
EVM0000685	7	EVM0000414	1
EVM0000758	7	EVM0000427	1
EVM0000775	7	EVM0000447	1
EVM0000795	7	EVM0000471	1
EVM0000843	7	EVM0000485	1
EVM0001013	7	EVM0000493	1
EVM0001134	7	EVM0000517	1
EVM0001197	7	EVM0000662	1
EVM0001243	7	EVM0000789	1
EVM0001278	7	EVM0000888	1
EVM0001383	7	EVM0000960	1
EVM0001386	7	EVM0001074	1
EVM0001390	7	EVM0001120	1
EVM0001564	7	EVM0001160	1
EVM0001708	7	EVM0001206	1
EVM0001773	7	EVM0001266	1
EVM0001781	7	EVM0001268	1
EVM0001813	7	EVM0001277	1
EVM0001882	7	EVM0001280	1
EVM0001895	7	EVM0001438	1
EVM0001904	7	EVM0001447	1
EVM0001927	7	EVM0001449	1
EVM0001953	7	EVM0001456	1
EVM0001984	7	EVM0001472	1
EVM0002094	7	EVM0001563	1
EVM0002157	7	EVM0001734	1
EVM0002177	7	EVM0001784	1
EVM0002194	7	EVM0001825	1
EVM0002238	7	EVM0001846	1
EVM0002289	7	EVM0001872	1
EVM0002307	7	EVM0001974	1
EVM0002360	7	EVM0001976	1
EVM0002369	7	EVM0001989	1
EVM0002370	7	EVM0002009	1
EVM0002419	7	EVM0002100	1
EVM0002473	7	EVM0002112	1
EVM0002553	7	EVM0002129	1
EVM0002579	7	EVM0002176	1
EVM0002615	7	EVM0002240	1
EVM0002686	7	EVM0002259	1
EVM0002773	7	EVM0002311	1
EVM0002870	7	EVM0002617	1
EVM0003008	7	EVM0002668	1
EVM0003070	7	EVM0002734	1
EVM0003132	7	EVM0002767	1
EVM0003167	7	EVM0002852	1
EVM0003177	7	EVM0002911	1
EVM0003200	7	EVM0002931	1
EVM0003272	7	EVM0002950	1
EVM0003281	7	EVM0003020	1
EVM0003317	7	EVM0003124	1
EVM0003371	7	EVM0003130	1
EVM0003411	7	EVM0003220	1
EVM0003435	7	EVM0003262	1
EVM0003521	7	EVM0003337	1
EVM0003533	7	EVM0003376	1
EVM0003568	7	EVM0003408	1
EVM0003622	7	EVM0003438	1
EVM0003636	7	EVM0003576	1
EVM0003680	7	EVM0003581	1
EVM0003700	7	EVM0003624	1
EVM0003723	7	EVM0003651	1
EVM0003782	7	EVM0003701	1
EVM0003874	7	EVM0003801	1
EVM0003982	7	EVM0003809	1
EVM0004147	7	EVM0003841	1
EVM0004162	7	EVM0003845	1
EVM0004175	7	EVM0003868	1
EVM0004376	7	EVM0003882	1
EVM0004480	7	EVM0003904	1
EVM0004490	7	EVM0003973	1
EVM0004510	7	EVM0004028	1
EVM0004544	7	EVM0004045	1
EVM0004568	7	EVM0004090	1
EVM0004589	7	EVM0004188	1
EVM0004599	7	EVM0004198	1
EVM0004656	7	EVM0004235	1
EVM0004822	7	EVM0004319	1
EVM0004906	7	EVM0004330	1
EVM0005046	7	EVM0004539	1
EVM0005164	7	EVM0004558	1
EVM0005215	7	EVM0004630	1
EVM0005267	7	EVM0004763	1
EVM0005283	7	EVM0004795	1
EVM0005286	7	EVM0004821	1
EVM0005289	7	EVM0004828	1
EVM0005326	7	EVM0004875	1
EVM0005335	7	EVM0004889	1
EVM0005391	7	EVM0004978	1
EVM0005586	7	EVM0005006	1
EVM0005685	7	EVM0005155	1
EVM0005709	7	EVM0005234	1
EVM0005745	7	EVM0005307	1
EVM0005749	7	EVM0005309	1
EVM0005829	7	EVM0005314	1
EVM0005867	7	EVM0005315	1
EVM0005868	7	EVM0005338	1
EVM0006002	7	EVM0005424	1
EVM0006020	7	EVM0005613	1
EVM0006029	7	EVM0005617	1
EVM0006031	7	EVM0005673	1
EVM0006045	7	EVM0005687	1
EVM0006057	7	EVM0005714	1
EVM0006059	7	EVM0005733	1
EVM0006088	7	EVM0005737	1
EVM0006091	7	EVM0005772	1
EVM0006098	7	EVM0005827	1
EVM0006105	7	EVM0005883	1
EVM0006127	7	EVM0005978	1
EVM0006176	7	EVM0005992	1
EVM0006396	7	EVM0006133	1
EVM0006438	7	EVM0006183	1
EVM0006491	7	EVM0006192	1
EVM0006572	7	EVM0006235	1
EVM0006647	7	EVM0006333	1
EVM0006700	7	EVM0006371	1
EVM0006786	7	EVM0006376	1
EVM0006904	7	EVM0006445	1
EVM0006968	7	EVM0006497	1
EVM0007157	7	EVM0006639	1
EVM0007162	7	EVM0006667	1
EVM0007230	7	EVM0006673	1
EVM0007320	7	EVM0006728	1
EVM0007339	7	EVM0006738	1
EVM0007419	7	EVM0006759	1
EVM0007436	7	EVM0006869	1
EVM0007455	7	EVM0006929	1
EVM0007523	7	EVM0006967	1
EVM0007565	7	EVM0007018	1
EVM0007939	7	EVM0007091	1
EVM0008173	7	EVM0007100	1
EVM0008209	7	EVM0007112	1
EVM0008255	7	EVM0007192	1
EVM0008259	7	EVM0007362	1
EVM0008275	7	EVM0007369	1
EVM0008315	7	EVM0007371	1
EVM0008353	7	EVM0007511	1
EVM0008396	7	EVM0007521	1
EVM0008445	7	EVM0007547	1
EVM0008464	7	EVM0007601	1
EVM0008470	7	EVM0007692	1
EVM0008514	7	EVM0007700	1
EVM0008663	7	EVM0007719	1
EVM0008719	7	EVM0007756	1
EVM0008878	7	EVM0007819	1
EVM0008900	7	EVM0007835	1
EVM0008984	7	EVM0007887	1
EVM0009005	7	EVM0007919	1
EVM0009021	7	EVM0007923	1
EVM0009131	7	EVM0007960	1
EVM0009283	7	EVM0008010	1
EVM0009285	7	EVM0008015	1
EVM0009300	7	EVM0008091	1
EVM0009306	7	EVM0008212	1
EVM0009313	7	EVM0008242	1
EVM0009323	7	EVM0008393	1
EVM0009338	7	EVM0008424	1
EVM0009355	7	EVM0008465	1
EVM0009359	7	EVM0008468	1
EVM0009503	7	EVM0008477	1
EVM0009519	7	EVM0008527	1
EVM0009555	7	EVM0008585	1
EVM0009574	7	EVM0008587	1
EVM0009718	7	EVM0008698	1
EVM0009841	7	EVM0008723	1
EVM0009865	7	EVM0008740	1
EVM0009924	7	EVM0008786	1
EVM0010093	7	EVM0008802	1
EVM0010125	7	EVM0008851	1
EVM0010129	7	EVM0008867	1
EVM0010158	7	EVM0008930	1
EVM0010163	7	EVM0008932	1
EVM0010176	7	EVM0009163	1
EVM0010206	7	EVM0009180	1
EVM0010236	7	EVM0009188	1
EVM0010259	7	EVM0009293	1
EVM0010289	7	EVM0009296	1
EVM0010292	7	EVM0009297	1
EVM0010500	7	EVM0009403	1
EVM0010518	7	EVM0009437	1
EVM0010550	7	EVM0009465	1
EVM0010590	7	EVM0009482	1
EVM0010645	7	EVM0009493	1
EVM0010667	7	EVM0009502	1
EVM0010818	7	EVM0009550	1
EVM0010874	7	EVM0009606	1
EVM0010947	7	EVM0009665	1
EVM0010966	7	EVM0009713	1
EVM0011057	7	EVM0009762	1
EVM0011172	7	EVM0009849	1
EVM0011184	7	EVM0009925	1
EVM0011187	7	EVM0010000	1
EVM0011411	7	EVM0010058	1
EVM0011435	7	EVM0010130	1
EVM0011436	7	EVM0010138	1
EVM0011605	7	EVM0010164	1
EVM0011637	7	EVM0010175	1
EVM0011690	7	EVM0010189	1
EVM0011767	7	EVM0010321	1
EVM0011784	7	EVM0010373	1
EVM0011825	7	EVM0010384	1
EVM0011866	7	EVM0010397	1
EVM0011910	7	EVM0010404	1
EVM0011958	7	EVM0010416	1
EVM0011962	7	EVM0010483	1
EVM0011978	7	EVM0010530	1
EVM0012042	7	EVM0010595	1
EVM0012062	7	EVM0010629	1
EVM0012134	7	EVM0010638	1
EVM0012193	7	EVM0010657	1
EVM0012218	7	EVM0010711	1
EVM0012221	7	EVM0010759	1
EVM0012229	7	EVM0010819	1
EVM0012327	7	EVM0010842	1
EVM0012344	7	EVM0010853	1
EVM0012359	7	EVM0010877	1
EVM0012458	7	EVM0010981	1
EVM0012478	7	EVM0011013	1
EVM0012482	7	EVM0011083	1
EVM0012511	7	EVM0011087	1
EVM0012514	7	EVM0011147	1
EVM0012552	7	EVM0011151	1
EVM0012643	7	EVM0011177	1
EVM0012729	7	EVM0011236	1
EVM0012802	7	EVM0011279	1
EVM0012816	7	EVM0011319	1
EVM0012909	7	EVM0011358	1
EVM0013005	7	EVM0011370	1
EVM0013018	7	EVM0011408	1
EVM0013054	7	EVM0011417	1
EVM0013144	7	EVM0011532	1
EVM0013178	7	EVM0011537	1
EVM0013179	7	EVM0011590	1
EVM0013239	7	EVM0011601	1
EVM0013252	7	EVM0011610	1
EVM0013291	7	EVM0011651	1
EVM0013414	7	EVM0011659	1
EVM0013470	7	EVM0011812	1
EVM0013525	7	EVM0011858	1
EVM0013578	7	EVM0011864	1
EVM0013633	7	EVM0011881	1
EVM0013664	7	EVM0011908	1
EVM0013736	7	EVM0011943	1
EVM0013760	7	EVM0011952	1
EVM0013783	7	EVM0011984	1
EVM0013980	7	EVM0012014	1
EVM0014009	7	EVM0012330	1
EVM0014063	7	EVM0012373	1
EVM0014086	7	EVM0012429	1
EVM0014098	7	EVM0012583	1
EVM0014173	7	EVM0012654	1
EVM0014186	7	EVM0012683	1
EVM0014218	7	EVM0012821	1
EVM0014224	7	EVM0012905	1
EVM0014407	7	EVM0013012	1
EVM0014417	7	EVM0013069	1
EVM0014518	7	EVM0013080	1
EVM0014526	7	EVM0013117	1
EVM0014598	7	EVM0013141	1
EVM0014675	7	EVM0013155	1
EVM0014677	7	EVM0013256	1
EVM0014710	7	EVM0013276	1
EVM0014889	7	EVM0013283	1
EVM0014897	7	EVM0013385	1
EVM0014904	7	EVM0013401	1
EVM0014918	7	EVM0013423	1
EVM0014953	7	EVM0013447	1
EVM0015223	7	EVM0013480	1
EVM0015243	7	EVM0013491	1
EVM0015420	7	EVM0013532	1
EVM0015443	7	EVM0013656	1
EVM0015468	7	EVM0013657	1
EVM0015489	7	EVM0013672	1
EVM0015510	7	EVM0013697	1
EVM0015514	7	EVM0013728	1
EVM0015674	7	EVM0013731	1
EVM0015789	7	EVM0013758	1
EVM0015859	7	EVM0013784	1
EVM0015947	7	EVM0013904	1
EVM0015957	7	EVM0013956	1
EVM0016117	7	EVM0013972	1
EVM0016349	7	EVM0014045	1
EVM0016467	7	EVM0014106	1
EVM0016472	7	EVM0014129	1
EVM0016740	7	EVM0014158	1
EVM0016812	7	EVM0014248	1
EVM0016839	7	EVM0014267	1
EVM0016964	7	EVM0014294	1
EVM0016993	7	EVM0014326	1
EVM0017035	7	EVM0014335	1
EVM0017060	7	EVM0014354	1
EVM0017063	7	EVM0014374	1
EVM0017246	7	EVM0014405	1
EVM0017277	7	EVM0014419	1
EVM0017284	7	EVM0014462	1
EVM0017389	7	EVM0014498	1
EVM0017479	7	EVM0014520	1
EVM0017561	7	EVM0014524	1
EVM0017679	7	EVM0014619	1
EVM0017761	7	EVM0014708	1
EVM0017787	7	EVM0014709	1
EVM0017891	7	EVM0014735	1
EVM0017897	7	EVM0014814	1
EVM0017922	7	EVM0014851	1
EVM0017930	7	EVM0014996	1
EVM0017999	7	EVM0015009	1
EVM0018183	7	EVM0015024	1
EVM0018269	7	EVM0015053	1
EVM0018318	7	EVM0015071	1
EVM0018442	7	EVM0015094	1
EVM0018524	7	EVM0015116	1
EVM0018615	7	EVM0015144	1
EVM0018621	7	EVM0015275	1
EVM0018673	7	EVM0015278	1
EVM0018681	7	EVM0015289	1
EVM0018836	7	EVM0015292	1
EVM0018842	7	EVM0015321	1
EVM0018850	7	EVM0015372	1
EVM0018910	7	EVM0015374	1
EVM0019011	7	EVM0015381	1
EVM0019047	7	EVM0015410	1
EVM0019054	7	EVM0015464	1
EVM0019175	7	EVM0015465	1
EVM0019197	7	EVM0015505	1
EVM0019313	7	EVM0015558	1
EVM0019333	7	EVM0015581	1
EVM0019347	7	EVM0015713	1
EVM0019359	7	EVM0015719	1
EVM0019414	7	EVM0015792	1
EVM0019467	7	EVM0015864	1
EVM0019643	7	EVM0016051	1
EVM0019716	7	EVM0016070	1
EVM0019747	7	EVM0016077	1
EVM0019760	7	EVM0016143	1
EVM0019787	7	EVM0016200	1
EVM0019799	7	EVM0016230	1
EVM0019818	7	EVM0016231	1
EVM0019827	7	EVM0016248	1
EVM0019905	7	EVM0016266	1
EVM0019990	7	EVM0016383	1
EVM0020032	7	EVM0016438	1
EVM0020181	7	EVM0016446	1
EVM0020288	7	EVM0016455	1
EVM0020302	7	EVM0016466	1
EVM0020452	7	EVM0016508	1
EVM0020565	7	EVM0016536	1
EVM0020599	7	EVM0016563	1
EVM0020645	7	EVM0016565	1
EVM0020909	7	EVM0016589	1
EVM0020948	7	EVM0016628	1
EVM0020950	7	EVM0016632	1
EVM0020959	7	EVM0016657	1
EVM0020979	7	EVM0016675	1
EVM0020983	7	EVM0016694	1
EVM0021032	7	EVM0016695	1
EVM0021044	7	EVM0016730	1
EVM0021069	7	EVM0016858	1
EVM0021149	7	EVM0016885	1
EVM0021206	7	EVM0016909	1
EVM0021212	7	EVM0016959	1
EVM0021436	7	EVM0017053	1
EVM0021563	7	EVM0017127	1
EVM0021627	7	EVM0017275	1
EVM0021678	7	EVM0017326	1
EVM0021697	7	EVM0017351	1
EVM0021748	7	EVM0017371	1
EVM0021795	7	EVM0017390	1
EVM0021797	7	EVM0017420	1
EVM0021853	7	EVM0017523	1
EVM0021855	7	EVM0017537	1
EVM0021863	7	EVM0017562	1
EVM0021881	7	EVM0017641	1
EVM0021918	7	EVM0017656	1
EVM0022028	7	EVM0017673	1
EVM0022061	7	EVM0017747	1
EVM0022145	7	EVM0017808	1
EVM0022156	7	EVM0017886	1
EVM0022237	7	EVM0017888	1
EVM0022325	7	EVM0017906	1
EVM0022337	7	EVM0017928	1
EVM0022348	7	EVM0017997	1
EVM0022385	7	EVM0018132	1
EVM0022418	7	EVM0018174	1
EVM0022485	7	EVM0018197	1
EVM0022528	7	EVM0018212	1
EVM0022553	7	EVM0018238	1
EVM0022678	7	EVM0018242	1
EVM0022704	7	EVM0018251	1
EVM0022749	7	EVM0018300	1
EVM0022753	7	EVM0018343	1
EVM0022781	7	EVM0018352	1
EVM0022824	7	EVM0018370	1
EVM0022846	7	EVM0018403	1
EVM0022903	7	EVM0018454	1
EVM0022945	7	EVM0018473	1
EVM0023191	7	EVM0018506	1
EVM0023356	7	EVM0018509	1
EVM0023410	7	EVM0018510	1
EVM0023442	7	EVM0018523	1
EVM0023464	7	EVM0018564	1
EVM0023535	7	EVM0018713	1
EVM0023723	7	EVM0018735	1
EVM0023876	7	EVM0018879	1
EVM0023971	7	EVM0018914	1
EVM0024023	7	EVM0018926	1
EVM0024033	7	EVM0018984	1
EVM0024050	7	EVM0019005	1
EVM0024054	7	EVM0019040	1
EVM0024134	7	EVM0019071	1
EVM0024210	7	EVM0019095	1
EVM0024215	7	EVM0019105	1
EVM0024337	7	EVM0019149	1
EVM0024350	7	EVM0019202	1
EVM0024461	7	EVM0019205	1
EVM0024506	7	EVM0019258	1
EVM0024547	7	EVM0019286	1
EVM0024552	7	EVM0019335	1
EVM0024560	7	EVM0019344	1
EVM0024579	7	EVM0019372	1
EVM0024580	7	EVM0019442	1
EVM0024584	7	EVM0019464	1
EVM0024765	7	EVM0019475	1
EVM0024790	7	EVM0019499	1
EVM0024965	7	EVM0019550	1
EVM0024999	7	EVM0019634	1
EVM0025036	7	EVM0019782	1
EVM0025062	7	EVM0019791	1
EVM0025114	7	EVM0019804	1
EVM0025161	7	EVM0019808	1
EVM0025187	7	EVM0019819	1
EVM0025282	7	EVM0019825	1
EVM0025315	7	EVM0019884	1
EVM0025379	7	EVM0019939	1
EVM0025402	7	EVM0019946	1
EVM0025421	7	EVM0019971	1
EVM0025463	7	EVM0020023	1
EVM0025470	7	EVM0020033	1
EVM0025572	7	EVM0020102	1
EVM0025788	7	EVM0020115	1
EVM0025806	7	EVM0020123	1
EVM0025830	7	EVM0020238	1
EVM0025840	7	EVM0020257	1
EVM0026021	7	EVM0020363	1
EVM0026100	7	EVM0020381	1
EVM0026134	7	EVM0020461	1
EVM0026147	7	EVM0020499	1
EVM0026234	7	EVM0020516	1
EVM0026286	7	EVM0020545	1
EVM0026307	7	EVM0020631	1
EVM0026485	7	EVM0020669	1
EVM0026544	7	EVM0020681	1
EVM0026639	7	EVM0020712	1
EVM0026711	7	EVM0020800	1
EVM0026724	7	EVM0020850	1
EVM0026835	7	EVM0020853	1
EVM0026855	7	EVM0020889	1
EVM0026886	7	EVM0021010	1
EVM0026913	7	EVM0021019	1
EVM0026925	7	EVM0021082	1
EVM0026948	7	EVM0021108	1
EVM0027087	7	EVM0021195	1
EVM0027139	7	EVM0021211	1
EVM0027273	7	EVM0021231	1
EVM0027278	7	EVM0021278	1
EVM0027334	7	EVM0021298	1
EVM0027362	7	EVM0021338	1
EVM0027406	7	EVM0021356	1
EVM0027427	7	EVM0021362	1
EVM0027476	7	EVM0021384	1
EVM0027527	7	EVM0021453	1
EVM0027537	7	EVM0021520	1
EVM0027571	7	EVM0021561	1
EVM0027626	7	EVM0021577	1
EVM0027652	7	EVM0021580	1
EVM0027688	7	EVM0021620	1
EVM0027781	7	EVM0021626	1
EVM0027793	7	EVM0021700	1
EVM0027878	7	EVM0021724	1
EVM0027977	7	EVM0021736	1
EVM0027991	7	EVM0021773	1
EVM0028108	7	EVM0021810	1
EVM0028162	7	EVM0021930	1
EVM0028177	7	EVM0021945	1
EVM0028236	7	EVM0021959	1
EVM0028240	7	EVM0021976	1
EVM0028265	7	EVM0022165	1
EVM0028370	7	EVM0022176	1
EVM0028380	7	EVM0022191	1
EVM0028385	7	EVM0022349	1
EVM0028393	7	EVM0022448	1
EVM0028399	7	EVM0022460	1
EVM0028409	7	EVM0022511	1
EVM0028444	7	EVM0022537	1
EVM0028522	7	EVM0022581	1
EVM0028566	7	EVM0022600	1
EVM0028613	7	EVM0022602	1
EVM0028652	7	EVM0022613	1
EVM0028727	7	EVM0022812	1
EVM0028733	7	EVM0022831	1
EVM0028760	7	EVM0022849	1
EVM0028796	7	EVM0022933	1
EVM0028814	7	EVM0022954	1
EVM0028873	7	EVM0022982	1
EVM0028883	7	EVM0023042	1
EVM0029016	7	EVM0023050	1
EVM0029085	7	EVM0023070	1
EVM0029088	7	EVM0023081	1
novel.1438	7	EVM0023088	1
novel.1488	7	EVM0023143	1
novel.1492	7	EVM0023176	1
novel.1520	7	EVM0023261	1
novel.1532	7	EVM0023273	1
novel.1542	7	EVM0023386	1
novel.143	7	EVM0023388	1
novel.151	7	EVM0023390	1
novel.1603	7	EVM0023406	1
novel.1620	7	EVM0023414	1
novel.1675	7	EVM0023415	1
novel.1678	7	EVM0023486	1
novel.179	7	EVM0023513	1
novel.182	7	EVM0023529	1
novel.1716	7	EVM0023644	1
novel.1726	7	EVM0023686	1
novel.1747	7	EVM0023689	1
novel.194	7	EVM0023774	1
novel.1785	7	EVM0023834	1
novel.1825	7	EVM0023856	1
novel.1867	7	EVM0023899	1
novel.1910	7	EVM0024061	1
novel.1929	7	EVM0024063	1
novel.1938	7	EVM0024105	1
novel.1953	7	EVM0024123	1
novel.2014	7	EVM0024143	1
novel.2105	7	EVM0024266	1
novel.2114	7	EVM0024347	1
novel.2116	7	EVM0024480	1
novel.2117	7	EVM0024498	1
novel.2125	7	EVM0024527	1
novel.2143	7	EVM0024744	1
novel.2276	7	EVM0024778	1
novel.2335	7	EVM0024904	1
novel.2397	7	EVM0024953	1
novel.2398	7	EVM0025085	1
novel.2399	7	EVM0025109	1
novel.2425	7	EVM0025302	1
novel.2426	7	EVM0025351	1
novel.2430	7	EVM0025394	1
novel.2447	7	EVM0025401	1
novel.2500	7	EVM0025419	1
novel.2541	7	EVM0025459	1
novel.2577	7	EVM0025489	1
novel.2583	7	EVM0025507	1
novel.2600	7	EVM0025509	1
novel.285	7	EVM0025539	1
novel.290	7	EVM0025563	1
novel.2652	7	EVM0025615	1
novel.297	7	EVM0025715	1
novel.302	7	EVM0025720	1
novel.2721	7	EVM0025735	1
novel.2741	7	EVM0025741	1
novel.2838	7	EVM0025897	1
novel.2856	7	EVM0025919	1
novel.2857	7	EVM0025943	1
novel.2868	7	EVM0025959	1
novel.2922	7	EVM0026001	1
novel.2933	7	EVM0026024	1
novel.2950	7	EVM0026057	1
novel.2955	7	EVM0026082	1
novel.2963	7	EVM0026158	1
novel.2969	7	EVM0026169	1
novel.2978	7	EVM0026207	1
novel.3000	7	EVM0026239	1
novel.3001	7	EVM0026264	1
novel.3004	7	EVM0026289	1
novel.3006	7	EVM0026309	1
novel.359	7	EVM0026384	1
novel.383	7	EVM0026418	1
novel.390	7	EVM0026423	1
novel.411	7	EVM0026433	1
novel.3194	7	EVM0026442	1
novel.417	7	EVM0026461	1
novel.3205	7	EVM0026468	1
novel.418	7	EVM0026549	1
novel.3223	7	EVM0026590	1
novel.3230	7	EVM0026620	1
novel.3255	7	EVM0026647	1
novel.423	7	EVM0026650	1
novel.3317	7	EVM0026710	1
novel.3331	7	EVM0026755	1
novel.3382	7	EVM0026763	1
novel.3519	7	EVM0026767	1
novel.3528	7	EVM0026801	1
novel.3534	7	EVM0026899	1
novel.3537	7	EVM0026932	1
novel.454	7	EVM0026937	1
novel.3629	7	EVM0027027	1
novel.3681	7	EVM0027049	1
novel.3687	7	EVM0027095	1
novel.3726	7	EVM0027115	1
novel.3752	7	EVM0027200	1
novel.3763	7	EVM0027249	1
novel.3764	7	EVM0027265	1
novel.3791	7	EVM0027308	1
novel.456	7	EVM0027358	1
novel.3830	7	EVM0027367	1
novel.3864	7	EVM0027410	1
novel.3878	7	EVM0027465	1
novel.3963	7	EVM0027483	1
novel.474	7	EVM0027499	1
novel.3999	7	EVM0027506	1
novel.4144	7	EVM0027604	1
novel.4197	7	EVM0027609	1
novel.486	7	EVM0027634	1
novel.4219	7	EVM0027670	1
novel.4250	7	EVM0027757	1
novel.4273	7	EVM0027779	1
novel.4314	7	EVM0027795	1
novel.34	7	EVM0027837	1
novel.507	7	EVM0027845	1
novel.595	7	EVM0027941	1
novel.789	7	EVM0027944	1
novel.850	7	EVM0027967	1
novel.880	7	EVM0027978	1
novel.935	7	EVM0028005	1
novel.957	7	EVM0028025	1
novel.987	7	EVM0028067	1
novel.989	7	EVM0028085	1
novel.1009	7	EVM0028097	1
novel.1011	7	EVM0028101	1
novel.1020	7	EVM0028141	1
novel.1058	7	EVM0028144	1
novel.1079	7	EVM0028232	1
novel.1094	7	EVM0028311	1
novel.1107	7	EVM0028431	1
novel.1112	7	EVM0028434	1
novel.1156	7	EVM0028443	1
novel.1173	7	EVM0028454	1
novel.1180	7	EVM0028581	1
novel.1250	7	EVM0028590	1
novel.1253	7	EVM0028817	1
novel.1281	7	EVM0028915	1
novel.1287	7	EVM0029026	1
novel.1300	7	EVM0029070	1
novel.1304	7	novel.1442	1
novel.1329	7	novel.1453	1
novel.1335	7	novel.1455	1
novel.1360	7	novel.1546	1
novel.1398	7	novel.1569	1
novel.1408	7	novel.1571	1
novel.1427	7	novel.1592	1
EVM0000188	9	novel.144	1
EVM0000258	9	novel.149	1
EVM0000263	9	novel.1630	1
EVM0000298	9	novel.1634	1
EVM0000349	9	novel.1655	1
EVM0000373	9	novel.1715	1
EVM0000397	9	novel.187	1
EVM0000570	9	novel.1741	1
EVM0000601	9	novel.1815	1
EVM0000605	9	novel.1824	1
EVM0000760	9	novel.1843	1
EVM0000763	9	novel.198	1
EVM0000913	9	novel.1850	1
EVM0000985	9	novel.1853	1
EVM0001020	9	novel.202	1
EVM0001135	9	novel.1868	1
EVM0001190	9	novel.1877	1
EVM0001245	9	novel.1902	1
EVM0001304	9	novel.1912	1
EVM0001325	9	novel.1931	1
EVM0001507	9	novel.1951	1
EVM0001571	9	novel.2009	1
EVM0001594	9	novel.2015	1
EVM0001694	9	novel.2028	1
EVM0001706	9	novel.2036	1
EVM0001742	9	novel.2045	1
EVM0001759	9	novel.2058	1
EVM0001787	9	novel.2079	1
EVM0001834	9	novel.2156	1
EVM0001854	9	novel.2158	1
EVM0001875	9	novel.2190	1
EVM0002013	9	novel.2215	1
EVM0002025	9	novel.2254	1
EVM0002103	9	novel.2288	1
EVM0002130	9	novel.2290	1
EVM0002169	9	novel.2297	1
EVM0002173	9	novel.2298	1
EVM0002196	9	novel.2308	1
EVM0002201	9	novel.224	1
EVM0002399	9	novel.2384	1
EVM0002409	9	novel.2409	1
EVM0002526	9	novel.2435	1
EVM0002529	9	novel.2455	1
EVM0002574	9	novel.2465	1
EVM0002596	9	novel.2477	1
EVM0002602	9	novel.2519	1
EVM0002634	9	novel.2567	1
EVM0002798	9	novel.2609	1
EVM0002846	9	novel.2616	1
EVM0002938	9	novel.294	1
EVM0002943	9	novel.2678	1
EVM0003120	9	novel.2704	1
EVM0003154	9	novel.2710	1
EVM0003184	9	novel.2762	1
EVM0003305	9	novel.2792	1
EVM0003333	9	novel.2819	1
EVM0003351	9	novel.2840	1
EVM0003415	9	novel.2842	1
EVM0003463	9	novel.338	1
EVM0003522	9	novel.2958	1
EVM0003556	9	novel.2987	1
EVM0003658	9	novel.2988	1
EVM0003659	9	novel.3002	1
EVM0003675	9	novel.3021	1
EVM0003716	9	novel.3046	1
EVM0003778	9	novel.3054	1
EVM0003793	9	novel.3079	1
EVM0003880	9	novel.382	1
EVM0003939	9	novel.3101	1
EVM0004000	9	novel.3121	1
EVM0004025	9	novel.3153	1
EVM0004067	9	novel.3183	1
EVM0004084	9	novel.3191	1
EVM0004097	9	novel.3220	1
EVM0004328	9	novel.3233	1
EVM0004474	9	novel.3246	1
EVM0004493	9	novel.3311	1
EVM0004514	9	novel.3340	1
EVM0004525	9	novel.3347	1
EVM0004542	9	novel.3358	1
EVM0004678	9	novel.3439	1
EVM0004718	9	novel.3469	1
EVM0004747	9	novel.3509	1
EVM0004759	9	novel.3536	1
EVM0004767	9	novel.3568	1
EVM0004778	9	novel.3582	1
EVM0004833	9	novel.3635	1
EVM0004836	9	novel.3642	1
EVM0004922	9	novel.3654	1
EVM0004993	9	novel.3673	1
EVM0005025	9	novel.3700	1
EVM0005038	9	novel.3735	1
EVM0005092	9	novel.3771	1
EVM0005125	9	novel.3773	1
EVM0005207	9	novel.3799	1
EVM0005284	9	novel.3815	1
EVM0005299	9	novel.3836	1
EVM0005304	9	novel.3843	1
EVM0005421	9	novel.3859	1
EVM0005447	9	novel.3898	1
EVM0005602	9	novel.3899	1
EVM0005736	9	novel.3904	1
EVM0005744	9	novel.3923	1
EVM0005804	9	novel.3970	1
EVM0005863	9	novel.3979	1
EVM0005937	9	novel.4037	1
EVM0005939	9	novel.4052	1
EVM0005953	9	novel.4053	1
EVM0006064	9	novel.4068	1
EVM0006148	9	novel.4076	1
EVM0006154	9	novel.4098	1
EVM0006159	9	novel.4113	1
EVM0006164	9	novel.4129	1
EVM0006384	9	novel.4149	1
EVM0006395	9	novel.4181	1
EVM0006430	9	novel.4207	1
EVM0006448	9	novel.4235	1
EVM0006482	9	novel.4284	1
EVM0006537	9	novel.4291	1
EVM0006737	9	novel.4317	1
EVM0006756	9	novel.4327	1
EVM0006791	9	novel.4373	1
EVM0006841	9	novel.37	1
EVM0006881	9	novel.553	1
EVM0006905	9	novel.559	1
EVM0006936	9	novel.599	1
EVM0006938	9	novel.607	1
EVM0007057	9	novel.44	1
EVM0007074	9	novel.630	1
EVM0007098	9	novel.50	1
EVM0007105	9	novel.634	1
EVM0007298	9	novel.637	1
EVM0007421	9	novel.641	1
EVM0007453	9	novel.643	1
EVM0007459	9	novel.55	1
EVM0007517	9	novel.647	1
EVM0007608	9	novel.677	1
EVM0007635	9	novel.798	1
EVM0007668	9	novel.843	1
EVM0007746	9	novel.853	1
EVM0007814	9	novel.863	1
EVM0007825	9	novel.895	1
EVM0007872	9	novel.896	1
EVM0007948	9	novel.914	1
EVM0008016	9	novel.915	1
EVM0008042	9	novel.916	1
EVM0008270	9	novel.930	1
EVM0008292	9	novel.965	1
EVM0008395	9	novel.1018	1
EVM0008481	9	novel.1131	1
EVM0008486	9	novel.1134	1
EVM0008501	9	novel.87	1
EVM0008510	9	novel.1139	1
EVM0008518	9	novel.1144	1
EVM0008590	9	novel.1145	1
EVM0008608	9	novel.1146	1
EVM0008612	9	novel.1209	1
EVM0008650	9	novel.1240	1
EVM0008704	9	novel.1258	1
EVM0008799	9	novel.121	1
EVM0008805	9	novel.1322	1
EVM0008863	9	novel.1327	1
EVM0008907	9	novel.1336	1
EVM0009045	9	novel.127	1
EVM0009148	9	novel.1415	1
EVM0009218	9	novel.1421	1
EVM0009237	9	EVM0000017	10
EVM0009327	9	EVM0000029	10
EVM0009405	9	EVM0000039	10
EVM0009420	9	EVM0000054	10
EVM0009469	9	EVM0000069	10
EVM0009520	9	EVM0000085	10
EVM0009594	9	EVM0000089	10
EVM0009633	9	EVM0000127	10
EVM0009675	9	EVM0000183	10
EVM0009802	9	EVM0000217	10
EVM0009803	9	EVM0000238	10
EVM0009969	9	EVM0000239	10
EVM0010004	9	EVM0000322	10
EVM0010053	9	EVM0000332	10
EVM0010071	9	EVM0000334	10
EVM0010151	9	EVM0000376	10
EVM0010161	9	EVM0000387	10
EVM0010178	9	EVM0000388	10
EVM0010221	9	EVM0000407	10
EVM0010243	9	EVM0000412	10
EVM0010266	9	EVM0000420	10
EVM0010382	9	EVM0000421	10
EVM0010430	9	EVM0000423	10
EVM0010444	9	EVM0000512	10
EVM0010517	9	EVM0000541	10
EVM0010558	9	EVM0000611	10
EVM0010577	9	EVM0000632	10
EVM0010639	9	EVM0000672	10
EVM0010640	9	EVM0000713	10
EVM0010708	9	EVM0000715	10
EVM0010774	9	EVM0000782	10
EVM0010777	9	EVM0000806	10
EVM0010804	9	EVM0000816	10
EVM0010848	9	EVM0000837	10
EVM0010871	9	EVM0000840	10
EVM0010934	9	EVM0000914	10
EVM0010952	9	EVM0000920	10
EVM0010964	9	EVM0000925	10
EVM0011001	9	EVM0000938	10
EVM0011098	9	EVM0000949	10
EVM0011176	9	EVM0000992	10
EVM0011195	9	EVM0000997	10
EVM0011233	9	EVM0000999	10
EVM0011274	9	EVM0001025	10
EVM0011280	9	EVM0001045	10
EVM0011306	9	EVM0001048	10
EVM0011372	9	EVM0001054	10
EVM0011390	9	EVM0001081	10
EVM0011460	9	EVM0001102	10
EVM0011462	9	EVM0001105	10
EVM0011508	9	EVM0001127	10
EVM0011568	9	EVM0001151	10
EVM0011635	9	EVM0001263	10
EVM0011654	9	EVM0001284	10
EVM0011727	9	EVM0001363	10
EVM0011738	9	EVM0001370	10
EVM0011740	9	EVM0001372	10
EVM0011745	9	EVM0001561	10
EVM0011752	9	EVM0001613	10
EVM0011840	9	EVM0001623	10
EVM0011911	9	EVM0001750	10
EVM0011915	9	EVM0001790	10
EVM0011937	9	EVM0001793	10
EVM0011961	9	EVM0001795	10
EVM0011993	9	EVM0001806	10
EVM0012022	9	EVM0001841	10
EVM0012064	9	EVM0001855	10
EVM0012138	9	EVM0001859	10
EVM0012203	9	EVM0001929	10
EVM0012264	9	EVM0001931	10
EVM0012349	9	EVM0001939	10
EVM0012383	9	EVM0001945	10
EVM0012480	9	EVM0001950	10
EVM0012573	9	EVM0001970	10
EVM0012594	9	EVM0001998	10
EVM0012783	9	EVM0002029	10
EVM0013192	9	EVM0002036	10
EVM0013295	9	EVM0002038	10
EVM0013329	9	EVM0002085	10
EVM0013334	9	EVM0002089	10
EVM0013366	9	EVM0002135	10
EVM0013549	9	EVM0002156	10
EVM0013608	9	EVM0002197	10
EVM0013663	9	EVM0002213	10
EVM0013665	9	EVM0002237	10
EVM0013708	9	EVM0002241	10
EVM0013726	9	EVM0002242	10
EVM0013852	9	EVM0002243	10
EVM0013897	9	EVM0002252	10
EVM0014115	9	EVM0002254	10
EVM0014135	9	EVM0002267	10
EVM0014323	9	EVM0002285	10
EVM0014351	9	EVM0002300	10
EVM0014426	9	EVM0002306	10
EVM0014475	9	EVM0002331	10
EVM0014476	9	EVM0002346	10
EVM0014692	9	EVM0002351	10
EVM0014715	9	EVM0002354	10
EVM0014752	9	EVM0002377	10
EVM0014758	9	EVM0002450	10
EVM0014779	9	EVM0002539	10
EVM0014934	9	EVM0002554	10
EVM0014946	9	EVM0002590	10
EVM0015033	9	EVM0002689	10
EVM0015111	9	EVM0002697	10
EVM0015176	9	EVM0002752	10
EVM0015181	9	EVM0002791	10
EVM0015255	9	EVM0002827	10
EVM0015380	9	EVM0002832	10
EVM0015547	9	EVM0002834	10
EVM0015612	9	EVM0002841	10
EVM0015635	9	EVM0002851	10
EVM0015729	9	EVM0002856	10
EVM0015866	9	EVM0002857	10
EVM0015893	9	EVM0002903	10
EVM0015917	9	EVM0002913	10
EVM0016039	9	EVM0002925	10
EVM0016078	9	EVM0002941	10
EVM0016168	9	EVM0002958	10
EVM0016173	9	EVM0002992	10
EVM0016176	9	EVM0003034	10
EVM0016188	9	EVM0003043	10
EVM0016192	9	EVM0003059	10
EVM0016239	9	EVM0003098	10
EVM0016258	9	EVM0003102	10
EVM0016289	9	EVM0003109	10
EVM0016302	9	EVM0003110	10
EVM0016316	9	EVM0003131	10
EVM0016410	9	EVM0003135	10
EVM0016439	9	EVM0003166	10
EVM0016492	9	EVM0003174	10
EVM0016524	9	EVM0003179	10
EVM0016683	9	EVM0003186	10
EVM0016700	9	EVM0003239	10
EVM0016773	9	EVM0003258	10
EVM0016777	9	EVM0003309	10
EVM0016857	9	EVM0003320	10
EVM0016963	9	EVM0003345	10
EVM0017055	9	EVM0003385	10
EVM0017101	9	EVM0003387	10
EVM0017306	9	EVM0003390	10
EVM0017365	9	EVM0003449	10
EVM0017386	9	EVM0003451	10
EVM0017398	9	EVM0003469	10
EVM0017435	9	EVM0003493	10
EVM0017502	9	EVM0003504	10
EVM0017544	9	EVM0003535	10
EVM0017646	9	EVM0003585	10
EVM0017812	9	EVM0003592	10
EVM0017878	9	EVM0003598	10
EVM0017889	9	EVM0003662	10
EVM0017927	9	EVM0003677	10
EVM0018028	9	EVM0003692	10
EVM0018074	9	EVM0003711	10
EVM0018106	9	EVM0003715	10
EVM0018125	9	EVM0003731	10
EVM0018200	9	EVM0003768	10
EVM0018472	9	EVM0003786	10
EVM0018481	9	EVM0003858	10
EVM0018544	9	EVM0003901	10
EVM0018604	9	EVM0003928	10
EVM0018629	9	EVM0003951	10
EVM0018663	9	EVM0003998	10
EVM0018738	9	EVM0004021	10
EVM0018772	9	EVM0004034	10
EVM0018802	9	EVM0004039	10
EVM0018876	9	EVM0004091	10
EVM0018894	9	EVM0004107	10
EVM0019037	9	EVM0004149	10
EVM0019207	9	EVM0004154	10
EVM0019247	9	EVM0004168	10
EVM0019355	9	EVM0004178	10
EVM0019389	9	EVM0004181	10
EVM0019409	9	EVM0004201	10
EVM0019413	9	EVM0004226	10
EVM0019553	9	EVM0004232	10
EVM0019577	9	EVM0004244	10
EVM0019796	9	EVM0004265	10
EVM0019906	9	EVM0004274	10
EVM0019922	9	EVM0004309	10
EVM0019964	9	EVM0004346	10
EVM0020147	9	EVM0004384	10
EVM0020150	9	EVM0004444	10
EVM0020192	9	EVM0004467	10
EVM0020224	9	EVM0004486	10
EVM0020228	9	EVM0004505	10
EVM0020233	9	EVM0004531	10
EVM0020296	9	EVM0004541	10
EVM0020423	9	EVM0004569	10
EVM0020583	9	EVM0004625	10
EVM0020600	9	EVM0004640	10
EVM0020614	9	EVM0004650	10
EVM0020638	9	EVM0004657	10
EVM0020710	9	EVM0004668	10
EVM0020711	9	EVM0004712	10
EVM0020973	9	EVM0004714	10
EVM0020993	9	EVM0004752	10
EVM0021060	9	EVM0004770	10
EVM0021118	9	EVM0004789	10
EVM0021281	9	EVM0004844	10
EVM0021285	9	EVM0004927	10
EVM0021310	9	EVM0004929	10
EVM0021314	9	EVM0004936	10
EVM0021363	9	EVM0004945	10
EVM0021401	9	EVM0004954	10
EVM0021480	9	EVM0004958	10
EVM0021608	9	EVM0004977	10
EVM0021899	9	EVM0005011	10
EVM0021922	9	EVM0005013	10
EVM0021973	9	EVM0005028	10
EVM0022003	9	EVM0005036	10
EVM0022097	9	EVM0005058	10
EVM0022114	9	EVM0005083	10
EVM0022131	9	EVM0005132	10
EVM0022144	9	EVM0005147	10
EVM0022157	9	EVM0005177	10
EVM0022297	9	EVM0005296	10
EVM0022327	9	EVM0005300	10
EVM0022346	9	EVM0005349	10
EVM0022387	9	EVM0005359	10
EVM0022439	9	EVM0005362	10
EVM0022455	9	EVM0005379	10
EVM0022491	9	EVM0005409	10
EVM0022500	9	EVM0005419	10
EVM0022526	9	EVM0005429	10
EVM0022530	9	EVM0005564	10
EVM0022554	9	EVM0005569	10
EVM0022683	9	EVM0005581	10
EVM0022801	9	EVM0005591	10
EVM0022833	9	EVM0005599	10
EVM0022836	9	EVM0005609	10
EVM0022869	9	EVM0005654	10
EVM0022916	9	EVM0005658	10
EVM0022996	9	EVM0005688	10
EVM0023055	9	EVM0005793	10
EVM0023061	9	EVM0005817	10
EVM0023192	9	EVM0005900	10
EVM0023218	9	EVM0005902	10
EVM0023226	9	EVM0006010	10
EVM0023247	9	EVM0006039	10
EVM0023274	9	EVM0006090	10
EVM0023323	9	EVM0006146	10
EVM0023345	9	EVM0006172	10
EVM0023354	9	EVM0006174	10
EVM0023497	9	EVM0006214	10
EVM0023527	9	EVM0006220	10
EVM0023541	9	EVM0006266	10
EVM0023595	9	EVM0006288	10
EVM0023611	9	EVM0006299	10
EVM0023622	9	EVM0006308	10
EVM0023649	9	EVM0006330	10
EVM0023704	9	EVM0006358	10
EVM0023739	9	EVM0006359	10
EVM0023767	9	EVM0006362	10
EVM0023797	9	EVM0006392	10
EVM0023842	9	EVM0006460	10
EVM0023870	9	EVM0006466	10
EVM0024040	9	EVM0006517	10
EVM0024067	9	EVM0006558	10
EVM0024173	9	EVM0006568	10
EVM0024197	9	EVM0006575	10
EVM0024247	9	EVM0006579	10
EVM0024275	9	EVM0006586	10
EVM0024375	9	EVM0006613	10
EVM0024380	9	EVM0006633	10
EVM0024499	9	EVM0006707	10
EVM0024559	9	EVM0006718	10
EVM0024564	9	EVM0006727	10
EVM0024570	9	EVM0006771	10
EVM0024674	9	EVM0006776	10
EVM0024678	9	EVM0006857	10
EVM0024694	9	EVM0006901	10
EVM0024722	9	EVM0006937	10
EVM0024738	9	EVM0006940	10
EVM0024784	9	EVM0006982	10
EVM0024819	9	EVM0007008	10
EVM0024845	9	EVM0007019	10
EVM0024926	9	EVM0007039	10
EVM0024962	9	EVM0007106	10
EVM0025000	9	EVM0007138	10
EVM0025058	9	EVM0007161	10
EVM0025078	9	EVM0007195	10
EVM0025116	9	EVM0007207	10
EVM0025165	9	EVM0007234	10
EVM0025192	9	EVM0007257	10
EVM0025335	9	EVM0007261	10
EVM0025361	9	EVM0007321	10
EVM0025407	9	EVM0007346	10
EVM0025438	9	EVM0007360	10
EVM0025471	9	EVM0007363	10
EVM0025576	9	EVM0007391	10
EVM0025721	9	EVM0007418	10
EVM0025745	9	EVM0007432	10
EVM0025746	9	EVM0007446	10
EVM0025776	9	EVM0007460	10
EVM0025797	9	EVM0007474	10
EVM0025802	9	EVM0007494	10
EVM0025814	9	EVM0007507	10
EVM0025952	9	EVM0007528	10
EVM0026037	9	EVM0007538	10
EVM0026044	9	EVM0007553	10
EVM0026053	9	EVM0007557	10
EVM0026065	9	EVM0007570	10
EVM0026087	9	EVM0007577	10
EVM0026110	9	EVM0007583	10
EVM0026155	9	EVM0007633	10
EVM0026170	9	EVM0007663	10
EVM0026180	9	EVM0007684	10
EVM0026201	9	EVM0007689	10
EVM0026206	9	EVM0007737	10
EVM0026231	9	EVM0007750	10
EVM0026325	9	EVM0007752	10
EVM0026381	9	EVM0007817	10
EVM0026617	9	EVM0007833	10
EVM0026625	9	EVM0007849	10
EVM0026851	9	EVM0007876	10
EVM0026909	9	EVM0007890	10
EVM0026942	9	EVM0007927	10
EVM0027004	9	EVM0007930	10
EVM0027007	9	EVM0007968	10
EVM0027019	9	EVM0008014	10
EVM0027037	9	EVM0008062	10
EVM0027044	9	EVM0008090	10
EVM0027114	9	EVM0008120	10
EVM0027357	9	EVM0008210	10
EVM0027425	9	EVM0008303	10
EVM0027434	9	EVM0008304	10
EVM0027480	9	EVM0008306	10
EVM0027507	9	EVM0008340	10
EVM0027591	9	EVM0008345	10
EVM0027600	9	EVM0008375	10
EVM0027614	9	EVM0008377	10
EVM0027686	9	EVM0008405	10
EVM0027704	9	EVM0008430	10
EVM0027758	9	EVM0008441	10
EVM0027796	9	EVM0008473	10
EVM0027812	9	EVM0008495	10
EVM0027847	9	EVM0008530	10
EVM0027915	9	EVM0008531	10
EVM0028010	9	EVM0008535	10
EVM0028156	9	EVM0008547	10
EVM0028182	9	EVM0008581	10
EVM0028212	9	EVM0008589	10
EVM0028217	9	EVM0008630	10
EVM0028228	9	EVM0008634	10
EVM0028247	9	EVM0008672	10
EVM0028356	9	EVM0008693	10
EVM0028359	9	EVM0008714	10
EVM0028371	9	EVM0008738	10
EVM0028465	9	EVM0008772	10
EVM0028466	9	EVM0008775	10
EVM0028488	9	EVM0008821	10
EVM0028513	9	EVM0008859	10
EVM0028561	9	EVM0008880	10
EVM0028567	9	EVM0008938	10
EVM0028584	9	EVM0008946	10
EVM0028594	9	EVM0008961	10
EVM0028667	9	EVM0009006	10
EVM0028713	9	EVM0009024	10
EVM0028755	9	EVM0009048	10
EVM0028829	9	EVM0009068	10
EVM0028948	9	EVM0009077	10
EVM0028962	9	EVM0009090	10
EVM0029002	9	EVM0009105	10
EVM0029086	9	EVM0009110	10
novel.1463	9	EVM0009122	10
novel.1485	9	EVM0009133	10
novel.1513	9	EVM0009135	10
novel.138	9	EVM0009151	10
novel.1568	9	EVM0009154	10
novel.150	9	EVM0009156	10
novel.154	9	EVM0009212	10
novel.165	9	EVM0009214	10
novel.1710	9	EVM0009222	10
novel.1742	9	EVM0009225	10
novel.1764	9	EVM0009233	10
novel.1772	9	EVM0009290	10
novel.1797	9	EVM0009308	10
novel.1823	9	EVM0009312	10
novel.1847	9	EVM0009393	10
novel.1851	9	EVM0009399	10
novel.1881	9	EVM0009455	10
novel.1930	9	EVM0009463	10
novel.1955	9	EVM0009466	10
novel.1965	9	EVM0009468	10
novel.1976	9	EVM0009504	10
novel.2136	9	EVM0009517	10
novel.2172	9	EVM0009528	10
novel.2193	9	EVM0009539	10
novel.220	9	EVM0009565	10
novel.2333	9	EVM0009570	10
novel.2348	9	EVM0009585	10
novel.2380	9	EVM0009604	10
novel.2420	9	EVM0009652	10
novel.2432	9	EVM0009694	10
novel.2434	9	EVM0009714	10
novel.234	9	EVM0009736	10
novel.2578	9	EVM0009741	10
novel.2603	9	EVM0009750	10
novel.2622	9	EVM0009766	10
novel.286	9	EVM0009788	10
novel.2628	9	EVM0009789	10
novel.2633	9	EVM0009821	10
novel.2638	9	EVM0009848	10
novel.2641	9	EVM0009861	10
novel.2705	9	EVM0009872	10
novel.312	9	EVM0009877	10
novel.2809	9	EVM0009952	10
novel.2827	9	EVM0009980	10
novel.2836	9	EVM0010003	10
novel.2869	9	EVM0010017	10
novel.2889	9	EVM0010105	10
novel.2946	9	EVM0010134	10
novel.2957	9	EVM0010143	10
novel.2998	9	EVM0010148	10
novel.3012	9	EVM0010165	10
novel.3042	9	EVM0010199	10
novel.3131	9	EVM0010244	10
novel.3148	9	EVM0010269	10
novel.3175	9	EVM0010301	10
novel.3192	9	EVM0010327	10
novel.3209	9	EVM0010352	10
novel.3228	9	EVM0010388	10
novel.3232	9	EVM0010391	10
novel.3249	9	EVM0010441	10
novel.3253	9	EVM0010456	10
novel.3280	9	EVM0010462	10
novel.3294	9	EVM0010487	10
novel.3300	9	EVM0010514	10
novel.3301	9	EVM0010599	10
novel.3306	9	EVM0010631	10
novel.3308	9	EVM0010676	10
novel.3324	9	EVM0010689	10
novel.3383	9	EVM0010702	10
novel.3392	9	EVM0010752	10
novel.3402	9	EVM0010781	10
novel.3403	9	EVM0010782	10
novel.3454	9	EVM0010803	10
novel.3459	9	EVM0010808	10
novel.434	9	EVM0010812	10
novel.3547	9	EVM0010837	10
novel.3670	9	EVM0010856	10
novel.3677	9	EVM0010857	10
novel.3746	9	EVM0010867	10
novel.3795	9	EVM0010882	10
novel.3808	9	EVM0010909	10
novel.3827	9	EVM0010927	10
novel.3852	9	EVM0010938	10
novel.3855	9	EVM0011116	10
novel.3908	9	EVM0011131	10
novel.3913	9	EVM0011134	10
novel.3949	9	EVM0011153	10
novel.4011	9	EVM0011165	10
novel.4028	9	EVM0011202	10
novel.4029	9	EVM0011203	10
novel.4030	9	EVM0011222	10
novel.4056	9	EVM0011231	10
novel.4132	9	EVM0011242	10
novel.4143	9	EVM0011244	10
novel.4145	9	EVM0011265	10
novel.4198	9	EVM0011273	10
novel.4255	9	EVM0011302	10
novel.4352	9	EVM0011315	10
novel.505	9	EVM0011395	10
novel.511	9	EVM0011458	10
novel.564	9	EVM0011478	10
novel.619	9	EVM0011495	10
novel.633	9	EVM0011499	10
novel.669	9	EVM0011500	10
novel.680	9	EVM0011564	10
novel.721	9	EVM0011585	10
novel.852	9	EVM0011628	10
novel.919	9	EVM0011672	10
novel.920	9	EVM0011678	10
novel.922	9	EVM0011743	10
novel.940	9	EVM0011744	10
novel.1019	9	EVM0011762	10
novel.1025	9	EVM0011838	10
novel.1051	9	EVM0011859	10
novel.1064	9	EVM0011867	10
novel.1098	9	EVM0011873	10
novel.1116	9	EVM0011935	10
novel.1188	9	EVM0011938	10
novel.15	9	EVM0012013	10
novel.1254	9	EVM0012019	10
novel.1303	9	EVM0012024	10
novel.1362	9	EVM0012070	10
novel.1363	9	EVM0012084	10
novel.1364	9	EVM0012095	10
		EVM0012100	10
		EVM0012111	10
		EVM0012164	10
		EVM0012166	10
		EVM0012198	10
		EVM0012202	10
		EVM0012219	10
		EVM0012285	10
		EVM0012384	10
		EVM0012423	10
		EVM0012432	10
		EVM0012457	10
		EVM0012476	10
		EVM0012505	10
		EVM0012558	10
		EVM0012569	10
		EVM0012577	10
		EVM0012590	10
		EVM0012593	10
		EVM0012602	10
		EVM0012610	10
		EVM0012615	10
		EVM0012629	10
		EVM0012640	10
		EVM0012651	10
		EVM0012658	10
		EVM0012710	10
		EVM0012747	10
		EVM0012759	10
		EVM0012764	10
		EVM0012770	10
		EVM0012791	10
		EVM0012832	10
		EVM0012850	10
		EVM0012862	10
		EVM0012871	10
		EVM0012873	10
		EVM0012898	10
		EVM0012911	10
		EVM0012917	10
		EVM0012981	10
		EVM0013011	10
		EVM0013015	10
		EVM0013037	10
		EVM0013045	10
		EVM0013110	10
		EVM0013111	10
		EVM0013149	10
		EVM0013151	10
		EVM0013170	10
		EVM0013175	10
		EVM0013176	10
		EVM0013214	10
		EVM0013236	10
		EVM0013249	10
		EVM0013270	10
		EVM0013288	10
		EVM0013312	10
		EVM0013321	10
		EVM0013338	10
		EVM0013393	10
		EVM0013431	10
		EVM0013475	10
		EVM0013502	10
		EVM0013547	10
		EVM0013554	10
		EVM0013589	10
		EVM0013610	10
		EVM0013620	10
		EVM0013625	10
		EVM0013627	10
		EVM0013628	10
		EVM0013666	10
		EVM0013678	10
		EVM0013720	10
		EVM0013768	10
		EVM0013774	10
		EVM0013837	10
		EVM0013840	10
		EVM0013856	10
		EVM0013858	10
		EVM0013862	10
		EVM0013926	10
		EVM0013930	10
		EVM0013985	10
		EVM0013989	10
		EVM0013999	10
		EVM0014002	10
		EVM0014008	10
		EVM0014054	10
		EVM0014208	10
		EVM0014312	10
		EVM0014342	10
		EVM0014382	10
		EVM0014408	10
		EVM0014432	10
		EVM0014452	10
		EVM0014455	10
		EVM0014472	10
		EVM0014493	10
		EVM0014527	10
		EVM0014532	10
		EVM0014559	10
		EVM0014562	10
		EVM0014583	10
		EVM0014621	10
		EVM0014622	10
		EVM0014625	10
		EVM0014755	10
		EVM0014759	10
		EVM0014763	10
		EVM0014845	10
		EVM0014866	10
		EVM0014876	10
		EVM0014900	10
		EVM0014927	10
		EVM0014932	10
		EVM0015004	10
		EVM0015038	10
		EVM0015087	10
		EVM0015095	10
		EVM0015115	10
		EVM0015123	10
		EVM0015131	10
		EVM0015190	10
		EVM0015229	10
		EVM0015251	10
		EVM0015252	10
		EVM0015262	10
		EVM0015304	10
		EVM0015305	10
		EVM0015326	10
		EVM0015327	10
		EVM0015336	10
		EVM0015439	10
		EVM0015445	10
		EVM0015473	10
		EVM0015480	10
		EVM0015503	10
		EVM0015507	10
		EVM0015535	10
		EVM0015559	10
		EVM0015565	10
		EVM0015573	10
		EVM0015611	10
		EVM0015628	10
		EVM0015629	10
		EVM0015675	10
		EVM0015683	10
		EVM0015693	10
		EVM0015745	10
		EVM0015772	10
		EVM0015800	10
		EVM0015803	10
		EVM0015855	10
		EVM0015865	10
		EVM0015929	10
		EVM0015941	10
		EVM0015953	10
		EVM0015982	10
		EVM0015997	10
		EVM0016031	10
		EVM0016129	10
		EVM0016131	10
		EVM0016138	10
		EVM0016141	10
		EVM0016160	10
		EVM0016257	10
		EVM0016301	10
		EVM0016306	10
		EVM0016308	10
		EVM0016344	10
		EVM0016346	10
		EVM0016389	10
		EVM0016415	10
		EVM0016424	10
		EVM0016483	10
		EVM0016544	10
		EVM0016592	10
		EVM0016617	10
		EVM0016633	10
		EVM0016686	10
		EVM0016735	10
		EVM0016738	10
		EVM0016759	10
		EVM0016776	10
		EVM0016832	10
		EVM0016855	10
		EVM0016864	10
		EVM0016896	10
		EVM0016914	10
		EVM0016926	10
		EVM0016951	10
		EVM0016999	10
		EVM0017072	10
		EVM0017089	10
		EVM0017095	10
		EVM0017141	10
		EVM0017180	10
		EVM0017199	10
		EVM0017212	10
		EVM0017241	10
		EVM0017263	10
		EVM0017267	10
		EVM0017271	10
		EVM0017319	10
		EVM0017397	10
		EVM0017410	10
		EVM0017415	10
		EVM0017436	10
		EVM0017460	10
		EVM0017467	10
		EVM0017474	10
		EVM0017493	10
		EVM0017549	10
		EVM0017553	10
		EVM0017554	10
		EVM0017557	10
		EVM0017566	10
		EVM0017598	10
		EVM0017600	10
		EVM0017608	10
		EVM0017624	10
		EVM0017711	10
		EVM0017712	10
		EVM0017870	10
		EVM0017877	10
		EVM0017933	10
		EVM0017941	10
		EVM0017962	10
		EVM0017967	10
		EVM0017998	10
		EVM0018015	10
		EVM0018025	10
		EVM0018044	10
		EVM0018046	10
		EVM0018057	10
		EVM0018059	10
		EVM0018078	10
		EVM0018087	10
		EVM0018088	10
		EVM0018140	10
		EVM0018181	10
		EVM0018184	10
		EVM0018226	10
		EVM0018236	10
		EVM0018281	10
		EVM0018292	10
		EVM0018308	10
		EVM0018381	10
		EVM0018404	10
		EVM0018432	10
		EVM0018436	10
		EVM0018440	10
		EVM0018441	10
		EVM0018495	10
		EVM0018525	10
		EVM0018530	10
		EVM0018547	10
		EVM0018614	10
		EVM0018643	10
		EVM0018660	10
		EVM0018672	10
		EVM0018676	10
		EVM0018678	10
		EVM0018700	10
		EVM0018708	10
		EVM0018739	10
		EVM0018751	10
		EVM0018769	10
		EVM0018788	10
		EVM0018790	10
		EVM0018815	10
		EVM0018854	10
		EVM0018871	10
		EVM0018878	10
		EVM0018881	10
		EVM0018885	10
		EVM0018887	10
		EVM0018938	10
		EVM0018947	10
		EVM0018949	10
		EVM0018959	10
		EVM0018960	10
		EVM0018962	10
		EVM0018967	10
		EVM0018972	10
		EVM0018988	10
		EVM0018993	10
		EVM0019033	10
		EVM0019046	10
		EVM0019092	10
		EVM0019112	10
		EVM0019150	10
		EVM0019153	10
		EVM0019170	10
		EVM0019173	10
		EVM0019201	10
		EVM0019204	10
		EVM0019289	10
		EVM0019297	10
		EVM0019340	10
		EVM0019380	10
		EVM0019387	10
		EVM0019400	10
		EVM0019411	10
		EVM0019462	10
		EVM0019471	10
		EVM0019510	10
		EVM0019524	10
		EVM0019624	10
		EVM0019630	10
		EVM0019648	10
		EVM0019659	10
		EVM0019670	10
		EVM0019675	10
		EVM0019687	10
		EVM0019719	10
		EVM0019741	10
		EVM0019748	10
		EVM0019749	10
		EVM0019807	10
		EVM0019851	10
		EVM0019888	10
		EVM0019890	10
		EVM0019966	10
		EVM0019982	10
		EVM0019985	10
		EVM0020003	10
		EVM0020034	10
		EVM0020048	10
		EVM0020051	10
		EVM0020067	10
		EVM0020071	10
		EVM0020078	10
		EVM0020087	10
		EVM0020111	10
		EVM0020116	10
		EVM0020124	10
		EVM0020126	10
		EVM0020127	10
		EVM0020131	10
		EVM0020135	10
		EVM0020138	10
		EVM0020160	10
		EVM0020190	10
		EVM0020198	10
		EVM0020201	10
		EVM0020259	10
		EVM0020301	10
		EVM0020343	10
		EVM0020359	10
		EVM0020368	10
		EVM0020374	10
		EVM0020377	10
		EVM0020431	10
		EVM0020450	10
		EVM0020456	10
		EVM0020471	10
		EVM0020477	10
		EVM0020481	10
		EVM0020492	10
		EVM0020538	10
		EVM0020569	10
		EVM0020570	10
		EVM0020596	10
		EVM0020609	10
		EVM0020642	10
		EVM0020656	10
		EVM0020660	10
		EVM0020700	10
		EVM0020714	10
		EVM0020738	10
		EVM0020740	10
		EVM0020762	10
		EVM0020773	10
		EVM0020783	10
		EVM0020812	10
		EVM0020876	10
		EVM0020913	10
		EVM0020926	10
		EVM0020936	10
		EVM0020941	10
		EVM0020951	10
		EVM0020957	10
		EVM0020958	10
		EVM0020961	10
		EVM0020967	10
		EVM0020994	10
		EVM0021014	10
		EVM0021098	10
		EVM0021111	10
		EVM0021115	10
		EVM0021127	10
		EVM0021130	10
		EVM0021166	10
		EVM0021189	10
		EVM0021190	10
		EVM0021191	10
		EVM0021199	10
		EVM0021204	10
		EVM0021207	10
		EVM0021217	10
		EVM0021230	10
		EVM0021260	10
		EVM0021301	10
		EVM0021311	10
		EVM0021328	10
		EVM0021372	10
		EVM0021393	10
		EVM0021423	10
		EVM0021463	10
		EVM0021488	10
		EVM0021519	10
		EVM0021525	10
		EVM0021537	10
		EVM0021552	10
		EVM0021576	10
		EVM0021594	10
		EVM0021618	10
		EVM0021625	10
		EVM0021632	10
		EVM0021640	10
		EVM0021721	10
		EVM0021723	10
		EVM0021730	10
		EVM0021738	10
		EVM0021753	10
		EVM0021811	10
		EVM0021815	10
		EVM0021836	10
		EVM0021841	10
		EVM0021914	10
		EVM0021935	10
		EVM0021957	10
		EVM0021984	10
		EVM0022000	10
		EVM0022033	10
		EVM0022036	10
		EVM0022045	10
		EVM0022053	10
		EVM0022085	10
		EVM0022111	10
		EVM0022127	10
		EVM0022130	10
		EVM0022134	10
		EVM0022211	10
		EVM0022214	10
		EVM0022257	10
		EVM0022266	10
		EVM0022271	10
		EVM0022277	10
		EVM0022296	10
		EVM0022321	10
		EVM0022331	10
		EVM0022397	10
		EVM0022408	10
		EVM0022410	10
		EVM0022414	10
		EVM0022449	10
		EVM0022450	10
		EVM0022451	10
		EVM0022467	10
		EVM0022469	10
		EVM0022478	10
		EVM0022508	10
		EVM0022539	10
		EVM0022557	10
		EVM0022571	10
		EVM0022587	10
		EVM0022589	10
		EVM0022595	10
		EVM0022612	10
		EVM0022684	10
		EVM0022689	10
		EVM0022690	10
		EVM0022707	10
		EVM0022723	10
		EVM0022756	10
		EVM0022759	10
		EVM0022830	10
		EVM0022839	10
		EVM0022853	10
		EVM0022877	10
		EVM0022940	10
		EVM0022991	10
		EVM0023033	10
		EVM0023063	10
		EVM0023083	10
		EVM0023091	10
		EVM0023119	10
		EVM0023135	10
		EVM0023165	10
		EVM0023190	10
		EVM0023217	10
		EVM0023224	10
		EVM0023235	10
		EVM0023257	10
		EVM0023258	10
		EVM0023260	10
		EVM0023265	10
		EVM0023278	10
		EVM0023306	10
		EVM0023316	10
		EVM0023325	10
		EVM0023357	10
		EVM0023358	10
		EVM0023370	10
		EVM0023437	10
		EVM0023451	10
		EVM0023465	10
		EVM0023470	10
		EVM0023489	10
		EVM0023494	10
		EVM0023502	10
		EVM0023602	10
		EVM0023629	10
		EVM0023630	10
		EVM0023635	10
		EVM0023662	10
		EVM0023667	10
		EVM0023697	10
		EVM0023703	10
		EVM0023726	10
		EVM0023872	10
		EVM0023880	10
		EVM0023907	10
		EVM0023921	10
		EVM0023951	10
		EVM0023986	10
		EVM0024041	10
		EVM0024051	10
		EVM0024096	10
		EVM0024161	10
		EVM0024166	10
		EVM0024168	10
		EVM0024171	10
		EVM0024209	10
		EVM0024211	10
		EVM0024220	10
		EVM0024335	10
		EVM0024352	10
		EVM0024365	10
		EVM0024406	10
		EVM0024410	10
		EVM0024417	10
		EVM0024419	10
		EVM0024430	10
		EVM0024457	10
		EVM0024468	10
		EVM0024503	10
		EVM0024507	10
		EVM0024531	10
		EVM0024538	10
		EVM0024575	10
		EVM0024610	10
		EVM0024620	10
		EVM0024626	10
		EVM0024652	10
		EVM0024660	10
		EVM0024675	10
		EVM0024690	10
		EVM0024713	10
		EVM0024718	10
		EVM0024724	10
		EVM0024746	10
		EVM0024747	10
		EVM0024769	10
		EVM0024783	10
		EVM0024850	10
		EVM0024882	10
		EVM0024917	10
		EVM0024932	10
		EVM0024941	10
		EVM0024974	10
		EVM0024991	10
		EVM0025011	10
		EVM0025017	10
		EVM0025059	10
		EVM0025084	10
		EVM0025097	10
		EVM0025102	10
		EVM0025141	10
		EVM0025176	10
		EVM0025198	10
		EVM0025201	10
		EVM0025230	10
		EVM0025306	10
		EVM0025308	10
		EVM0025346	10
		EVM0025374	10
		EVM0025406	10
		EVM0025408	10
		EVM0025431	10
		EVM0025484	10
		EVM0025516	10
		EVM0025520	10
		EVM0025579	10
		EVM0025583	10
		EVM0025616	10
		EVM0025619	10
		EVM0025632	10
		EVM0025638	10
		EVM0025676	10
		EVM0025691	10
		EVM0025704	10
		EVM0025749	10
		EVM0025767	10
		EVM0025794	10
		EVM0025813	10
		EVM0025865	10
		EVM0025869	10
		EVM0025879	10
		EVM0025901	10
		EVM0025912	10
		EVM0025925	10
		EVM0025969	10
		EVM0025994	10
		EVM0026009	10
		EVM0026097	10
		EVM0026135	10
		EVM0026149	10
		EVM0026190	10
		EVM0026222	10
		EVM0026224	10
		EVM0026270	10
		EVM0026291	10
		EVM0026299	10
		EVM0026315	10
		EVM0026346	10
		EVM0026353	10
		EVM0026437	10
		EVM0026449	10
		EVM0026473	10
		EVM0026482	10
		EVM0026486	10
		EVM0026506	10
		EVM0026511	10
		EVM0026524	10
		EVM0026542	10
		EVM0026602	10
		EVM0026607	10
		EVM0026731	10
		EVM0026761	10
		EVM0026776	10
		EVM0026820	10
		EVM0026821	10
		EVM0026871	10
		EVM0026873	10
		EVM0026891	10
		EVM0026898	10
		EVM0026924	10
		EVM0026934	10
		EVM0026960	10
		EVM0026968	10
		EVM0026983	10
		EVM0027018	10
		EVM0027125	10
		EVM0027175	10
		EVM0027201	10
		EVM0027222	10
		EVM0027254	10
		EVM0027259	10
		EVM0027262	10
		EVM0027291	10
		EVM0027293	10
		EVM0027304	10
		EVM0027310	10
		EVM0027331	10
		EVM0027356	10
		EVM0027370	10
		EVM0027417	10
		EVM0027447	10
		EVM0027475	10
		EVM0027479	10
		EVM0027496	10
		EVM0027515	10
		EVM0027562	10
		EVM0027602	10
		EVM0027629	10
		EVM0027640	10
		EVM0027677	10
		EVM0027679	10
		EVM0027733	10
[truncated: 288 more rows]

## Sheet: GFS1-S3
Cluster GFS1-S3
ID	up		down
EVM0000029	3		EVM0000017	10
EVM0000126	3		EVM0000039	10
EVM0000188	3		EVM0000041	10
EVM0000189	3		EVM0000089	10
EVM0000263	3		EVM0000100	10
EVM0000280	3		EVM0000106	10
EVM0000307	3		EVM0000217	10
EVM0000397	3		EVM0000235	10
EVM0000462	3		EVM0000264	10
EVM0000533	3		EVM0000279	10
EVM0000541	3		EVM0000281	10
EVM0000614	3		EVM0000288	10
EVM0000693	3		EVM0000294	10
EVM0000754	3		EVM0000309	10
EVM0000756	3		EVM0000324	10
EVM0000758	3		EVM0000348	10
EVM0000775	3		EVM0000355	10
EVM0000845	3		EVM0000442	10
EVM0000980	3		EVM0000454	10
EVM0001048	3		EVM0000466	10
EVM0001060	3		EVM0000475	10
EVM0001064	3		EVM0000526	10
EVM0001074	3		EVM0000560	10
EVM0001089	3		EVM0000591	10
EVM0001143	3		EVM0000600	10
EVM0001148	3		EVM0000635	10
EVM0001151	3		EVM0000668	10
EVM0001154	3		EVM0000788	10
EVM0001160	3		EVM0000806	10
EVM0001166	3		EVM0000851	10
EVM0001202	3		EVM0000852	10
EVM0001213	3		EVM0000925	10
EVM0001245	3		EVM0000938	10
EVM0001273	3		EVM0000962	10
EVM0001287	3		EVM0001025	10
EVM0001288	3		EVM0001045	10
EVM0001295	3		EVM0001066	10
EVM0001296	3		EVM0001077	10
EVM0001308	3		EVM0001081	10
EVM0001507	3		EVM0001103	10
EVM0001512	3		EVM0001105	10
EVM0001564	3		EVM0001130	10
EVM0001638	3		EVM0001228	10
EVM0001678	3		EVM0001263	10
EVM0001694	3		EVM0001337	10
EVM0001706	3		EVM0001533	10
EVM0001716	3		EVM0001628	10
EVM0001758	3		EVM0001736	10
EVM0001767	3		EVM0001750	10
EVM0001785	3		EVM0001841	10
EVM0001820	3		EVM0001856	10
EVM0001848	3		EVM0001859	10
EVM0002026	3		EVM0001939	10
EVM0002032	3		EVM0001945	10
EVM0002090	3		EVM0001950	10
EVM0002130	3		EVM0001978	10
EVM0002169	3		EVM0002020	10
EVM0002173	3		EVM0002029	10
EVM0002194	3		EVM0002033	10
EVM0002201	3		EVM0002054	10
EVM0002252	3		EVM0002092	10
EVM0002279	3		EVM0002156	10
EVM0002295	3		EVM0002190	10
EVM0002314	3		EVM0002192	10
EVM0002405	3		EVM0002220	10
EVM0002450	3		EVM0002229	10
EVM0002491	3		EVM0002280	10
EVM0002526	3		EVM0002285	10
EVM0002554	3		EVM0002311	10
EVM0002579	3		EVM0002339	10
EVM0002663	3		EVM0002346	10
EVM0002752	3		EVM0002421	10
EVM0002827	3		EVM0002449	10
EVM0002879	3		EVM0002459	10
EVM0002984	3		EVM0002517	10
EVM0003034	3		EVM0002560	10
EVM0003035	3		EVM0002614	10
EVM0003150	3		EVM0002668	10
EVM0003154	3		EVM0002676	10
EVM0003177	3		EVM0002856	10
EVM0003262	3		EVM0002888	10
EVM0003272	3		EVM0002903	10
EVM0003321	3		EVM0002925	10
EVM0003330	3		EVM0002942	10
EVM0003342	3		EVM0002964	10
EVM0003388	3		EVM0002965	10
EVM0003411	3		EVM0003059	10
EVM0003417	3		EVM0003071	10
EVM0003435	3		EVM0003102	10
EVM0003463	3		EVM0003116	10
EVM0003587	3		EVM0003161	10
EVM0003624	3		EVM0003179	10
EVM0003636	3		EVM0003192	10
EVM0003662	3		EVM0003216	10
EVM0003701	3		EVM0003232	10
EVM0003716	3		EVM0003235	10
EVM0003746	3		EVM0003241	10
EVM0003801	3		EVM0003256	10
EVM0003841	3		EVM0003314	10
EVM0003854	3		EVM0003363	10
EVM0003880	3		EVM0003373	10
EVM0003971	3		EVM0003376	10
EVM0003983	3		EVM0003397	10
EVM0004130	3		EVM0003414	10
EVM0004142	3		EVM0003429	10
EVM0004300	3		EVM0003449	10
EVM0004339	3		EVM0003461	10
EVM0004368	3		EVM0003469	10
EVM0004381	3		EVM0003568	10
EVM0004387	3		EVM0003609	10
EVM0004397	3		EVM0003677	10
EVM0004411	3		EVM0003710	10
EVM0004493	3		EVM0003720	10
EVM0004496	3		EVM0003768	10
EVM0004599	3		EVM0003858	10
EVM0004680	3		EVM0003869	10
EVM0004682	3		EVM0003901	10
EVM0004821	3		EVM0003928	10
EVM0004822	3		EVM0004074	10
EVM0004836	3		EVM0004090	10
EVM0004906	3		EVM0004115	10
EVM0004941	3		EVM0004442	10
EVM0005025	3		EVM0004447	10
EVM0005039	3		EVM0004607	10
EVM0005046	3		EVM0004650	10
EVM0005092	3		EVM0004668	10
EVM0005094	3		EVM0004709	10
EVM0005164	3		EVM0004718	10
EVM0005215	3		EVM0004743	10
EVM0005326	3		EVM0004749	10
EVM0005335	3		EVM0004823	10
EVM0005356	3		EVM0004843	10
EVM0005383	3		EVM0004846	10
EVM0005391	3		EVM0004873	10
EVM0005421	3		EVM0005055	10
EVM0005425	3		EVM0005056	10
EVM0005428	3		EVM0005139	10
EVM0005436	3		EVM0005146	10
EVM0005439	3		EVM0005296	10
EVM0005536	3		EVM0005314	10
EVM0005553	3		EVM0005424	10
EVM0005572	3		EVM0005429	10
EVM0005586	3		EVM0005437	10
EVM0005592	3		EVM0005451	10
EVM0005596	3		EVM0005527	10
EVM0005657	3		EVM0005591	10
EVM0005658	3		EVM0005599	10
EVM0005804	3		EVM0005611	10
EVM0005878	3		EVM0005670	10
EVM0005897	3		EVM0005686	10
EVM0005914	3		EVM0005698	10
EVM0005953	3		EVM0005714	10
EVM0005978	3		EVM0005766	10
EVM0006002	3		EVM0005768	10
EVM0006006	3		EVM0005786	10
EVM0006045	3		EVM0005875	10
EVM0006058	3		EVM0005895	10
EVM0006098	3		EVM0006020	10
EVM0006127	3		EVM0006025	10
EVM0006159	3		EVM0006039	10
EVM0006172	3		EVM0006128	10
EVM0006176	3		EVM0006133	10
EVM0006194	3		EVM0006174	10
EVM0006195	3		EVM0006198	10
EVM0006223	3		EVM0006257	10
EVM0006242	3		EVM0006308	10
EVM0006243	3		EVM0006333	10
EVM0006289	3		EVM0006358	10
EVM0006295	3		EVM0006392	10
EVM0006442	3		EVM0006460	10
EVM0006478	3		EVM0006495	10
EVM0006524	3		EVM0006575	10
EVM0006547	3		EVM0006708	10
EVM0006579	3		EVM0006759	10
EVM0006674	3		EVM0006761	10
EVM0006706	3		EVM0006813	10
EVM0006728	3		EVM0006831	10
EVM0006737	3		EVM0006901	10
EVM0006826	3		EVM0006970	10
EVM0006847	3		EVM0006981	10
EVM0006868	3		EVM0007008	10
EVM0006869	3		EVM0007019	10
EVM0006905	3		EVM0007106	10
EVM0006929	3		EVM0007204	10
EVM0006936	3		EVM0007252	10
EVM0007063	3		EVM0007349	10
EVM0007101	3		EVM0007369	10
EVM0007104	3		EVM0007495	10
EVM0007127	3		EVM0007513	10
EVM0007133	3		EVM0007564	10
EVM0007187	3		EVM0007601	10
EVM0007230	3		EVM0007623	10
EVM0007320	3		EVM0007626	10
EVM0007324	3		EVM0007632	10
EVM0007339	3		EVM0007674	10
EVM0007347	3		EVM0007684	10
EVM0007352	3		EVM0007714	10
EVM0007419	3		EVM0007737	10
EVM0007523	3		EVM0007750	10
EVM0007557	3		EVM0007780	10
EVM0007562	3		EVM0007822	10
EVM0007563	3		EVM0007914	10
EVM0007565	3		EVM0007965	10
EVM0007577	3		EVM0007968	10
EVM0007583	3		EVM0007993	10
EVM0007688	3		EVM0008086	10
EVM0007798	3		EVM0008099	10
EVM0007811	3		EVM0008148	10
EVM0007814	3		EVM0008172	10
EVM0007819	3		EVM0008180	10
EVM0007907	3		EVM0008188	10
EVM0008017	3		EVM0008280	10
EVM0008047	3		EVM0008345	10
EVM0008049	3		EVM0008377	10
EVM0008110	3		EVM0008436	10
EVM0008120	3		EVM0008473	10
EVM0008123	3		EVM0008510	10
EVM0008145	3		EVM0008553	10
EVM0008173	3		EVM0008582	10
EVM0008209	3		EVM0008585	10
EVM0008212	3		EVM0008587	10
EVM0008249	3		EVM0008600	10
EVM0008255	3		EVM0008634	10
EVM0008270	3		EVM0008637	10
EVM0008292	3		EVM0008639	10
EVM0008342	3		EVM0008672	10
EVM0008343	3		EVM0008689	10
EVM0008486	3		EVM0008851	10
EVM0008514	3		EVM0008891	10
EVM0008608	3		EVM0008892	10
EVM0008630	3		EVM0008906	10
EVM0008644	3		EVM0008947	10
EVM0008653	3		EVM0008961	10
EVM0008663	3		EVM0008990	10
EVM0008686	3		EVM0008991	10
EVM0008719	3		EVM0009025	10
EVM0008727	3		EVM0009098	10
EVM0008740	3		EVM0009105	10
EVM0008844	3		EVM0009156	10
EVM0008863	3		EVM0009180	10
EVM0008943	3		EVM0009196	10
EVM0008965	3		EVM0009207	10
EVM0008984	3		EVM0009215	10
EVM0009045	3		EVM0009224	10
EVM0009132	3		EVM0009293	10
EVM0009163	3		EVM0009388	10
EVM0009201	3		EVM0009399	10
EVM0009218	3		EVM0009450	10
EVM0009283	3		EVM0009455	10
EVM0009306	3		EVM0009468	10
EVM0009323	3		EVM0009493	10
EVM0009359	3		EVM0009504	10
EVM0009401	3		EVM0009528	10
EVM0009463	3		EVM0009550	10
EVM0009539	3		EVM0009622	10
EVM0009547	3		EVM0009634	10
EVM0009594	3		EVM0009656	10
EVM0009603	3		EVM0009741	10
EVM0009675	3		EVM0009766	10
EVM0009718	3		EVM0009781	10
EVM0009750	3		EVM0009820	10
EVM0009803	3		EVM0009821	10
EVM0009865	3		EVM0009831	10
EVM0010013	3		EVM0009858	10
EVM0010093	3		EVM0009888	10
EVM0010129	3		EVM0009919	10
EVM0010206	3		EVM0009931	10
EVM0010243	3		EVM0009962	10
EVM0010259	3		EVM0009988	10
EVM0010266	3		EVM0010015	10
EVM0010292	3		EVM0010016	10
EVM0010300	3		EVM0010034	10
EVM0010366	3		EVM0010046	10
EVM0010451	3		EVM0010163	10
EVM0010454	3		EVM0010164	10
EVM0010518	3		EVM0010189	10
EVM0010558	3		EVM0010201	10
EVM0010598	3		EVM0010287	10
EVM0010614	3		EVM0010288	10
EVM0010624	3		EVM0010301	10
EVM0010706	3		EVM0010325	10
EVM0010716	3		EVM0010341	10
EVM0010744	3		EVM0010350	10
EVM0010754	3		EVM0010352	10
EVM0010764	3		EVM0010376	10
EVM0010777	3		EVM0010388	10
EVM0010951	3		EVM0010429	10
EVM0010964	3		EVM0010456	10
EVM0011001	3		EVM0010468	10
EVM0011023	3		EVM0010483	10
EVM0011026	3		EVM0010487	10
EVM0011057	3		EVM0010582	10
EVM0011084	3		EVM0010621	10
EVM0011086	3		EVM0010638	10
EVM0011121	3		EVM0010655	10
EVM0011137	3		EVM0010678	10
EVM0011152	3		EVM0010756	10
EVM0011210	3		EVM0010781	10
EVM0011233	3		EVM0010812	10
EVM0011260	3		EVM0010833	10
EVM0011302	3		EVM0010857	10
EVM0011319	3		EVM0010882	10
EVM0011358	3		EVM0010900	10
EVM0011361	3		EVM0010916	10
EVM0011415	3		EVM0010938	10
EVM0011425	3		EVM0010963	10
EVM0011448	3		EVM0010981	10
EVM0011483	3		EVM0011025	10
EVM0011562	3		EVM0011106	10
EVM0011690	3		EVM0011131	10
EVM0011708	3		EVM0011136	10
EVM0011727	3		EVM0011151	10
EVM0011731	3		EVM0011165	10
EVM0011738	3		EVM0011174	10
EVM0011809	3		EVM0011265	10
EVM0011912	3		EVM0011394	10
EVM0011928	3		EVM0011478	10
EVM0011937	3		EVM0011499	10
EVM0011961	3		EVM0011510	10
EVM0012022	3		EVM0011532	10
EVM0012023	3		EVM0011535	10
EVM0012045	3		EVM0011572	10
EVM0012064	3		EVM0011657	10
EVM0012138	3		EVM0011659	10
EVM0012188	3		EVM0011667	10
EVM0012194	3		EVM0011710	10
EVM0012203	3		EVM0011751	10
EVM0012216	3		EVM0011864	10
EVM0012241	3		EVM0011884	10
EVM0012264	3		EVM0011908	10
EVM0012311	3		EVM0011936	10
EVM0012337	3		EVM0011952	10
EVM0012342	3		EVM0011954	10
EVM0012373	3		EVM0011956	10
EVM0012380	3		EVM0012024	10
EVM0012440	3		EVM0012080	10
EVM0012454	3		EVM0012084	10
EVM0012476	3		EVM0012100	10
EVM0012494	3		EVM0012106	10
EVM0012514	3		EVM0012113	10
EVM0012518	3		EVM0012304	10
EVM0012545	3		EVM0012376	10
EVM0012569	3		EVM0012384	10
EVM0012781	3		EVM0012546	10
EVM0012832	3		EVM0012577	10
EVM0012918	3		EVM0012593	10
EVM0012946	3		EVM0012607	10
EVM0013010	3		EVM0012645	10
EVM0013018	3		EVM0012738	10
EVM0013113	3		EVM0012764	10
EVM0013178	3		EVM0012807	10
EVM0013185	3		EVM0012840	10
EVM0013280	3		EVM0012871	10
EVM0013347	3		EVM0012915	10
EVM0013389	3		EVM0012929	10
EVM0013514	3		EVM0012993	10
EVM0013586	3		EVM0013045	10
EVM0013610	3		EVM0013073	10
EVM0013663	3		EVM0013118	10
EVM0013682	3		EVM0013151	10
EVM0013760	3		EVM0013170	10
EVM0013792	3		EVM0013176	10
EVM0013824	3		EVM0013273	10
EVM0013864	3		EVM0013338	10
EVM0013991	3		EVM0013384	10
EVM0014130	3		EVM0013423	10
EVM0014169	3		EVM0013535	10
EVM0014224	3		EVM0013547	10
EVM0014238	3		EVM0013554	10
EVM0014291	3		EVM0013589	10
EVM0014335	3		EVM0013599	10
EVM0014461	3		EVM0013626	10
EVM0014476	3		EVM0013627	10
EVM0014502	3		EVM0013644	10
EVM0014515	3		EVM0013678	10
EVM0014529	3		EVM0013731	10
EVM0014598	3		EVM0013772	10
EVM0014677	3		EVM0013809	10
EVM0014681	3		EVM0013823	10
EVM0014692	3		EVM0013856	10
EVM0014715	3		EVM0013857	10
EVM0014716	3		EVM0013899	10
EVM0014791	3		EVM0014055	10
EVM0014860	3		EVM0014116	10
EVM0014934	3		EVM0014118	10
EVM0014953	3		EVM0014156	10
EVM0014960	3		EVM0014196	10
EVM0014964	3		EVM0014230	10
EVM0015033	3		EVM0014234	10
EVM0015061	3		EVM0014273	10
EVM0015073	3		EVM0014307	10
EVM0015086	3		EVM0014316	10
EVM0015111	3		EVM0014334	10
EVM0015267	3		EVM0014422	10
EVM0015277	3		EVM0014432	10
EVM0015374	3		EVM0014433	10
EVM0015385	3		EVM0014439	10
EVM0015514	3		EVM0014493	10
EVM0015531	3		EVM0014519	10
EVM0015546	3		EVM0014559	10
EVM0015547	3		EVM0014590	10
EVM0015563	3		EVM0014726	10
EVM0015581	3		EVM0014735	10
EVM0015613	3		EVM0014745	10
EVM0015635	3		EVM0014763	10
EVM0015650	3		EVM0014769	10
EVM0015671	3		EVM0014851	10
EVM0015729	3		EVM0014902	10
EVM0015787	3		EVM0014915	10
EVM0015806	3		EVM0014963	10
EVM0015884	3		EVM0014975	10
EVM0015917	3		EVM0015004	10
EVM0015951	3		EVM0015041	10
EVM0015957	3		EVM0015053	10
EVM0015979	3		EVM0015078	10
EVM0016034	3		EVM0015115	10
EVM0016039	3		EVM0015123	10
EVM0016049	3		EVM0015139	10
EVM0016051	3		EVM0015144	10
EVM0016073	3		EVM0015162	10
EVM0016093	3		EVM0015286	10
EVM0016111	3		EVM0015290	10
EVM0016168	3		EVM0015338	10
EVM0016173	3		EVM0015341	10
EVM0016200	3		EVM0015365	10
EVM0016241	3		EVM0015381	10
EVM0016312	3		EVM0015460	10
EVM0016316	3		EVM0015473	10
EVM0016338	3		EVM0015480	10
EVM0016408	3		EVM0015499	10
EVM0016438	3		EVM0015559	10
EVM0016472	3		EVM0015625	10
EVM0016479	3		EVM0015640	10
EVM0016519	3		EVM0015665	10
EVM0016524	3		EVM0015675	10
EVM0016549	3		EVM0015683	10
EVM0016566	3		EVM0015719	10
EVM0016722	3		EVM0015725	10
EVM0016740	3		EVM0015731	10
EVM0016795	3		EVM0015792	10
EVM0016852	3		EVM0015805	10
EVM0016908	3		EVM0015855	10
EVM0016936	3		EVM0015912	10
EVM0016963	3		EVM0016001	10
EVM0017051	3		EVM0016120	10
EVM0017055	3		EVM0016207	10
EVM0017060	3		EVM0016275	10
EVM0017277	3		EVM0016323	10
EVM0017313	3		EVM0016383	10
EVM0017365	3		EVM0016415	10
EVM0017382	3		EVM0016439	10
EVM0017386	3		EVM0016496	10
EVM0017388	3		EVM0016498	10
EVM0017393	3		EVM0016504	10
EVM0017459	3		EVM0016543	10
EVM0017502	3		EVM0016565	10
EVM0017679	3		EVM0016633	10
EVM0017814	3		EVM0016659	10
EVM0017866	3		EVM0016744	10
EVM0017999	3		EVM0016811	10
EVM0018106	3		EVM0016854	10
EVM0018108	3		EVM0016862	10
EVM0018125	3		EVM0016896	10
EVM0018138	3		EVM0016907	10
EVM0018146	3		EVM0016909	10
EVM0018184	3		EVM0016914	10
EVM0018200	3		EVM0016927	10
EVM0018227	3		EVM0016992	10
EVM0018271	3		EVM0016999	10
EVM0018293	3		EVM0017047	10
EVM0018313	3		EVM0017072	10
EVM0018320	3		EVM0017089	10
EVM0018367	3		EVM0017118	10
EVM0018472	3		EVM0017168	10
EVM0018544	3		EVM0017232	10
EVM0018614	3		EVM0017264	10
EVM0018663	3		EVM0017275	10
EVM0018667	3		EVM0017319	10
EVM0018673	3		EVM0017326	10
EVM0018687	3		EVM0017417	10
EVM0018772	3		EVM0017512	10
EVM0018802	3		EVM0017518	10
EVM0018820	3		EVM0017542	10
EVM0018827	3		EVM0017557	10
EVM0018850	3		EVM0017566	10
EVM0018871	3		EVM0017712	10
EVM0018960	3		EVM0017832	10
EVM0019054	3		EVM0017886	10
EVM0019089	3		EVM0017951	10
EVM0019112	3		EVM0017980	10
EVM0019149	3		EVM0018018	10
EVM0019307	3		EVM0018078	10
EVM0019313	3		EVM0018116	10
EVM0019355	3		EVM0018246	10
EVM0019359	3		EVM0018281	10
EVM0019386	3		EVM0018336	10
EVM0019418	3		EVM0018352	10
EVM0019577	3		EVM0018403	10
EVM0019613	3		EVM0018495	10
EVM0019634	3		EVM0018496	10
EVM0019663	3		EVM0018519	10
EVM0019704	3		EVM0018553	10
EVM0019778	3		EVM0018585	10
EVM0019799	3		EVM0018592	10
EVM0019818	3		EVM0018623	10
EVM0019835	3		EVM0018650	10
EVM0019905	3		EVM0018652	10
EVM0019971	3		EVM0018735	10
EVM0020003	3		EVM0018739	10
EVM0020032	3		EVM0018758	10
EVM0020067	3		EVM0018801	10
EVM0020090	3		EVM0018809	10
EVM0020138	3		EVM0018812	10
EVM0020147	3		EVM0019023	10
EVM0020160	3		EVM0019036	10
EVM0020224	3		EVM0019046	10
EVM0020228	3		EVM0019071	10
EVM0020233	3		EVM0019082	10
EVM0020288	3		EVM0019088	10
EVM0020379	3		EVM0019125	10
EVM0020415	3		EVM0019144	10
EVM0020419	3		EVM0019173	10
EVM0020436	3		EVM0019205	10
EVM0020452	3		EVM0019225	10
EVM0020565	3		EVM0019258	10
EVM0020614	3		EVM0019269	10
EVM0020654	3		EVM0019380	10
EVM0020732	3		EVM0019385	10
EVM0020762	3		EVM0019427	10
EVM0020783	3		EVM0019454	10
EVM0020800	3		EVM0019463	10
EVM0020834	3		EVM0019464	10
EVM0020836	3		EVM0019593	10
EVM0020858	3		EVM0019643	10
EVM0020864	3		EVM0019661	10
EVM0020909	3		EVM0019685	10
EVM0020912	3		EVM0019693	10
EVM0020951	3		EVM0019719	10
EVM0020993	3		EVM0019729	10
EVM0021031	3		EVM0019748	10
EVM0021073	3		EVM0019830	10
EVM0021206	3		EVM0019848	10
EVM0021223	3		EVM0019939	10
EVM0021281	3		EVM0019946	10
EVM0021298	3		EVM0019985	10
EVM0021322	3		EVM0019988	10
EVM0021378	3		EVM0020034	10
EVM0021453	3		EVM0020116	10
EVM0021476	3		EVM0020126	10
EVM0021551	3		EVM0020131	10
EVM0021584	3		EVM0020240	10
EVM0021602	3		EVM0020296	10
EVM0021678	3		EVM0020314	10
EVM0021697	3		EVM0020324	10
EVM0021741	3		EVM0020445	10
EVM0021748	3		EVM0020487	10
EVM0022003	3		EVM0020492	10
EVM0022049	3		EVM0020511	10
EVM0022059	3		EVM0020533	10
EVM0022114	3		EVM0020629	10
EVM0022131	3		EVM0020631	10
EVM0022145	3		EVM0020709	10
EVM0022197	3		EVM0020773	10
EVM0022243	3		EVM0020845	10
EVM0022324	3		EVM0020958	10
EVM0022348	3		EVM0020960	10
EVM0022423	3		EVM0021022	10
EVM0022446	3		EVM0021058	10
EVM0022455	3		EVM0021093	10
EVM0022504	3		EVM0021104	10
EVM0022519	3		EVM0021128	10
EVM0022528	3		EVM0021199	10
EVM0022544	3		EVM0021204	10
EVM0022554	3		EVM0021335	10
EVM0022603	3		EVM0021362	10
EVM0022623	3		EVM0021365	10
EVM0022704	3		EVM0021394	10
EVM0022719	3		EVM0021479	10
EVM0022801	3		EVM0021488	10
EVM0022836	3		EVM0021533	10
EVM0022869	3		EVM0021577	10
EVM0022898	3		EVM0021591	10
EVM0022905	3		EVM0021666	10
EVM0022931	3		EVM0021719	10
EVM0022942	3		EVM0021894	10
EVM0023061	3		EVM0021930	10
EVM0023077	3		EVM0021940	10
EVM0023191	3		EVM0021945	10
EVM0023245	3		EVM0021984	10
EVM0023250	3		EVM0022036	10
EVM0023288	3		EVM0022064	10
EVM0023329	3		EVM0022073	10
EVM0023349	3		EVM0022111	10
EVM0023356	3		EVM0022165	10
EVM0023379	3		EVM0022215	10
EVM0023398	3		EVM0022260	10
EVM0023454	3		EVM0022278	10
EVM0023470	3		EVM0022296	10
EVM0023535	3		EVM0022302	10
EVM0023541	3		EVM0022304	10
EVM0023567	3		EVM0022331	10
EVM0023611	3		EVM0022336	10
EVM0023649	3		EVM0022397	10
EVM0023721	3		EVM0022408	10
EVM0023748	3		EVM0022410	10
EVM0023768	3		EVM0022415	10
EVM0024001	3		EVM0022420	10
EVM0024040	3		EVM0022433	10
EVM0024059	3		EVM0022436	10
EVM0024158	3		EVM0022443	10
EVM0024215	3		EVM0022500	10
EVM0024350	3		EVM0022534	10
EVM0024461	3		EVM0022581	10
EVM0024475	3		EVM0022598	10
EVM0024536	3		EVM0022631	10
EVM0024547	3		EVM0022638	10
EVM0024552	3		EVM0022690	10
EVM0024553	3		EVM0022707	10
EVM0024564	3		EVM0022750	10
EVM0024584	3		EVM0022795	10
EVM0024617	3		EVM0022940	10
EVM0024652	3		EVM0022985	10
EVM0024722	3		EVM0023019	10
EVM0024738	3		EVM0023119	10
EVM0024805	3		EVM0023135	10
EVM0024827	3		EVM0023141	10
EVM0024881	3		EVM0023224	10
EVM0024962	3		EVM0023251	10
EVM0024983	3		EVM0023256	10
EVM0025162	3		EVM0023287	10
EVM0025172	3		EVM0023291	10
EVM0025176	3		EVM0023296	10
EVM0025286	3		EVM0023358	10
EVM0025315	3		EVM0023448	10
EVM0025335	3		EVM0023460	10
EVM0025350	3		EVM0023489	10
EVM0025357	3		EVM0023501	10
EVM0025379	3		EVM0023502	10
EVM0025391	3		EVM0023634	10
EVM0025402	3		EVM0023636	10
EVM0025407	3		EVM0023644	10
EVM0025421	3		EVM0023667	10
EVM0025426	3		EVM0023697	10
EVM0025439	3		EVM0023722	10
EVM0025470	3		EVM0023774	10
EVM0025526	3		EVM0023846	10
EVM0025539	3		EVM0023891	10
EVM0025576	3		EVM0023906	10
EVM0025607	3		EVM0023921	10
EVM0025672	3		EVM0023929	10
EVM0025782	3		EVM0023986	10
EVM0025797	3		EVM0023989	10
EVM0025840	3		EVM0024123	10
EVM0025932	3		EVM0024203	10
EVM0025935	3		EVM0024209	10
EVM0026013	3		EVM0024211	10
EVM0026044	3		EVM0024214	10
EVM0026065	3		EVM0024220	10
EVM0026097	3		EVM0024378	10
EVM0026098	3		EVM0024419	10
EVM0026100	3		EVM0024430	10
EVM0026101	3		EVM0024526	10
EVM0026110	3		EVM0024538	10
EVM0026124	3		EVM0024542	10
EVM0026125	3		EVM0024575	10
EVM0026145	3		EVM0024633	10
EVM0026206	3		EVM0024660	10
EVM0026307	3		EVM0024697	10
EVM0026381	3		EVM0024709	10
EVM0026390	3		EVM0024713	10
EVM0026399	3		EVM0024778	10
EVM0026420	3		EVM0024816	10
EVM0026461	3		EVM0024838	10
EVM0026500	3		EVM0024840	10
EVM0026520	3		EVM0024850	10
EVM0026580	3		EVM0024856	10
EVM0026717	3		EVM0024925	10
EVM0026737	3		EVM0024941	10
EVM0026747	3		EVM0024953	10
EVM0026837	3		EVM0024967	10
EVM0026909	3		EVM0024998	10
EVM0026925	3		EVM0025016	10
EVM0026942	3		EVM0025025	10
EVM0026948	3		EVM0025196	10
EVM0026998	3		EVM0025304	10
EVM0027002	3		EVM0025305	10
EVM0027004	3		EVM0025308	10
EVM0027007	3		EVM0025351	10
EVM0027037	3		EVM0025449	10
EVM0027052	3		EVM0025468	10
EVM0027086	3		EVM0025489	10
EVM0027094	3		EVM0025506	10
EVM0027139	3		EVM0025566	10
EVM0027228	3		EVM0025583	10
EVM0027254	3		EVM0025612	10
EVM0027278	3		EVM0025680	10
EVM0027288	3		EVM0025827	10
EVM0027330	3		EVM0025838	10
EVM0027334	3		EVM0025890	10
EVM0027345	3		EVM0025894	10
EVM0027425	3		EVM0025910	10
EVM0027434	3		EVM0025924	10
EVM0027465	3		EVM0025925	10
EVM0027507	3		EVM0025969	10
EVM0027550	3		EVM0025983	10
EVM0027603	3		EVM0026001	10
EVM0027614	3		EVM0026135	10
EVM0027615	3		EVM0026157	10
EVM0027626	3		EVM0026169	10
EVM0027634	3		EVM0026181	10
EVM0027721	3		EVM0026222	10
EVM0027796	3		EVM0026239	10
EVM0027842	3		EVM0026273	10
EVM0027848	3		EVM0026275	10
EVM0027936	3		EVM0026276	10
EVM0028114	3		EVM0026309	10
EVM0028162	3		EVM0026314	10
EVM0028240	3		EVM0026413	10
EVM0028247	3		EVM0026437	10
EVM0028279	3		EVM0026458	10
EVM0028316	3		EVM0026482	10
EVM0028351	3		EVM0026556	10
EVM0028370	3		EVM0026590	10
EVM0028399	3		EVM0026612	10
EVM0028444	3		EVM0026718	10
EVM0028445	3		EVM0026790	10
EVM0028469	3		EVM0026793	10
EVM0028475	3		EVM0026858	10
EVM0028488	3		EVM0026869	10
EVM0028513	3		EVM0026893	10
EVM0028644	3		EVM0026898	10
EVM0028652	3		EVM0026988	10
EVM0028873	3		EVM0027049	10
EVM0028874	3		EVM0027069	10
EVM0028909	3		EVM0027125	10
EVM0028965	3		EVM0027135	10
EVM0028981	3		EVM0027143	10
EVM0029017	3		EVM0027190	10
EVM0029085	3		EVM0027200	10
EVM0029094	3		EVM0027215	10
novel.1457	3		EVM0027238	10
novel.1492	3		EVM0027283	10
novel.1493	3		EVM0027352	10
novel.1500	3		EVM0027370	10
novel.1513	3		EVM0027382	10
novel.1515	3		EVM0027504	10
novel.1545	3		EVM0027512	10
novel.140	3		EVM0027523	10
novel.142	3		EVM0027532	10
novel.143	3		EVM0027608	10
novel.149	3		EVM0027616	10
novel.151	3		EVM0027629	10
novel.155	3		EVM0027640	10
novel.1636	3		EVM0027677	10
novel.157	3		EVM0027714	10
novel.159	3		EVM0027733	10
novel.1675	3		EVM0027755	10
novel.1693	3		EVM0027788	10
novel.1696	3		EVM0027789	10
novel.174	3		EVM0027795	10
novel.176	3		EVM0027797	10
novel.179	3		EVM0027828	10
novel.1709	3		EVM0027858	10
novel.1731	3		EVM0027891	10
novel.1741	3		EVM0027911	10
novel.1753	3		EVM0027944	10
novel.1755	3		EVM0027956	10
novel.1759	3		EVM0028005	10
novel.1768	3		EVM0028060	10
novel.1778	3		EVM0028142	10
novel.1811	3		EVM0028175	10
novel.1812	3		EVM0028226	10
novel.1813	3		EVM0028236	10
novel.1823	3		EVM0028248	10
novel.1825	3		EVM0028249	10
novel.1832	3		EVM0028294	10
novel.1843	3		EVM0028297	10
novel.1867	3		EVM0028345	10
novel.1875	3		EVM0028350	10
novel.1921	3		EVM0028368	10
novel.2014	3		EVM0028386	10
novel.2015	3		EVM0028388	10
novel.2046	3		EVM0028391	10
novel.2058	3		EVM0028415	10
novel.2087	3		EVM0028431	10
novel.2114	3		EVM0028448	10
novel.2129	3		EVM0028453	10
novel.2132	3		EVM0028474	10
novel.209	3		EVM0028486	10
novel.2232	3		EVM0028555	10
novel.2244	3		EVM0028668	10
novel.2252	3		EVM0028745	10
novel.2279	3		EVM0028751	10
novel.2280	3		EVM0028765	10
novel.2282	3		EVM0028811	10
novel.2287	3		EVM0028845	10
novel.2292	3		EVM0028877	10
novel.2375	3		EVM0028900	10
novel.2380	3		EVM0029004	10
novel.2429	3		EVM0029023	10
novel.2540	3		EVM0029048	10
novel.2622	3		EVM0029070	10
novel.285	3		EVM0029091	10
novel.2716	3		novel.1429	10
novel.2739	3		novel.1453	10
novel.2753	3		novel.1485	10
novel.2775	3		novel.1508	10
novel.2785	3		novel.1581	10
novel.324	3		novel.144	10
novel.2807	3		novel.146	10
novel.337	3		novel.1655	10
novel.2877	3		novel.1668	10
novel.2889	3		novel.1670	10
novel.2892	3		novel.1697	10
novel.2917	3		novel.1702	10
novel.2929	3		novel.1713	10
novel.2938	3		novel.1715	10
novel.2966	3		novel.1724	10
novel.2971	3		novel.1773	10
novel.354	3		novel.1791	10
novel.3037	3		novel.1861	10
novel.376	3		novel.1878	10
novel.3088	3		novel.1885	10
novel.393	3		novel.1893	10
novel.3111	3		novel.1953	10
novel.412	3		novel.2045	10
novel.3142	3		novel.2079	10
novel.3150	3		novel.2119	10
novel.3158	3		novel.2125	10
novel.3164	3		novel.2159	10
novel.3165	3		novel.2170	10
novel.3208	3		novel.2177	10
novel.3256	3		novel.2215	10
novel.3267	3		novel.2224	10
novel.3288	3		novel.2262	10
novel.3317	3		novel.2275	10
novel.3318	3		novel.2276	10
novel.3319	3		novel.2307	10
novel.3327	3		novel.2312	10
novel.3332	3		novel.2350	10
novel.3382	3		novel.2392	10
novel.426	3		novel.2422	10
novel.3528	3		novel.2440	10
novel.3536	3		novel.2444	10
novel.3547	3		novel.231	10
novel.3622	3		novel.2475	10
novel.3648	3		novel.2482	10
novel.3670	3		novel.2521	10
novel.3677	3		novel.2548	10
novel.3683	3		novel.2551	10
novel.3686	3		novel.269	10
novel.3747	3		novel.2607	10
novel.3763	3		novel.2608	10
novel.3852	3		novel.2616	10
novel.3884	3		novel.2618	10
novel.3991	3		novel.2626	10
novel.3995	3		novel.2637	10
novel.4021	3		novel.2663	10
novel.4056	3		novel.2684	10
novel.4092	3		novel.2737	10
novel.4132	3		novel.2750	10
novel.4143	3		novel.2818	10
novel.4149	3		novel.2825	10
novel.4163	3		novel.2843	10
novel.4197	3		novel.341	10
novel.487	3		novel.342	10
novel.4245	3		novel.2958	10
novel.4255	3		novel.2968	10
novel.4268	3		novel.2995	10
novel.4274	3		novel.3079	10
novel.4352	3		novel.3097	10
novel.4376	3		novel.392	10
novel.4379	3		novel.3177	10
novel.503	3		novel.415	10
novel.542	3		novel.3207	10
novel.550	3		novel.3255	10
novel.47	3		novel.3269	10
novel.54	3		novel.3271	10
novel.647	3		novel.3303	10
novel.669	3		novel.3335	10
novel.747	3		novel.3338	10
novel.762	3		novel.3340	10
novel.805	3		novel.3358	10
novel.876	3		novel.427	10
novel.888	3		novel.3468	10
novel.907	3		novel.3496	10
novel.909	3		novel.3552	10
novel.922	3		novel.453	10
novel.927	3		novel.3599	10
novel.936	3		novel.3624	10
novel.938	3		novel.3663	10
novel.980	3		novel.3675	10
novel.987	3		novel.3818	10
novel.1019	3		novel.3830	10
novel.1030	3		novel.3848	10
novel.1040	3		novel.3896	10
novel.1050	3		novel.466	10
novel.1096	3		novel.3916	10
novel.1126	3		novel.3919	10
novel.86	3		novel.3930	10
novel.1147	3		novel.3954	10
novel.1149	3		novel.3964	10
novel.1171	3		novel.4031	10
novel.15	3		novel.4052	10
novel.1225	3		novel.4068	10
novel.1228	3		novel.4088	10
novel.1254	3		novel.4113	10
novel.1300	3		novel.4128	10
novel.1302	3		novel.4177	10
novel.123	3		novel.4181	10
novel.1331	3		novel.4192	10
novel.1337	3		novel.4252	10
novel.1362	3		novel.4282	10
EVM0000076	7		novel.4334	10
EVM0000110	7		novel.4384	10
EVM0000113	7		novel.490	10
EVM0000200	7		novel.555	10
EVM0000249	7		novel.576	10
EVM0000258	7		novel.43	10
EVM0000265	7		novel.615	10
EVM0000298	7		novel.654	10
EVM0000349	7		novel.665	10
EVM0000352	7		novel.704	10
EVM0000373	7		novel.714	10
EVM0000380	7		novel.789	10
EVM0000413	7		novel.826	10
EVM0000438	7		novel.835	10
EVM0000447	7		novel.1017	10
EVM0000453	7		novel.1023	10
EVM0000502	7		novel.1025	10
EVM0000504	7		novel.1033	10
EVM0000525	7		novel.1047	10
EVM0000566	7		novel.1084	10
EVM0000672	7		novel.1104	10
EVM0000675	7		novel.81	10
EVM0000685	7		novel.1121	10
EVM0000714	7		novel.1129	10
EVM0000748	7		novel.1131	10
EVM0000753	7		novel.1139	10
EVM0000830	7		novel.88	10
EVM0000832	7		novel.90	10
EVM0000840	7		novel.1166	10
EVM0000876	7		novel.1189	10
EVM0000897	7		novel.93	10
EVM0000908	7		novel.1213	10
EVM0000916	7		novel.1246	10
EVM0000997	7		novel.1264	10
EVM0001001	7		novel.1340	10
EVM0001013	7		novel.1347	10
EVM0001054	7		novel.1386	10
EVM0001063	7		novel.1404	10
EVM0001104	7		EVM0000015	2
EVM0001116	7		EVM0000025	2
EVM0001135	7		EVM0000069	2
EVM0001188	7		EVM0000175	2
EVM0001190	7		EVM0000184	2
EVM0001243	7		EVM0000186	2
EVM0001291	7		EVM0000193	2
EVM0001304	7		EVM0000238	2
EVM0001325	7		EVM0000300	2
EVM0001383	7		EVM0000427	2
EVM0001467	7		EVM0000512	2
EVM0001508	7		EVM0000515	2
EVM0001594	7		EVM0000648	2
EVM0001629	7		EVM0000669	2
EVM0001641	7		EVM0000760	2
EVM0001681	7		EVM0000796	2
EVM0001747	7		EVM0000816	2
EVM0001773	7		EVM0000887	2
EVM0001795	7		EVM0000888	2
EVM0001813	7		EVM0000931	2
EVM0001829	7		EVM0000940	2
EVM0001846	7		EVM0000985	2
EVM0001861	7		EVM0001057	2
EVM0001875	7		EVM0001191	2
EVM0001904	7		EVM0001225	2
EVM0001953	7		EVM0001233	2
EVM0001983	7		EVM0001277	2
EVM0001991	7		EVM0001297	2
EVM0002011	7		EVM0001306	2
EVM0002075	7		EVM0001309	2
EVM0002078	7		EVM0001342	2
EVM0002094	7		EVM0001363	2
EVM0002142	7		EVM0001423	2
EVM0002158	7		EVM0001438	2
EVM0002196	7		EVM0001686	2
EVM0002243	7		EVM0001698	2
EVM0002304	7		EVM0001793	2
EVM0002305	7		EVM0001806	2
EVM0002354	7		EVM0001832	2
EVM0002370	7		EVM0001849	2
EVM0002381	7		EVM0001892	2
EVM0002409	7		EVM0001906	2
EVM0002422	7		EVM0001931	2
EVM0002521	7		EVM0001993	2
EVM0002537	7		EVM0002031	2
EVM0002574	7		EVM0002043	2
EVM0002575	7		EVM0002167	2
EVM0002596	7		EVM0002242	2
EVM0002602	7		EVM0002259	2
EVM0002615	7		EVM0002300	2
EVM0002641	7		EVM0002333	2
EVM0002667	7		EVM0002341	2
EVM0002686	7		EVM0002369	2
EVM0002724	7		EVM0002475	2
EVM0002761	7		EVM0002534	2
EVM0002773	7		EVM0002586	2
EVM0002832	7		EVM0002611	2
EVM0002851	7		EVM0002689	2
EVM0002894	7		EVM0002794	2
EVM0002943	7		EVM0003001	2
EVM0002954	7		EVM0003006	2
EVM0002958	7		EVM0003054	2
EVM0003018	7		EVM0003057	2
EVM0003020	7		EVM0003070	2
EVM0003062	7		EVM0003124	2
EVM0003108	7		EVM0003160	2
EVM0003128	7		EVM0003174	2
EVM0003149	7		EVM0003218	2
EVM0003159	7		EVM0003239	2
EVM0003184	7		EVM0003250	2
EVM0003200	7		EVM0003306	2
EVM0003220	7		EVM0003315	2
EVM0003305	7		EVM0003436	2
EVM0003333	7		EVM0003705	2
EVM0003336	7		EVM0003711	2
EVM0003337	7		EVM0003809	2
EVM0003369	7		EVM0003821	2
EVM0003415	7		EVM0003882	2
EVM0003466	7		EVM0003924	2
EVM0003476	7		EVM0003975	2
EVM0003522	7		EVM0004107	2
EVM0003529	7		EVM0004121	2
EVM0003576	7		EVM0004178	2
EVM0003622	7		EVM0004198	2
EVM0003643	7		EVM0004208	2
EVM0003658	7		EVM0004213	2
EVM0003659	7		EVM0004235	2
EVM0003675	7		EVM0004265	2
EVM0003683	7		EVM0004309	2
EVM0003686	7		EVM0004314	2
EVM0003689	7		EVM0004353	2
EVM0003736	7		EVM0004505	2
EVM0003813	7		EVM0004510	2
EVM0003875	7		EVM0004558	2
EVM0003888	7		EVM0004583	2
EVM0003895	7		EVM0004610	2
EVM0003910	7		EVM0004625	2
EVM0003931	7		EVM0004713	2
EVM0003966	7		EVM0004714	2
EVM0003972	7		EVM0004719	2
EVM0004067	7		EVM0004781	2
EVM0004097	7		EVM0004789	2
EVM0004168	7		EVM0004795	2
EVM0004176	7		EVM0004918	2
EVM0004212	7		EVM0005011	2
EVM0004274	7		EVM0005029	2
EVM0004283	7		EVM0005059	2
EVM0004285	7		EVM0005080	2
EVM0004294	7		EVM0005144	2
EVM0004403	7		EVM0005300	2
EVM0004474	7		EVM0005396	2
EVM0004480	7		EVM0005545	2
EVM0004484	7		EVM0005577	2
EVM0004491	7		EVM0005581	2
EVM0004514	7		EVM0005594	2
EVM0004542	7		EVM0005604	2
EVM0004544	7		EVM0005673	2
EVM0004602	7		EVM0005685	2
EVM0004638	7		EVM0005737	2
EVM0004655	7		EVM0005833	2
EVM0004656	7		EVM0005948	2
EVM0004678	7		EVM0005992	2
EVM0004683	7		EVM0006036	2
EVM0004687	7		EVM0006097	2
EVM0004733	7		EVM0006192	2
EVM0004734	7		EVM0006271	2
EVM0004747	7		EVM0006292	2
EVM0004759	7		EVM0006297	2
EVM0004767	7		EVM0006330	2
EVM0004774	7		EVM0006354	2
EVM0004778	7		EVM0006369	2
EVM0004794	7		EVM0006376	2
EVM0004833	7		EVM0006463	2
EVM0004946	7		EVM0006497	2
EVM0004972	7		EVM0006529	2
EVM0004993	7		EVM0006569	2
EVM0005058	7		EVM0006571	2
EVM0005132	7		EVM0006633	2
EVM0005154	7		EVM0006685	2
EVM0005170	7		EVM0006694	2
EVM0005195	7		EVM0006707	2
EVM0005204	7		EVM0006836	2
EVM0005234	7		EVM0006851	2
EVM0005251	7		EVM0006919	2
EVM0005284	7		EVM0007100	2
EVM0005289	7		EVM0007135	2
EVM0005291	7		EVM0007142	2
EVM0005299	7		EVM0007173	2
EVM0005358	7		EVM0007198	2
EVM0005389	7		EVM0007234	2
EVM0005402	7		EVM0007257	2
EVM0005406	7		EVM0007361	2
EVM0005549	7		EVM0007365	2
EVM0005569	7		EVM0007371	2
EVM0005574	7		EVM0007390	2
EVM0005689	7		EVM0007428	2
EVM0005709	7		EVM0007446	2
EVM0005744	7		EVM0007452	2
EVM0005749	7		EVM0007471	2
EVM0005783	7		EVM0007474	2
EVM0005806	7		EVM0007547	2
EVM0005824	7		EVM0007558	2
EVM0005829	7		EVM0007568	2
EVM0005854	7		EVM0007570	2
EVM0005862	7		EVM0007748	2
EVM0005902	7		EVM0007769	2
EVM0005922	7		EVM0007890	2
EVM0005960	7		EVM0007960	2
EVM0006024	7		EVM0007974	2
EVM0006029	7		EVM0007980	2
EVM0006031	7		EVM0008014	2
EVM0006037	7		EVM0008028	2
EVM0006055	7		EVM0008033	2
EVM0006056	7		EVM0008057	2
EVM0006057	7		EVM0008084	2
EVM0006064	7		EVM0008094	2
EVM0006083	7		EVM0008242	2
EVM0006107	7		EVM0008252	2
EVM0006148	7		EVM0008385	2
EVM0006258	7		EVM0008403	2
EVM0006266	7		EVM0008430	2
EVM0006272	7		EVM0008440	2
EVM0006307	7		EVM0008441	2
EVM0006340	7		EVM0008498	2
EVM0006395	7		EVM0008531	2
EVM0006448	7		EVM0008589	2
EVM0006482	7		EVM0008657	2
EVM0006486	7		EVM0008660	2
EVM0006491	7		EVM0008698	2
EVM0006536	7		EVM0008700	2
EVM0006537	7		EVM0008720	2
EVM0006539	7		EVM0008868	2
EVM0006592	7		EVM0008930	2
EVM0006667	7		EVM0008935	2
EVM0006756	7		EVM0009006	2
EVM0006821	7		EVM0009056	2
EVM0006875	7		EVM0009110	2
EVM0006938	7		EVM0009129	2
EVM0006942	7		EVM0009148	2
EVM0006979	7		EVM0009188	2
EVM0006995	7		EVM0009192	2
EVM0007001	7		EVM0009209	2
EVM0007089	7		EVM0009225	2
EVM0007105	7		EVM0009328	2
EVM0007157	7		EVM0009384	2
EVM0007162	7		EVM0009411	2
EVM0007207	7		EVM0009420	2
EVM0007232	7		EVM0009440	2
EVM0007279	7		EVM0009448	2
EVM0007298	7		EVM0009604	2
EVM0007343	7		EVM0009606	2
EVM0007360	7		EVM0009609	2
EVM0007405	7		EVM0009614	2
EVM0007418	7		EVM0009640	2
EVM0007459	7		EVM0009692	2
EVM0007472	7		EVM0009713	2
EVM0007486	7		EVM0009780	2
EVM0007498	7		EVM0009796	2
EVM0007533	7		EVM0009808	2
EVM0007553	7		EVM0009872	2
EVM0007579	7		EVM0009877	2
EVM0007591	7		EVM0009925	2
EVM0007597	7		EVM0009964	2
EVM0007606	7		EVM0010028	2
EVM0007610	7		EVM0010148	2
EVM0007658	7		EVM0010159	2
EVM0007668	7		EVM0010165	2
EVM0007679	7		EVM0010175	2
EVM0007872	7		EVM0010202	2
EVM0007881	7		EVM0010295	2
EVM0007899	7		EVM0010296	2
EVM0007930	7		EVM0010462	2
EVM0007943	7		EVM0010519	2
EVM0007983	7		EVM0010530	2
EVM0007984	7		EVM0010543	2
EVM0008016	7		EVM0010645	2
EVM0008160	7		EVM0010668	2
EVM0008228	7		EVM0010852	2
EVM0008315	7		EVM0010867	2
EVM0008322	7		EVM0010927	2
EVM0008353	7		EVM0010937	2
EVM0008361	7		EVM0010968	2
EVM0008384	7		EVM0010979	2
EVM0008396	7		EVM0011061	2
EVM0008412	7		EVM0011119	2
EVM0008444	7		EVM0011126	2
EVM0008446	7		EVM0011153	2
EVM0008454	7		EVM0011154	2
EVM0008465	7		EVM0011177	2
EVM0008481	7		EVM0011195	2
EVM0008489	7		EVM0011217	2
EVM0008518	7		EVM0011328	2
EVM0008536	7		EVM0011340	2
EVM0008590	7		EVM0011393	2
EVM0008612	7		EVM0011420	2
EVM0008650	7		EVM0011436	2
EVM0008661	7		EVM0011612	2
EVM0008675	7		EVM0011617	2
EVM0008704	7		EVM0011650	2
EVM0008742	7		EVM0011651	2
EVM0008754	7		EVM0011678	2
EVM0008794	7		EVM0011812	2
EVM0008799	7		EVM0011814	2
EVM0008805	7		EVM0011852	2
EVM0008867	7		EVM0011881	2
EVM0008878	7		EVM0011909	2
EVM0008911	7		EVM0012164	2
EVM0008923	7		EVM0012277	2
EVM0008925	7		EVM0012305	2
EVM0008938	7		EVM0012396	2
EVM0009021	7		EVM0012457	2
EVM0009026	7		EVM0012547	2
EVM0009032	7		EVM0012587	2
EVM0009090	7		EVM0012590	2
EVM0009118	7		EVM0012610	2
EVM0009139	7		EVM0012615	2
EVM0009146	7		EVM0012620	2
EVM0009154	7		EVM0012759	2
EVM0009184	7		EVM0012905	2
EVM0009197	7		EVM0012917	2
EVM0009285	7		EVM0012970	2
EVM0009300	7		EVM0012982	2
EVM0009372	7		EVM0013012	2
EVM0009390	7		EVM0013020	2
EVM0009393	7		EVM0013110	2
EVM0009445	7		EVM0013122	2
EVM0009469	7		EVM0013155	2
EVM0009480	7		EVM0013213	2
EVM0009520	7		EVM0013240	2
EVM0009555	7		EVM0013249	2
EVM0009570	7		EVM0013270	2
EVM0009587	7		EVM0013283	2
EVM0009628	7		EVM0013287	2
EVM0009633	7		EVM0013288	2
EVM0009707	7		EVM0013312	2
EVM0009729	7		EVM0013314	2
EVM0009792	7		EVM0013343	2
EVM0009850	7		EVM0013385	2
EVM0009859	7		EVM0013388	2
EVM0009914	7		EVM0013414	2
EVM0009932	7		EVM0013424	2
EVM0009969	7		EVM0013452	2
EVM0009998	7		EVM0013529	2
EVM0010000	7		EVM0013580	2
EVM0010026	7		EVM0013671	2
EVM0010044	7		EVM0013697	2
EVM0010053	7		EVM0013862	2
EVM0010071	7		EVM0013904	2
EVM0010150	7		EVM0013980	2
EVM0010151	7		EVM0014033	2
EVM0010179	7		EVM0014132	2
EVM0010221	7		EVM0014139	2
EVM0010236	7		EVM0014155	2
EVM0010237	7		EVM0014162	2
EVM0010314	7		EVM0014167	2
EVM0010349	7		EVM0014229	2
EVM0010353	7		EVM0014294	2
EVM0010438	7		EVM0014354	2
EVM0010439	7		EVM0014485	2
EVM0010444	7		EVM0014517	2
EVM0010477	7		EVM0014583	2
EVM0010490	7		EVM0014593	2
EVM0010550	7		EVM0014646	2
EVM0010567	7		EVM0014810	2
EVM0010612	7		EVM0014944	2
EVM0010667	7		EVM0014974	2
EVM0010676	7		EVM0015024	2
EVM0010690	7		EVM0015068	2
EVM0010702	7		EVM0015268	2
EVM0010740	7		EVM0015304	2
EVM0010774	7		EVM0015308	2
EVM0010797	7		EVM0015417	2
EVM0010810	7		EVM0015445	2
EVM0010850	7		EVM0015490	2
EVM0010854	7		EVM0015573	2
EVM0010856	7		EVM0015579	2
EVM0010871	7		EVM0015584	2
EVM0010923	7		EVM0015626	2
EVM0010934	7		EVM0015691	2
EVM0010977	7		EVM0015693	2
EVM0011098	7		EVM0015696	2
EVM0011112	7		EVM0015713	2
EVM0011143	7		EVM0015772	2
EVM0011172	7		EVM0015788	2
EVM0011193	7		EVM0015826	2
EVM0011202	7		EVM0015865	2
EVM0011252	7		EVM0015953	2
EVM0011313	7		EVM0016062	2
EVM0011372	7		EVM0016078	2
EVM0011443	7		EVM0016106	2
EVM0011460	7		EVM0016131	2
EVM0011462	7		EVM0016137	2
EVM0011508	7		EVM0016141	2
EVM0011512	7		EVM0016273	2
EVM0011518	7		EVM0016293	2
EVM0011568	7		EVM0016294	2
EVM0011605	7		EVM0016308	2
EVM0011740	7		EVM0016311	2
EVM0011741	7		EVM0016344	2
EVM0011744	7		EVM0016349	2
EVM0011749	7		EVM0016405	2
EVM0011752	7		EVM0016428	2
EVM0011915	7		EVM0016448	2
EVM0011978	7		EVM0016477	2
EVM0011980	7		EVM0016650	2
EVM0012019	7		EVM0016660	2
EVM0012030	7		EVM0016675	2
EVM0012042	7		EVM0016686	2
EVM0012062	7		EVM0016695	2
EVM0012087	7		EVM0016806	2
EVM0012134	7		EVM0016858	2
EVM0012169	7		EVM0016873	2
EVM0012182	7		EVM0016944	2
EVM0012193	7		EVM0016989	2
EVM0012218	7		EVM0017018	2
EVM0012226	7		EVM0017032	2
EVM0012327	7		EVM0017103	2
EVM0012355	7		EVM0017137	2
EVM0012370	7		EVM0017147	2
EVM0012404	7		EVM0017180	2
EVM0012411	7		EVM0017240	2
EVM0012414	7		EVM0017263	2
EVM0012437	7		EVM0017267	2
EVM0012448	7		EVM0017278	2
EVM0012472	7		EVM0017280	2
EVM0012478	7		EVM0017283	2
EVM0012482	7		EVM0017361	2
EVM0012565	7		EVM0017510	2
EVM0012583	7		EVM0017553	2
EVM0012594	7		EVM0017608	2
EVM0012611	7		EVM0017638	2
EVM0012642	7		EVM0017658	2
EVM0012651	7		EVM0017673	2
EVM0012658	7		EVM0017708	2
EVM0012664	7		EVM0017725	2
EVM0012673	7		EVM0017730	2
EVM0012750	7		EVM0017779	2
EVM0012812	7		EVM0017923	2
EVM0012850	7		EVM0017928	2
EVM0012860	7		EVM0017946	2
EVM0012888	7		EVM0018022	2
EVM0012926	7		EVM0018183	2
EVM0012967	7		EVM0018197	2
EVM0012999	7		EVM0018226	2
EVM0013029	7		EVM0018339	2
EVM0013054	7		EVM0018404	2
EVM0013071	7		EVM0018432	2
EVM0013105	7		EVM0018436	2
EVM0013120	7		EVM0018473	2
EVM0013144	7		EVM0018481	2
EVM0013146	7		EVM0018564	2
EVM0013192	7		EVM0018786	2
EVM0013227	7		EVM0018845	2
EVM0013250	7		EVM0018879	2
EVM0013291	7		EVM0018887	2
EVM0013329	7		EVM0018897	2
EVM0013334	7		EVM0018908	2
EVM0013371	7		EVM0018909	2
EVM0013386	7		EVM0018926	2
EVM0013470	7		EVM0018962	2
EVM0013531	7		EVM0018965	2
EVM0013549	7		EVM0018982	2
EVM0013582	7		EVM0018988	2
EVM0013609	7		EVM0018993	2
EVM0013631	7		EVM0019005	2
EVM0013633	7		EVM0019079	2
EVM0013657	7		EVM0019153	2
EVM0013709	7		EVM0019170	2
EVM0013726	7		EVM0019202	2
EVM0013751	7		EVM0019262	2
EVM0013773	7		EVM0019289	2
EVM0013780	7		EVM0019312	2
EVM0013783	7		EVM0019329	2
EVM0013802	7		EVM0019392	2
EVM0013852	7		EVM0019411	2
EVM0013869	7		EVM0019477	2
EVM0013900	7		EVM0019496	2
EVM0013973	7		EVM0019513	2
EVM0014047	7		EVM0019529	2
EVM0014054	7		EVM0019536	2
EVM0014063	7		EVM0019550	2
EVM0014080	7		EVM0019589	2
EVM0014085	7		EVM0019620	2
EVM0014135	7		EVM0019625	2
EVM0014222	7		EVM0019630	2
EVM0014248	7		EVM0019649	2
EVM0014262	7		EVM0019659	2
EVM0014263	7		EVM0019732	2
EVM0014274	7		EVM0019741	2
EVM0014275	7		EVM0019759	2
EVM0014278	7		EVM0019807	2
EVM0014312	7		EVM0019862	2
EVM0014322	7		EVM0019899	2
EVM0014349	7		EVM0019919	2
EVM0014401	7		EVM0020033	2
EVM0014407	7		EVM0020102	2
EVM0014417	7		EVM0020135	2
EVM0014431	7		EVM0020190	2
EVM0014457	7		EVM0020201	2
EVM0014475	7		EVM0020238	2
EVM0014478	7		EVM0020374	2
EVM0014526	7		EVM0020431	2
EVM0014577	7		EVM0020474	2
EVM0014624	7		EVM0020545	2
EVM0014625	7		EVM0020561	2
EVM0014710	7		EVM0020569	2
EVM0014757	7		EVM0020596	2
EVM0014758	7		EVM0020599	2
EVM0014759	7		EVM0020609	2
EVM0014845	7		EVM0020638	2
EVM0014864	7		EVM0020658	2
EVM0014874	7		EVM0020672	2
EVM0014904	7		EVM0020679	2
EVM0014949	7		EVM0020687	2
EVM0014950	7		EVM0020714	2
EVM0014972	7		EVM0020805	2
EVM0015003	7		EVM0020812	2
EVM0015020	7		EVM0020828	2
EVM0015142	7		EVM0020874	2
EVM0015171	7		EVM0020933	2
EVM0015181	7		EVM0020957	2
EVM0015182	7		EVM0020961	2
EVM0015240	7		EVM0021088	2
EVM0015396	7		EVM0021131	2
EVM0015420	7		EVM0021160	2
EVM0015430	7		EVM0021189	2
EVM0015463	7		EVM0021207	2
EVM0015484	7		EVM0021278	2
EVM0015508	7		EVM0021319	2
EVM0015561	7		EVM0021353	2
EVM0015566	7		EVM0021425	2
EVM0015607	7		EVM0021428	2
EVM0015735	7		EVM0021445	2
EVM0015822	7		EVM0021463	2
EVM0015859	7		EVM0021494	2
EVM0015864	7		EVM0021561	2
EVM0015866	7		EVM0021608	2
EVM0015876	7		EVM0021619	2
EVM0016048	7		EVM0021640	2
EVM0016053	7		EVM0021700	2
EVM0016130	7		EVM0021836	2
EVM0016136	7		EVM0021866	2
EVM0016176	7		EVM0021874	2
EVM0016188	7		EVM0021935	2
EVM0016192	7		EVM0021957	2
EVM0016231	7		EVM0021989	2
EVM0016239	7		EVM0022014	2
EVM0016270	7		EVM0022045	2
EVM0016301	7		EVM0022057	2
EVM0016330	7		EVM0022078	2
EVM0016375	7		EVM0022085	2
EVM0016410	7		EVM0022088	2
EVM0016418	7		EVM0022184	2
EVM0016456	7		EVM0022211	2
EVM0016466	7		EVM0022282	2
EVM0016467	7		EVM0022448	2
EVM0016489	7		EVM0022462	2
EVM0016503	7		EVM0022467	2
EVM0016521	7		EVM0022478	2
EVM0016541	7		EVM0022485	2
EVM0016617	7		EVM0022537	2
EVM0016621	7		EVM0022613	2
EVM0016626	7		EVM0022629	2
EVM0016657	7		EVM0022684	2
EVM0016683	7		EVM0022694	2
EVM0016742	7		EVM0022709	2
EVM0016773	7		EVM0022720	2
EVM0016777	7		EVM0022759	2
EVM0016791	7		EVM0022859	2
EVM0016810	7		EVM0022875	2
EVM0016812	7		EVM0022882	2
EVM0016822	7		EVM0022926	2
EVM0016838	7		EVM0022933	2
EVM0016841	7		EVM0022954	2
EVM0016847	7		EVM0023043	2
EVM0016924	7		EVM0023050	2
EVM0016941	7		EVM0023143	2
EVM0016962	7		EVM0023159	2
EVM0017024	7		EVM0023193	2
EVM0017043	7		EVM0023278	2
EVM0017064	7		EVM0023306	2
EVM0017113	7		EVM0023381	2
EVM0017146	7		EVM0023404	2
EVM0017251	7		EVM0023406	2
EVM0017286	7		EVM0023415	2
EVM0017305	7		EVM0023437	2
EVM0017306	7		EVM0023499	2
EVM0017333	7		EVM0023564	2
EVM0017336	7		EVM0023575	2
EVM0017375	7		EVM0023689	2
EVM0017391	7		EVM0023703	2
EVM0017428	7		EVM0023726	2
EVM0017435	7		EVM0023856	2
EVM0017439	7		EVM0023880	2
EVM0017442	7		EVM0023912	2
EVM0017452	7		EVM0024014	2
EVM0017455	7		EVM0024096	2
EVM0017462	7		EVM0024143	2
EVM0017479	7		EVM0024171	2
EVM0017504	7		EVM0024177	2
EVM0017535	7		EVM0024186	2
EVM0017561	7		EVM0024247	2
EVM0017578	7		EVM0024266	2
EVM0017632	7		EVM0024352	2
EVM0017646	7		EVM0024376	2
EVM0017718	7		EVM0024417	2
EVM0017758	7		EVM0024438	2
EVM0017774	7		EVM0024442	2
EVM0017787	7		EVM0024447	2
EVM0017793	7		EVM0024452	2
EVM0017805	7		EVM0024457	2
EVM0017812	7		EVM0024460	2
EVM0017821	7		EVM0024463	2
EVM0017878	7		EVM0024527	2
EVM0017888	7		EVM0024531	2
EVM0017889	7		EVM0024582	2
EVM0017922	7		EVM0024648	2
EVM0017927	7		EVM0024677	2
EVM0017966	7		EVM0024690	2
EVM0017967	7		EVM0024769	2
EVM0018028	7		EVM0024863	2
EVM0018038	7		EVM0024931	2
EVM0018044	7		EVM0024992	2
EVM0018050	7		EVM0025011	2
EVM0018059	7		EVM0025014	2
EVM0018091	7		EVM0025034	2
EVM0018130	7		EVM0025057	2
EVM0018141	7		EVM0025085	2
EVM0018152	7		EVM0025109	2
EVM0018182	7		EVM0025165	2
EVM0018222	7		EVM0025168	2
EVM0018250	7		EVM0025277	2
EVM0018269	7		EVM0025373	2
EVM0018317	7		EVM0025431	2
EVM0018326	7		EVM0025445	2
EVM0018343	7		EVM0025446	2
EVM0018369	7		EVM0025465	2
EVM0018395	7		EVM0025591	2
EVM0018400	7		EVM0025630	2
EVM0018423	7		EVM0025691	2
EVM0018435	7		EVM0025715	2
EVM0018471	7		EVM0025724	2
EVM0018524	7		EVM0025736	2
EVM0018569	7		EVM0025794	2
EVM0018604	7		EVM0025862	2
EVM0018608	7		EVM0025875	2
EVM0018629	7		EVM0025897	2
EVM0018660	7		EVM0025901	2
EVM0018662	7		EVM0025942	2
EVM0018713	7		EVM0025945	2
EVM0018718	7		EVM0025956	2
EVM0018738	7		EVM0025966	2
EVM0018777	7		EVM0026057	2
EVM0018810	7		EVM0026073	2
EVM0018826	7		EVM0026082	2
EVM0018829	7		EVM0026118	2
EVM0018881	7		EVM0026138	2
EVM0018910	7		EVM0026158	2
EVM0018984	7		EVM0026207	2
EVM0019000	7		EVM0026315	2
EVM0019011	7		EVM0026346	2
EVM0019077	7		EVM0026374	2
EVM0019156	7		EVM0026486	2
EVM0019175	7		EVM0026506	2
EVM0019189	7		EVM0026542	2
EVM0019197	7		EVM0026549	2
EVM0019224	7		EVM0026552	2
EVM0019231	7		EVM0026557	2
EVM0019257	7		EVM0026587	2
EVM0019301	7		EVM0026610	2
EVM0019335	7		EVM0026714	2
EVM0019353	7		EVM0026776	2
EVM0019389	7		EVM0026794	2
EVM0019394	7		EVM0026835	2
EVM0019396	7		EVM0026871	2
EVM0019450	7		EVM0026889	2
EVM0019475	7		EVM0026891	2
EVM0019511	7		EVM0026946	2
EVM0019537	7		EVM0027018	2
EVM0019549	7		EVM0027027	2
EVM0019553	7		EVM0027053	2
EVM0019616	7		EVM0027093	2
EVM0019666	7		EVM0027095	2
EVM0019731	7		EVM0027115	2
EVM0019749	7		EVM0027147	2
EVM0019760	7		EVM0027310	2
EVM0019787	7		EVM0027499	2
EVM0019820	7		EVM0027718	2
EVM0019845	7		EVM0027757	2
EVM0019870	7		EVM0027791	2
EVM0019886	7		EVM0027845	2
EVM0019888	7		EVM0027855	2
EVM0019906	7		EVM0027862	2
EVM0019973	7		EVM0027929	2
EVM0019978	7		EVM0027931	2
EVM0019990	7		EVM0028052	2
EVM0020060	7		EVM0028070	2
EVM0020123	7		EVM0028082	2
EVM0020140	7		EVM0028084	2
EVM0020181	7		EVM0028216	2
EVM0020232	7		EVM0028217	2
EVM0020248	7		EVM0028291	2
EVM0020266	7		EVM0028307	2
EVM0020280	7		EVM0028311	2
EVM0020315	7		EVM0028332	2
EVM0020355	7		EVM0028387	2
EVM0020371	7		EVM0028403	2
EVM0020461	7		EVM0028443	2
EVM0020499	7		EVM0028489	2
EVM0020538	7		EVM0028495	2
EVM0020574	7		EVM0028584	2
EVM0020600	7		EVM0028593	2
EVM0020652	7		EVM0028743	2
EVM0020657	7		EVM0028771	2
EVM0020680	7		EVM0028776	2
EVM0020711	7		EVM0028860	2
EVM0020722	7		EVM0029026	2
EVM0020724	7		EVM0029078	2
EVM0020769	7		novel.1469	2
EVM0020833	7		novel.1475	2
EVM0020879	7		novel.1489	2
EVM0020917	7		novel.133	2
EVM0020941	7		novel.1541	2
EVM0020948	7		novel.1547	2
EVM0020950	7		novel.150	2
EVM0020973	7		novel.1608	2
EVM0021023	7		novel.1628	2
EVM0021069	7		novel.1643	2
EVM0021078	7		novel.1674	2
EVM0021094	7		novel.1742	2
EVM0021149	7		novel.194	2
EVM0021166	7		novel.1770	2
EVM0021198	7		novel.1817	2
EVM0021234	7		novel.1831	2
EVM0021235	7		novel.1835	2
EVM0021280	7		novel.1856	2
EVM0021285	7		novel.1908	2
EVM0021290	7		novel.1920	2
EVM0021301	7		novel.1926	2
EVM0021336	7		novel.1937	2
EVM0021338	7		novel.1943	2
EVM0021347	7		novel.1957	2
EVM0021426	7		novel.1962	2
EVM0021449	7		novel.2005	2
EVM0021574	7		novel.2063	2
EVM0021614	7		novel.2102	2
EVM0021727	7		novel.2103	2
EVM0021728	7		novel.2108	2
EVM0021797	7		novel.2124	2
EVM0021809	7		novel.2158	2
EVM0021853	7		novel.2190	2
EVM0021855	7		novel.2208	2
EVM0021863	7		novel.210	2
EVM0021899	7		novel.2254	2
EVM0021913	7		novel.2294	2
EVM0021918	7		novel.2298	2
EVM0021973	7		novel.2303	2
EVM0022016	7		novel.2366	2
EVM0022025	7		novel.2399	2
EVM0022026	7		novel.21	2
EVM0022028	7		novel.230	2
EVM0022029	7		novel.2449	2
EVM0022061	7		novel.2453	2
EVM0022066	7		novel.2481	2
EVM0022097	7		novel.2487	2
EVM0022106	7		novel.2498	2
EVM0022156	7		novel.2511	2
EVM0022161	7		novel.2519	2
EVM0022190	7		novel.2546	2
EVM0022193	7		novel.248	2
EVM0022255	7		novel.2592	2
EVM0022297	7		novel.2606	2
EVM0022312	7		novel.2633	2
EVM0022337	7		novel.2653	2
EVM0022357	7		novel.2673	2
EVM0022385	7		novel.2693	2
EVM0022387	7		novel.2706	2
EVM0022393	7		novel.2725	2
EVM0022398	7		novel.2738	2
EVM0022430	7		novel.2761	2
EVM0022439	7		novel.2762	2
EVM0022526	7		novel.2763	2
EVM0022530	7		novel.2786	2
EVM0022549	7		novel.2801	2
EVM0022602	7		novel.2851	2
EVM0022624	7		novel.2900	2
EVM0022674	7		novel.2930	2
EVM0022683	7		novel.2947	2
EVM0022724	7		novel.350	2
EVM0022781	7		novel.2987	2
EVM0022824	7		novel.2988	2
EVM0022830	7		novel.3021	2
EVM0022833	7		novel.23	2
EVM0022991	7		novel.3043	2
EVM0022996	7		novel.3044	2
EVM0023012	7		novel.3048	2
EVM0023039	7		novel.3073	2
EVM0023172	7		novel.3101	2
EVM0023192	7		novel.3108	2
EVM0023195	7		novel.3110	2
EVM0023211	7		novel.400	2
EVM0023218	7		novel.402	2
EVM0023299	7		novel.3124	2
EVM0023321	7		novel.3138	2
EVM0023323	7		novel.3183	2
EVM0023325	7		novel.3188	2
EVM0023328	7		novel.3232	2
EVM0023345	7		novel.3286	2
EVM0023354	7		novel.3315	2
EVM0023388	7		novel.3336	2
EVM0023399	7		novel.3339	2
EVM0023442	7		novel.3373	2
EVM0023513	7		novel.3379	2
EVM0023608	7		novel.3395	2
EVM0023622	7		novel.3401	2
EVM0023662	7		novel.3414	2
EVM0023704	7		novel.3452	2
EVM0023723	7		novel.3469	2
EVM0023776	7		novel.3472	2
EVM0023797	7		novel.3502	2
EVM0023870	7		novel.3506	2
EVM0023948	7		novel.3542	2
EVM0023988	7		novel.446	2
EVM0024023	7		novel.3551	2
EVM0024051	7		novel.3565	2
EVM0024067	7		novel.3572	2
EVM0024134	7		novel.3583	2
EVM0024210	7		novel.3588	2
EVM0024275	7		novel.3712	2
EVM0024281	7		novel.3733	2
EVM0024320	7		novel.3740	2
EVM0024354	7		novel.3771	2
EVM0024380	7		novel.3792	2
EVM0024499	7		novel.3836	2
EVM0024559	7		novel.3859	2
EVM0024579	7		novel.3872	2
EVM0024644	7		novel.3955	2
EVM0024678	7		novel.3956	2
EVM0024744	7		novel.3970	2
EVM0024749	7		novel.480	2
EVM0024755	7		novel.4002	2
EVM0024759	7		novel.4070	2
EVM0024824	7		novel.4119	2
EVM0024845	7		novel.4295	2
EVM0024872	7		novel.4314	2
EVM0024890	7		novel.4317	2
EVM0024900	7		novel.4319	2
EVM0024933	7		novel.4324	2
EVM0024965	7		novel.4373	2
EVM0024999	7		novel.33	2
EVM0025000	7		novel.512	2
EVM0025020	7		novel.37	2
EVM0025032	7		novel.554	2
EVM0025036	7		novel.598	2
EVM0025061	7		novel.616	2
EVM0025097	7		novel.634	2
EVM0025104	7		novel.672	2
EVM0025114	7		novel.715	2
EVM0025150	7		novel.718	2
EVM0025159	7		novel.721	2
EVM0025192	7		novel.722	2
EVM0025199	7		novel.768	2
EVM0025226	7		novel.825	2
EVM0025245	7		novel.916	2
EVM0025259	7		novel.1032	2
EVM0025302	7		novel.1070	2
EVM0025364	7		novel.1091	2
EVM0025471	7		novel.1101	2
EVM0025507	7		novel.1106	2
EVM0025538	7		novel.1119	2
EVM0025546	7		novel.1134	2
EVM0025572	7		novel.1151	2
EVM0025632	7		novel.94	2
EVM0025651	7		novel.1209	2
EVM0025721	7		novel.1236	2
EVM0025802	7		novel.1252	2
EVM0025814	7		novel.1266	2
EVM0025843	7		novel.1269	2
EVM0025845	7		novel.1275	2
EVM0025853	7		novel.1280	2
EVM0025863	7		novel.1313	2
EVM0025919	7		novel.1317	2
EVM0025951	7		novel.1318	2
EVM0025952	7		novel.1322	2
EVM0026037	7		novel.1330	2
EVM0026046	7		novel.1354	2
EVM0026053	7		novel.1356	2
EVM0026063	7		novel.1367	2
EVM0026087	7		novel.127	2
EVM0026099	7		novel.1377	2
EVM0026109	7		novel.1415	2
EVM0026115	7
EVM0026130	7
EVM0026134	7
EVM0026147	7
EVM0026155	7
EVM0026161	7
EVM0026170	7
EVM0026180	7
EVM0026189	7
EVM0026213	7
EVM0026231	7
EVM0026312	7
EVM0026418	7
EVM0026431	7
EVM0026436	7
EVM0026468	7
EVM0026518	7
EVM0026544	7
EVM0026570	7
EVM0026583	7
EVM0026597	7
EVM0026617	7
EVM0026629	7
EVM0026650	7
EVM0026758	7
EVM0026781	7
EVM0026784	7
EVM0026819	7
EVM0026968	7
EVM0026973	7
EVM0026982	7
EVM0027010	7
EVM0027025	7
EVM0027104	7
EVM0027114	7
EVM0027122	7
EVM0027203	7
EVM0027222	7
EVM0027291	7
EVM0027357	7
EVM0027435	7
EVM0027446	7
EVM0027457	7
EVM0027458	7
EVM0027460	7
EVM0027527	7
EVM0027537	7
EVM0027538	7
EVM0027573	7
EVM0027582	7
EVM0027594	7
EVM0027600	7
EVM0027652	7
EVM0027653	7
EVM0027655	7
EVM0027662	7
EVM0027669	7
EVM0027704	7
EVM0027739	7
EVM0027758	7
EVM0027782	7
EVM0027784	7
EVM0027790	7
EVM0027812	7
EVM0027813	7
EVM0027831	7
EVM0027977	7
EVM0028017	7
EVM0028076	7
EVM0028086	7
EVM0028115	7
EVM0028135	7
EVM0028144	7
EVM0028149	7
EVM0028159	7
EVM0028180	7
EVM0028182	7
EVM0028212	7
EVM0028298	7
EVM0028315	7
EVM0028359	7
EVM0028459	7
EVM0028463	7
EVM0028465	7
EVM0028485	7
EVM0028566	7
EVM0028571	7
EVM0028590	7
EVM0028613	7
EVM0028618	7
EVM0028666	7
EVM0028755	7
EVM0028760	7
EVM0028794	7
EVM0028814	7
EVM0028863	7
EVM0028882	7
EVM0028901	7
EVM0028937	7
EVM0028941	7
EVM0028948	7
EVM0028977	7
EVM0028994	7
EVM0028997	7
EVM0029002	7
EVM0029007	7
EVM0029032	7
EVM0029050	7
novel.1468	7
novel.1549	7
novel.138	7
novel.1614	7
novel.1654	7
novel.1657	7
novel.1676	7
novel.1683	7
novel.1692	7
novel.1694	7
novel.1712	7
novel.1719	7
novel.1765	7
novel.1902	7
novel.1930	7
novel.1965	7
novel.2064	7
novel.2120	7
novel.2141	7
novel.2142	7
novel.2278	7
novel.2281	7
novel.2306	7
novel.2333	7
novel.2371	7
novel.2393	7
novel.2397	7
novel.2442	7
novel.2505	7
novel.2525	7
novel.4	7
novel.2570	7
novel.2583	7
novel.258	7
novel.2620	7
novel.2661	7
novel.2671	7
novel.2672	7
novel.2680	7
novel.304	7
novel.2715	7
novel.312	7
novel.318	7
novel.320	7
novel.2819	7
novel.2856	7
novel.338	7
novel.2894	7
novel.2948	7
novel.3038	7
novel.3059	7
novel.3068	7
novel.3092	7
novel.3093	7
novel.390	7
novel.3146	7
novel.3156	7
novel.3163	7
novel.3187	7
novel.3200	7
novel.418	7
novel.3262	7
novel.3273	7
novel.3275	7
novel.3300	7
novel.3324	7
novel.3403	7
novel.430	7
novel.432	7
novel.25	7
novel.438	7
novel.3553	7
novel.3563	7
novel.3580	7
novel.3586	7
novel.3610	7
novel.3664	7
novel.3689	7
novel.3707	7
novel.3776	7
novel.3778	7
novel.3779	7
novel.3799	7
novel.3864	7
novel.3882	7
novel.3904	7
novel.3909	7
novel.3994	7
[truncated: 39 more rows]

## Sheet: EGS1-S3
Cluster EGS1-S3
ID	up		down
EVM0000104	11		EVM0000015	12
EVM0000309	11		EVM0000019	12
EVM0000323	11		EVM0000025	12
EVM0000328	11		EVM0000034	12
EVM0000348	11		EVM0000051	12
EVM0000380	11		EVM0000054	12
EVM0000413	11		EVM0000066	12
EVM0000504	11		EVM0000085	12
EVM0000566	11		EVM0000106	12
EVM0000592	11		EVM0000118	12
EVM0000600	11		EVM0000184	12
EVM0000685	11		EVM0000280	12
EVM0000779	11		EVM0000334	12
EVM0000882	11		EVM0000384	12
EVM0000916	11		EVM0000414	12
EVM0000936	11		EVM0000469	12
EVM0001060	11		EVM0000526	12
EVM0001074	11		EVM0000669	12
EVM0001104	11		EVM0000707	12
EVM0001213	11		EVM0000802	12
EVM0001243	11		EVM0000837	12
EVM0001245	11		EVM0000843	12
EVM0001278	11		EVM0000855	12
EVM0001295	11		EVM0000887	12
EVM0001498	11		EVM0000908	12
EVM0001512	11		EVM0000962	12
EVM0001518	11		EVM0000985	12
EVM0001564	11		EVM0001163	12
EVM0001708	11		EVM0001206	12
EVM0001747	11		EVM0001268	12
EVM0001834	11		EVM0001334	12
EVM0001890	11		EVM0001337	12
EVM0001927	11		EVM0001372	12
EVM0001929	11		EVM0001381	12
EVM0001931	11		EVM0001528	12
EVM0001953	11		EVM0001619	12
EVM0001983	11		EVM0001627	12
EVM0002011	11		EVM0001669	12
EVM0002149	11		EVM0001698	12
EVM0002196	11		EVM0001806	12
EVM0002201	11		EVM0001832	12
EVM0002279	11		EVM0001873	12
EVM0002331	11		EVM0002007	12
EVM0002370	11		EVM0002013	12
EVM0002391	11		EVM0002035	12
EVM0002574	11		EVM0002044	12
EVM0002615	11		EVM0002095	12
EVM0002667	11		EVM0002112	12
EVM0002674	11		EVM0002183	12
EVM0002686	11		EVM0002237	12
EVM0002777	11		EVM0002238	12
EVM0002810	11		EVM0002240	12
EVM0002826	11		EVM0002242	12
EVM0002874	11		EVM0002317	12
EVM0002877	11		EVM0002341	12
EVM0002965	11		EVM0002346	12
EVM0003035	11		EVM0002360	12
EVM0003135	11		EVM0002369	12
EVM0003177	11		EVM0002450	12
EVM0003200	11		EVM0002537	12
EVM0003220	11		EVM0002586	12
EVM0003318	11		EVM0002614	12
EVM0003336	11		EVM0002800	12
EVM0003337	11		EVM0002827	12
EVM0003357	11		EVM0002888	12
EVM0003371	11		EVM0002902	12
EVM0003522	11		EVM0003001	12
EVM0003529	11		EVM0003021	12
EVM0003556	11		EVM0003124	12
EVM0003558	11		EVM0003193	12
EVM0003590	11		EVM0003216	12
EVM0003591	11		EVM0003218	12
EVM0003593	11		EVM0003225	12
EVM0003643	11		EVM0003226	12
EVM0003706	11		EVM0003247	12
EVM0003713	11		EVM0003266	12
EVM0003715	11		EVM0003296	12
EVM0003813	11		EVM0003324	12
EVM0003822	11		EVM0003333	12
EVM0003854	11		EVM0003345	12
EVM0003880	11		EVM0003363	12
EVM0003931	11		EVM0003397	12
EVM0003965	11		EVM0003498	12
EVM0003974	11		EVM0003500	12
EVM0004015	11		EVM0003587	12
EVM0004039	11		EVM0003592	12
EVM0004045	11		EVM0003733	12
EVM0004055	11		EVM0003735	12
EVM0004186	11		EVM0003768	12
EVM0004240	11		EVM0003791	12
EVM0004294	11		EVM0003800	12
EVM0004296	11		EVM0003841	12
EVM0004389	11		EVM0003845	12
EVM0004411	11		EVM0003869	12
EVM0004431	11		EVM0003998	12
EVM0004496	11		EVM0004025	12
EVM0004512	11		EVM0004105	12
EVM0004538	11		EVM0004107	12
EVM0004547	11		EVM0004121	12
EVM0004656	11		EVM0004128	12
EVM0004794	11		EVM0004129	12
EVM0004944	11		EVM0004133	12
EVM0005012	11		EVM0004142	12
EVM0005036	11		EVM0004152	12
EVM0005038	11		EVM0004170	12
EVM0005095	11		EVM0004175	12
EVM0005154	11		EVM0004199	12
EVM0005234	11		EVM0004246	12
EVM0005251	11		EVM0004255	12
EVM0005267	11		EVM0004265	12
EVM0005284	11		EVM0004280	12
EVM0005299	11		EVM0004289	12
EVM0005318	11		EVM0004333	12
EVM0005370	11		EVM0004346	12
EVM0005406	11		EVM0004610	12
EVM0005425	11		EVM0004625	12
EVM0005439	11		EVM0004674	12
EVM0005459	11		EVM0004709	12
EVM0005548	11		EVM0004749	12
EVM0005592	11		EVM0004811	12
EVM0005698	11		EVM0004828	12
EVM0005768	11		EVM0004875	12
EVM0005829	11		EVM0004889	12
EVM0005840	11		EVM0004988	12
EVM0005863	11		EVM0005001	12
EVM0005867	11		EVM0005006	12
EVM0005875	11		EVM0005035	12
EVM0006037	11		EVM0005058	12
EVM0006064	11		EVM0005208	12
EVM0006169	11		EVM0005243	12
EVM0006272	11		EVM0005245	12
EVM0006295	11		EVM0005256	12
EVM0006395	11		EVM0005304	12
EVM0006448	11		EVM0005306	12
EVM0006484	11		EVM0005331	12
EVM0006509	11		EVM0005372	12
EVM0006529	11		EVM0005392	12
EVM0006536	11		EVM0005396	12
EVM0006568	11		EVM0005409	12
EVM0006795	11		EVM0005424	12
EVM0006938	11		EVM0005429	12
EVM0007027	11		EVM0005560	12
EVM0007060	11		EVM0005688	12
EVM0007071	11		EVM0005737	12
EVM0007112	11		EVM0005858	12
EVM0007157	11		EVM0005878	12
EVM0007162	11		EVM0005895	12
EVM0007207	11		EVM0005945	12
EVM0007279	11		EVM0006055	12
EVM0007298	11		EVM0006059	12
EVM0007324	11		EVM0006091	12
EVM0007339	11		EVM0006146	12
EVM0007405	11		EVM0006166	12
EVM0007453	11		EVM0006192	12
EVM0007459	11		EVM0006194	12
EVM0007472	11		EVM0006251	12
EVM0007595	11		EVM0006353	12
EVM0007606	11		EVM0006371	12
EVM0007613	11		EVM0006384	12
EVM0007633	11		EVM0006391	12
EVM0007648	11		EVM0006429	12
EVM0007688	11		EVM0006432	12
EVM0007697	11		EVM0006571	12
EVM0007715	11		EVM0006583	12
EVM0007740	11		EVM0006694	12
EVM0007745	11		EVM0006728	12
EVM0007746	11		EVM0006759	12
EVM0007872	11		EVM0006761	12
EVM0007876	11		EVM0006796	12
EVM0007983	11		EVM0006821	12
EVM0008016	11		EVM0006845	12
EVM0008047	11		EVM0006881	12
EVM0008068	11		EVM0006919	12
EVM0008196	11		EVM0007018	12
EVM0008340	11		EVM0007100	12
EVM0008353	11		EVM0007106	12
EVM0008361	11		EVM0007135	12
EVM0008481	11		EVM0007155	12
EVM0008501	11		EVM0007168	12
EVM0008527	11		EVM0007192	12
EVM0008536	11		EVM0007234	12
EVM0008569	11		EVM0007303	12
EVM0008590	11		EVM0007311	12
EVM0008738	11		EVM0007344	12
EVM0008742	11		EVM0007346	12
EVM0008805	11		EVM0007365	12
EVM0008815	11		EVM0007384	12
EVM0008863	11		EVM0007392	12
EVM0008925	11		EVM0007471	12
EVM0008943	11		EVM0007494	12
EVM0008965	11		EVM0007521	12
EVM0008968	11		EVM0007557	12
EVM0009019	11		EVM0007564	12
EVM0009021	11		EVM0007608	12
EVM0009026	11		EVM0007674	12
EVM0009117	11		EVM0007691	12
EVM0009153	11		EVM0007700	12
EVM0009177	11		EVM0007758	12
EVM0009300	11		EVM0007792	12
EVM0009372	11		EVM0007887	12
EVM0009399	11		EVM0007897	12
EVM0009445	11		EVM0007968	12
EVM0009519	11		EVM0007997	12
EVM0009520	11		EVM0008092	12
EVM0009540	11		EVM0008094	12
EVM0009587	11		EVM0008113	12
EVM0009640	11		EVM0008129	12
EVM0009675	11		EVM0008135	12
EVM0009707	11		EVM0008144	12
EVM0009782	11		EVM0008388	12
EVM0009963	11		EVM0008524	12
EVM0009969	11		EVM0008535	12
EVM0009971	11		EVM0008553	12
EVM0010026	11		EVM0008600	12
EVM0010034	11		EVM0008616	12
EVM0010053	11		EVM0008662	12
EVM0010071	11		EVM0008689	12
EVM0010125	11		EVM0008690	12
EVM0010144	11		EVM0008693	12
EVM0010186	11		EVM0008697	12
EVM0010221	11		EVM0008804	12
EVM0010304	11		EVM0008851	12
EVM0010353	11		EVM0008946	12
EVM0010366	11		EVM0008947	12
EVM0010384	11		EVM0009063	12
EVM0010490	11		EVM0009122	12
EVM0010510	11		EVM0009188	12
EVM0010550	11		EVM0009207	12
EVM0010577	11		EVM0009209	12
EVM0010606	11		EVM0009211	12
EVM0010624	11		EVM0009225	12
EVM0010690	11		EVM0009384	12
EVM0010708	11		EVM0009388	12
EVM0010711	11		EVM0009391	12
EVM0010748	11		EVM0009411	12
EVM0010758	11		EVM0009493	12
EVM0010759	11		EVM0009503	12
EVM0010774	11		EVM0009528	12
EVM0010802	11		EVM0009606	12
EVM0010924	11		EVM0009652	12
EVM0010937	11		EVM0009665	12
EVM0011194	11		EVM0009762	12
EVM0011232	11		EVM0009763	12
EVM0011274	11		EVM0009779	12
EVM0011388	11		EVM0009788	12
EVM0011432	11		EVM0009831	12
EVM0011458	11		EVM0009879	12
EVM0011568	11		EVM0009925	12
EVM0011626	11		EVM0009964	12
EVM0011743	11		EVM0009997	12
EVM0011749	11		EVM0010046	12
EVM0011752	11		EVM0010089	12
EVM0011786	11		EVM0010099	12
EVM0011910	11		EVM0010159	12
EVM0011962	11		EVM0010160	12
EVM0011978	11		EVM0010253	12
EVM0011983	11		EVM0010269	12
EVM0012062	11		EVM0010288	12
EVM0012134	11		EVM0010289	12
EVM0012188	11		EVM0010357	12
EVM0012194	11		EVM0010376	12
EVM0012253	11		EVM0010382	12
EVM0012355	11		EVM0010391	12
EVM0012362	11		EVM0010397	12
EVM0012443	11		EVM0010404	12
EVM0012454	11		EVM0010438	12
EVM0012478	11		EVM0010466	12
EVM0012481	11		EVM0010515	12
EVM0012496	11		EVM0010530	12
EVM0012518	11		EVM0010638	12
EVM0012656	11		EVM0010659	12
EVM0012660	11		EVM0010683	12
EVM0012747	11		EVM0010777	12
EVM0012850	11		EVM0010781	12
EVM0012880	11		EVM0010782	12
EVM0012973	11		EVM0010787	12
EVM0013029	11		EVM0010819	12
EVM0013071	11		EVM0010850	12
EVM0013351	11		EVM0010883	12
EVM0013386	11		EVM0010909	12
EVM0013389	11		EVM0010979	12
EVM0013506	11		EVM0010988	12
EVM0013512	11		EVM0011039	12
EVM0013582	11		EVM0011041	12
EVM0013622	11		EVM0011060	12
EVM0013631	11		EVM0011061	12
EVM0013644	11		EVM0011086	12
EVM0013707	11		EVM0011087	12
EVM0013720	11		EVM0011126	12
EVM0013783	11		EVM0011157	12
EVM0013792	11		EVM0011217	12
EVM0013852	11		EVM0011255	12
EVM0014025	11		EVM0011257	12
EVM0014146	11		EVM0011370	12
EVM0014167	11		EVM0011395	12
EVM0014417	11		EVM0011436	12
EVM0014475	11		EVM0011497	12
EVM0014478	11		EVM0011546	12
EVM0014575	11		EVM0011648	12
EVM0014860	11		EVM0011655	12
EVM0014950	11		EVM0011678	12
EVM0014953	11		EVM0011699	12
EVM0014986	11		EVM0011711	12
EVM0015020	11		EVM0011748	12
EVM0015044	11		EVM0011799	12
EVM0015062	11		EVM0011846	12
EVM0015142	11		EVM0011856	12
EVM0015180	11		EVM0011867	12
EVM0015420	11		EVM0011881	12
EVM0015442	11		EVM0011943	12
EVM0015484	11		EVM0011958	12
EVM0015489	11		EVM0012285	12
EVM0015497	11		EVM0012359	12
EVM0015531	11		EVM0012590	12
EVM0015582	11		EVM0012653	12
EVM0015886	11		EVM0012654	12
EVM0015947	11		EVM0012754	12
EVM0015951	11		EVM0012797	12
EVM0016048	11		EVM0012904	12
EVM0016111	11		EVM0012905	12
EVM0016204	11		EVM0012907	12
EVM0016270	11		EVM0012914	12
EVM0016330	11		EVM0012967	12
EVM0016418	11		EVM0013014	12
EVM0016489	11		EVM0013072	12
EVM0016524	11		EVM0013080	12
EVM0016541	11		EVM0013117	12
EVM0016587	11		EVM0013174	12
EVM0016722	11		EVM0013178	12
EVM0016740	11		EVM0013208	12
EVM0016777	11		EVM0013273	12
EVM0016810	11		EVM0013304	12
EVM0016822	11		EVM0013321	12
EVM0016944	11		EVM0013338	12
EVM0017051	11		EVM0013343	12
EVM0017113	11		EVM0013385	12
EVM0017150	11		EVM0013480	12
EVM0017159	11		EVM0013547	12
EVM0017251	11		EVM0013625	12
EVM0017420	11		EVM0013671	12
EVM0017439	11		EVM0013677	12
EVM0017479	11		EVM0013710	12
EVM0017530	11		EVM0013736	12
EVM0017731	11		EVM0013802	12
EVM0017827	11		EVM0013853	12
EVM0017839	11		EVM0013904	12
EVM0017878	11		EVM0013956	12
EVM0017942	11		EVM0013977	12
EVM0017955	11		EVM0014182	12
EVM0017990	11		EVM0014278	12
EVM0018155	11		EVM0014290	12
EVM0018179	11		EVM0014334	12
EVM0018229	11		EVM0014382	12
EVM0018317	11		EVM0014405	12
EVM0018367	11		EVM0014433	12
EVM0018417	11		EVM0014439	12
EVM0018681	11		EVM0014524	12
EVM0018820	11		EVM0014527	12
EVM0018948	11		EVM0014590	12
EVM0019011	11		EVM0014702	12
EVM0019214	11		EVM0014755	12
EVM0019309	11		EVM0014763	12
EVM0019313	11		EVM0014827	12
EVM0019389	11		EVM0014884	12
EVM0019394	11		EVM0014886	12
EVM0019441	11		EVM0014889	12
EVM0019485	11		EVM0014944	12
EVM0019503	11		EVM0014956	12
EVM0019668	11		EVM0014974	12
EVM0019711	11		EVM0014996	12
EVM0019747	11		EVM0014998	12
EVM0019767	11		EVM0015009	12
EVM0019870	11		EVM0015068	12
EVM0019906	11		EVM0015083	12
EVM0020060	11		EVM0015125	12
EVM0020224	11		EVM0015139	12
EVM0020243	11		EVM0015149	12
EVM0020343	11		EVM0015221	12
EVM0020453	11		EVM0015297	12
EVM0020492	11		EVM0015299	12
EVM0020574	11		EVM0015300	12
EVM0020652	11		EVM0015341	12
EVM0020657	11		EVM0015490	12
EVM0020664	11		EVM0015499	12
EVM0020762	11		EVM0015505	12
EVM0020813	11		EVM0015516	12
EVM0020839	11		EVM0015540	12
EVM0020917	11		EVM0015579	12
EVM0020933	11		EVM0015581	12
EVM0020950	11		EVM0015584	12
EVM0021165	11		EVM0015627	12
EVM0021223	11		EVM0015665	12
EVM0021314	11		EVM0015713	12
EVM0021363	11		EVM0015716	12
EVM0021378	11		EVM0015789	12
EVM0021456	11		EVM0015806	12
EVM0021521	11		EVM0015845	12
EVM0021551	11		EVM0015899	12
EVM0021697	11		EVM0016248	12
EVM0021728	11		EVM0016294	12
EVM0021913	11		EVM0016308	12
EVM0022016	11		EVM0016338	12
EVM0022028	11		EVM0016344	12
EVM0022029	11		EVM0016347	12
EVM0022061	11		EVM0016482	12
EVM0022066	11		EVM0016492	12
EVM0022097	11		EVM0016565	12
EVM0022159	11		EVM0016589	12
EVM0022161	11		EVM0016628	12
EVM0022191	11		EVM0016686	12
EVM0022262	11		EVM0016690	12
EVM0022271	11		EVM0016734	12
EVM0022362	11		EVM0016788	12
EVM0022387	11		EVM0016885	12
EVM0022455	11		EVM0016918	12
EVM0022554	11		EVM0016919	12
EVM0022668	11		EVM0017006	12
EVM0022694	11		EVM0017025	12
EVM0022715	11		EVM0017032	12
EVM0022753	11		EVM0017072	12
EVM0022830	11		EVM0017189	12
EVM0022868	11		EVM0017198	12
EVM0022875	11		EVM0017240	12
EVM0022877	11		EVM0017319	12
EVM0023193	11		EVM0017388	12
EVM0023284	11		EVM0017410	12
EVM0023318	11		EVM0017426	12
EVM0023345	11		EVM0017605	12
EVM0023349	11		EVM0017638	12
EVM0023354	11		EVM0017641	12
EVM0023385	11		EVM0017668	12
EVM0023442	11		EVM0017725	12
EVM0023464	11		EVM0017747	12
EVM0023497	11		EVM0017876	12
EVM0023499	11		EVM0017933	12
EVM0023541	11		EVM0017946	12
EVM0023608	11		EVM0018075	12
EVM0023622	11		EVM0018164	12
EVM0023645	11		EVM0018175	12
EVM0023676	11		EVM0018243	12
EVM0023691	11		EVM0018308	12
EVM0023722	11		EVM0018339	12
EVM0023723	11		EVM0018426	12
EVM0023808	11		EVM0018473	12
EVM0023870	11		EVM0018493	12
EVM0023875	11		EVM0018509	12
EVM0023879	11		EVM0018650	12
EVM0023978	11		EVM0018665	12
EVM0023988	11		EVM0018835	12
EVM0024067	11		EVM0018854	12
EVM0024275	11		EVM0018909	12
EVM0024281	11		EVM0018969	12
EVM0024326	11		EVM0018982	12
EVM0024370	11		EVM0018988	12
EVM0024514	11		EVM0019036	12
EVM0024553	11		EVM0019047	12
EVM0024596	11		EVM0019105	12
EVM0024644	11		EVM0019125	12
EVM0024660	11		EVM0019190	12
EVM0024674	11		EVM0019216	12
EVM0024677	11		EVM0019262	12
EVM0024678	11		EVM0019302	12
EVM0024755	11		EVM0019312	12
EVM0024790	11		EVM0019328	12
EVM0024798	11		EVM0019329	12
EVM0024872	11		EVM0019363	12
EVM0024880	11		EVM0019371	12
EVM0024926	11		EVM0019372	12
EVM0024954	11		EVM0019387	12
EVM0025032	11		EVM0019404	12
EVM0025036	11		EVM0019438	12
EVM0025076	11		EVM0019449	12
EVM0025097	11		EVM0019454	12
EVM0025116	11		EVM0019461	12
EVM0025192	11		EVM0019513	12
EVM0025316	11		EVM0019537	12
EVM0025335	11		EVM0019544	12
EVM0025364	11		EVM0019593	12
EVM0025426	11		EVM0019620	12
EVM0025462	11		EVM0019625	12
EVM0025483	11		EVM0019678	12
EVM0025564	11		EVM0019753	12
EVM0025602	11		EVM0019808	12
EVM0025610	11		EVM0019839	12
EVM0025632	11		EVM0019848	12
EVM0025651	11		EVM0019884	12
EVM0025720	11		EVM0019899	12
EVM0025843	11		EVM0019966	12
EVM0025853	11		EVM0019982	12
EVM0025960	11		EVM0020031	12
EVM0026053	11		EVM0020033	12
EVM0026130	11		EVM0020046	12
EVM0026170	11		EVM0020048	12
EVM0026180	11		EVM0020102	12
EVM0026188	11		EVM0020120	12
EVM0026201	11		EVM0020126	12
EVM0026355	11		EVM0020199	12
EVM0026483	11		EVM0020219	12
EVM0026500	11		EVM0020324	12
EVM0026511	11		EVM0020363	12
EVM0026583	11		EVM0020431	12
EVM0026597	11		EVM0020481	12
EVM0026612	11		EVM0020503	12
EVM0026617	11		EVM0020569	12
EVM0026629	11		EVM0020626	12
EVM0026639	11		EVM0020695	12
EVM0026763	11		EVM0020718	12
EVM0026798	11		EVM0020848	12
EVM0026948	11		EVM0020874	12
EVM0026982	11		EVM0020912	12
EVM0027004	11		EVM0020936	12
EVM0027080	11		EVM0020953	12
EVM0027086	11		EVM0021019	12
EVM0027152	11		EVM0021039	12
EVM0027250	11		EVM0021082	12
EVM0027257	11		EVM0021088	12
EVM0027262	11		EVM0021128	12
EVM0027291	11		EVM0021139	12
EVM0027357	11		EVM0021206	12
EVM0027362	11		EVM0021231	12
EVM0027479	11		EVM0021261	12
EVM0027507	11		EVM0021266	12
EVM0027527	11		EVM0021297	12
EVM0027531	11		EVM0021323	12
EVM0027564	11		EVM0021350	12
EVM0027577	11		EVM0021365	12
EVM0027594	11		EVM0021384	12
EVM0027603	11		EVM0021480	12
EVM0027614	11		EVM0021492	12
EVM0027704	11		EVM0021494	12
EVM0027767	11		EVM0021501	12
EVM0027796	11		EVM0021625	12
EVM0027852	11		EVM0021627	12
EVM0027891	11		EVM0021640	12
EVM0027894	11		EVM0021663	12
EVM0027936	11		EVM0021665	12
EVM0028018	11		EVM0021666	12
EVM0028101	11		EVM0021669	12
EVM0028115	11		EVM0021836	12
EVM0028213	11		EVM0021936	12
EVM0028314	11		EVM0021940	12
EVM0028473	11		EVM0022000	12
EVM0028566	11		EVM0022008	12
EVM0028667	11		EVM0022014	12
EVM0028695	11		EVM0022015	12
EVM0028937	11		EVM0022057	12
EVM0028994	11		EVM0022078	12
EVM0029016	11		EVM0022104	12
EVM0029023	11		EVM0022239	12
EVM0029065	11		EVM0022282	12
novel.1480	11		EVM0022299	12
novel.1504	11		EVM0022315	12
novel.1513	11		EVM0022346	12
novel.1545	11		EVM0022367	12
novel.1549	11		EVM0022415	12
novel.1614	11		EVM0022448	12
novel.159	11		EVM0022459	12
novel.1675	11		EVM0022519	12
novel.1683	11		EVM0022571	12
novel.1693	11		EVM0022629	12
novel.183	11		EVM0022693	12
novel.186	11		EVM0022791	12
novel.1719	11		EVM0022871	12
novel.1755	11		EVM0022931	12
novel.1787	11		EVM0023066	12
novel.1804	11		EVM0023069	12
novel.198	11		EVM0023078	12
novel.1852	11		EVM0023081	12
novel.1877	11		EVM0023142	12
novel.1882	11		EVM0023159	12
novel.1914	11		EVM0023204	12
novel.1946	11		EVM0023287	12
novel.1949	11		EVM0023295	12
novel.1960	11		EVM0023320	12
novel.1972	11		EVM0023404	12
novel.1988	11		EVM0023493	12
novel.2069	11		EVM0023562	12
novel.2156	11		EVM0023575	12
novel.2257	11		EVM0023683	12
novel.2308	11		EVM0023686	12
novel.2352	11		EVM0023689	12
novel.2353	11		EVM0023782	12
novel.2375	11		EVM0023842	12
novel.2381	11		EVM0023846	12
novel.2421	11		EVM0023848	12
novel.2447	11		EVM0023855	12
novel.2491	11		EVM0023902	12
novel.2540	11		EVM0023929	12
novel.2554	11		EVM0023937	12
novel.2557	11		EVM0023947	12
novel.2672	11		EVM0024014	12
novel.304	11		EVM0024050	12
novel.2715	11		EVM0024116	12
novel.2786	11		EVM0024130	12
novel.2806	11		EVM0024186	12
novel.332	11		EVM0024211	12
novel.2970	11		EVM0024214	12
novel.3021	11		EVM0024222	12
novel.3029	11		EVM0024228	12
novel.377	11		EVM0024230	12
novel.3059	11		EVM0024245	12
novel.3065	11		EVM0024257	12
novel.3077	11		EVM0024273	12
novel.382	11		EVM0024337	12
novel.3125	11		EVM0024349	12
novel.412	11		EVM0024354	12
novel.3150	11		EVM0024452	12
novel.3151	11		EVM0024458	12
novel.3163	11		EVM0024526	12
novel.3164	11		EVM0024561	12
novel.3191	11		EVM0024593	12
novel.3255	11		EVM0024633	12
novel.3256	11		EVM0024648	12
novel.3273	11		EVM0024690	12
novel.3288	11		EVM0024697	12
novel.3299	11		EVM0024714	12
novel.3323	11		EVM0024759	12
novel.3340	11		EVM0024779	12
novel.3341	11		EVM0024805	12
novel.3377	11		EVM0024847	12
novel.427	11		EVM0024863	12
novel.3411	11		EVM0024908	12
novel.3429	11		EVM0024992	12
novel.3556	11		EVM0025011	12
novel.3564	11		EVM0025017	12
novel.3578	11		EVM0025030	12
novel.3581	11		EVM0025057	12
novel.455	11		EVM0025068	12
novel.3672	11		EVM0025085	12
novel.3675	11		EVM0025143	12
novel.3676	11		EVM0025187	12
novel.3677	11		EVM0025209	12
novel.3683	11		EVM0025230	12
novel.3747	11		EVM0025254	12
novel.3794	11		EVM0025277	12
novel.457	11		EVM0025373	12
novel.3901	11		EVM0025445	12
novel.4018	11		EVM0025463	12
novel.4063	11		EVM0025506	12
novel.4104	11		EVM0025567	12
novel.4132	11		EVM0025627	12
novel.4143	11		EVM0025664	12
novel.4154	11		EVM0025708	12
novel.4204	11		EVM0025715	12
novel.4255	11		EVM0025735	12
novel.4270	11		EVM0025767	12
novel.497	11		EVM0025779	12
novel.500	11		EVM0025872	12
novel.582	11		EVM0025894	12
novel.44	11		EVM0025925	12
novel.11	11		EVM0025937	12
novel.621	11		EVM0025966	12
novel.639	11		EVM0026101	12
novel.710	11		EVM0026131	12
novel.713	11		EVM0026266	12
novel.2	11		EVM0026275	12
novel.71	11		EVM0026315	12
novel.834	11		EVM0026437	12
novel.854	11		EVM0026477	12
novel.902	11		EVM0026485	12
novel.922	11		EVM0026519	12
novel.1002	11		EVM0026530	12
novel.1015	11		EVM0026593	12
novel.1023	11		EVM0026620	12
novel.1040	11		EVM0026755	12
novel.1064	11		EVM0026800	12
novel.1133	11		EVM0026889	12
novel.1152	11		EVM0026895	12
novel.1240	11		EVM0026897	12
novel.1246	11		EVM0026954	12
novel.1306	11		EVM0026961	12
novel.1325	11		EVM0026988	12
novel.1326	11		EVM0027027	12
novel.1424	11		EVM0027083	12
			EVM0027216	12
			EVM0027230	12
			EVM0027249	12
			EVM0027324	12
			EVM0027370	12
			EVM0027496	12
			EVM0027512	12
			EVM0027640	12
			EVM0027670	12
			EVM0027677	12
			EVM0027788	12
			EVM0027837	12
			EVM0027847	12
			EVM0027911	12
			EVM0027941	12
			EVM0028053	12
			EVM0028061	12
			EVM0028131	12
			EVM0028188	12
			EVM0028215	12
			EVM0028216	12
			EVM0028236	12
			EVM0028307	12
			EVM0028311	12
			EVM0028337	12
			EVM0028350	12
			EVM0028387	12
			EVM0028393	12
			EVM0028434	12
			EVM0028454	12
			EVM0028475	12
			EVM0028501	12
			EVM0028522	12
			EVM0028651	12
			EVM0028751	12
			EVM0028761	12
			EVM0028776	12
			EVM0028780	12
			EVM0028817	12
			EVM0028851	12
			EVM0028908	12
			EVM0028915	12
			EVM0028976	12
			EVM0028992	12
			EVM0029018	12
			EVM0029024	12
			EVM0029031	12
			EVM0029043	12
			EVM0029047	12
			EVM0029048	12
			EVM0029070	12
			EVM0029076	12
			novel.1438	12
			novel.1465	12
			novel.1467	12
			novel.1484	12
			novel.1489	12
			novel.1499	12
			novel.1519	12
			novel.1541	12
			novel.1543	12
			novel.135	12
			novel.1548	12
			novel.1569	12
			novel.1572	12
			novel.1578	12
			novel.144	12
			novel.149	12
			novel.1620	12
			novel.1624	12
			novel.1641	12
			novel.1643	12
			novel.165	12
			novel.1682	12
			novel.1702	12
			novel.182	12
			novel.1715	12
			novel.191	12
			novel.1729	12
			novel.1730	12
			novel.1767	12
			novel.1773	12
			novel.1785	12
			novel.1800	12
			novel.1825	12
			novel.1835	12
			novel.1856	12
			novel.1860	12
			novel.1878	12
			novel.1902	12
			novel.1928	12
			novel.1929	12
			novel.1953	12
			novel.1962	12
			novel.1977	12
			novel.2005	12
			novel.2023	12
			novel.2047	12
			novel.2053	12
			novel.2066	12
			novel.2073	12
			novel.2077	12
			novel.2103	12
			novel.2112	12
			novel.2114	12
			novel.2128	12
			novel.2130	12
			novel.2174	12
			novel.2175	12
			novel.2180	12
			novel.2190	12
			novel.2250	12
			novel.2252	12
			novel.2276	12
			novel.2298	12
			novel.2317	12
			novel.2327	12
			novel.2330	12
			novel.2364	12
			novel.226	12
			novel.2402	12
			novel.2406	12
			novel.2432	12
			novel.2443	12
			novel.2449	12
			novel.2477	12
			novel.2485	12
			novel.2499	12
			novel.2514	12
			novel.2515	12
			novel.2518	12
			novel.2522	12
			novel.244	12
			novel.245	12
			novel.2531	12
			novel.2568	12
			novel.259	12
			novel.261	12
			novel.2594	12
			novel.269	12
			novel.280	12
			novel.2616	12
			novel.2673	12
			novel.2687	12
			novel.2693	12
			novel.2701	12
			novel.303	12
			novel.309	12
			novel.2739	12
			novel.2741	12
			novel.2755	12
			novel.2769	12
			novel.2781	12
			novel.2787	12
			novel.2789	12
			novel.2799	12
			novel.2810	12
			novel.2832	12
			novel.2898	12
			novel.2913	12
			novel.2923	12
			novel.2948	12
			novel.2963	12
			novel.2966	12
			novel.348	12
			novel.2984	12
			novel.2994	12
			novel.3006	12
			novel.3007	12
			novel.3018	12
			novel.370	12
			novel.3076	12
			novel.3096	12
			novel.392	12
			novel.3108	12
			novel.3110	12
			novel.399	12
			novel.400	12
			novel.402	12
			novel.3121	12
			novel.413	12
			novel.3168	12
			novel.3172	12
			novel.414	12
			novel.3177	12
			novel.3178	12
			novel.3207	12
			novel.3215	12
			novel.420	12
			novel.3294	12
			novel.3314	12
			novel.3332	12
			novel.3336	12
			novel.425	12
			novel.3371	12
			novel.3384	12
			novel.3393	12
			novel.3394	12
			novel.3413	12
			novel.3415	12
			novel.3439	12
			novel.3448	12
			novel.3449	12
			novel.3454	12
			novel.434	12
			novel.3472	12
			novel.3473	12
			novel.3487	12
			novel.3520	12
			novel.3537	12
			novel.3562	12
			novel.448	12
			novel.450	12
			novel.3576	12
			novel.3640	12
			novel.3674	12
			novel.3687	12
			novel.3695	12
			novel.3733	12
			novel.3754	12
			novel.3773	12
			novel.3788	12
			novel.3792	12
			novel.3798	12
			novel.3846	12
			novel.3878	12
			novel.3898	12
			novel.3907	12
			novel.3926	12
			novel.473	12
			novel.3984	12
			novel.3990	12
			novel.4022	12
			novel.4042	12
			novel.4048	12
			novel.4072	12
			novel.4078	12
			novel.4099	12
			novel.4102	12
			novel.4153	12
			novel.4161	12
			novel.4162	12
			novel.4177	12
			novel.4188	12
			novel.4194	12
			novel.4200	12
			novel.4229	12
			novel.4283	12
			novel.4354	12
			novel.4377	12
			novel.538	12
			novel.566	12
			novel.43	12
			novel.637	12
			novel.54	12
			novel.647	12
			novel.672	12
			novel.673	12
			novel.680	12
			novel.706	12
			novel.736	12
			novel.740	12
			novel.741	12
			novel.743	12
			novel.753	12
			novel.754	12
			novel.765	12
			novel.782	12
			novel.807	12
			novel.811	12
			novel.828	12
			novel.839	12
			novel.875	12
			novel.878	12
			novel.942	12
			novel.1017	12
			novel.1018	12
			novel.1026	12
			novel.1060	12
			novel.79	12
			novel.1085	12
			novel.81	12
			novel.1116	12
			novel.88	12
			novel.1151	12
			novel.1188	12
			novel.1189	12
			novel.1206	12
			novel.1208	12
			novel.97	12
			novel.1223	12
			novel.1244	12
			novel.1245	12
			novel.108	12
			novel.1252	12
			novel.1272	12
			novel.1275	12
			novel.1310	12
			novel.1318	12
			novel.1322	12
			novel.1337	12
			novel.1360	12
			novel.1399	12

## Sheet: EG-AR-GFS1S2S3
Cluster EG-AR-GFS1S2S3
ID	up		down
EVM0000113	5		EVM0000015	10
EVM0000118	5		EVM0000034	10
EVM0000183	5		EVM0000071	10
EVM0000217	5		EVM0000126	10
EVM0000280	5		EVM0000141	10
EVM0000281	5		EVM0000180	10
EVM0000288	5		EVM0000205	10
EVM0000367	5		EVM0000258	10
EVM0000388	5		EVM0000373	10
EVM0000407	5		EVM0000380	10
EVM0000420	5		EVM0000438	10
EVM0000442	5		EVM0000466	10
EVM0000454	5		EVM0000468	10
EVM0000493	5		EVM0000496	10
EVM0000560	5		EVM0000513	10
EVM0000580	5		EVM0000541	10
EVM0000760	5		EVM0000622	10
EVM0000830	5		EVM0000646	10
EVM0000843	5		EVM0000676	10
EVM0000851	5		EVM0000683	10
EVM0000852	5		EVM0000685	10
EVM0000877	5		EVM0000694	10
EVM0000925	5		EVM0000749	10
EVM0000940	5		EVM0000774	10
EVM0000960	5		EVM0000837	10
EVM0000985	5		EVM0000887	10
EVM0000995	5		EVM0000894	10
EVM0001081	5		EVM0000900	10
EVM0001294	5		EVM0000998	10
EVM0001427	5		EVM0001013	10
EVM0001447	5		EVM0001017	10
EVM0001528	5		EVM0001027	10
EVM0001553	5		EVM0001064	10
EVM0001698	5		EVM0001075	10
EVM0001749	5		EVM0001089	10
EVM0001767	5		EVM0001102	10
EVM0001793	5		EVM0001120	10
EVM0001945	5		EVM0001158	10
EVM0001950	5		EVM0001168	10
EVM0002001	5		EVM0001172	10
EVM0002031	5		EVM0001197	10
EVM0002071	5		EVM0001295	10
EVM0002226	5		EVM0001325	10
EVM0002259	5		EVM0001533	10
EVM0002285	5		EVM0001564	10
EVM0002295	5		EVM0001627	10
EVM0002300	5		EVM0001687	10
EVM0002388	5		EVM0001706	10
EVM0002451	5		EVM0001725	10
EVM0002611	5		EVM0001742	10
EVM0002674	5		EVM0001825	10
EVM0002676	5		EVM0001829	10
EVM0002800	5		EVM0001845	10
EVM0002801	5		EVM0001861	10
EVM0002812	5		EVM0001876	10
EVM0002814	5		EVM0001895	10
EVM0002824	5		EVM0001912	10
EVM0002992	5		EVM0001927	10
EVM0003018	5		EVM0001931	10
EVM0003021	5		EVM0001946	10
EVM0003098	5		EVM0001953	10
EVM0003132	5		EVM0001979	10
EVM0003161	5		EVM0002032	10
EVM0003162	5		EVM0002059	10
EVM0003212	5		EVM0002093	10
EVM0003234	5		EVM0002103	10
EVM0003250	5		EVM0002167	10
EVM0003388	5		EVM0002183	10
EVM0003443	5		EVM0002201	10
EVM0003451	5		EVM0002222	10
EVM0003466	5		EVM0002279	10
EVM0003558	5		EVM0002347	10
EVM0003592	5		EVM0002376	10
EVM0003622	5		EVM0002389	10
EVM0003651	5		EVM0002406	10
EVM0003710	5		EVM0002424	10
EVM0003716	5		EVM0002446	10
EVM0003845	5		EVM0002526	10
EVM0003928	5		EVM0002572	10
EVM0003982	5		EVM0002574	10
EVM0004039	5		EVM0002579	10
EVM0004062	5		EVM0002601	10
EVM0004076	5		EVM0002704	10
EVM0004090	5		EVM0002724	10
EVM0004149	5		EVM0002767	10
EVM0004167	5		EVM0002773	10
EVM0004178	5		EVM0002776	10
EVM0004198	5		EVM0002777	10
EVM0004199	5		EVM0002798	10
EVM0004208	5		EVM0002846	10
EVM0004265	5		EVM0002911	10
EVM0004291	5		EVM0002942	10
EVM0004347	5		EVM0003006	10
EVM0004353	5		EVM0003008	10
EVM0004384	5		EVM0003072	10
EVM0004389	5		EVM0003120	10
EVM0004544	5		EVM0003130	10
EVM0004629	5		EVM0003148	10
EVM0004650	5		EVM0003177	10
EVM0004709	5		EVM0003318	10
EVM0004749	5		EVM0003397	10
EVM0004785	5		EVM0003426	10
EVM0004795	5		EVM0003463	10
EVM0004800	5		EVM0003476	10
EVM0004814	5		EVM0003504	10
EVM0004877	5		EVM0003529	10
EVM0004945	5		EVM0003658	10
EVM0004954	5		EVM0003736	10
EVM0005029	5		EVM0003768	10
EVM0005059	5		EVM0003778	10
EVM0005125	5		EVM0003854	10
EVM0005177	5		EVM0003910	10
EVM0005200	5		EVM0003939	10
EVM0005208	5		EVM0003951	10
EVM0005234	5		EVM0003961	10
EVM0005243	5		EVM0003972	10
EVM0005245	5		EVM0003973	10
EVM0005247	5		EVM0004000	10
EVM0005258	5		EVM0004012	10
EVM0005296	5		EVM0004015	10
EVM0005345	5		EVM0004028	10
EVM0005574	5		EVM0004059	10
EVM0005581	5		EVM0004064	10
EVM0005768	5		EVM0004067	10
EVM0005780	5		EVM0004084	10
EVM0005786	5		EVM0004120	10
EVM0005793	5		EVM0004121	10
EVM0005858	5		EVM0004154	10
EVM0005895	5		EVM0004166	10
EVM0005988	5		EVM0004226	10
EVM0006021	5		EVM0004229	10
EVM0006025	5		EVM0004376	10
EVM0006133	5		EVM0004411	10
EVM0006146	5		EVM0004442	10
EVM0006149	5		EVM0004461	10
EVM0006156	5		EVM0004538	10
EVM0006159	5		EVM0004542	10
EVM0006218	5		EVM0004559	10
EVM0006220	5		EVM0004589	10
EVM0006369	5		EVM0004599	10
EVM0006379	5		EVM0004603	10
EVM0006393	5		EVM0004640	10
EVM0006424	5		EVM0004655	10
EVM0006673	5		EVM0004656	10
EVM0006708	5		EVM0004680	10
EVM0006759	5		EVM0004682	10
EVM0006766	5		EVM0004702	10
EVM0006769	5		EVM0004759	10
EVM0006836	5		EVM0004772	10
EVM0006845	5		EVM0004791	10
EVM0006875	5		EVM0004823	10
EVM0007018	5		EVM0004906	10
EVM0007091	5		EVM0004922	10
EVM0007104	5		EVM0004944	10
EVM0007207	5		EVM0004957	10
EVM0007337	5		EVM0004965	10
EVM0007349	5		EVM0004978	10
EVM0007432	5		EVM0004988	10
EVM0007474	5		EVM0005046	10
EVM0007538	5		EVM0005053	10
EVM0007547	5		EVM0005092	10
EVM0007632	5		EVM0005098	10
EVM0007674	5		EVM0005284	10
EVM0007700	5		EVM0005292	10
EVM0007753	5		EVM0005309	10
EVM0007842	5		EVM0005356	10
EVM0007849	5		EVM0005409	10
EVM0008015	5		EVM0005461	10
EVM0008123	5		EVM0005490	10
EVM0008180	5		EVM0005520	10
EVM0008245	5		EVM0005639	10
EVM0008385	5		EVM0005699	10
EVM0008430	5		EVM0005714	10
EVM0008440	5		EVM0005852	10
EVM0008470	5		EVM0005862	10
EVM0008473	5		EVM0005922	10
EVM0008498	5		EVM0005953	10
EVM0008553	5		EVM0006024	10
EVM0008569	5		EVM0006031	10
EVM0008575	5		EVM0006045	10
EVM0008653	5		EVM0006057	10
EVM0008662	5		EVM0006059	10
EVM0008672	5		EVM0006073	10
EVM0008714	5		EVM0006154	10
EVM0008723	5		EVM0006158	10
EVM0008738	5		EVM0006246	10
EVM0008775	5		EVM0006257	10
EVM0008786	5		EVM0006396	10
EVM0008892	5		EVM0006438	10
EVM0008903	5		EVM0006448	10
EVM0008960	5		EVM0006463	10
EVM0008972	5		EVM0006475	10
EVM0009059	5		EVM0006508	10
EVM0009077	5		EVM0006576	10
EVM0009078	5		EVM0006657	10
EVM0009110	5		EVM0006668	10
EVM0009118	5		EVM0006700	10
EVM0009153	5		EVM0006796	10
EVM0009225	5		EVM0006841	10
EVM0009296	5		EVM0006906	10
EVM0009391	5		EVM0006968	10
EVM0009501	5		EVM0007012	10
EVM0009511	5		EVM0007044	10
EVM0009525	5		EVM0007055	10
EVM0009527	5		EVM0007085	10
EVM0009555	5		EVM0007105	10
EVM0009604	5		EVM0007112	10
EVM0009712	5		EVM0007198	10
EVM0009713	5		EVM0007279	10
EVM0009725	5		EVM0007428	10
EVM0009805	5		EVM0007455	10
EVM0009824	5		EVM0007498	10
EVM0009858	5		EVM0007572	10
EVM0009875	5		EVM0007577	10
EVM0009888	5		EVM0007624	10
EVM0009952	5		EVM0007635	10
EVM0009964	5		EVM0007650	10
EVM0009971	5		EVM0007668	10
EVM0010046	5		EVM0007714	10
EVM0010131	5		EVM0007776	10
EVM0010186	5		EVM0007780	10
EVM0010253	5		EVM0007847	10
EVM0010279	5		EVM0007874	10
EVM0010357	5		EVM0007899	10
EVM0010473	5		EVM0007917	10
EVM0010586	5		EVM0007935	10
EVM0010659	5		EVM0007943	10
EVM0010678	5		EVM0008057	10
EVM0010683	5		EVM0008073	10
EVM0010694	5		EVM0008099	10
EVM0010777	5		EVM0008181	10
EVM0010852	5		EVM0008252	10
EVM0010854	5		EVM0008255	10
EVM0010923	5		EVM0008267	10
EVM0010927	5		EVM0008271	10
EVM0010988	5		EVM0008380	10
EVM0011147	5		EVM0008403	10
EVM0011174	5		EVM0008419	10
EVM0011218	5		EVM0008433	10
EVM0011236	5		EVM0008445	10
EVM0011345	5		EVM0008477	10
EVM0011386	5		EVM0008514	10
EVM0011420	5		EVM0008518	10
EVM0011438	5		EVM0008590	10
EVM0011672	5		EVM0008608	10
EVM0011751	5		EVM0008650	10
EVM0011814	5		EVM0008659	10
EVM0011850	5		EVM0008660	10
EVM0011866	5		EVM0008663	10
EVM0011881	5		EVM0008863	10
EVM0011884	5		EVM0008888	10
EVM0011943	5		EVM0008906	10
EVM0011952	5		EVM0008911	10
EVM0012134	5		EVM0008968	10
EVM0012164	5		EVM0008988	10
EVM0012284	5		EVM0009021	10
EVM0012437	5		EVM0009063	10
EVM0012590	5		EVM0009125	10
EVM0012593	5		EVM0009181	10
EVM0012643	5		EVM0009184	10
EVM0012654	5		EVM0009201	10
EVM0012898	5		EVM0009214	10
EVM0012904	5		EVM0009218	10
EVM0012927	5		EVM0009257	10
EVM0012940	5		EVM0009283	10
EVM0013110	5		EVM0009300	10
EVM0013122	5		EVM0009306	10
EVM0013141	5		EVM0009359	10
EVM0013151	5		EVM0009362	10
EVM0013188	5		EVM0009437	10
EVM0013276	5		EVM0009447	10
EVM0013295	5		EVM0009487	10
EVM0013300	5		EVM0009502	10
EVM0013338	5		EVM0009524	10
EVM0013360	5		EVM0009628	10
EVM0013424	5		EVM0009654	10
EVM0013443	5		EVM0009675	10
EVM0013542	5		EVM0009705	10
EVM0013566	5		EVM0009718	10
EVM0013675	5		EVM0009723	10
EVM0013731	5		EVM0009782	10
EVM0013774	5		EVM0009792	10
EVM0013814	5		EVM0009831	10
EVM0013837	5		EVM0009843	10
EVM0013863	5		EVM0009865	10
EVM0013914	5		EVM0009877	10
EVM0013939	5		EVM0009969	10
EVM0014060	5		EVM0010016	10
EVM0014118	5		EVM0010071	10
EVM0014173	5		EVM0010121	10
EVM0014238	5		EVM0010138	10
EVM0014246	5		EVM0010163	10
EVM0014267	5		EVM0010222	10
EVM0014294	5		EVM0010236	10
EVM0014307	5		EVM0010237	10
EVM0014334	5		EVM0010287	10
EVM0014364	5		EVM0010314	10
EVM0014506	5		EVM0010326	10
EVM0014524	5		EVM0010366	10
EVM0014594	5		EVM0010395	10
EVM0014735	5		EVM0010430	10
EVM0014763	5		EVM0010467	10
EVM0014785	5		EVM0010481	10
EVM0014855	5		EVM0010500	10
EVM0015044	5		EVM0010510	10
EVM0015197	5		EVM0010518	10
EVM0015286	5		EVM0010527	10
EVM0015299	5		EVM0010550	10
EVM0015385	5		EVM0010576	10
EVM0015442	5		EVM0010590	10
EVM0015480	5		EVM0010599	10
EVM0015505	5		EVM0010614	10
EVM0015510	5		EVM0010789	10
EVM0015613	5		EVM0010802	10
EVM0015640	5		EVM0010818	10
EVM0015650	5		EVM0010819	10
EVM0015689	5		EVM0010848	10
EVM0015866	5		EVM0010855	10
EVM0015928	5		EVM0010871	10
EVM0015953	5		EVM0010947	10
EVM0015982	5		EVM0011005	10
EVM0016036	5		EVM0011078	10
EVM0016110	5		EVM0011112	10
EVM0016131	5		EVM0011135	10
EVM0016143	5		EVM0011143	10
EVM0016230	5		EVM0011240	10
EVM0016386	5		EVM0011296	10
EVM0016389	5		EVM0011327	10
EVM0016466	5		EVM0011393	10
EVM0016496	5		EVM0011403	10
EVM0016543	5		EVM0011488	10
EVM0016565	5		EVM0011535	10
EVM0016576	5		EVM0011568	10
EVM0016608	5		EVM0011679	10
EVM0016628	5		EVM0011711	10
EVM0016633	5		EVM0011719	10
EVM0016687	5		EVM0011755	10
EVM0016688	5		EVM0011851	10
EVM0016738	5		EVM0011868	10
EVM0016744	5		EVM0011893	10
EVM0016776	5		EVM0011928	10
EVM0016806	5		EVM0011937	10
EVM0016864	5		EVM0011938	10
EVM0016907	5		EVM0011956	10
EVM0016926	5		EVM0011961	10
EVM0017205	5		EVM0011962	10
EVM0017267	5		EVM0011991	10
EVM0017307	5		EVM0012070	10
EVM0017382	5		EVM0012124	10
EVM0017410	5		EVM0012264	10
EVM0017415	5		EVM0012342	10
EVM0017437	5		EVM0012370	10
EVM0017553	5		EVM0012371	10
EVM0017646	5		EVM0012448	10
EVM0017779	5		EVM0012505	10
EVM0017814	5		EVM0012560	10
EVM0017906	5		EVM0012587	10
EVM0018110	5		EVM0012610	10
EVM0018207	5		EVM0012611	10
EVM0018270	5		EVM0012738	10
EVM0018271	5		EVM0012765	10
EVM0018336	5		EVM0012813	10
EVM0018426	5		EVM0012860	10
EVM0018436	5		EVM0012894	10
EVM0018454	5		EVM0012917	10
EVM0018495	5		EVM0012918	10
EVM0018525	5		EVM0012993	10
EVM0018542	5		EVM0013014	10
EVM0018599	5		EVM0013105	10
EVM0018665	5		EVM0013174	10
EVM0018719	5		EVM0013181	10
EVM0018755	5		EVM0013185	10
EVM0018815	5		EVM0013256	10
EVM0018842	5		EVM0013261	10
EVM0018854	5		EVM0013292	10
EVM0018879	5		EVM0013329	10
EVM0018887	5		EVM0013376	10
EVM0018897	5		EVM0013442	10
EVM0018915	5		EVM0013491	10
EVM0018949	5		EVM0013512	10
EVM0018958	5		EVM0013544	10
EVM0018985	5		EVM0013579	10
EVM0018988	5		EVM0013615	10
EVM0019159	5		EVM0013626	10
EVM0019205	5		EVM0013649	10
EVM0019216	5		EVM0013656	10
EVM0019259	5		EVM0013682	10
EVM0019302	5		EVM0013726	10
EVM0019366	5		EVM0013746	10
EVM0019404	5		EVM0013751	10
EVM0019625	5		EVM0013758	10
EVM0019630	5		EVM0013783	10
EVM0019678	5		EVM0013792	10
EVM0019685	5		EVM0013838	10
EVM0019741	5		EVM0013857	10
EVM0019751	5		EVM0013862	10
EVM0019759	5		EVM0013972	10
EVM0019828	5		EVM0014063	10
EVM0019862	5		EVM0014218	10
EVM0019884	5		EVM0014240	10
EVM0019946	5		EVM0014316	10
EVM0019966	5		EVM0014324	10
EVM0019968	5		EVM0014330	10
EVM0020081	5		EVM0014382	10
EVM0020183	5		EVM0014388	10
EVM0020215	5		EVM0014417	10
EVM0020423	5		EVM0014467	10
EVM0020431	5		EVM0014476	10
EVM0020456	5		EVM0014511	10
EVM0020458	5		EVM0014521	10
EVM0020474	5		EVM0014566	10
EVM0020615	5		EVM0014589	10
EVM0020700	5		EVM0014675	10
EVM0020705	5		EVM0014692	10
EVM0020709	5		EVM0014709	10
EVM0020710	5		EVM0014710	10
EVM0020852	5		EVM0014786	10
EVM0020874	5		EVM0014915	10
EVM0020958	5		EVM0014953	10
EVM0021014	5		EVM0014956	10
EVM0021088	5		EVM0014960	10
EVM0021111	5		EVM0015010	10
EVM0021115	5		EVM0015116	10
EVM0021190	5		EVM0015142	10
EVM0021199	5		EVM0015171	10
EVM0021207	5		EVM0015231	10
EVM0021217	5		EVM0015270	10
EVM0021234	5		EVM0015310	10
EVM0021266	5		EVM0015356	10
EVM0021311	5		EVM0015380	10
EVM0021362	5		EVM0015416	10
EVM0021431	5		EVM0015489	10
EVM0021446	5		EVM0015511	10
EVM0021463	5		EVM0015514	10
EVM0021485	5		EVM0015559	10
EVM0021618	5		EVM0015565	10
EVM0021697	5		EVM0015582	10
EVM0021714	5		EVM0015626	10
EVM0021736	5		EVM0015629	10
EVM0021748	5		EVM0015674	10
EVM0021846	5		EVM0015816	10
EVM0021935	5		EVM0015840	10
EVM0022073	5		EVM0015842	10
EVM0022094	5		EVM0015846	10
EVM0022134	5		EVM0015857	10
EVM0022262	5		EVM0015917	10
EVM0022271	5		EVM0015957	10
EVM0022408	5		EVM0015979	10
EVM0022409	5		EVM0016053	10
EVM0022414	5		EVM0016176	10
EVM0022443	5		EVM0016188	10
EVM0022462	5		EVM0016207	10
EVM0022469	5		EVM0016288	10
EVM0022483	5		EVM0016302	10
EVM0022537	5		EVM0016383	10
EVM0022600	5		EVM0016539	10
EVM0022618	5		EVM0016587	10
EVM0022644	5		EVM0016604	10
EVM0022697	5		EVM0016683	10
EVM0022726	5		EVM0016734	10
EVM0022750	5		EVM0016740	10
EVM0022756	5		EVM0016764	10
EVM0022758	5		EVM0016773	10
EVM0022791	5		EVM0016812	10
EVM0022839	5		EVM0016820	10
EVM0022875	5		EVM0016841	10
EVM0022884	5		EVM0016848	10
EVM0022913	5		EVM0016927	10
EVM0022940	5		EVM0017060	10
EVM0022945	5		EVM0017089	10
EVM0022983	5		EVM0017238	10
EVM0023043	5		EVM0017242	10
EVM0023193	5		EVM0017280	10
EVM0023287	5		EVM0017284	10
EVM0023306	5		EVM0017365	10
EVM0023312	5		EVM0017414	10
EVM0023406	5		EVM0017462	10
EVM0023458	5		EVM0017465	10
EVM0023600	5		EVM0017495	10
EVM0023611	5		EVM0017502	10
EVM0023697	5		EVM0017535	10
EVM0023726	5		EVM0017562	10
EVM0023891	5		EVM0017619	10
EVM0023929	5		EVM0017638	10
EVM0023996	5		EVM0017668	10
EVM0024031	5		EVM0017679	10
EVM0024076	5		EVM0017761	10
EVM0024171	5		EVM0017774	10
EVM0024204	5		EVM0017839	10
EVM0024209	5		EVM0017889	10
EVM0024211	5		EVM0017930	10
EVM0024220	5		EVM0018074	10
EVM0024277	5		EVM0018112	10
EVM0024354	5		EVM0018164	10
EVM0024419	5		EVM0018190	10
EVM0024457	5		EVM0018196	10
EVM0024515	5		EVM0018201	10
EVM0024538	5		EVM0018220	10
EVM0024660	5		EVM0018222	10
EVM0024778	5		EVM0018229	10
EVM0024863	5		EVM0018243	10
EVM0024908	5		EVM0018250	10
EVM0024932	5		EVM0018352	10
EVM0025070	5		EVM0018373	10
EVM0025087	5		EVM0018472	10
EVM0025196	5		EVM0018481	10
EVM0025235	5		EVM0018554	10
EVM0025302	5		EVM0018592	10
EVM0025308	5		EVM0018629	10
EVM0025346	5		EVM0018687	10
EVM0025426	5		EVM0018693	10
EVM0025431	5		EVM0018701	10
EVM0025459	5		EVM0018708	10
EVM0025475	5		EVM0018802	10
EVM0025567	5		EVM0018969	10
EVM0025647	5		EVM0018998	10
EVM0025792	5		EVM0019026	10
EVM0025794	5		EVM0019087	10
EVM0025834	5		EVM0019141	10
EVM0025869	5		EVM0019142	10
EVM0025890	5		EVM0019149	10
EVM0025925	5		EVM0019173	10
EVM0026057	5		EVM0019213	10
EVM0026155	5		EVM0019260	10
EVM0026245	5		EVM0019297	10
EVM0026266	5		EVM0019307	10
EVM0026273	5		EVM0019313	10
EVM0026299	5		EVM0019355	10
EVM0026369	5		EVM0019386	10
EVM0026374	5		EVM0019390	10
EVM0026418	5		EVM0019413	10
EVM0026458	5		EVM0019433	10
EVM0026473	5		EVM0019462	10
EVM0026482	5		EVM0019494	10
EVM0026556	5		EVM0019496	10
EVM0026604	5		EVM0019553	10
EVM0026711	5		EVM0019586	10
EVM0026714	5		EVM0019616	10
EVM0026718	5		EVM0019645	10
EVM0026755	5		EVM0019655	10
EVM0026886	5		EVM0019667	10
EVM0026889	5		EVM0019760	10
EVM0026896	5		EVM0019767	10
EVM0027018	5		EVM0019782	10
EVM0027027	5		EVM0019795	10
EVM0027079	5		EVM0019796	10
EVM0027125	5		EVM0019804	10
EVM0027143	5		EVM0019811	10
EVM0027233	5		EVM0019835	10
EVM0027237	5		EVM0019964	10
EVM0027238	5		EVM0019973	10
EVM0027249	5		EVM0019981	10
EVM0027293	5		EVM0020032	10
EVM0027305	5		EVM0020064	10
EVM0027332	5		EVM0020147	10
EVM0027338	5		EVM0020231	10
EVM0027479	5		EVM0020233	10
EVM0027499	5		EVM0020257	10
EVM0027512	5		EVM0020302	10
EVM0027531	5		EVM0020368	10
EVM0027609	5		EVM0020389	10
EVM0027629	5		EVM0020565	10
EVM0027634	5		EVM0020614	10
EVM0027755	5		EVM0020633	10
EVM0027788	5		EVM0020639	10
EVM0027878	5		EVM0020657	10
EVM0027964	5		EVM0020664	10
EVM0028025	5		EVM0020711	10
EVM0028041	5		EVM0020774	10
EVM0028152	5		EVM0020779	10
EVM0028188	5		EVM0020785	10
EVM0028214	5		EVM0020816	10
EVM0028275	5		EVM0020879	10
EVM0028291	5		EVM0020905	10
EVM0028297	5		EVM0020909	10
EVM0028306	5		EVM0020933	10
EVM0028316	5		EVM0020951	10
EVM0028344	5		EVM0020979	10
EVM0028359	5		EVM0021055	10
EVM0028393	5		EVM0021069	10
EVM0028403	5		EVM0021104	10
EVM0028411	5		EVM0021125	10
EVM0028475	5		EVM0021161	10
EVM0028486	5		EVM0021165	10
EVM0028593	5		EVM0021204	10
EVM0028599	5		EVM0021227	10
EVM0028751	5		EVM0021320	10
EVM0028765	5		EVM0021335	10
EVM0028783	5		EVM0021521	10
EVM0028864	5		EVM0021574	10
EVM0028908	5		EVM0021576	10
EVM0028947	5		EVM0021608	10
EVM0029047	5		EVM0021628	10
EVM0029069	5		EVM0021647	10
novel.1465	5		EVM0021678	10
novel.1467	5		EVM0021730	10
novel.1483	5		EVM0021781	10
novel.1485	5		EVM0021811	10
novel.147	5		EVM0021871	10
novel.148	5		EVM0021899	10
novel.1682	5		EVM0021930	10
novel.179	5		EVM0021989	10
novel.1709	5		EVM0022019	10
novel.183	5		EVM0022057	10
novel.1802	5		EVM0022097	10
novel.1824	5		EVM0022115	10
novel.198	5		EVM0022144	10
novel.202	5		EVM0022145	10
novel.1880	5		EVM0022156	10
novel.1962	5		EVM0022243	10
novel.2023	5		EVM0022278	10
novel.2025	5		EVM0022296	10
novel.2026	5		EVM0022297	10
novel.2064	5		EVM0022327	10
novel.2079	5		EVM0022338	10
novel.2123	5		EVM0022362	10
novel.2125	5		EVM0022432	10
novel.2152	5		EVM0022433	10
novel.2156	5		EVM0022504	10
novel.2170	5		EVM0022539	10
novel.2244	5		EVM0022554	10
novel.2252	5		EVM0022597	10
novel.2288	5		EVM0022602	10
novel.2432	5		EVM0022603	10
novel.231	5		EVM0022638	10
novel.232	5		EVM0022664	10
novel.2482	5		EVM0022680	10
novel.2551	5		EVM0022683	10
novel.2559	5		EVM0022723	10
novel.2595	5		EVM0022781	10
novel.2615	5		EVM0022812	10
novel.2625	5		EVM0022869	10
novel.2656	5		EVM0022896	10
novel.2673	5		EVM0023115	10
novel.2675	5		EVM0023171	10
novel.2683	5		EVM0023172	10
novel.2684	5		EVM0023192	10
novel.2717	5		EVM0023214	10
novel.2770	5		EVM0023223	10
novel.2777	5		EVM0023299	10
novel.2842	5		EVM0023398	10
novel.2909	5		EVM0023522	10
novel.2913	5		EVM0023649	10
novel.2923	5		EVM0023754	10
novel.2924	5		EVM0023799	10
novel.350	5		EVM0023816	10
novel.364	5		EVM0023875	10
novel.3098	5		EVM0023919	10
novel.3188	5		EVM0023921	10
novel.416	5		EVM0023966	10
novel.3255	5		EVM0023988	10
novel.3398	5		EVM0023990	10
novel.3401	5		EVM0024071	10
novel.3429	5		EVM0024096	10
novel.3526	5		EVM0024173	10
novel.3538	5		EVM0024317	10
novel.3581	5		EVM0024349	10
novel.3582	5		EVM0024386	10
novel.3583	5		EVM0024430	10
novel.3642	5		EVM0024465	10
novel.3647	5		EVM0024485	10
novel.3744	5		EVM0024486	10
novel.3794	5		EVM0024514	10
novel.3901	5		EVM0024526	10
novel.3919	5		EVM0024547	10
novel.3924	5		EVM0024587	10
novel.3927	5		EVM0024617	10
novel.3956	5		EVM0024640	10
novel.4088	5		EVM0024641	10
novel.4117	5		EVM0024704	10
novel.4118	5		EVM0024747	10
novel.4123	5		EVM0024800	10
novel.4128	5		EVM0024845	10
novel.4154	5		EVM0024896	10
novel.4264	5		EVM0024900	10
novel.4304	5		EVM0024904	10
novel.4305	5		EVM0024933	10
novel.4350	5		EVM0024941	10
novel.4356	5		EVM0024954	10
novel.4366	5		EVM0025058	10
novel.4373	5		EVM0025068	10
novel.498	5		EVM0025102	10
novel.499	5		EVM0025104	10
novel.538	5		EVM0025114	10
novel.572	5		EVM0025177	10
novel.594	5		EVM0025259	10
novel.44	5		EVM0025296	10
novel.55	5		EVM0025400	10
novel.704	5		EVM0025406	10
novel.715	5		EVM0025447	10
novel.748	5		EVM0025457	10
novel.754	5		EVM0025572	10
novel.789	5		EVM0025612	10
novel.853	5		EVM0025628	10
novel.878	5		EVM0025630	10
novel.915	5		EVM0025638	10
novel.927	5		EVM0025700	10
novel.1038	5		EVM0025701	10
novel.1056	5		EVM0025705	10
novel.1189	5		EVM0025745	10
novel.1236	5		EVM0025788	10
novel.1240	5		EVM0025830	10
novel.1241	5		EVM0025841	10
novel.1251	5		EVM0025974	10
novel.1269	5		EVM0026037	10
novel.1322	5		EVM0026051	10
novel.1328	5		EVM0026053	10
novel.1367	5		EVM0026147	10
novel.1368	5		EVM0026180	10
novel.1369	5		EVM0026275	10
novel.1370	5		EVM0026307	10
novel.1410	5		EVM0026327	10
			EVM0026350	10
			EVM0026407	10
			EVM0026449	10
			EVM0026486	10
			EVM0026524	10
			EVM0026585	10
			EVM0026672	10
			EVM0026717	10
			EVM0026747	10
			EVM0026765	10
			EVM0026773	10
			EVM0026856	10
			EVM0026878	10
			EVM0026925	10
			EVM0026955	10
			EVM0026983	10
			EVM0027046	10
			EVM0027114	10
			EVM0027118	10
			EVM0027122	10
			EVM0027173	10
			EVM0027245	10
			EVM0027250	10
			EVM0027476	10
			EVM0027506	10
			EVM0027513	10
			EVM0027527	10
			EVM0027577	10
			EVM0027686	10
			EVM0027790	10
			EVM0027796	10
			EVM0027800	10
			EVM0027891	10
			EVM0027907	10
			EVM0027991	10
			EVM0028074	10
			EVM0028102	10
			EVM0028139	10
			EVM0028159	10
			EVM0028162	10
			EVM0028208	10
			EVM0028260	10
			EVM0028294	10
			EVM0028319	10
			EVM0028350	10
			EVM0028370	10
			EVM0028371	10
			EVM0028453	10
			EVM0028516	10
			EVM0028543	10
			EVM0028566	10
			EVM0028594	10
			EVM0028613	10
			EVM0028652	10
			EVM0028667	10
			EVM0028727	10
			EVM0028761	10
			EVM0028845	10
			EVM0028870	10
			EVM0028882	10
			EVM0028988	10
			novel.1430	10
			novel.1479	10
			novel.1498	10
			novel.1537	10
			novel.1545	10
			novel.1549	10
			novel.138	10
			novel.1572	10
			novel.1573	10
			novel.1594	10
			novel.1626	10
			novel.1641	10
			novel.1674	10
			novel.1675	10
			novel.164	10
			novel.1678	10
			novel.1710	10
			novel.1713	10
			novel.191	10
			novel.192	10
			novel.1727	10
			novel.193	10
			novel.1765	10
			novel.1794	10
			novel.1811	10
			novel.1826	10
			novel.1831	10
			novel.1832	10
			novel.1838	10
			novel.1839	10
			novel.1875	10
			novel.1898	10
			novel.1901	10
			novel.1929	10
			novel.1969	10
			novel.1972	10
			novel.1974	10
			novel.1986	10
			novel.2009	10
			novel.2038	10
			novel.2068	10
			novel.2073	10
			novel.2095	10
			novel.2104	10
			novel.2131	10
			novel.2166	10
			novel.2177	10
			novel.2183	10
			novel.2201	10
			novel.2209	10
			novel.2212	10
			novel.2237	10
			novel.2323	10
			novel.2340	10
			novel.2358	10
			novel.2360	10
			novel.2369	10
			novel.2398	10
			novel.2447	10
			novel.2465	10
			novel.234	10
			novel.2492	10
			novel.2522	10
			novel.2530	10
			novel.2591	10
			novel.2592	10
			novel.2609	10
			novel.286	10
			novel.2641	10
			novel.2710	10
			novel.303	10
			novel.2739	10
			novel.2743	10
			novel.2804	10
			novel.2805	10
			novel.328	10
			novel.332	10
			novel.2836	10
			novel.2838	10
			novel.2861	10
			novel.2889	10
			novel.2898	10
			novel.2906	10
			novel.2948	10
			novel.3027	10
			novel.3041	10
			novel.377	10
			novel.3054	10
			novel.3061	10
			novel.3064	10
			novel.3109	10
			novel.3124	10
			novel.411	10
			novel.3140	10
			novel.3271	10
			novel.3306	10
			novel.3318	10
			novel.3320	10
			novel.3371	10
			novel.3378	10
			novel.3394	10
			novel.427	10
			novel.3411	10
			novel.3438	10
			novel.3454	10
			novel.435	10
			novel.3477	10
			novel.3487	10
			novel.3537	10
			novel.3539	10
			novel.3540	10
			novel.3542	10
			novel.444	10
			novel.3547	10
			novel.3565	10
			novel.450	10
			novel.3599	10
			novel.3613	10
			novel.3640	10
			novel.3669	10
			novel.3677	10
			novel.3754	10
			novel.3792	10
			novel.3809	10
			novel.3810	10
			novel.3827	10
			novel.3890	10
			novel.3936	10
			novel.3949	10
			novel.3955	10
			novel.3963	10
			novel.3965	10
			novel.3972	10
			novel.474	10
			novel.3994	10
			novel.4038	10
			novel.4073	10
			novel.4078	10
			novel.4090	10
			novel.4098	10
			novel.4136	10
			novel.4144	10
			novel.4206	10
			novel.4220	10
			novel.4287	10
			novel.4290	10
			novel.4300	10
			novel.4314	10
			novel.4329	10
			novel.4334	10
			novel.4352	10
			novel.500	10
			novel.34	10
			novel.517	10
			novel.518	10
			novel.39	10
			novel.11	10
			novel.623	10
			novel.660	10
			novel.669	10
			novel.701	10
			novel.751	10
			novel.767	10
			novel.801	10
			novel.813	10
			novel.886	10
			novel.908	10
			novel.913	10
			novel.923	10
			novel.942	10
			novel.967	10
			novel.995	10
			novel.1011	10
			novel.1018	10
			novel.1019	10
			novel.1047	10
			novel.1062	10
			novel.1064	10
			novel.80	10
			novel.1093	10
			novel.1126	10
			novel.1152	10
			novel.1154	10
			novel.1175	10
			novel.1178	10
			novel.1183	10
			novel.1188	10
			novel.15	10
			novel.98	10
			novel.1218	10
			novel.1221	10
			novel.1253	10
			novel.1264	10
			novel.120	10
			novel.1356	10
			novel.1364	10
			novel.1389	10

## Sheet: Related gene sequence
Some of the gene sequences related to transcription factors mentioned in this aritcel.
WD40 is related
EVM0005046	TGGGTGGGGTTACTTCATCCATGGCTGCAAAGTTTGCTTTTTTCCCACCCAACCCACCATCCTACAAGG TAGTCAAAGACGAAGCCACTGGTCTCTTGCTCATGGACCCTCTTCCTCATCGTGAAAACGTCGACGTTTT GAAATTTCCCACTCGCCGCGGCAATGAGATCGTGGCCGTTTATATACGCCACCCAATGGCCACCTCTACC CTGCTGTACTCTCATGGCAACGCCACTGATATCGGTCAAATGTACGAGCTTTTCATCGAATTGAGCATTC ACCTCCGTGTCAATCTCATGGGGTATGATTACTCTGGCTATGGACAGTCATCAGGCAAGCCAAGTGAACA TAATACTTATGCAGATATTGAAGCTGCATATAAGTGTCTCGAAGA…
EVM0007319	ATGAAGGTCCGATCGCTGAAGCTCCGAGAGGCCCACAAGGCCACGAGCAACAACGGCCGCCCGTCGTTCT GCTCGGTATTGTGGGACCAGCAAGCCTACCACGTCGTGACGGCCTCCTCCGCCGACCCCACAATCGCCAT CCACGACTCTCTTCTCCCCTCCAGTCCTCCGAAGCTCCTCCAGCACCACCGCGACGGCGTTACTGCCATC GCTCTCAGCCCCAACTCCACCTGCCTCGCCTCTGGGTCCGAAGACCACTCCGTCAAGCTCTACAAGTTTC CTGGTGGAGAGTTTCAGACTAATATTACCAGATTCACACTGCCAATACGCGCCCTTGCGTTTAACAAATC AGGAACACTGTTGGCTGCTGCTGGTGATGATGAGGGCATTAAGC…
EVM0012917	ATGGAGGAAATAAAGATACCTGAGTATTTCATATGTCCCATATCTCTTCAGATCATGAAAGACCCAGTAA CGGTGTTGACCGGCATCACCTACGACCGCGAAAGCATCGAGCAGTGGTTTTCAACAACACACGACATGTC GTGCCCGGTCACAAAGCAGGCCTTGCCAAGAGACAACGACTTGACGCCTAATCACACGCTCCGCAGGCTG ATCCAGCAATGGTGCAAAGAAAATGCAACCAACGGTGTAGGTTTGATCCCAACTCCGAAACTTACCCTGA ACAAGATCTATGTCTCTGGACTTGTCCAGGATCTTGGGGTTTCTCATTTGCAGGCCAACGCATTGAAAAA ATTGGAAGCCCTTGCATTAGATAATGCTCAAAGGAACAGGAGGT…
EVM0014246	ATGATTTTGTCTTGGAGAAGAAGAAAGGCTACCCGCCACGCCAACAGGAAGAAGGAGTTTTTTGCTGGCG AGAATTTGGACATGGACATGGAGGAGATCGCGGTTCCCACGCATTTTCGATGCCCGATATCTCTCGATTT GATGAAGGATCCGGTGACGCTGTCGACGGGGATGACCTACGACCGATCAAGCATTGAGAAGTGGATAGAG ACCGGGAACAGGACATGCCCGGCAACTAACCAGGAACTCAAGAGTTTTGACCAAATACCAAACCATGTAC TACGTCGAATGATCCAAGATTGGTGTGTCGAAAACCGGTCTTATGGGATCGAACGGATCCCAACGCCTCG AATCCCCGTGACAAAGTACGAGTGTGGAGAATTGGTGGGGAAGA…
MYB306
EVM0021761	ATGGGCAGACCTCCTTGCTGTGATAAAGAAGGGGTCAAGAAAGGACCTTGGACTCCTGAAGAAGATATCA TTTTAGTCTCTTACATTCAAGAACATGGTCCTGGAAATTGGAGGGCTGTTCCTACCAATACAGGGCTGCA TAGATGCAGTAAAAGTTGCAGGCTGAGATGGACTAATTACCTTAGGCCTGGGATCAAACGTGGTAACTTT ACTGACCATGAGGAGAAGATGATCATCCACCTTCAAGCTCTTTTGGGCAATAGATGGGCTGCAATAGCTT CATACCTCCCACAGAGAACTGACAATGACATTAAAAACTACTGGAACACCCACTTGAAGAAGAAGCTAAA CAAGCTTCAAGCAGGCACTGAAGGCCACTCTAAAGATCAAGGAT…

## Sheet: Figure7c
Name	Number
MYB	128
NAC	127
bHLH	119
AP2/ERF-ERF	109
C2H2	103
FAR1	74
C3H	71
B3	61
WRKY	61
bZIP	56
Others	55
MYB-related	55
LOB	53
MADS-M-type	51
mTERF	51
GRAS	47
SET	47
MADS-MIKC	39
GARP-G2-like	37
PHD	37
SNF2	35
TRAF	35
HB-HD-ZIP	33
Trihelix	33
GNAT	32
C2C2-Dof	27
AUX/IAA	25
C2C2-GATA	23
TCP	22
SBP	21
AP2/ERF-AP2	19
HSF	18
B3-ARF	17
Jumonji	17
Tify	16
OFP	16
SWI/SNF-BAF60b	14
NF-YB	14
HB-BELL	14
TUB	13
ARID	12
zf-HD	11
HB-KNOX	11
C2C2-CO-like	11
HB-WOX	10
GeBP	10
HB-other	9
RWP-RK	9
GARP-ARR-B	9
PLATZ	9
NF-YC	9
HMG	9
GRF	9
NF-YA	8
BES1	8
LIM	7
IWS1	7
TAZ	7
CAMTA	6
C2C2-YABBY	6
SRS	6
C2C2-LSD	6
CPP	6
E2F-DP	6
Pseudo	5
DDT	5
Alfin-like	5
DBB	5
Coactivator	4
SWI/SNF-SWI3	4
EIL	4
LUG	4
AP2/ERF-RAV	4
RB	3
DBP	3
BBR-BPC	3
CSD	3
Rcd1-like	3
NF-X1	3
HB-PHD	2
BSD	2
MBF1	2
Whirly	2
VOZ	2
ULT	2
MED7	1
SAP	1
MED6	1
STAT	1
HRT	1
LFY	1
NOZZLE	1
S1Fa-like	1
SOH1	1
