# Supplementary material for: Integrated Metabolomics and Transcriptome Analysis of Anthocyanin Biosynthetic Pathway in Prunus serrulata
Source: Plants (Basel). 2025 Jan 3;14(1):114. doi: 10.3390/plants14010114 (PMC11723355; doi:10.3390/plants14010114)
Supplement: Supplementary file 1 [file plants-14-00114-s001.zip › Table S9-Chlorophyll metabolism heat map related genes.xlsx]

## Sheet: Chlorophyll pathway gene data 
Genes associated with heat maps of Chlorophyll metabolism.
GeneID	GeneID	EG_S1	EG_S2	EG_S3	GF_S1	GF_S2	GF_S3		Gene sequence
ChlD	EVM0013711	9.58	5.27	8.3	29.8233	27.7967	31.5233		ATGGCTTTCTCACCCACAGCTTCACCATTCTCACACCTCCAATCTTCTTCCCTTCTTCCCGTTTTCAGAC TACAACACCCTCTTCTTCTCTCTCCTTCTTCTCATTCTCCTTCTCCTTCTCCTTCTCCTTCTTCTTTCAA TGCAAAACGCTTTGACAACCGTCGCATTCGCATTCGCGTTACTGCTTCTGCAACTGCCACTATCGAGTCT GGAAATGGCGCCTTAGTTACTCAAGAAAAGAACTTGGACTCCATTTCCTATGGAAGGCAGTACTTTCCTT TAGCTGCTGTTGTTGGCCAGGATGCTATTAAAACTGCTCTGTTGCTTGGGGCTATAGACCGCAAAATTGG AGGAATTGCTATCTCCGGAAAGCGTGGAACAGCCAAGACAGTAA…
ChlH	EVM0023911	22.77	10.89	45.0167	236.647	213.997	342.027		ATGGCTTCTTTAGTATCTTCACCCTTCACCTTACCCAACACAAAAGCAGACCTGCTTTCTTCGCTCTCCA GAAAGCAATACTTTCTTCACTCATTTCTCCCCAAAAAAGTCAACCAGAGCAGCTTAAAGTCCTCCCTCAA AGTGAAATGTGCAATGGGCAATGGCCTCTTCACCCAAACCACTCAGGAGGTCCGGCGTATTGTGCCAGAA AATAAGCAAGGCCTCCCTACTGTGAAAATTGTCTATGTGGTCTTGGAAGCACAGTACCAATCATCACTCA CTGCAGCAGTGCAGGCTTTGAACAGCAACAGCAAGTATGCTTCTTTTGAAGTTGTGGGTTACTTAGTTGA AGAACTTCGTGATGCAGAAACTTATAAAATGTTCTGCCAAGACC…
ChlI	EVM0002351	35.09	11.8167	34.36	131.953	109.69	164.547		ATGGCATCCGTACTCGGAAGCTGCTCAACGGCAGCCTTGGCCTCTCGACCTCTCTCATCTCGCACTTCCA GGGCTTCAATTCCCTCTCTCTCTTTAAGCCCAGGGAAGAGTTATGGGAAGAAGTTTTATGGAGGGATTGG GATTCATGGAAAGAAGAGGCCTCAATTTCATGTGGCAGTGACCAATGTTGCCACTGAAATCAGCCCTGCT GAGCAGGCACAGAGAGCTGCTGCAAAGGAAAACCAGAGGCCAGTGTATCCCTTCGCAGCTATAGTGGGGC AAGATGAGATGAAACTGTGCCTTCTGCTGAATGTGATTGATCCCAAGATTGGGGGTGTCATGATCATGGG AGATAGGGGAACTGGAAAATCCACAACTGTTAGGTCCCTGGTTG…
CLH	EVM0019589	0.95	0.966667	0.24	6.24	3.40667	1.01667		ATGGCACTTGTGGAAAAATCTAAGTCAGCTGCTCAGCCTTTACTGGCCACATCTGTTTTTGACAAAGGGA ACTTCCCCTTCAAATGCATTACAAAGGAGACATCTCGCTCTTCCCGTTTTGATTCTTCAGCCCCTCCTAA GCCTTTGTTAATCGTCACACCAACCATAACCGGCACTTATCCCGTAATCGTGCTCCTCCATGGCTTCATC CTCCGCAACTACTTCTACCAAGACCTTCTCGAACATATAGCCTCACATGGATTCATAGCTGTTGCACCTC AGCTATACGGATATGTGTTTTCAACTGGACCTGGAGAAATAGAGTCAGGGGCCGAAGTCATAAACTGGTT AGCAAAAGGCCTCCAATCCCTGCTACCTGAAAATGTTGTACCAG…
CLH	EVM0026007	4.48	2.05	12.7	14.4033	13.7033	16.9033		ATGTCCTCCTCCACTTCCTCTTCTTCAGTTGCTAGCACTGGTGCTACAAATGTCGTTTTTGAGATTGGAA AATACACGGTGGTGCTCCAAAGAGCTGAACCAGAGACTACATGCAGCACCAAGTCCTCAAATATTCCAGT TCCACCTCCAAAGCCTCTTCTGATTGGCATGCCTTGTGAAGCTGGAGAATTCCCTATCTTGCTGCTCCTC CATGGTTACCTTCTCTCCAACTCTTTCTACTCTCAGCTTATCCAACACATCGCTTCTCATGGCTTCATTG TCGTTGCCCCTCAGTTATATACAATAGCTGGACCAGATTCAAAAGGTGAGATCAAGTCTACAGCGGCAAT AACAAATTGGTTATCTGAAGGACTTCAGTTCTTGCTTCCACCCC…
HemA	EVM0022557	0.5	0.136667	0.303333	5.93667	6.54	6.36333		ATGGTATTCTCTGCCTTGGCTTTTGCTCAATGTGAGGTCATCTGGTATTTCCAACATGTTGGAATTGCGT CATCAAAATCTAAAACCACTCGAATTGTACCAGTTGACATAGACCCTAGTGATCCAATTATCGGGTTCTT ATTAGATGGAATGGACCATCTATGCTGTTTAGTACACAAGTACATTGTAGCGATTCGAGGTTATGCAGCA TTTACTCTCTCTGAATTCCGAAAGGATTGGTTATCAATATTGATGATAGTCACATCTTCCCGATCATCTA TAAACATAAGACATTTGGAGAAAGCTACAGTTTCTACGGGGAAAGAAGGCTTATTATCGGAAGGAAATGC TGCATACAATTGGTCGAGATGTGTTGACGAACTGGAATCTCAAT…
HemA	EVM0006648	0	0	0.106667	3.63	3.07	1.83		ATGGTTGCCACGTTCATCAAGTTTTCTTCTCAAGTTCTCATTGTCTTCCTGCTGATTCTCCCTTTTTTGC TGGCCACTGTACCCCGGCGTCAAACGGCTGCCAAAAGCTGGGCAAGAACATCAAAGACTGCCACAATCGA GGCATCAAGGTCCCTGCTTTCAATTGGCGGCGGCGCAGTGAACGGCAAGGTGAACTACGGACTATCATCT GCAGATGATGCTAGGCATGTAGCAGACTACATCTGGGATAACTTCTTAGGTGGCCAATCAAAGTCAAGGC CTCTAGGCGATGCGGTATTGGACGGTGTAGATTTCGACATTGAGGGAGGGGGTGAACTTTACTACGATGC ACTTGCTAGGAGGTTGTCCGAGCATAGCCATGGAGGGAAGAAAG…
HemC（PBG）	EVM0026292	14.81	7.22667	9.67667	50.2067	45.14	60.23		ATGGCATCGCATCCAGACCTAGCTGAAGAGGGGGCAATTCAGATTGTAATTATAAAAACTACAGGTGATA AAATACTGAGCCAACCCCTTGCGGACATTGGTGGGAAGGGCTTGTTCACCAAGGAAATAGACGAGGCACT AATCAATGGTGAAATTGACATTGCTGTCCACTCAATGAAGGATGTCCCTACCTACTTACCTGAGAAGACA ATTCTTCCATGCAACCTTCCGCGAGAGGATGTCCGAGATGCATTTATATCCTTAACTGCTTCTTCTCTGG CAGATCTGCCAGCTGGGAGCACTATTGGTACTGCTTCCCTTAGAAGAAAGTCACAGATACTCAATAGATA TCCATCGCTCAATGTGCTAGAGAATTTTCGTGGTAATGTCCAGA…
NOL/NYC	EVM0011203	1.17	0.586667	0.986667	4.92	3.71333	3.89		ATGGCAATCACCACTTCCATTTCTTCCCCTTCTCTTTCTCCTTTGCTCTTCTCCAAAACCCATCACACCT ACTTCCCTCGGCTCGACTCGCACCCCAATTTCTGTAAATTCGACCGTTGCTGTTTACCGACTGTTAGTTC CCGCCAAAACCCTCTTCGCCTGAGTAGCTCTGGCACTTGGGTTTTGAATGCTTCATTGGTAAGAGCAGAA GCCTCTGGGAATGGAAGAGAGCCCATGGTTCCTCCTTACAATGTGCTCATCACAGGTTCAACGAAAGGTA TAGGATATGCTCTAGCCAAAGAGTTTCTAAAAGCAGGGGATAACGTCATAATTTGCTCAAGATCAGCTGA GCGGGTTAAATCTGCTGTCCAGAGCCTTAGGGAAGATTTTGGGG…
NYC1	EVM0009694	8.46	5.56667	31.3967	37.8933	34.8367	48.8433		ATGGCCATGGTTGCAAGGCTTCACGTATGCCCACAGAGCTTAGAGCACTTCAACTTCAAAGACTACCACA GAACCGGCCCAACGGTCATCATCGGGTCGGGTTTTCGGCGCTTCGGTTCGGTACTGCCCACGGGACGTAA TGGGTTTTGCTTGAAGCAGTGCAGGTCGTTTAGGGGTGAGGATGGACGGGACGTGGAGGAAGAGAAAGAG GCAGAAAGTGCGGGAAAGCGTGGGAATTTGAAGAAGGGAAGTGGGATTTGGAAATCTTTGAGTTCTACTG TTTTGGGAGGTTTTGGTTTGCGTTCCAGAAATTCTGATGAATACAGGACAGCTGTGGCCAAGTTGGAGGA GGTCTGTTCCTCGGCAGCCGTACAAATTGGAAGATATATTGTGA…
PAO	EVM0003302	0.47	0.0833333	0.443333	0.926667	0.963333	0.743333		ATGGAGTCCCCTTCTCGCTCCTCCGTCATCATCGTCGGTGCCGGAGTCTCCGGTTTATCGGCGGCGAAGG TTTTGATCGAGAACGGCGTGGAGGACGTAGTGATTCTGGAAGCTTCGGACCGTATCGGCGGCAGGATCCG AAAACAAGATTTCGGAGGCTTGTCGGTGGAGCTCGGCGCCGGCTGGATAGTCGGCGTCGGAGGCAGAGAG TCGAACCCGGTCTGGGAGCTTGCCCAGAAATCGAATCTCCGCACTTTCTTCTCCGATTACAGCAATGCTC GCTTCAACATCTACGATCAAAGTGGGAAGATATTTCCGAGTGGAATCGCCGCGGACTCGTACAAGAAGGC CGTGGAGTCGGCGATGCAAAAGCTGAAGAAGTTTGAAGCCGACT…
PAO	EVM0006397	0.46	0.13	0.216667	0.656667	0.98	0.466667		ATGGAGTCCCCTTCTCGCTCCTCCGTCATCATCGTCGGTGCCGGAGTCTCCGGTTTATCGGCGGCGAAGG TTTTGATCGAGAACGGCGTGGAGGACGTAGTGATTCTGGAAGCTTCGGACCGTATCGGCGGCAGGATCCG AAAACAAGATTTCGGAGGCTTGTCGGTGGAGCTCGGCGCCGGCTGGATAGTCGGCGTCGGAGGCAGAGAG TCGAATCCGGTCTGGGAGCTTGCCCAGAAATCGAATCTCCGCACTTTCTTCTCCGATTACAGCAATGCTC GCTTCAACATCTACGATCAAAGTGGGAAGATATTTCCGAGTGGAATCGCCGCGGACTCGTACACGAAGGC TGTGGAGTCAGCGATGCAGAAGCTGAAGAAGTTTGAAGCCGACT…
PAO\CAO	EVM0014520	4.16	1.30667	1.08333	1.12333	0.833333	0.833333		ATGTCTCACAAAAAACCACCCAAACCCAACAAGCTACCTTGGTTTGAAAACTTTGACAGGCCAGGCTTTG ATTATTCTTCAACAATCCATGATCTCCCTTATGAACACTCTATTCTTCTGGAGAATCTCATGGATCCTGC CCACATTCCAATTTCACATGACAGGACGGGTTTTACGGCGAAAAGAGAAAATGCACAGCCGCTGAGATTC GAGGTGACTGAGAGGACTAATAGACGTTTTGCAGGCTATTGGGGTGAGGCAAAAGACCAATCCTTGCCTT ACTTCTTAAGGTTTGAAGCACCTGGTGTTGTTGAAAACACAAGGGAACTTGTAGACAAGAATGGTGAGAA GCACTACTCCGTTGGTCTCTTCCTCTGTAGACCAACAGGACAGG…
PAO\CAO	EVM0026324	13.35	4.86	7.5	29.8167	25.7367	27.6733		ATGGAAGCTCTGAAAATTTCATCTATTCCTTCACTCCAAATTCCATCTAAATTTGACAAAGCGCAATCCA AGAAACTCACTTCTTTCTGTTTTAATTCAATACCCAGTTCATCTTTCTCATTAGTTCAAAGAAGCATATC AACATTCAAGATTTTCACCACCATATCATCTTCTGTTTCAACTGAGCCTGCAAACCCACCTGAACCAGAG GTTGAAAATCGCACCCAACAAGAGAAATTTGATTGGTATGCCCAATGGTACCCATTGATGCCAGTTTGTG ATCTTGACAAGAGGGTGCCACATGCAAAGAAAGTTTTGGGTATTGATGTGGTGGTGTGGTGGGACAGAAA TGAGAGTGCTTGGAAGGTGTTTGATGACTCTTGTCCTCACAGAT…
PIF1	novel.2119	0.12	0.104552	0.23333	1.31423	0.77434	0.657586		GAATGATGGAACAATATGTGGATTTGGGAGATAAAAATTATAATACATTTATTGTGGTGC ACTTTTTTTGTTCAAAGAATCTGTTAAAAAAGCAAATGCAACCAATAAGCCTCTTTTTAC TCTTTGTTGTCAACAAGGAAAGATCAAACTTCCGATTTCAAAGCCAATGCCTCCTTTTTT AGAAAATTTACTTGATCCCGGTAAAGGCCCAAAAAGTTTGCTGTTTAGAGAGAATATTAG GGCCTATAATTCTATGTTTGCATTTACTTCAATGGGAGCCAAAGTTGATCACTCAATTAA TAGTGGACCAGGTCCTTACATTTTTAAAATTAGTGGTCAAGTTCATCATTTAATGGGTTC TTTGTTACCCTTCGAAGGTGAATGTCCAAAATT…
PIF3	EVM0001325	1.84	75.3133	81.7367	5.40333	14.9267	36.5367		ATGAACCAGTGTGTTCCCAGCTGGGATCTTGATGACATTTCTACTCCACCTGCTCCTAGGCTCTCTCTTC GCTCTTCCACTCCATCTGATGATGTCCCCATGTTGGACTATGAAGTAGCAGAGCTGACATGGGAAAACGG CCAGGTAGCCATGCACGGGTTAGGTATGCCGCGCCTGCCGGCGAAGCCCTCATTAACCACTGCGAAGTAC ACCACCTGGGACAAGCCCCGGGCAAGTGGTACCCTCGAGTCAATAGTCAACCAAGCCACCTCTACTTTGC CCCCTCCCAGTAAACCCCCCTTCGATTCTTCCGGTGGCGGCGCTAAAGGGGAAATAGTAAACTGGTTTGA TCACCATCGCGCTGCTGCTGTTCGTTCAACTACAGCAGTAGCGC…
PIF3	EVM0002273	1.11	1.78	5.12667	0.503333	0.506667	1.43667		ATGCAACGGGCAGCTGGCGGAAGCAGCAGTGGCGGCGGAGAAGTGAGTCGGGGAGGCGGGCTCGGCCGGT TCTGCTCGGCGCCGGCGACATGGTTAGAGGCACTGCTTGAGGAGGAAGAAGAAGACCCATTGAAGCCCAC TCAGTGCTTAACTGAGCTTCTTGCTGAAAACACAGGAGCCACATCAGTAGGGTTTGGTTCTACGACGGTG GATCCAGTGTCGTATGAAGCTGCCGCCGCTGCTGGATTTCTTAGCCGACAGAACAGCTCTCCGGCTGAGT TTCTGGGGAGTTCGACCGACGGGTCGGAAGGGTATTTCTCGGGGTTTGGAATTCCGGCGCACCTCGACTT TGCGTCCTTGTCCCCAAATAGCTCTTCTCCTCCTGCTAATAAGA…
POR	EVM0009388	26.65	16.79	10.9367	167.233	97.0267	68.2533		ATGAGCAAAGCCCGAGGGGAAGAAGACGAAGACACCGAGTGCTTCTACGAGTCTCTCGATCGCATTGTCT CCTCCTCTTGCTCCTGCTCCACTTCCAACTCCGGCTCCGACAACGAGTCCGACCCGAACCCGAATTATGC AGTACCCAAATTCCCAATGGGCGCCTCCATCAAATACGACGTTTGGATCTCCGAGCCTTCCTCCGTCTCC GAACGCCGTTCTAAACTCCTCAGCGAAATGGGTCTCACCGGCGACCCGGTTCTTACCCGGGCCAAGCCCC ATCTTGGTTACGCCGGCGACTTCGGGCGGTCGGTGTCATCGGACTATTTGATCAGTCAACTGAGTTCTGG TGGTGGAGGCGTTAATGGCATCGTCCGTTCGAAATCCGACGGTG…
