# Supplementary material for: Integrated Metabolomics and Transcriptome Analysis of Anthocyanin Biosynthetic Pathway in Prunus serrulata
Source: Plants (Basel). 2025 Jan 3;14(1):114. doi: 10.3390/plants14010114 (PMC11723355; doi:10.3390/plants14010114)
Supplement: Supplementary file 1 [file plants-14-00114-s001.zip › TableS6_All_DEGs_sequence.fasta]

>EVM0003760
ATGGAGGGCTATAACTTGGGTGTGAGAAAAGGAGCTTGGACTGGAGAGGAAGATGATCTT
TTGAGGCAGTGCATTGAGAATCATGGAGAAGGAAACTGGCACCAAGTTCCTTACAAAGCA
GGTATTGACGTAAATAAAACTCAAAGAGAGATATATAAATAGATGGTTAATATATAGCTA
GAGCTTAATAGGCAGCGAAGCCTAAATTAAATTAGTAATGTTTACAAGGTCTTAAACTTC
TCCACTTATGTTGTCTACGTGTTTAGATCAAATGATATCACTCGTGAGTCGAGGGGTGCT
GAGAGACTTAACCCACATTGGGAATTTTTGGCATTATGCACGTGTGCAGGATTACGCAGA
TGCAGGAAGAGCTGTAGACTAAGGTGGTTGAACTATTTGAAGCCAAATATCAAGAGAGGA
GACTTTATGGAAGATGAAGTAGATCTAATAATTAGGCTTCACAAGCTTTTAGGAAACAGG
TACCAATAAATAAGTGCTCTATCCTAACTATGAAGCTCCACATCCACATCGTCATTATTG
TCCATGTGGTTATTCAATTACTTGGATCTGCAAATTGGAAAATCTTGGTGTACAAATTCC
TTCTACTATATAACTCTTACCCTGTGGTTAGATGAGGAAAATAAACTTACAAATTGGATA
TAAGTTAGAATTTCTAAAATAACATACTCTAATTCCTTCTAAAATACCATAATCCCAACC
ACTGTCACCGTCATCACCACTGTGACCACAATGTTACCATAGCCATCACCATCTCTGCCA
CAATAACTCCCACCACGGCATCACCACAACAACCCCCACCATCACTACTACCACCACATT
CACCACCATCGCTGCAGCCACCACCACCTCTACTGCTACTGGCGGACCCAATCCATGCCT
ATTATGGGCAGCTGCCCACACTAAAGTGTTTTTTTCACCCTCTAGCCAAATACTTTGCCA
ATAAAAATAAGATACTTAGCTAATATTTTGCATGCAAAATCCCCACTCATCACCCTATAA
ATAAGTAAAGCCTTCAAGGTTTTAGCCCAAAACCTCACCTATATTGAAAATATCAAGGCC
CAAGACTTAATATACATGTGGAACAATATATAAAGCCTTAGATTTTGGCCCAATATCATA
TATTAAAAAATTATTGAAATAGATTATGTGTTATAATATATATTGTATTGCTATGAAAAC
CTAGACTTTGTAAGAGTCAGCTATGAAATTATTTTTTACACCCCCAGATGGACAAAAGTC
TGGGTCTGCCACTGTCTATTGCAACCACCCAATTGGCATAGCATAACCATCACCATCACC
GACGATACTCGACCTCACCACCTACTGCAAGCCGCACCACCAACAACACACATGATGGGT
CACTATTACCACCATTAACACATCTACCAACTACAACCTCTCGTTTGTAGATTGATACCC
TATAAAAGGATAAACTTTAAATTCAGCATTTATCTCAGTATATTTTTAAGTTAACCAAAC
AAGAAACTTTCAAAATTGATTTTCGTCATTTTTGAATTTCTTCATAACTTAAACTTCATC
ATCCAAACATACGATCAAAATAATTAAGTGGAGAGTTTTTCTTTTAGGATGTCCTTATTT
TATTAAAAATGCACATATTCATCATCTTAGGGCTACTCAACAATGTAGTTCAATGATCAA
AACTGTTTATATTTTTTATAATCCTCCAAAGGTATACCTTGCTAAAAATCATCCATATAA
TAAACCTTTTAGTCATATAAAATGTGCCCATAAAAAGCGTAGTATCCGAAAGTTTACGTG
AATTTTCCAACAAAACTAACAAGCCCTTTTATAGCAGCTGAAACATAAAACCTCCTTTGT
TGGAAAAACATCACATCTTTCTACTATTTTTTTGTATATCATAGCACAAATGTATTGATT
TATTTTCTCATGCAATCTGTCGAAGGTGGTCATTGATTGCTGGAAGGCTTCCAGGAAGGA
CAGCGAATGATGTGAAAAATTATTGGAACACCCGACTGCGGATGGATTCTCGCCTGAAAA
AGGTGAAAGATAAACCCCAAGAAACAATAAAGACCATCGTAATAAGACCTCAACCACGAA
GCTTCATCAAGAGTTCAAATTGTTTGAGTAGTAAAGAACCCCATATTCAAACAGTTGAGA
ATTGTAGTACGCCATCACAAACATCACCATCAACAAAGAATGGAAATGATTGGTGGGAAA
CCTTTTTAGATGACGAGGATGCTTTTGAAAGAGCTACATGTTATGGTCTCGCATTAGAGG
AAGAAGGGTTCACAAGTTTTTGGGTTGATGATATGCCACAATCGAAAAGACAGTGTACCA
ATGTTTCAGAAGGAACAGGTAGAGGTGATTTCTCTTTTAACGTGGACCTTTGGAATCATT
CAAAACAAGAATAG
>EVM0000085
ATGGCTAACATTGTCCTCAGAAATCTGCATTCTTTAGTACAAAAACGCCTTCTTGCAACA
TTACCAACGCCTACATCTGCATTATGTTCATCTTTTACAGTTGAGTACCTGGTGAAGTCA
TGCGGGCTTCCTTTAGAATCTGCAATCTCAACCTCCAAGAAGCTCCAGATTGATAAGAAG
CAAACCCATCGGATAGATTCTATGCTCAAATTCTTGAAATCTAACGGATTTGATGATGCC
CAAATCGCCAAATTGATCGCCAAGTGCCCCACAATCCTCCATTACAAGGTACGCAACAAT
CTGGAGCCCAAATTCAACTTTCTCATTGAAAATGGCTTTTTGGGTCAGAATCTGCCAGAG
CTCGTTTTATTGAATCCAGTCATTTTGGCTCGGAGTTTGGATTCTCACATAAAACCAGCA
CTTCAATTTCTCAAGAAATTGCTTTCAACCAATGACGTGTTGGCGGCGGCCAAGCGCTCT
TCATGGCTGTTAAACACTGATAGTGAGGGTACAATTCAACCCAATGTGGCCCTTTTGCAG
AATGAAGGTGTTCCCTTTGATGTTTTAACAAAACTGATAGTGTTTCAGCCAAGGACCATT
TTGCAAAATGTTGACAGAATGGCTTATGCAGTTAGAACAATAAAAAATTTGGGCATTGAC
CCGACTGATCCGATTTTTGTCCGGGCTCTTCGAGTTATGATCTCTATGAAAGAGTCAACA
TGGAAAAGGAAAATTGAATTTTTTAAGAGTTACGGGTGGTCTGAAGATGATATTCTGTCA
GTTTTTAAGCGCCAACCATTTTGTTTAGCTTGTTCGGAGGAGAAACTTGGGAGACTCATG
GATTTCTTTCTGAACACTGTGAAGTTGGAACCGGAGACTATGATTGCCAATCCCATGCTT
CTTATGCATGCTTTTGAGAAAACAGTTCTACCAAGGTATAATGTTTTCAAGATTTTGGTT
TCTAAGGAGCTGATTAATAGGGACAACAAGAGGCTGTCCCGGATGTTCACACGAACTGAG
AGGAGATTTTTGGATAATTATGTTCTTAAGTATTTGAATGAAGTCCCAGACCTACTGGAG
ATATACCATAGTTCTAAGGAAGGGACAATAGAGATTCCTTAG
>EVM0000104
ATGGCTCAGTTCAAGCTCATCGCTTCCCTCCTTCTATCTCTATGTCTCGTTCTACCTCTC
ACCCAAGCCAAAGATGTTAACTACTGCGGTTCGTCTGCTCTGTTCCTTTCATAAAATTTA
TTAAATTATGATACTTTGCTTGCAGATTAAGCTTTTAATTATCTGTTTGATTCCCGAGAA
AATCATTACTTTTCCACTTTTTACCGTATTTCAACTGATTGTTTGAAGTCAAATGCGATT
TGGGCTCTGTTTATTTTGACACAAACACAACATGAAGAAATCTTTGATATTGCGTAGTCA
AAGTTGAATTTTGCAATTTTCGAAGTATTTATTTTCCAAGACAAGAAAAAAAATATCTGA
ATGTTGTTTCTCTTTAGGAAATTTTGGTATCGGATGTATGCATCATTCAAACAAATGGTG
TTTCAGTGTCGTATTTTATTATGGTTTCTTTGTTGCTTGTTGCACTGCTTTTGGTTCAAT
GAAACTTAAGCGGGTTTTTGGAATATATTCAGATAAGAAGGCTGACTATGATGTCAAGGT
CAAGGCAGTCGAGATAATTCCTTACCCTGTGGCGAGAGGCAAGCCTGCCAGCTTCAGCAT
TTCTGCAACTACAGGTTCTACTTCAGTCCAACATTTAACTTTTTGAGTGACTCTCTCTTT
TTCATGTAATTTTAGATAAACACAAAAACCACTCGGATAATCCAATATCATTGGAAGAGC
TTGGGGAGTTTAGTTTTGACTGGAGTTCTATATGTTCTGCTAACAGGTGAATCAATCTCT
GGAGGAAAATTGGTGATTGAGGTTTCATACTTTGGTTGGCACATCCACAGTGAGACTCAT
GACCTTTGCTCAGAAACATCTTGCCCTGTTTCAACTGGTGATTTCGTGATTGCTCACTCA
CAAGAATTGCCTGGATTTACTCCACCTGTAAGTCCTTGCCTAATAAACTTGTATGGTTTA
AGTTTTTCAGTGTTTCTAGTGAGTTGTCTCTACAAACTTGAATAAGGCACTGAGTTTAAT
TTTTAGTTTCCAAATAATCCAATACAAATTTAAGGTGATCCCGCCCACATTTTGTGAATA
CAATGTAATAGTTTATATTAACTGTTAGATAGCCACATTAGAAAGTGAATGAAGACAGCC
GAATGCATTATTCTAAGTAATTACATTGGTGCAATTTCACTGTCCATAACCATGGTGCAC
AATGGATCACTTTATTGAATGCGTGTTTGAAAAGTGTTGCTGTTTTCCAATCTTCTTCTT
CGTGTGTATTCTGTGTAGTGCGAAGAGGACATAAAACCAAGCAAGGTTATCGATCATCAC
TGCTGTGATAAAAAATCTTGTTCATCTTCTAGGCTTCTAGCATTACAATATCTTTTCCCC
TCTTTCTCTGCATGTCCAGCATTGCACCTACTTCTTTATAGCCAAGCTAAAAGACTTATT
GGTATATTCTTCAACAAACAAAATTTCCTTGCACCAATTCTATGAGCTGTAGGTGAACTC
ATTGCTTGCAGTTAGTCTGTAATTAGTAGCATGTAATAGTCATCTTCTTAAATTGTCTAA
GAAGTGTGCTTTTTCTGAAACCAAGTGCTTTGCCTTTTGCTGCTATTTGCTATTTTCAGT
CTGTATTTGGACATATTAAATTCAGGTTTCGCTTTCAACCAATTTTTTTTTTCAGGTTTC
GCTTACTTACTTGTCGTAGATCTGTTAATAGAATGTTGCATATGAAATTTGAGATTTGAA
TTCTATTGAATCTCAAGCTCCATATATTAGACATTCCTATGATTAAAAAAATTACTAGGA
TCATCCCTCTTGTTGAGCTCGTGGTAAAACTTCAACTTTTGAATACTCTAATAATCTGCA
TTTGGATTATACGTCATTCTGCGTCATTATTCAAATTGCTGCTGTGTTTTGTTTGATTTG
TTTCCTATTCGATTCTCAAATTGCTTTTGGAATTACCCTGTCCCCATTATAATTGCCACA
CTGTCATTATGTCCTCCCTCTTATCAGCAGTTTTCTTTTGTGATGTTTATATTTGTGTTC
CTCTGCTACGTCTTCTATTCTGACCAAGTTTGGGACATGCAGGGTTCATACTCTCTCAAA
ATGAGGTTGTACGACGGAAACAAACATGAACTGACATGCATTGCCTTTGATTTTGACATC
GGGTTTGCATCATCTGATTCATCCGTGGCTGATAGTTAA
>EVM0000106
ATCAACTTCTGTACACACAACAAGAAAAGCCCCACAGAACCCTAATCTAGAAAAGGCTTT
CTACAAAAGCCAGCCAAAGGGAGCTCCTTTGCAACCCCACCCAGCTGTCTGTCTCACCTC
ATGTCTCTGAAAGCACCCCATCTGCAATTCTGAAACTAAAACCATAACCCTCCATTTTAT
TCAGCTCAAACATCACAAATTAGATGTCTTCTTCAGCCATGGCTACCTCTAAACTCAAAA
CCCAAAGAAAACCCACCAAGCAAATACACCAAAAGGCTCAGCAACCGAACCAAAACCAGA
ACCAGAAGCCCCAAAAGACAGAGAAGCCACCTTATTGGTCTGTTGTAAGAGGCTTATTGA
CCTGTAAACATCTCCAACCACTTCAGCTACAACAAGAGCGCAAACAGCAGCTACTGCAAC
AACAACAACAGCATGAGCAAGCCATGGAGGAAAGTAATGCTGCCAAGAAAAGCAAGAAAA
TGAGATGCTCTGGCTCACTGTGTAACAACACCAAAATCATGCACAGGCCTGAAATAGGAT
CTCCTGAAGTTCATAAGAAAAGGGCTTCAATGGGTTCAAGTTACAGTAATGAAACTTCAA
GCAGATCCATGAAAGCTCCTCTGCATGAGCTCAATGGGGTTGTTTCTACCTCTTCTTCTT
CATTATCTGCAGTATCTACTAATAATTCTTCTGTTGGTGGTGGGTCTTTTAGAGCAATGC
CTTTCAGGAGATTCTCTGGCTGCTATGAGTGCAGAATGGTGGTTGATCCTGTTCTTGGTT
TTGCTAGAGACCCTTCTCTGAGAGGCAGCATTTGTTCATGTCCTGAATGTGGTGAGATTT
TCATGAAAGCTGAGAACTTGGAGCTTCATCAGGCTGTTAGGCATGCAGGTACCTCTCACA
ATTTTCAACAATTTTAATCATGCACACATGTGATGTGATCTGAGAAAACCCTTTATTGCT
CAATTTAATAATTAAATGTCTTTATTAATAACAGAAATGATACATTAAAAATTAATTTAT
CTTTACACTTTGAGCTTATAATAAGTATTATCAGCTAGGACTTGTGAAGCCATAAACTTT
CAGTTTCAGAACCTTTCTCTCTCTCTCTCATACTTCAATGCACAATTAATTTCTGTTACT
AGCTAGTTACAATGAGTTCATGAGAACCATTGGTCTTCCTGCATCATTTCAAAACATGTT
ACCAATATCAATACACAATTTACGGAAAACCATGTTCAAATTTTCAGTCTTTTAAATAAA
TTTCAGAAAACCATGCTCAAAGTTTCAATCTTTTTTAATCTCTGTCACAAAATCCACAGT
TTCTGAACTGGGTCCTGAAGACACAAGCAAGAACATAGTGGAGATCATATTCCAGTCCAG
CTGGCTAAAGAAACAGACCCCAATATGCAAAATCGACCGCATCCTCAAAGTCCACAACAC
CCAAAAGACCATCTCCAAATTTGAAGAGTACAGAGAATCCATCAAAGCCAAAGCCACCAA
GGTCCCAAAGAAACACCCTCGCTGCATTGCAGACGGCAATGAGCTCCTCAGGTTCCACAG
CACCACATTTGTGTGCTCACTAGGCCTAAACGGCTCCTCCAATCTCTGCAACTCAATTCC
ACATTGCAATATCTGCAGCATAATAAAAAATGGGTTCAATAAGTTCTCTGGAGACCTAAT
CGAAGACGGCATTTTGACAACAGCAACAAGTGGAAGAGCTCATGACAAGGCTGTGGTTGC
TGCAGAGGACAGTGGCAAGAGGGCAATGCTGGTTTGTCGTGTGATTGCAGGGAGGGTGAA
GAAGAACATGGAGGATAGTATTGGTATTGGACCTATTGGTATGGAAGAGTATGACTCTGT
GGCTGGAGCTGTGGGAGTTTACTCTAATTTGGATGAGTTGTATGTGTTTAATCCCAAGGC
TATTTTGCCTTGTTTTGTTGTCATATATGGAGGTTTCTAAACTTTTAATGAGTTT
>EVM0000110
ATTACTTCTTCCCAGTTGGATAGACGTCCTAAAGTCGTCTTCTTCTTCTTCTCCTCAAAC
ACAACAAATGGATGAATCATTGAGCTTATCTTAAAGATTAAAAATGGACTGCGACCCCAT
TATATTATACATATAAGTTGAACAACCCCAACACTTCCGGAGGACATTTCAAATATCACT
ACTCACAAGAAGCAAGTGTCCACACAAAGGGAGCTTCATATCCACTCAATTTCTGCTCAC
AATTTACTGGTAATTAACCCTTTTTCTTATTTTCTTTAGTTTCATTTTATGTTTTATGTT
TTGATTTAATTTTTATTTTATAAGTTATTGTTGAACTTGTGAACTGGGTTCTATGAACCA
AATGCAACAAAAGAGTGTCTGGTATCATCCTTCATTAGGAGACTTCAGTGATGCATTTTG
TTAGAGGAAATGAATGGGGGGAGGCAGAGACAGACAGCATTGGAGGGCTCACTTCCATCT
TCCAATCAATTTGTACTCTTTTGAAAACAAATTAGGGAGGTGGGAATCTTCCAACCAGTG
TTTTGGGTTCATTAAAAAGTTGTTCAACCAAACAATGATTGTGTAAGGCTACTTTCAACT
TGGACCTACTTTTGGTCTTAACTTAAAGTGGGCCCTTTTAGATTATATGAAGCTGGAAAG
GCCCAACCCATGTCTAGTGTACAATGAAACTCCCAAGGGCTAAGGACTAGATTTAGAGTC
GGTCTGGAGGGGTTAAAACAGTTTTTGACAACCAAAAGCGTTTCATACAACATTTACACA
AAAATAATGTTTCTAGGTCATTAAAGTGTGTTTTGGGAGAGGTGTTTCTTCAAAAAATAG
TATTTGGATTCGTTATTAAATTTTCAACGTACTTCTAATAAAAGCACTTTTGAAGCAATA
TCAAAAAGTCCCCCATTGATATCATAGTTTGAAAATATAACATAACTATATGGTAAGAGA
GCATTTACCCGTAGATCGACTAGCACCTTCCTTTTGAAATGTTGGTGCCAGTGACTTTAT
TTATTTATTTGTACAAGTGATATTCTACTTGTTACATAAATGGGCAAACTCAGTTGCATA
AGGGGGAGCACATCCGCTCTAGCAAACTTGACGGAGTCCATCTCTATAATAAACTTTAAT
CCGCTCTAGCCAACTTGTGGGAGTGGCTAATGTGTTCAATATGGTTGATGATCATACATG
CTTATTATATTTTGTTTTTTAATTGAATTTGTTAGAGAAACATTGGTAGTCACACCTAGT
TTGCGATAAAGATAAGGGAAAGTAGGGGTTAGGTGGAATGGGCATATATAACGACCAATC
TAACGTTTTGTTTAGGACTATACAAATATATCCTTAATCCTTATGGTACGGGCGGGCATA
TTATATATTTCCTCCTTATAATAAAAACAAAATCTCTCATAATAAAAACAAAAATCCGAT
GTAACATTTCGGACAATTTTAACGTTTGATCGTCAAACGTCTTTTCCTTTACTGGGTACA
ATAAGGCCACGTTAAAGTGACCATCTCCTCTCAAACCTCATCAAATTTTCCATGAAAAAG
AAAAGGAAAATGACTCCCAAGAACCAAACACAAAGTTCAGTATTTTTTTAAGAGCTACAT
GACTACGTGTGGTGTAACGTTAGTCCATGTCGGCTTCTTTCTGTGTACACACGTGTTCTC
ACCCCAGTTGATCGAAGTACAATCATAGAAGTTGGAATTGTAAACCAACGTGATCGGGGG
CCATCCAGCTTTCGATTGACAAAGAATCTATTTGCTACTAAAAAGATATTTGTATGTGAC
AGTTTTGTCACATTGTATAAGTTTAGGAAGATTTCAATTCTAATAATCACGTCACCATTA
GATTTGGTGACACCAAATTTGTAAACCACACAAACACCGTAAAAAAGAGGACAATATTTG
ATCAACTCAAATCCAAAATTTTATTAGGCAAGAATAAAATACCGACACGCCATTAGGAGA
GAATGAATTTTGTTTCACAAATTTGGAAAAACAAGCGTTGAAACATCAAATGATGTGTTA
CATCAAGTACACCAATTTTATAAAAAAAAATTAAAGTGATGCATTTTTGTTTTGAACTGA
AACTTCAACCAGCAGTTGCCAAGTTTTGTTTTCATGCAACAGATAACTTCAACGTGTGGT
GTTTGGACCTGCAGTTCCTCTGAGCCACTTCATTACATTTGTCTTTGCCTCTCTCTCTCT
CTCTCTCTCTCTGACCTCAAAACCAAAATTTCAGTTTCCAAAGCTCAAAGCAAGACCCAA
AAGTGACCAAATCAGCCATGGAAAATGGGGCTGTGAACCAGCAAATACCAGTGGACACAA
CTTCAGCAACAATCACCATAAAAGGCATCCTGAGCTTGCTATTGCAGAATGTTGATGAAA
ATGATAACAGAAGGCTGATTTCATTGGGGATGGGTGACCCAACTGCCTATTCTTGCTTCC
ACACAACCCAAGTGGCTCAAGAAGCTGTCGTTGATGCTATCCAATCTGACAAGTTCAATG
GCTATGCTCCTACTGTTGGCCTTCCTCAAACCAGAAGGTAATTTCAGTTTTCTTCTTCTT
CTTTTTTTTCTTTTAACTTCTGGGAAGATTTGCTTTAATTTAATGGCATCAATTGCCTTT
TTTCTTTTTTGTTAATGGGATTTCTTGTTTTCATCCAATTCTTGGCCTGGATCCAAGTGC
TGCCAATTTGGGTTTGTGGGTTCTTGGCTTTTATGTAGTTCTATTTCAATCTGCTTTTGA
ATTCTTTTTGAAGTACTTTTGTAGATTTGTTCAATTAAATAATTTGAACATGCTTCATCC
ACTTGAAAATCTATCTTTCTACTTTCACTTTCTTAAAGTTTCCGGGCTCAGGCTTTTAAG
TTTTTACAAGTTAGTGAATTCTAACAGGGAAAGTAGAAATCAGTCCAGAATAAATAAATA
AAAGTAATAATAACTGGAGTAGGAGCAATGTGTGTACCTTATCAGGTAAGGAACTACTTT
ATCTGAGTCTTGCCAATAATTAGGCAGTCACTCATCGGTCTACATCAGTACATTAACCTC
AAACACCTATCATTCTGCTTTGACAAATTGCAGTATATTTTCTTCCGTCACGTTGGTTAG
GCCAGTTTGCCAAGGCAATGAGTCCGCCCCCTTGTACCCAAGTTTGAGTCCCTCTCCCCG
TATATTAGATTAATTTAGAGTACTTTGTATAAAAATAAATTTGATAAGGCCATGTTTAAT
AGTGACAGTCCATTTGATGCATGTGTTGGATTATACACTGCAAGCTTGTAAGGCAAGAAA
ACATAATGCCCTTGAGGGGGTATTTCAATCTAATCAAGTTCATGATGCTTACTCGGTGCA
CTGTGACCTTCCTGTTTTAAATAAGTCAGCCAGCAAATACATCATTGATTTTGCTATAAA
ATTCACTTCATGACAGAGCAATTGCTGAATATCTGTCCCGTGATCTTCCATACAAGCTAA
CATCTGATGATGTTTTCGTCACATCTGGTTGCACACAAGCTATTGATGTTGCATTGGCAA
TGCTTTCGCGTCCTGGTGCCAATATCTTGCTTCCAAGGCCAGGCTTCCCTATTTATGAAC
TTTGTTCTGCTTTTCGACATCTTGAAGTTCGAAATTTTGATCTCCTGCAAGAGAACGCCT
GGGAGGTTGATCTTGATGCTGTTGAAGCTCTTGCAGATCACAACACGGTTGCAATGGTAA
TTGTAAACCCTGGGAATCCTTGTGGGAATGTATACAGTTACCAACATCTGGAGAAGGTTA
GTGGTCAATGGTATGGCGTCAAATAAAAGATTGTACTTTAAGAGACCACGTTTTGGACAC
TGGCATTGGATTCGGTTGTAACTTATAGTTTTTGTATTGCACTTAGATTGCAGAAACTGC
AAAAAAGCTTAGAATTCTAGTAATTGCTGATGAAGTTTATGGGCATCTGGCTTTTGGAGG
TAAACCATTTGTGCCAATGGGAGTCTTTGGATCAACTGTTCCTGTTCTTACTCTTGGGTC
CCTGTCAAAGAGATGGATAGTTCCTGGATGGCGACTTGGTTGGTTTGTGACAAGTGATCC
GTGTGGCATGTTTAGAAAACCCAAGGTTCTCTCTCTCTCTCTCTCTCTCTCTCTCTCTCT
CTCTCTCTATACTTCTTTGGTACTTCTTAATTCATTAATCTCAGAATCATGAAGTCCATT
TAAACTGATTTATGTACCATTTCAAACAATCATAGTGCATTGTCTATTGAATAGAATTAG
CCCCCTTCTCTCTGCCATGTAGTGGACTACATGATTTATCCAGAGTTTCTTAACCAGTTT
GAAGCACATCTTAAAAGTCTAATTGATTTTCCATATGGCCAAGAAATAGGATTAAGTCTC
CTGATTCAGTTGTTTTGCTGATTCATGGGTTTAACATTGTCAATGGAATGAAGCTTCCAG
TTAGACTTGGTACAAATGGTTTTTCATACTCACCCATCTGCATCTGGACATTTTAGCTTT
TACTATTCACATCACATGGTTCAAAATTTCTTCTGTTGACCATAACTTGTCCTAGTTTTT
AAAATTATATAATCCACTTCTAGTAGTGATTGTATATCGCTTTCCTGTTCAGGTTGTTGA
GCGCATTAAGAAATATTTTGATATTTTGGGAGGACCTGCAACCTTCGTTCAGGTGTGCAT
TTCATTTGCTTGTTTTGAATTGCTTAAACACCATATACTAGTTTTCTTGATTACTGTCAT
TGTTTGATTTTAGATCATGCAACTTGCAGCTTCTGTCCTCAAAAGAACTATTTCTTAAAG
CTATTTCAAGATTGGTATAATGAAAGGAAATTTCAAGTACATACCGTTTAAAGTTCAAAA
TTTATTCCCAATTCCTCGGAAATTGTAGTCAAAACCTGAAAAACACAATACAGTATTACA
TTTCCTCTGCAAATACTCTGTACAGATAGAGAAACAAGTTTGGTACATATTACTTCTGCT
ATTTGAAATGTGAGGAAAATAATTTGGACTATGCAAGCCTACTCAAGTCAGAGCATTAAC
TTATTGTTCATCTCTGTTTCATGATGACATGTTTGGTAAGTTATAGGCAGCAGTTCCGCG
CATCATCGAGCAAACTGAAGAGGTTTTCTTTAAGAAAACTATCTATTTACTGAAGCAGTC
ATCAGATATTTGTTGCGATCTGATAAATGAGATTCCTTGTATTACCTGTCCAAACAAACC
AGAAGGATCTATGGCTGTAATGGTGAGAAAAATAGGAGATGAAACTAAATTTTGCATTCT
TATGTATTTACATCACCTTCCTTTATTTATTTTGTTTGTGATGCAGGTGAAACTAGACCT
TTCACTACTGGAAGATATTACTGATGATATTGAGTTTTGTTTCAAGCTGGCTAAAGAGGA
ATCTGTGATCTTTCTTCCAGGTTAGAAATCGACAAATCGAAAACATATTTTGTACTTCTT
CTCTCAGTATACAATATTATCAAGAACAAATGGAAATTACAATCCTAGTGGATATCATAG
TATTGATAATTGGTTTTCTTTAAATAAAATTTCTTTTGTAGGGGCTTACAAAGTTATAAG
CATCTCCTTGGTACTTAATGACTAACAAATGAAATTTGCATTTGCTTTGCAGGGACAGCA
GTAGGGTTGAAAAATTGGCTACGTGTTACATTTGCTGCTGATCCAAACTCTATTGAAGAA
GGTTTAAGGAGGACAAAATGTTTCTATCAAAGGCATGCCAGAAAATTATAGATACATTCA
TACATATATGCCGGTAGCGAGAAATAGCTAATTATATGTAAACCAGCTTGAAAATTCTTG
TTGCTGATGGCATGGTCATTTGTAATGAAAATACTATTCTTC
>EVM0000113
ATGAAACGGAAGGCAGAGCAAGAATTAGAAGAAAGAGCGAAAAAGCAGAGGATGTGGTGG
GGTGATGGAAATCAGTGGGAGAGAGGGGAGATGATCGGAGAAGGAAGCTATGGGTCAGTT
TTTCTTGCTTTTTGGAAAAAACCACTTTGGGAGCTTAATCTGAATGATACGCCTCCAGCT
CCAGTCATGGCTGTCAAATCTGCTAAGCTCTCTGATTCAGAATCCATTCAGCATGAGGCA
GGTATTCTCTCTGATTTTATAGGTTCCCCTTTTGTGATTCAGTACTTAGGTGAAGAAATC
ACAACCATTGATGACACAGGTGAAGAAATATTCAACTTGGCTTTGGAATTTGCTGCTGGA
GGAACCCTTGATGGTCTGATTCAGAGCTTTAGAGGTCATGGGCTGCCTGAGTCTGATGTG
AGAAGCTATACAAGGTGCATACTTGAAGGGCTTGTACATATTCACAATTGTGATTATGTT
CACTGTGATTTGAAGCCGGAGAACATCCTTCTTGTTCCTAGTGATACTAGCACCAGTGGT
AGTTCTAGTTTTGTGGCCAAGATTGCTGATTTCGGATTGACTAAGAGCACCAAAGATGAT
ATGGATGGATGGAGAGGCACTCCTAGGTATACAGACCCAGATGCTTTGATTGATAATGTG
CAAAAGCAGTGCTCTGATATTTGGTCTCTTGGTGCTATTGTGCTTGAGATGTTAACAGGC
AAGCCCCCATGGGATGTGGAGCCTGATTCGACTCTTGATGATTTCCTCGACATGGTTGCT
GGGGAAATAACTCCCAAAATCCCTACTGAAATCTCTGGTTTGGCAAGGGATTTTCTTATG
AAGTGTCTTGCAGTCAACTCATGGGAAAGGTTTACTGCTCAAAAGCTCCTACTTCATCAA
TTTGTACAGGAGCCACAACTATCTGAACCAAGTCATGCCAAGGTGAAGGTGCTTAGCTCA
TCTTTGGGCTCCGAAGATGGTGCCTCTTGCTTCAAACCAATTGAAGATTACCGCACAAAC
TCTGCCCCTGTTCCCAGAATTCAGCCCCCACCAGGTTTTGAGATACCAGCTGGACTATAG
>EVM0000118
AATCCTTAGCTCTCTTCCTCCATTATATAATATATTTAGCATGAGGCTATATATATATAT
ATATACTTTAATGAATTTGTTTCACAAGTGATATTTATCGTTGTGTTCTTGGATCAATTA
AGCAATGGCTGCCAACTTTGTTGTATATCTAGCCATCTTCACATTCACTGCTGCGTTCTC
CGGTGCACTTGCATCAGACCCGGACTTGCTTCAAGATGTCTGCGTGGCTCTACCATCTTC
TTCAGGTATGAATCGTACATACTCTATTCTATGTATACACTAGCTATAATTAATATTCTT
TGGATATATTCGTAATTACTTGCTACGGCCGGCGTACGTACACCCCTCCCTCACACACAA
TCACAAGTGACAGGACTGAAACATATATATAAGCCTATAGGCTATATATATTAATGTTGT
GTTGATTGATGATGGATGTAATTAATGTAATTATATATTTTGCATGCATGATCGTACTTA
CGTAGGGGGGGTAAAAGTGAACGGGTTTGCATGCAAGGATGATGCAAATGTGACAGCAGC
TGATTTCTTCTTCGACGGCCTTGCGAAGCCAGGGCTGATCAACAACTCAGTGGGCTCTAT
CGTAACTGCAGCCAATGTGGAAAAGGTTCCAGGCCTCAACACACTGGGCGTGTCCCTGTC
GCGCATCGACTACGCACCTGGTGGACTTAACCCACCTCACACCCACCCGCGTGCCACTGA
GATGGTATTTGTGCTGGACGGCGAATTGGATGTGGGATTCATCACCACAGCCAACAAGCT
GGTTTCCAAGACCATCAACAAAGGCGAGATCTTTGTGTTTCCGAGGGGTCTCGTTCACTT
CCAGAAGAACAACGGGGACAAGGCCGCTGCTGTAATTGCTGCCTTCAACAGCCAATTGCC
TGGTACTCAATCCATCCCTGCAGCATTGTTCACGGCAACACCTCCTGTTCCTGACGAGGT
CTTGACCAAAGCCTTCCAGCTTGGTACCAAGGAGATTGACAAGATCAAATCCAAGCTTGC
TCCAAAGAATTAATTAAAAATACAATATTTTATTTTTATATATAGTTAATTCTTCACTCC
ACGCTGCCACCGATTTCCATTCATTTTTCTATTTTTCTTTCCTCCTCCCTCTATCATTGC
TTCAAATTCAAACTTTTAATTTCGG
>EVM0000126
CCGTTGTGTAGCATTTGCTCCGAGAGAGAGTGAGAGAGAGTCATAGGGCACATTTGTTCG
AGTCCCCCATAACAAGGATGAGTTACCCCTACTACTCTCCTCCGCCACCTTCACCACCTC
TGCCATGCTCTCCTCCACCACCACCACCACCGCCACCTGCCCCATGTAACCCTGTAAGCT
CACCCCCGCCACCTCATCACCACCACCACCATCACCACCATCCAAAATCACCACCAAAAC
ACTACGATAGCCATACACCGCCACCACCATCACCATCACCACCGCTACCTCCGCCACCTC
ACCACCACCATGATTATCCGAAGCCACCAACTCCGTCACCACCACACCACCACCATGACT
ATCCAAAGCCACCACTTCCCTCACCTTGTCCACCACCTCCACCACCGCACCATCATGACT
ATCCTAAACCTCCACCTTATTCACCACCTCAAGCAGTACCACCCTCAGTTCCTGCACAAC
CACCAACCAAACATGAGGCTCCACCGCCTCACTCACATGTCTATCCACCAAAACCTTCCT
ATGGCTCTGCTCCACCACCAAAACCATACCACCACACAGCTCCACCACCTGAACATGTAC
ATCCACCAAAGCCCAGCCCAACTATTCCACCACCACAATCACCTCCCAAAGCTTGTCCAC
CAAAGAGCAGCCAACCTCCAGTCCACCCTCCAAAATCATCACCACCAAGCCACCCTCCAA
AGCCATACCCTCCCAAATCCTCACCACCAAAAAGTCAACCTCCAGTCCACCCTCCAAAGC
CCTACCCTCCCAAATCATCACCGCCACAAAGCAGCCACCCTCCAGTACAACCACCAAAGC
CATACCCTCCAAAATCATCACCACCAAAGCCCAGTCACCCTCCAAAGCCTTACCCTCCAA
AATCATCACCTCCCAAATCATCGCCCCCCAAAGCATCACCTCCAAAAAGCCCCTACCCTC
CAAAGGCAGCGCCACCAAAATCCCCATACCCACCAAAGGGTGCGACCCCACCTGCATTCC
CTCCTGGTTACTACACTCCTCCTACCCCCTTCAACGCGGTCCCGCCTTCATCTGAAATCG
TGGCACCGCCACCGGGGAAAAACCACACCACTGTCATCGCGGTGTGCGTCTCCCTGGGTG
GTGCCTTCTTCCTTGCCTTCCTCTTACTCGGCCTCTTCTGCGTCGCCAAGAAGAAGAAGA
AGAGAGTGATGGTTCCTGCAGCAGTTCCTTGTATTGAGGAAGAAGAACATCAGCCAGAAG
CAGTGCCAGCAGTAGGAGGAGGCGCATATGGTGCTGCGCCACCTCCAGTAGCGGTTCCTG
TAGAGCAACACGGATATGGTGGTGGTGGCGGTGCAGCTGAGATCGGGCCTTCTGGGGCGA
CAGCTTATGCTCCTCCTGGTCATCATCCAAGTTATTGATAATGCCACTTCATTCTCGGTT
GCAAATTCGTACACGTTCAGTGTGATTTCATTGCTTTATTCTTTAGGGTTTGTAATAAAG
TTTGGTCGATTTGTTGATTATTTTTTTGGATTGTATTTATTCATGTTGTGTGGATCGTCA
AAGGAAAGGAATGTGGTGGCCATTGGCCAGCTAATAAGAAGGGTTGTCCTATGATTCTAT
GAAGGCAAAGGCCAAATTTGTTCATGTAAAGTGCTATATATATAGATATATTGTGGATTA
TAATAAGTTCATTATCAACAATCATTACAGTGAGTCAGTGACAGACAAGAA
>EVM0000130
ATGGAATTCCACCATAGAAAGCTCTTAACAGAACCAAGGGACTTTAACCTTTCAACGTTC
TGCCAACCATTCTGTGAGCAGTTAACAGAATCAAAGAACCTTTCAACGATCTGCCAATCA
CTCTGTGATTCAGAAATAAATGATTCTGGATTTTGTTTCCGATCATGTTTGGCTTTATGT
CCTAACTTCTGCCTCCATTCTTTCATAAATGATGAAACAAAAAAATCCAATAATTTCTAC
ACCTTCTTGGCTGTTGGATCATCTTTGATTGTAGCCACTTTTCTTCTTGTTGGTTTGTAT
GTTTTCTATGTAAAGTACTATTCAATCAGGAGAAGATCACAACCACAACAGCAACCTTTG
TCAGAGGAGACCCATGATGACTATATAGATGAAGATCATGGGCCTGTGCTTGACCACCCC
ATCTGGTACATCAACACCATCGGTCTCCAGCCATCAATTATCAGTTCGATCACGGTATGT
CAGTACAAGAGAGGTAATGGTCTTGTTGAAGGTACAGAGTGTTCTGTGTGCTTGAATGAG
TTTCAAGAAGATGAGACTTTGAGACTTTTGCCTAAATGCAATCATGCTTTTCATGTTCCT
TGTATTGATACATGGCTTAGATCCCATACCAACTGCCCCATGTGTCGGGCACCGATCGTC
AAACCCTTGGCAACCCCTGCACCAGAACCAAATCTTGCTGTCAATTCAATTCCAGAAGAA
GAAACCCAGGTGGAGATTTCAGAAATAATCGGTGAATCTAGTGAAAAAATGAGAGAGGAA
ATTTGTGAGATTAGAATTGAAACAGAGGAAAACGGAGAGGTGATTGGAAAGGAGAGAGAT
GAAATCCCAATTGAAGAGGTGAATGGACTAGTGGAGCCAAGAAGGTCGGTTTCCATGGAT
TGTTTATCAGCTTCAAAGATCAGTCTGGAGCTTTCTAATCTCCCTGCAGTTGAATCTGAT
AGGAATTCAAATACCAAATTGGTTGCGGTAAATAAATTAAACAGGGAAATTGTTCCCAGG
AAGACTGGTGGAAATCAGAAGTTGCAAAGACAGAAGGGCAGTTCTTCAAAAGGGAGGTCT
CTGCAAAATGTTCCCCTTACCATGAAGAGGTCATCTTCCTGCAATGGGAAAGTCTTGTTC
TGCAGGGATGTTCAAAACAGTGACTCAGTTTCCCAATTGAGGAGCTTTTGA
>EVM0000141
ATGGCCTCAATGGTGTCAAAATCAAACAAAATGTTTTCACCAAAAAAAATAAAAAAATCA
AACAAAATGAACAAGCATATTTGTCTCTATGCCCTACTAGGACTGTTTGCAGGTGTAATT
TTCAGCTCTTGCTTGCCTGGGTCTCAAATGAATTTGGAAGAGCAACTTAATAGAGCCCCT
CTTACAGAGAGTTTTGGTGAGTACAAAATCTATCTCATACCGTTTGTTGGCTGAAATACG
TACCTTGACGGTATGAAGAAAACATTTATTAATGTAAACCAACAGAAGAAACAGAAATAC
ATTAAAAGAGTTGATTATGCAAGAAGCATTTCACCTTTTGATTTTATAAAAAAAACACAT
TTATGTGCTCTTAACAAACACTGTAATCTGGCTGTGCAGTTCAATTACAAGGCACCGTGG
CTAGAAGGATACAAGATGGCTTGATCACTCAGACAGTTAAATTCCTCCATTTCTTCATTG
CAAGGTTTCTACAGTTCCGAAATTTATCCCCGGTGCAGCCACCACCTTATTCTACATCAA
TGCTATTCTGGGTAGCAGTTACTCGATCAGTTTCTTCCACGTCCGACCTCTCGTTGTAA
>EVM0000144
GTTTTTTTCGGTGTTTATCATCAATTACGCAATTCAATTATTCATTCTTATCCAATTCCC
TAATCAACTGAATTTTCCCCCTTTTTCTTTTATATATATGTAGTATAATAATCTCATAAA
TTCCAATTCAAATTTCTTCTTCACTTTCTTGCTTATCCGAAATTCCCGAACGACCCTCCT
TGATTCGCTCTCTCCTCTCTCTCTCTCTCTCTCTCTCTCTCTCTCTCTCTCTCTCTCTGT
GAGTTTGTTTGTGGTGAGTGTGTGAGGAGGAGGAGGCAAGAAGCATGGGGTCTATTGAGC
AGACGATTCTGGTGACCGGCGGGGCGGGGTTTATTGGGAGCCACACGGTGGCTCAGCTTC
TCGAAGCAGGGTTTAGGGTTTCCATCATTGATAATCTTGACAATTCCGTCATTGAAGCTG
TTGATCGCGTTCGGGACTTGGTCGGCCCTAAGCTCTCTCAGAAGCTCCACTTTAATTTGG
TATATCGCTATCCTCACTTTCACTTGTTCACTTGTTGACTTGTTCATTGGCTATGGCCGC
TTCTCTTTTTCTTCTTTTTCTTGTCTTTTTGTTCTTTTTCTTGTTTAGTGGACTTGCTGC
TCTGGCTCTACGCTGCTCTGTTTGGTTCCCTAGATAATTTTAAAATTGGAAAAGAAAATT
TTGACTTCTGAATGCTCTGTTACTTATTTTGGGAATTAGAGTGAAAGGGAATTTTGGATT
CCTGATAACTGTGCTTCGTTTCTTGAAATTAAGTTGAACATAGTTTTGCTCGGCTCAGTT
GCTTTAGAATCGTCTCCAATTATTACAATAAAATTCTTAGTTTCTCATAAGCCTAACACT
GCGTTTTGTGTTTTCACTTTGGCCTCATTCTCATTAATTCAATTCCTTATACTTTTTTTT
TTTTTTTTGGTTGCAGGGTGATCTCAGAAATAAGGACGATTTGGAGAGGCTGTTTTCTCA
AACAAAGTGAGTGATTTTGTTAATTACATCATAGTATGTAATTACAACGTTCAAGTATTT
GACTTTGCTGTTGGATTATAATGAGACAGATTTGATGCTGTGATCCACTTTGCTGGCCTG
AAAGCTGTAGGAGAGAGTGTTGCTCACCCACGCCGTTATTATGATAATAATTTGGTTGGC
ACTATTAATCTCTATGAGGTCATGACAAAATACAATTGTAAAAAGGTTTGATCTCTCAAC
TTCTTCTTTTTTTTCTGAGTTCTGCAGTTGGACCTCAAATTAGTTTCAGAGATTACTATT
TTGTTTTCCATATGTTGGCAACCATGTGGAATGGAAACCAATGGAACTTGGACCAATGTT
TTAAATGTTCATTCTTTCCCCCATGTGCCTGTGCTGGCGATTGGTTTCTCTCACTGTCTC
TTTTGCCACACTAAAAACTAAATAGAAGTAAGGACAAAGTGGATTATAAACATGAAAAGG
ACTGATGCTCTGAATTATTGGCCTCATTGTTTAGAGAAAGAAACTTATTTATTTTCTTCT
TTTCTAAAGTACTTCTGGCGTTCATTTACTGTTGAACCTTGAGTGAGGAATTGAGCATCT
GAACATTGAGACATTGATTTTGTAAAATGTTTCCATGTTTCCCCCTACTAACATGATGAA
TATGATGTTGTGTGAGTGTAGATGGTTTTCTCATCATCTGCAACTGTCTACGGGCAACCT
TCAAAAATTCCTTGTGTTGAGGATTTTGACCTTGTAGCTTTGAATCCATATGGCCGTACA
AAGGTATACAACATATCTTCTTCCACAAAACATTGAATTAATGTTGAGTTAAAAATTAGA
TATCCTACTTGACTGGGAATGGCTGATATATATATATATATATATATATTTGGTAAAAAG
GAATGCAGCTTTCTTTCTTTCTTCTCTAACATAGGATTTGCTCCACTTTACTAGCTTTTC
CTTGAAGAAATTGCTCGAGATATACATACAGCAGACCCAGAATGGAAAATTATTCTACTG
AGGTACTTCAACCCTGTCGGGGCTCATGAGAGTGGGGAAATTGGTGAAGATCCCAAAGGC
ATCCCAAACAACCTCATGCCTTACATACAGCAAGTAGCTGTTGGAAGATTGCCTGAGCTT
AATGTTTATGGTCATGATTATCCCACCAAAGATGGTACTGCGGTATGTAAAATCCATCAA
GATTGTTTTTCTTCAAGATGACTGGGTAGGATTGGCAAGAATTCACTTGGTCATTGACAT
CCAGCTATTAGTCCCATGTTGAATTTATTTTGGCTTGGACTGCATATGGTTTTATTATTA
TACTCACAGAATCATCCTTCAGCATGCTGCTAATACACGACTTTCTTGTTAGTCTTACAC
AATCGATTAAATCCACATGTTTTCCTAATTACCAGTTTTATTTTTCTCTTCATTATGCAC
AGATCAGAGACTACATTCATGTTATGGACTTGGCAGACGGTCATATTGCTGCTCTTCAGA
AGCTTTTTACTACAGAGAATCTAGGTGATTGTTCTTATTATCTTGGTGCCATGTTTCCGA
ATGAATCTTTCATGTCAGAAATATTTGTGGTAATTTTCTTTGGCATTTGGGTGTTCTAAA
TAGAATTTCATGTCTTAGGATGTGTTGCCTACAACCTGGGAACTGGACAAGGTACGTCGG
TGCTTCAAATGGTTGCTGGCTTCGAGAAGGCTTCTGGCAAGGTGATTGTGCGATTCCTTC
ATATCACTATCTCTTTCTTTTTCTCAATCAATTTTTCATTGCGGAACTTTTTCTCAATTG
TGTATATCCCAGAAAATCCCCATCAAACTATGCCCAAGGAGGCCGGGAGATGCTACTGCT
GTTTATGCTTCAACAGAGAAAGCTGAAAGGGAACTCGGGTGGAAGTAAGTAGATTTCATC
TCTTCTTATATGCAAATGCAAAACATTCTTTATGATCCTTCAAGATGATGACTGGCGCCG
CATAATTTTTCTTCTTCACTAATTTTATATCATCGGTTTCAGGGCAAAATACGGAATAGA
AGAGATGTGCAGGGACCAATGGAAGTGGGCAGTAAACAATCCACGAGGTTACCAGTCCAA
GTATTGAATGGAATTGTATATAATGCGCACGGAAGTTTGTCTAAGTGACTTACCTCCCAC
TGCCTTAAGAAATAAAACTGTATTATTTGATGTCCTGCTAGATATGTTCATCTACTAAAA
TATTTTTCCTTTATTTATCTTTTCCATTTAAAAGAAATGTAATTGGGCCACATCTTGGGA
ATAAATTCCTTTTCTGGCAAGTATAGATAAATATTGAAAAAGAATTATGCCATGCATGTT
GTGTGGTAGCAAATTGAAGCATAAACTCGCGTTTGCTTCGAGAAATGTTTACTTGGGTCT
TGCAATTAAGCTGTCTGGAATTTTCCTTGAATAAACG
>EVM0000183
ATGGCTGCCACTATTCCTCTGCTTCAGTTCGTCCCCACCAAAACCTTCCAAGCCAAGATT
CACTCGAACAGACTCAGACCCACCAAGCAGAGAGGTCGTCCATTCTACAAAAGTTTAGAT
CTTTGAGCTCCTTTTTGCTTACCATTTATTTTTGGTGGGTTTTGCAGGAACTTTTGGGTT
ATCTATGGTTACATGCTCTTCTTCTAATGGAAGAGAGCCTGATTCTGTGGATGGTGTGAA
GAGCGTGGAGCGGTTGCTTGAAGAGAAAAGGCGAGCTGAGTTGTCTGCTCGGATTGCCTC
AGGAGAATTCACTGTCGAGAAAACTGGGTATACTTATTAGAGATTGAACTATGGGTTTAG
TTTTGCTTATGTGGGCAATTTCAGCTACATTTGAATAAATTTGCTGACTAAAATTGTCAC
CGAATTTTGAACATACTTAATAGTTAATACTAGAAGAAGCTAGCTGGAAAGCTTTACTTT
TGTGTTATTATCATCCAAATTTTTGTGTGTTGATTCAGAACTCCAAGTCTTTTGGATGTG
GTAATTAGTTATCCGTCTCAATTGAAGAACGGTTTGTCGAAGTTGGGTGTTCCTGGGGAG
ATTCTAGATTTTTTATTCAGTTGGGCTGATGCACATGATGGCTCTCCCAAAATTCCAGAG
GCAAAAGGAGCAATTAGTGCCATTCAAAGTGAGGCCTTTTTCATCCCACTATATGAGCTT
TACCTCACTTATGGTGGAATTTACAGGCTGACCTTTGGACCAAAGGTTTTTATTTCTAAT
AGATATCTCATTTGATTGATAGTAGTCTCTCTCAAACTTATTAGATTGTTATGACGGCAG
TGCCGCTGTTCTCAGTGAATTACTTTTGATTCTTTCTGCAGTCCTTTTTGATCGTTTCTG
ATCCTTCCATTGCCAAACATATATTAAGGGATAATTCAAAGGCTTATTCAAAGGTAAACC
CAATTGGTTAATTTCTTTTCCTGTCCTCTCTCTGTCTGTCTTTCAGTTGATAGCTACTTT
GTGCACAGGGAATCTTGGCTGAAATTCTAGAGTTTGTCATGGGGAAAGGACTCATCCCAG
CAGACGGTGAAATATGGCGTGTTCGACGACGTGCTATAGTCCCCGCATTGCATCAGAAGG
TATTTCGTTCTTATCCTGCTCCCTACATTCAATGTTTCCAGTGGAAGAAAAGCCTGTTTA
AGGGAAAAGTGGGATATCAAAGTGTGAACCAAGACCTGTTATATGAAAACCAAAATCAGA
ATTAGGAGGAACAGATGTTCTGATGTAATTCAACTATTACTTGCATCAGAAGGTGTTGTG
TACCCTTTCCCACAGTTCCCTGCATCAGAAGGAGTAATTTGGAGGAATAGTCATTTGATT
TTGCTGTAGAACGGCTGTTCCTCCAAATTGCTCCTTGCAATTCAGAAAGATAAAAATATT
ATGTACGTTAACCAATTTTAAAAAATTTAAAGAGCGCATTGTCTATTATGAAGAAAAACC
TTCTTCTTAGAAAACTGCACCTAGAAATTTTATGAACTGTATGCCTAATAAGAACCTTGT
CCAATTTCTCATGCAATTTTGGAGCTACCTCACTGTAAGGTAAACCTTGGTGCAGCCATA
GGAACTATTTGTAACTATTTTTTATTGTTGATTCTAGTTTTTTTATTTAAAATTGTAGTA
TGTAGCAGCTATGATTAATCTCTTTGGAGAAGCAGCAGAGAGGCTTTGCCAAAAGCTAGA
TGCTGCTGCATCTGATGGGGAAGATGTAGAGATGGAGTCACTTTTCTCCCGTTTGACACT
GGACATCATTGGCAAGGCACTTTTTAATTATGATTTTGATTCATTAACAAATGACACTGG
GATAGTTGAGGTATTATTTTTCGTTCCTTTTATCTTAGCTCTGGTTATACGATGTTCTTT
CCTGTTTAGCTTCCACTTATCTTCATCAATTCTCTTTTGTAGTTGATTTTATAGCAGTAC
TTAACATATTGCTGTCTTTCTATTTTGGCTAGAGCAGGCTGTGTACACTGTCCTGAGAGA
AGCAGAAGATCGTAGTGTTGCACCAATACCAGTATGGGAGATCCCAATATGGAAAGACAT
TTCACCACGACAAAGAAAGGTCGCAACAGCCCTCAAACTAATCAATACTACGCTGGATGA
TTTGATAGCAATTTGCAAGGTAAAGTCATCAATTCTTGGCACAACATAGAGCTGTGGTCC
TCTTTTTTTCTTTTTCTTTTCTTGATAATATTTGCCACTATATTTCCAATCACATGTTTT
TTTTTTCCTTTTTCTTTCACAATGATACATGGCTGGGCATGGCTGCTAAGCTGATGCAGT
TTTGTTTTCGTTATTATTTTTGTTTGTCATCTGCAGAGGATGGTAGACGAAGAAGAGCTA
CAGTTTCATGAGGAGTATATTAATGAACAAGATCCTAGTATTCTCCATTTCCTTTTGGCT
TCTGGGGATGATGTATGTAACTGCAACTATCATACACACTTGTCACCAGCTCAAATGATT
AAACTTTTTACACACTATTTGTAGGTTTCTAGCAAGCAACTCCGTGATGACTTGATGACA
ATGCTTATAGCTGGGCATGAAACATCAGCTGCAGTTTTAACATGGACCTTTTATCTTCTT
TCCACGGTAACACATTTGAGGCCTAGTAAAGGAACTAATTTCTCACTTTTATGTTCTTTA
GTGCATAGTAATATGGATCTTCACTTGGGGCTTACACCTTGCCCTGTAACCGGGAATTTC
GGGAAATAAAATGGATCTTTACTTGAAATGCAGAACTATACCAACTTGTAAATCTGAGAT
GCTTGCAAAGCTTATAAGGGTGTGATGAATTTACGGCATATAACTATTTTGAATCAAATA
TATTTAATTCATTTTCTTAAAGTAGATTAGAAAGTTTTTAAATAAATGAGGACTACAAAT
TATCACACATGAATCCACATCTATTTCATCATGATTTTACCTTTTGATTGGCTACAGGAG
CCTAGCGTCATGTCGAAGCTCCAAGAGGAGGTATGTTAGAGCTTTAATTTTAATGCACCC
ATATTTCTACCAAAAGAATCATAGGAGTCGTGAATACTTTAGCCTATATCATATTGTTTC
GCGTTAATTATAGTACTTCATGTTCTTAGGCTGATTCTGTTCTAGGAGATAGATATCCAA
CAATTGAAGATGTGAAGAAACTCAAGTATGCAACTCGTGTTATTAATGAGGTAAGCATAT
CAGCTTTTATCTGAAGGAAGAAAGTTAATTTTCTGTATAAATGGTCATTTCTTATCGTTT
GGTTTAACTTTCCTTCTTCCTTTGCAGTCCTTGAGGCTTTACCCACAACCACCTGTGTTA
ATTCGTCGTTCTCTTGAGGATGACAGGCTTGGAGACTACTCTATTAAAAGGTTATACCTA
GAAAATCTACTGTGAATTCTATTGATATATGTTGTTAATATGCAACATCTAATGCCATTT
TTATCTTTTCATTTACAGGAATGAGGATATATTTATTTGTACTTGGAATCTGCATCGCAG
TCCAAAACAATGGGATGATGCAGATAAGTTTAAGCCTGAAAGATGGCCATTAGATGGACC
CAATCCAAATGAGACGAACCAAAATTTTCGGTATTTCATCTCTCTGCTTCGTTTATTATT
ATTTTTAAAATCTGGAGTTACAACTGATCTGCTAGGTAATGTTAACATCCTTGGTGGATG
AGCATTGTACAATTTTATTTTATTTTTTGGGTAAAATGAGGCTGCAGAAGTTCAATTAAT
TTGTGGTATCATTGCACACTCAAATATGAAAAGGAAATATTATTAATATTTTTTGGAGTT
TGGAGGATAACGATTGAAAGAAGTATGCCTTTTCTATATTTATTTTGCCACATTCTATAT
TAGATGGTTCTAGATGTATCTGGTACTTCATAAACATGCTCAGATCTTAATGAAACTGAC
GTTCTAAATAAACAAACCTATCCTATACTTCTTGGATCAACATTGCATATGACCAGTTTT
AGCACGAAAAAGGGCTATATTACTGCAAATGTAAAAGTTGTTTAAGTTGCACATGACACT
GTATTATTTAATCTATTCTGTGCTATATTTCTGAGAAAAAAAAAATCATTTTCAGAATAC
AGCAGCTTCTTATTAGTTTTAGTATAATTTCAATCAGTTTTAGGGAATGACATGGGATTC
AGGGTTCGATTTTCTCTTGAATGTTTTTTTTTCCACAAATAAATTACTGTGGTAGTTTTT
ATTTCAGTTACTTGCCCTTTGGTGGAGGACCGCGGAAATGCGTAGGTGACATGTTTGCCA
CATATGAGGTAGAATATTTGAACTTGTTGGATGGTCAACTTTTAATTTTATTTTATAAAT
ATTTATACAACTTTATGAATATAAATCACTGAAATTTTTGCATGCCTCTCATGATGATCA
TATACAAGCCATCAAAGCTTCTCCTTTTCCCAAATAAATAAAGCATTTTGAAACACTTTC
ATTGCTGATTTACAGACTGTGGTAGCACTTGCAATGCTTGTTCGAAGATTTAACTTTCAA
ATGGCACTTGGTGCTCCTGAGGTAAGTAGCCCTGTGTTGTTTCCTGCATGTATTATTTCT
AGCCCAATTGGAACTCTTTCGAATCGTGTATTTGTTGGTGGCATTGTTGTGAACCACAAT
AAGTTTTAGAAGCTGAGTGAACTTGTAAAAACCTGTAGTGTTATATTGAACTTAAAGTAC
GTGATTCTATTTCTGTCTAAAGAATGGTTCTCCAAGCAGGTCAAGATGACTACGGGAGCA
ACAATTCACACCACAGAAGGGTTGAAGATGACAGTTACCAGGAGAATAAAACCTCCCATA
GTGCCCACATTGGAGATGACGACATTTGAAGTGGATACATCTGTAGGTGTTTCAAAAGGG
GATTCTTTAGTTGGTAAAAAAGGTGAGGTTTCTTCTGCTCATTGCAGATTATTTGTTATA
CTTGAATCTCGATGTGTTTTCTACTAATCTTCTGCTTGATGATGTCAGGTTTGTAGATAA
TGCTGTAAATTGAGAGAGGCTAAGTGCATAGGGTTGCAAGGCTAAGAAAGAAACTGTGTA
CAGTGCAGCGGCCAACGGCTTTATTTTTAAGCCATCAATGTAGTTCTTAAGTCTCTTGAA
GAATCGTTCAGCTCAGTAAATTTCCAAGCTCCCTACCAAAGCATCACATCTTTCTCAGTG
TATTAAAAACACTTTCGATAACAGTTTTTACATTCCTGGCGGAATTGGCCCTAATAGACA
TTATCTAATAATGAAAACAAAGGCATCTGTAGAAGATTTGTATGACAAGCAAAACAAAAA
CGAGGTAATGTTGTTAAGAAACTACTAAGAGGATATCAGAATTTCACATTTCTGATGTCT
TGCACGTGATAGGAAGAAAACATCGCTGTGGACTAGTCAAGAATCAAGTGTAGGAGGAGT
GGCCAAAACACCTCCTGAGAAGAGAACTTTATGAAGGCTTTCAGATGTAAAGAAGCATAA
GAATACAGAGTGCTTGAAAGTATACAGAGCTTGAAGAATAATATTGGTCATTTTCTCTGG
TTCTTCAAGAGGCTAATACAATACGCATGAAAAAAACATTAGCAAGCAGGACAATTTACC
ATTTCAATCAAATGTACAATCAAGTAACCCTAAATATGCAATTCAGAGGTATACTCTGCA
TGTATTAGACATGCCTCAGTCAAATTAGATATTGAACAACTGAACAAAGAAAGAGTCGAT
TTGTCATCCGTCATGAATAGACCTCCACAACCTGTTCGGTGTTCGTTGTTCGTTGGGCAC
CAATATGAAGGAAAGGAAGGCGGTCACTCGAGATTTGTGGCTTGGTTGATTGTTTTAATT
GGGAAGGAACAAGTACTTGTTTTCATGCAATGTATTGAATAATGGTTGTTTGCTCCATTC
AAATCAAAGTTAGAGAATAAGACATAATCAACTCATGAAATAGTGCAAATTGTTTAACAT
CAAAAGTCCCTAAAACTTCATTACTCAGCCAGCAGTAAACATCATTAACTTTTTTAAAAA
AAAGTAATTTTATAAGGGCCAATATTTTAAAATAAAAATAAAAATAAAAAAGACAAAAGT
CAAGTGTCGCTTTGAGGGTACTCTACTTAGCAGGTACGTCCCGAGGCTTAAAACCTCTGA
AACCTCTGAAAACCTCTCGTCTCTCTGAAATCAAATCCCTAGTCTCTCTGAAACCCCTCA
CCTCCACCGTCGCTGTCTCCTCTTCTCCGTCGCTGGGTAAGTGTTGAATACGGTTTGAAT
TTGGATTTTCGGCTAGATTAGGGTTTCGATTGGGTTTTTTTTTACTAATTTGAAGGTTTT
GATTTGAGTTTCGATTAGAGTGTTTTTTATTGGGTTTTCTGCTAAATTGGGGGTTTGGAT
TTGAGTGGGTTTCTCCTAAATTAGGGGTCGGCTACATTAAGTTGAGGGTTGAAGTAGGGG
TTAAATAAGGTTTTTGTTTTCTGAATTTCATATTGATGGGGGTTTTTCTGTTTTTGGACA
GAAATTGAGCAAGTTGAGCTAGGGTTTTGCTGTGCTGGTGCTGTTGGTGCCGCTATTGAG
GTATAATTGAACTTTAATAATGTAATTAAATGTATATGTTGATTTTCTGTTAGGTTTGA
>EVM0000186
ATGCACCCACCGGACTTCAGCCTCACCCATCTCATTAAATCCCAGCCCTCCGATCCCGAT
CACGGTCCCCTCTTCCTCGGTGGTCTGTTCCTCCACCCCAATGACACCGTCCCTCCTTCC
TTCCTCTCCTTGGTTCCACCCAAGACCCGTTTCAGTTTCACGCGCCGTGGCAAAACGGTG
CGTCTTAGAGGTTTGAGAGGAGGAGGTGGCGGTGCTCTGTTCTTGTCTGTGAGCTTGTCG
ATAAAGGGGAGTGAAGGGGATGGTGACAATGGATGTGTTGGGGAATCTGGGCAAGTCTTG
GGGCAAAATGGGAATACAAGTTTTTCGTCGGAGGAGGCCGTCGTGGTGTTCGAGAAGGGT
GAGAGTGAGACTGTACGAAAGGGATCAGGTGCTATGAACACAACAAAGCATCTGTGGTCT
GGAGCTGTTGCTGCTATGGTTTCCAGGTTCCTTCTCTCTAAAACAATTACATTTAAAAAA
AAAAAATTATTTCTTCTTTTGGCGGGTGAATGACTGTTTGCATTTATTTGTGAATTGGCA
GAGACTATCAGATTAAGAGTAGATGTAAAGTCTTGGTATTTTTCAAAGATGAAAGGAAAG
CTTAAGCTAACCCAGATAGATATATGAGTCTATGAGGAACTAACTCTAGGTCCAGGTTAT
ATATCTTTGAGTCCTCAATGATGGAAATCTTAAAACCCAATTGACAGTTTCTCTCCTATC
CTGTGATTTTGAAGAAACTAAAAGGGAGCGTCCAATTATAATTTCTTTGTGATTGTGGCT
CTGAATTATTGGTTATGCTTTGAATTGGCTAAAAGGTACATCATATGCTTCTCTTCTGCT
TATGCACTAACATTCAAACTTTTGGTGTTTCACCTGCCCCTATGGATGCCGTTGTATTAG
GACGTTTGTTGCTCCTCTTGAGAGGCTAAAGCTGGAATATATAGTTCGTGGCGAACAGAA
GAACCTTTTTGAGCTCATCAGGACGATTGCAGCTTCTCAAGGGCTGAAAGGATTTTGGAA
AGGAAACTTTGTCAATATTCTTCGCACAGCACCCTTTAAGGCTATCAATTTCTATGCTTA
CGATACTTACAGAAATCATCTGATGAAATTGTCTAAGAACGAGGAATCCACAAATTATGA
GAGGTTTCTTGCTGGTGCTGCTGCTGGAATTACAGCTACCTTGCTCTGCTTACCTATGGA
CACTGTATGTTGCTACTTACTACTGCTATTTGGTTCAGTTTATTTCATCTCATGAGCATA
CATTTTCCTGGTGCCTTTTTCCAAATTTTTGTGTTTAAATTAATTTCTTGTACTTCATAG
TTAGTTTAATGTGCAGGATGGGAGGTCACCATAACCCACACTTTTTTAGATCACTCCTTG
AGAGTCTTGATGACCTAAATTCTTTTGCTTGCACTTGAGAACTCTGATCTGGTTTTTATT
TATTTATAAATTCTAGCCAGAAAGAAGAATGTGAGCATGTGTGTGAGTGTGTGCGGGAGG
GGCAGTATCTCTGTGTATCACATTAGAGTTTCCACACCTTGGCATTCATTCCAGCTCGAA
TTTTTGTGTTCATTTTTTCTCTTTTGAGATTGACCAGCCAGCTGGGTTGGTTTAGCTATT
CCTTTCTCTTGAAAAGGAGTCAGCTGGCTGCGCAAATCACCCTTATCTCTTACTGATTTC
GTCAGACTTAAAATTATGTCACGAGAAACAATCCAAATTTACTCAAATGGGATAATAAGA
AGAAATTGGCAGGGGCATGGCCTTAGCACAGGTTAATTCTCCAATGAGACCCTGAGGTGG
ATGCATATATTGTTTAATGGAAACCAGTTGAGTTTTATTCAGTGTTATTTTATGTAGCAA
ATCAAAGATTATTTGGATATACAGTAGGAGCAAGCCTTTCTTTCGTCCTTTACATAGCAC
CTGAAAAAAAATGACTTGCGTTGGCTTCCATGTAAACTGTTTTGGTAACCCCATTTTGAA
TGAAATAATGTTTTTTTGATTTAGAGGTGGCCATTGCTTGGAGCCTCAGCTCTTATAGAT
TAAAAAGCTGGCATTTGTTAACAATTTTTACAATGGCATTGCAAGCCAAGTCACATTGTA
AAATTTCAATTATTTCAGATCAGGACAAAGATGGTAGCACCTGGTGGAGAAGCCTTGGGT
GGTGTAATTGGTGCTTTCCGCCAAATGATCCAAACTGAAGGGTTCTTTTCTCTTTACAAG
GGTTTACTACCCTCTATTGTGAGCATGGCACCTTCAGGTGCAGTTTTCTACGGTGTTTAT
GATATACTAAAATCAGCGTATCTGCACTCACCTGAAGGGAGGAAAAGAATCCAACACATG
AAACAAGAAGGTGAGAAACTGAATGCTTTGGAACAACTGGAGTTAGGTCCCATTAGAACA
TTACTGTACGGGGCAATTGCCGGAGCTTGTTCTGAAGCTGCTACATATCCATTTGAAGTT
GTGAGGAGACACCTTCAATTGCAAGTTCGGGCAACTAAGTTAAGTGCAATTGCAACTTGT
GTGAAAATTGTTGACCAAGGAGGTGTACCTGCTCTTTATGCAGGGTTAACACCAAGCCTA
TTGCAGGTATGGTACTCTGACGATTCTTTAGTTGGAAACACTTCTGGGTTTCTGTGTAAT
TAATTTTGTTGAAATGATAATTAGAGAGGTGTACCATTGCATCTAACCAAACTTCGGATA
CGAAATAGTAATTTTTTGTTTGTTTAAGATGAGGTATAAACGTCAAATTAAGTGTCTACT
TGAGGGGGTTAAATGAAATTAACCAGTGAAAAGAGCAAGTGAATGTGGATGTGGTTTTAT
TTTGGTTGTTAATAGTAGTTGAGCAGTTGTCATTACATCAATTTATTATGAGTTTCTTAA
CATTTTTCTTTGTCTTGATTCTGTAGGTTTTACCATCAGCTGCAATCAGTTATCTTGTAT
ACGAGTTCATGAAGATTTTTCTCAAAGTAGAGTCCACGTAA
>EVM0000193
GAAAATCTGAAATTTTCCCCAAACACAAGGTCTTGACCGTTCGGGTCTCCTTAAATCAGC
CACCAACCCCGCAATCACTACCGTACATCCAATTCCCTAAATAAATCTCGACCGTGAAAT
ACCACTACACGAAGCCAACCGCAAGATCAGAAAAAATCCAACGGCTCAGATAAAAGCACT
AGAACCTTCTCTTCCTCCCAAACCCTCTATATCTTCCCTCTCAGCCTGAGCTTGTGCTCT
ACTCGTGCCACTCCATCACTAGGGTTTCGAAGCTCTCATTTCTCTCATCACACCAACAAC
CAGCCTCTGTTTCCAAGGTACGTGCCGAGCACTCTCACAGTCTAGCAGATCGAAACGACC
GCGTTTATAGAATGCCGATCCTCTGAAAATCGGATCTGAGCAGAGCTGAGCTGTTTGGTT
TGATTTTGATATGAGATTTTTGTGTGAAATGTTGCAGAACCTTTTACCATGGGGAAGTGC
TACCCTACCGTGAGCGAAGAGTACAAGAAGGCCATCGACAAGGCCAAGAGGAAGCTCAGA
GGCTTCATCGCCGAGAAGGCCTGCGCTCCTCTCATGCTTCGTATCGCGTACATCTCTCTC
TCTCTGTATTTTTCTGTGTGTAAATTGTTCTCTATGTGTTTTTGTGCGAGTGAGATTTGA
TTGCGTGTGGTCGGGTGCAGATGGCATTCTGCTGGTACCTACGATTCGAAAACAAAGACC
GGTGGCCCATTCGGAACTATGAAGCACGCAGCTGAGCAATCACACGGGGCAAACGCTGGT
CTCGATATCGCTGTCAGGCTCTTGGAGCCCATCAAGCAACAGTTCCCAATTCTCTCTTAC
GCTGACTTCTATCAGGTAATATTAAAAAAAAACAATTGTAATTAATTATATTTAAGTTTG
TTTGTGTTTACAAAAATGAATTAAGGGTTGCTAATTTTTGAATCGGATATGATTTGATTA
TTTTAAATTTTGTTTATAGTTGGCTGGTGTTGTTGCTGTTGAGATTACTGGTGGGCCTGA
TGTCCCCTTCCACCCAGGAAGAGAGGTCAGTAACTTTTGTTTTTCTTCGTATAATGTATT
AGTAAAAGTTGTAATTGTTATTTAATTAACATGAATATATCGAATTTTTCTTTGCCTTTG
ATCTTGTTTGGGATATTTCGTTTTTGATGGGATTTTTGTTTTGTTTTCAATTGAATGTAT
GTTATCTGTGTGCTCCTGGTGCAATAAACCTAAATACGTTGAGTTAGAAGATTGTATTGC
TGTGGATAGTCATCTATTTTGAACGATTTCTTTCCAGAAAGAGCTTAATCTGTTCTGTAA
ATCAGATTAATAATGTTTGGTTGATTGCCCTCATTTCCAGTAATTGATTTCGTTATGGTT
TCACAACAAATTTTCTTTTGCCTCAGTATTTTTTTCCTGTGGTTGTTCAGTAGTCTTAGA
TTTAAACAAATTTGTTTTGACTATTTAGGAATCTTGATCTTTTTGTGCTTTCTTTTCTTC
TTCAAATAAAGGTTTTTGCTTTGCTATAATATCATTGGTTCAGTTTTTGAATTATGCATT
GGATATGCTAGTACAATGGTTTGTTTGCTTCATTATCTTGTTATATTGATATTCCTCTTG
TTGTACCAGGACAAGCCTGAGCCACCTCCAGAAGGCCGTCTTCCTGATGCTACCAAGGGT
TGATAATTACATGATCTTATCTCATTGTTTTAGTTTTAGTGTGTTGTTTCTCCAGTTGTG
TGTGCGTAATGCTGATATTATGTTGCAATGCTGCAGGTAATGACCATTTGAGGGATGTCT
TTGGCAAAACCATGGGCCTCAGCGACCAGGATATTGTTGCTCTCTCTGGCGGTCACACCC
TGGTTTGTTAACTCTTATTGCCCTTTGTTTTTCTGCTTAGGTGTATATTGTGCTAAGAGA
TTGCAGTTGGTAATGAAACATTTGTTATTGTGTCAATGTCAATACTGATTTCTGTATGCT
CACTGGTTATGGAACCTTGCAGGGAAGGTGCCACAAGGAGCGATCTGGATTTGAAGGACC
CTGGACTCCCAACCCCCTTATCTTCGACAACTCGTATTTCACGTGAGTTTTGTTTCCCTG
CTATGCTTTCTTGATACCCCTTTCTGCATAGAGCTATGCAAGTAATGCATATAATGTTGT
TTGATGTTTTAGGGTGCTCCTGAGTGGAAAGTATGATGGTCTTCTAATGCTTCCAACTGA
CACCGCCCTTCTGTCTGACCCTGCCTTCCGCCCTCTTGTTGAAAAATATGCTGCGGTGCG
TGTTTTCTTGAGTTGAAAAGTTTGCATCTGTGTACTTAAACATTACATTGCTGCATTTCC
TGATTGTTAAAATTAACTTTCAGGATGAAGAAGCCTTCTTTGCTGATTACGCTGCAGCTC
ACCAGAGGCTTTCTGAGCTTGGGTAATCTTTATATTCTTATTATGTTGTTTGTGATTAGT
TCTAGTTCTACTTTCTCTTGAAGTTTATTCAACACTGAATTGGCCTTAATTTCGATTACA
TGCTTTATTTTGTAGGTTTGCTGAGGCCTAAGCTGCGAGACTACAAGGATGATGCCAATG
CCTTCGTGCCATGCTTTTGTCTTTTGGATGCCTCTTAGCTTTGGGGTTTTAGGCTGTTGG
TAATTTTTTTTCTATTGGGTTAGGGAAGTTGTGACTTCTGCTTCAGTTTGGAGAATTAAA
TATGTTAAGTTGGATATAATGATGTGGTAATCATCCTTTAGATTAAATAATACCGGTATT
TTTCTCTGCCTGGGTTTGGTCTCGCTGATTGTTCATCTTTTGTGCCCTTGTTCGAAAATG
TGGGTAATTTGGTAATTAATATATGAGCTATTATTAGGCCATGTTTGGCAAGTAGGATTG
GATTCAATTATGAGA
>EVM0000196
ATGAAACTGATCACTCTCCCTTTTCCACTATCATGCTCCTCAAATCCCACCCTCCTCCGC
TTCAAATTCAAACCCCAATCATCTCTAAACCCAACTCTCGATTTCCCCAAATCCAAATCC
CCACAAAACCCCACCAAATCCCCTGTTATAATCATAGGCGGTGGCCTCGCCGGACTCGCC
GCGGCCACCCACCTAAACTCTCAAAACACTCCTTTCCTTCTTCTCGAAGCATCCGACGCC
GTCGGCGGCCGCGTTCGAACAGACGTCGTCGAAGGCTTCCTCCTAGACCGCGGCTTCCAA
ATCTTCATCACTGCCTACCCGGAAGCCCAGAACCTTCTCGACTACAATGCCCTCAATCTC
CTGCAAATTCTACTCAGGCGCCCGCATTTACTACGATGGTCGGTTCCACACCGTATCCGA
CCCGCTTCGCGATTTCTGGGCCTCCGTCAAGTCCCTGGCCAACCCAATCGGATCAATTCC
AGATAAATTGCTCATCGGACTGACGAGATTTCGGGTCTTGACGAAATCGGACGAGGATAT
TTTCTCTTCCGGGGAAGAAGTATCCACGATGGAGCTGCTGAGGAAAATCGGGTTTTCCGA
TTCGGTTATTGGCAGATTCTTTCAGCCATTTTTCGGCGGCATTTTCTTCGATAAAGAGCT
CGGGACGACGTCCAGGTTGTTCGATTTCATCTTCAAGTGTCTAGCCCTGGGCGACAACAC
GCTCCCATCCAACGGCATTGGTGCGATCCCCCAACAATTGGCGGCAAAATTGCCGTCCGG
TTCCCTCGTTTTCAATTCCCGCGTCGTTTCAATTGATTTCGACGACGACGACGAGTCTTT
GTCGTCGCCCAGCGTGAGACTGGAGAGTGGAGAGGTTTTGAAAAGCGAGTTCGGAGTGAT
AGTAGCAGTTGAACAACCTGAAGCGAATAAGCTTTTGGCGGGAAAGGTATACGAACCGGG
TCGAATCAAACCGGCTCGAAGTACTGTTTGTTTGTATTTCACTGCAGAACGAGCCAACAT
TCCAGTCAGCGACCCGGTTCTGTTTCTCAATGGATCGGGCAAGGGTATCGTGAATAATAT
GTTTTTCGCAACCAATGTGGCTCCTTCTTATGGCCCAGCAGATAAGGCTTTGGTATCGGT
TTCGCTTGTTGGAGATTTTGAGGGCGTGGATGATGATGATCTGGCGATACAAGTTGTTCG
GGAGCTGTCGGATTGGTTTGGGAGTTCAATGGTGAGATCATGGAGGCACTTGAGAACGTA
TCGGATAAAATTTGCACAACCAAACCAATGTCCGCCGCTCAATTCAAAGAGAGACCCTCG
AGTCGGGTTGGGTGTGTATGTGTGTGGTGACCATTGGACCACTGCCACATTTGATGGCGC
TTTGGTTTCGGGAAGGAGAGCGGCGGAAGCTTTACTTAGAGATAATGCCTTGAGTCGGGT
TGATTAG
>EVM0000200
ATGAGGCCTACCCGAAAGACACAAGTTTTTTCCATATCCTCAATTTTAGTGGGGTTGCTT
GTAATTCCTTTGGTGGTTTTGTTGGTAATCTTTCTCATACAGCCAACTGCCTTCAGCTCT
TCATCATCATCGTCACCGTCATCATCATTGGAGACGACGTGGAATGAAGCAGCTGGTAAT
ACTACTAGTAGTAATAGTAGTTACTCTGTTGCTTTATCTAGAGAAGAAACATGGCAGCCT
CAACCAACAGCACAAGCTCCACTTTTTACTTCCTCAAATTATCAAAGAGAAGCCCCAGCT
CCTGCCCCTCAAATATTTGTGAGAATCATTCATCTCTCTCTCTCTCTCTCTCTCTCTCTG
GATGTTTATTTTTTCTTAATTATCTTTATCTGTATATATATGTCTTAATTAATTTGGTTT
TTGGTGATTAATATTTAGGCAGTTGATGATGATGGAGCAAATAAAACAGTATTCACGAGC
AGCAGCAGCCAGCTTGATAAATTAGAAGCAAGTTTGGGTAGAGCAAGGTCTTCCATAAGA
GAAGCTGCCAAAGTTAGAAACGGGACATCAACCCATCAAGACCCTGATTATGTTCCTCGA
GGCCCCATATATCGGAACCCCAATGCCTTCCATAGGTAATATATGCTTATGTTGTCAGAT
TGTGGATGGTTGTAATTAAAAATTCGACATGATTAATAGTTCAATTACCGAGGTCTTAAC
ATCTTATATTACAATTTACAATCCATTTAGGAGTTACTTGGAGATGGAGAAATTGTTCAA
GATTTATGTATATGAAGAAGGAGAGGTGCCAATATTTCATGACGGTCCATGCAGGAGCAT
ATATTCATCAGAGGGAAGGTTTATTCATGAGATGGAGAAGGGCAACATGTATCGTACCAG
AGACCCCGATAAGGCACTTGTCTATTTTCTTCCCTTTAGTGTGGTTAGAATGGTTCAGTA
CCTGTATATGCCTGACTCACATGATCGACATGGTATGAAGCTTGCTATCATTGACTACGT
CAATCTCATCGCTCAAAAGCATCCCTTCTGGAACCGAAGCCTTGGCGCTGACCATTTCAT
GCTATCTTGTCACGATTGGGTACATATTCCACTTTTTTCTTCTCATCATCTGCACTCCAA
ACTGAATACTTGTGTGAGTGGATCACGATAAAGAAAAAAAAAAGCTGTTAAAACTTAAAA
TCACTAAGGTAGAATTATTAAAATTACTCTTAGCTACCAAATTAATGCACATAAAGCCAT
ATCCTGACGCTCCTGTTTTCTCATTTTGTCTTTCTATATGTATGTTTCCTGTTTTGCATT
TGTGGCTTAGAGACACCTACACCTAGCTAGTGGCTTGTAAGACTATATTCTCCTTGATAA
AAAGATAATCACGAATCCAATGAATGACGTACGACTTTTATGAACAGCCAAGTAGGCTGG
ATATTTATGCATGGTTGCTTTCAGCATTTAATTAACGCTGCTTTAAATTACTTGATCAAA
TCAGTGTGTTGAAAGTTTGAACGTATATAGATAACGGCAAGTATAGGGGGACTTAATTTA
TTTATTTATTTGTTCTACACGTTTAAATTTATGTGGTGCCACTTCTGTCTGTCCCTAGCT
AGCCCTGGACGCACGCAACCAAAAAAACATGATAAAATTTAATAGGTTACCTGCAAATCC
TCTCCTCCCACGGTCCCACCCAAACTTCTTAGATATTTTCTAGTGTTTTAAACACTTACA
CAAGTAAACAGCGGCATGTAATTTTATACGGCGCAAAAGTCCAAAAACTTGAATTAACAA
CAACTTATGGGTAAATTATTCCTTTCTCAATAGCCTCCTGAGGAGAAATTTTGGTGGAAC
TTTATTTGGTGTTTGATTGCAATTCATTCTTTTTGGATTGTGAGTATGAGTGGGGGTACC
AAGTGCGTTTTATTAGTGGCTGTTTGTTCCTTTTCCTTTTTCATGTTTCATCTTTTTTCT
TCTTGCTTGGAATTTATTTATTTTTTCTTCTCATTAATAACTTAAATATATTCAATTGAT
TGTTTGAAGCACTGTTAACTTTTACAGGCGCCATTTACAACATCCTTTGTCCCCCTATTA
TTTCACAAGTCAATTAGAGTTTTGTGCAATGCAAATACTTCAGAAGGATTTAATCCCTCC
AAAGATGCGTCGTTTCCAGAAATAAATCTTAAAACATCAGAAATGTCAGGGCTTGGTGGC
CAGTCTCCATCAACTCGATCCACCCTAGCTTTCTTTGCAGGTCGTCTGCATGGCCATATC
AGGTCCCTTCTTCTGAATGAATGGAAAGGCAAAGACCGAGATGTCCAAGTCTATGACCAA
CTTCCTCCAGGAGTGTCCTATGAGAAAATGTTGAAGGGCAGCAGATTTTGTTTATGCCCT
AGTGGGTACGAAGTAGCAAGTCCTAGGGTGGTAGAAGCAATTTATGCCGAATGCATCCCG
GTGTTGATTTCGGATGGCTATATTCCACCTTTCAGTGATGTGTTGGATTGGAAGTCTTTT
TCTGTGCAAGTGCCAGTCGAGAATATATCCGATATCAAGAATATATTAATGAGCATATCT
AGCAGACAATACCTCAGAATGCAAAGGAGAGTGAAACAAGTGCGACGACATTTTTTGGTG
AATGGGACCCCAAAGAGATATGATGTTTTCCACATGATTGTTCACTCTATTTGGCTCAGA
AGGCTCAACATTCGCATTCAAGATCTATTGGCCTAATTCATCCCATTTTATTGGTCACTA
TAATAAAGTCATACTAACTCTTTTTGTCATAGAAGCATTTTTATACCCCTAAAAGAGAAC
TCTCGTGAAGTAATAAGGAATGTAGCTTTAGAAAAGTTATGCAAAGATATATATTTATTC
CCTTTTTGTTAAAAAAATTTCTTTCAATTCTTATCGATTGTAAAAACGTGTATTTTTGTG
TGAATAAGTTTAGTTTTTTGGTAGATAATATAACAAAATTAGATTTCAATATGCAGTTTA
TAAGATTCACTAATCAAATTCCTTATAATGACCAAAGTACAAATTTAGTTCCTGCACTTT
TTTTGGATTTCCATTTTGGTCTCTATAGTTTGTTGCTGGAACACAATTTCACACATGTTT
GGAGGTGCCAAGAGTAACCAGCAAATCAAGGAAGAGCTTCATGTATGGTACTTACTAGCA
AAGGACCCTTGGGGGTCGTTTGGTACGGCGGACTGGCATGGACTTGACTAAATCCTAGGA
CTATCTCGGATTAGCTCGGATTGGCCTAAGCTGGATTAAGTCCTGACATACGTTTGGTGC
TACGTCGGACTACGAAGCTGGATTGTAAAAATAGTTAAGACCTATGTTTGGTGCTGCGTC
GAACTAAAAAATAATTATTTTATATTTAAAAATAATAATTTTTAAATAATTAAATGTAAG
TTTTTTTGTTATTAGAATTACCAAATTGACATATACATTTCTTTTCCTTCAAACCAAATT
GACATGTACATTTCATATATGCAAAAGTTAAAAATTCTTCATATATACCAAAGTCATCTA
CATGACTCAGAAATTAGAGATTCAGTTCACTACACACAATTCTACCATTAAAATAATTAT
TTAAATATTTAAAATTCATTAGAGATTTTGACCTAAAACTAAGTAAATGATGCAAAGAAA
CCAACGAAAAATGTATAATTTATTAAATTAAAAAATTATAATATTTTAAAAGCTAAAACT
ATCTTTTATCTCATGTCTTTCTTATTTTTTCTTCCTTTTTTTCCCCTTTTTCTTTTTCTT
CTTCCTTCCTAGGCCCCCTTTCTTTTTTCTCTCTTCCTCCCAATCTCACTCTCTGGTTCT
CTCTTTTTTTCTCCAATATTGATACAATGATATCCTTCTCCTTCTCTCTCCTTTTCTATC
TCCCCTTCCCAACCTTTCTCTGCCTCCTCATCATTTTCTCTCTCTTATTCCCCTTTGAAG
TCACAAATTTTCATCTCCTTTGAAGTCACAAATCTCCATCTGATTTCATTGAGCCATGGT
CGATGGTTGATGATTTTTCAGAGCGTTCAATTGGGTTTGACAGTGGTGGTTGAATTTGGG
TTGAATTTGGTTTTGGTTTCACTAGATTTGAATTGGTGGTGGTTGATTCGAGTGGGTGGG
TTTGAATTGGTGGTGCTCGATTCCAGTGGCTGGGTTTAAATTGGTGGTAGCACTACTACA
AAAAATGAAATAGACGACGGGAATCTACCATCGTTGTAATACTTTGAAATTGCAATTGGG
TCCTACCATGATAGTCTGTCAATTTGGTTATCAAAATGAGGGTTGACTAAATGAGCTTAG
GAGACTCTTCTTATGGAAATGATTTTTTTAGCCCTCATTTTGATAGTCAAATAAACACAC
TATCATGGTAGGACCCAATTGCAACTACTTGTAGAGTTAAAACATGAAATTGGCCCTCAA
AAAAAGTTTCGGGACTCAATTAAAACTCGAGGTTAGGTTCAATGACCTCAACAATTAAAA
ACCCAAAAATAAAATGTAAAAGTTAAAAATACACATATACTAGTTAAAAAGTAATAAATA
AAACATAGTAAACATGGCTTTTCCTCCTTCAAACTAATTTTTTTCTTAACTACAACCCAC
CGTCTTATTTTTCTATGAAGAAAACCCAATTTATTATAAGTAAAACCCGATGACTAGTGT
TGGCACTAAAACTTAAACAGATAGAGATGAGTGCAACTTACTAGAGATGTGGACGATCTA
GGAGATCGATTGAGTGATAGATGGAGATTCTTCCTGTCTTCGGATGCTGATCCTGAATAG
AAGGAAGCTAAGACTCGTGAGGTCTATGGAACCGGTGTGGAACCAGCCTAAGACCCTCCG
ATGCCGAAGTAAGATTGTTTTCTAAGAGCTTTTGCTGTTGACAATATAATAGTATAAAAG
TCAAGCTGAAAAGTCTTACCCCTGTATTGTAGTGAAGGGGGCTATTTATAAAGGGAGTTT
TGGATGCTCTTAGTACTCACTTTCGATGTGGAACTCGTGAGAGGGCCCTAAGAGGTTGAC
ACGAGTACTTAGATATTTCGGGCGGGAGCTTCGAGGTTGATTCTGCAGAATCGGTAGGGG
GTACCGATTTCATACTGTGTTGGACTTGTAGCGGCTGTTTGCTGCTTTGAGAAAGTGCCA
TCGGTAGCCGATGCCGATTGTTCGAGGCCTTGGGTGCTTGGGTGAGTTAAGATCCACGTG
TCGTTGAATGAGTGGAGGGTCAGATATGGTACAAACAACTAGAATCCAACTTAGAAAGTT
ACCTAATTAAGCTTAAAATCTAATTTATATTACTTTTCATATTCCAAAAGTACCCCTAAT
TAGAGTTTACCCTATTATATGGTTGTATTAAATGTTGGTTTCCTCAATTTGGAATTGATT
CCAAATTTGACTACTCACACATTAATTGTTTGAAATTTCAAAATGTTTGGCACATACAAT
CCCATGAGTTTAACGTTAGTGTCTATATATTAATGCACACACAAATATGTATTTTTGGGT
AAGTATTTAATTTATAAATTCTTCTAATTGTCTATCTAATAGGATAACGTAATAATGTAC
CTATATTTTGCTTATATATAATGTACCTAGATATGTAAAAAAAAATTGTATGAAAACAAT
AATGTACATATATTTTTCTACAAGATAAGGTACCTAGATATGTATATTTGTTTTGTGAGA
AATAAATAATAATGTACCTATATTGTATATGAAAATTGAACCTATTATGAAATAATATGA
TAATATACCTGATACAAATTTATAAATTCTTCGAATTGTCTATCTAATATGTAGGTAAAT
TATTGTACCAATTTTTTAATTTTTTTTTTATACATAAGTATGTATCTATCTATTTACCTA
TCTTGCATTAGATATGTAGGTAATTATTTTTTGCATGTATCACCATAATTTTCCAATATA
CAATTACCTAATCAATATTCTTTTAGACGAAAAAGATTATTTCGATTTAGATATATATTA
TCATTGTTTAATATTGTTATTATTTAAGTAGTATATTAGTGTACGGTTTGTATTACATTA
TCATTTATGTATTCATTGATTTCTTTTTCTCAAAACATTTCAATATTAAATAGGTGCCAA
ATTAAAAAGAACTAAATATAAACGCTAAATATAAGGAATTTGACCAGTAAGGTAGAGAGA
GAGGTCTGGTTTTTAAAAACTGGCTTCACAAAAATTATGATTGTGCCACTGAACTTCTTT
TGATTGTAACTTCTTCATTATAACTTCGATTTCAGCCCACTACGTGTCTATAGACTCATC
TCAATGTGCTCTACGCAACGTTGCAATTGGAATCCCCAAATTCCTTCCCGAATAAAAAGT
CAACTTTTAACCATTAAAATACTCTTGGGGTAAAATTGCCTTTTACTAGAATAAATTAAT
AATTAACTACTAATTTAGGTTCTGCTTATTACATATACTAGCAAAAAAGTAATAAATAAA
ACATAGTAAATATGGCTTTCCTCATTCAAACTAATTTTTTTCTTACCTACAACCCATCGT
TTTAATTTTCTATGAAGAAAACCCAATTTATTATAAGTAAAACCCGATGACTAAGATCCA
ACTCAGAAAGTTACCTAATTAAGCTTAAAATCTGATTTATTGTACCTTTTATATTCCAAA
AGTACCCCTAATTAGAGTTTACCCTATTATGTAAATGTTGGTTTCCTCAATTTATTATGT
TGATTTATTTCCTCCTAAATTTGGAATTGATTGCAAATTTGACTACTCACACATTAATTG
TTTGAAATTTCAAAATGTTTGGCACATACAATCCCATGAGTATTAAACGTTAGTGTCTAT
GTAGGTAATTATTTTTTGCATGTATCACCATAATTTTCCAATATACAATTACCTAATCAA
TATTCTTTTAGACAAAAAAGATTATTTCGATTAGATATATATTATCATTGTTTAGTATTG
TTATTATTTAAGTAGTGTATTAGTGTACGGTTTGTATTTCATTATTATTTATGTATTCAT
TGATTTCTTTTTTTCAAAACGTTTCAATATTAAATAGGTGCCAAATTAAAAAGAATTAAA
TATAAAGGCTAAATATAAGGAATTTGACCAGTACGGTAGATGGCATAGTGTGTAAATATT
TTGTAATATTAGGACAACTATATTAACCTATATTCAAATTTGGGTTTTTGATAATAGTTT
AAAAACAGATGAGTTTATGTTTAGGATATAAGAGTTAAAAGAGCCTATCTTGTAATAAAA
AAATTAAAGAAATATATTCAAATAAGAGTTTATGTTTAGGAAACACATAAATATTTCAAA
CTTTAAACTTTTAGATTGTACTATAATGGTATCTGTTGACGCTCATAGCGCCAAAGCAAA
GGCAGCGCCCAATAGAACCTCAAGAGATGGGCCTCTCGACTACGCCTTGAAAACTCTGAC
ACTCAACGCCTACTAAAAGCCCAGCGGCCCAATGGAAAACATAACGGATGGGCCTCATAC
CACACTAGCAGAGCCCTACGTCAGCGACAAGACCCTCTCTGACTACCGACCCGTCTCGCC
TTGTGAAACGCGCCCTGTCCCCTCAGAAGCCAGGTGTTGGCCGGAGAGCACTCCCCCTTC
TTCTCGGATGGGACTAGCGCCGTCTGCACAGAAAAGGCTATAATTGTGCACACCTGCCCC
TAGCAGCGAATCAGGGGCGTTCCTCATTTGACAGGCCTAACGTGACGCAATCAGCTCGGC
GCCGAGCCGAGATTACCGGCTCGCGACACAAACCTCCCCTTTTTCTATAAATAGGAGTAG
TGAAGACATAAAAAAGGGGAGAAGAAACAAAAGGAAAAGAAAAGAAGAGGAAAAAGGCCC
AACACTTTGTCCTGTCCTAGTTCACCATCGTCGTATCATTCACTGTCTATATCCAAAAGA
GGAAAACTCTTAACCTACCTTCATTTTGATCCCATAACTATCATTGGTTAAAACAGTATC
CAAGCGAATTCTAGAAGATAATATCCAAGCGAAGAACTCTGAATTCAGACCGTCAAATGA
TACAGAGAAGCAAACTTGGTTGTGGAGAACGTGTCACATGCATTTTAAGAAATAAAAAAT
TCAAGCGAACGACACCCACACATAGAGCAAGTACTGCTGAAGAGGTCACTGTCTAAGTTC
AAGCTGTAGGTGATTCCAAAATTCCAATATATTACCCTTCCCTCAGTTCCCTTTTCTATC
CTTCACTGGAAAAGAGAGAGAAAATAAAAAAGAAACTAGCTTGAAGTGGTGGATATACGC
AGTATCCACTGTAGAAAGTTTGGTGCGTATTTTGGATACGGAGCATCAACGAAAGTGGAG
ACTGGAGAGATGAGGCCTACTAGAAAGACACAAGTTTTTTCCGTGTCTTCAATTTTTGTG
GGATTGCTTGTAATCCCTTTGGTGGTTTTGTTGGTAATCTTTCTCATACAGCCAACTGCC
TTCAGCTCTTCATCGTTGTCATCGTCATCATCAGAGACTACATGGAATGCGGTAGCTAGT
AATGATACTAGTAATAGTAGAAGCAACTACTCTGTTCCTTCATCTACAGAAGAAATATGG
CAGCCTCAACCATCACAAGCTCCAGTTTTCACTTTCTCAAATAATCAAAGAGGTGCCTCA
GCTCCTGCCCCTCAAATATTTGTGAGAAACATTCCTCTCTCTCTCTCTCTCTCTCTCTCT
CTCTCTCTCTCTGGATGTTGATTTTTTCTTAATTAATTTGGGTTTTGGTGATTAATTAGG
GAGTTGATGATGAAGTGCAAGAGACGATAACCCAGCAAGTAGAAGGACCTAATAAAACAC
TATTAATGAGCAGCAGCAGCAGCAGCCAGCTTGAAAAATTAGAAGCAAGTTTGGGTAGAG
CAAGGTCTTCGATAAGAGAAGCGGCTAAAGTTAGAAACAAGACATCAACCCATCAAGACC
CTGATTATGTTCCTCGAGGCCCCATATATCGGAACTCTAATGCCTTTCATAGGTATATGC
ATGCCCATCTCTACTTAATGTTAAACAAATACTTACGTTGTCAAATTATACATCGTGCAA
CAAAATAAAAATTAAACATAATTAGTACGTAGTTCAATTTACAATTTAACATCTTATGTT
ACTAGAATCGTCTATCCGAATCTTACTCGATGTATAAATAATTCATATGTAGGAGTTACC
TAGAGATGGAGAAGTTGTTCAAGATTTATGTGTACGAAGGAGAGGTGCCAATATTTCATG
ACGGTCCATGCAGGAGCATATATTCATCAGAGGGAAGGTTTATTCATGAGATGGAGAAGG
GCAACATGTATCGTACTAGAGACCCCGAAAAGGCACTTGTCTATTTTCTTCCCTTCAGTG
TGGCTAGAATGGTTCAGTTCCTGTATTTGCCTGACACATATGATCGAAATGGCTTGAAGC
TTGCGGTCATCGACTACATTAATCTCATTGCTCATAAGCATCCCTTCTGGAACCGAAGCC
TCGGCGCTGATCATTTCATGCTATCTTGTCACGATTGGGTACGCATAACACAATTTTTCC
TTTAATATATTTAATTTCCACTTTCTATTTTTTCGTTGTGTGCACTCCAAACTGATTACT
TTACAATTTTTTCTTCCAATTTTTCGTTGTGTGCACAAGTAGTGATGGTAAAATTATTGT
TGGCCTTCCAAATTAATATATAACGACCCATACTTACCACATCCTGACGCTCCAATTTTT
CTTATTTTGTCTTTCTGCATGTCGGCGGTTTCATTTTGCATGGATAGGAGGAGGACCACT
ACAATTTGTGGTTTAGAGAAACCTAGCTAGCCAGCCGCCTTATCACTATATTCTCTTCGA
TGAAGGAAAAACAAAAAGATATCATGAAACCAATGAAAGACTTCTATAATATTTTAAGGA
GTAAATTGTCGAAATCCCCCTTAACTAGTACCTTATTTTCAATTTGCCTCATGAATTTTT
TTTCTAGAAAATTAAGGATTTGAACTAATTAATTTAGCCAATGTCCCTCTCACCATTAAT
GTGTTGCACATTTCATTCAGTTTTCCATCAAATAGAATCACATGCATACCATGCTACTCT
TGAGAGCAAATTCAAATAGAGTCACATGCATATCACACGACTTTGGAGAGCAAATTTGTC
AAACCTTGTTCTCCACTTTGTTGACCATAGGCTCATAGCATCAGTTAGAAACCCTAAAGA
ACATTGTTATAGTCATGGCCAAATTCTCGCCAACTCTTTCGACCTGTTGGGCAAGACTGA
AGACAGATGTCAAGGAACTCTTAGGAGCGGTCTATGAGAGGGCAGAGGCCTCAGTTCTAG
AAATGGCTATGGAGGTGGCGGTGGAGTCGAAGAAGAGGGCGATAGAGGAGGAGGAGAAGG
AGCTTCTTAGACTTGGTATTCAAAACCAACAACAGAATAATGGGGTCAATGGAAGCATAG
AGAGAATATGAGAGAGATGAAGAAGAGAGAGAATTACAAAACAGTTGACGAACAAACCCC
TCAATCTGCATATTACTAGGCCCCTCATCTTCAATATCGCCAGCCTCAGAAGCCCTAGTA
GCATGCATATGGGCAGCCCCAGCGAAGTGAAAAATTTCCCCTCAAGGGAGAGTTATAAAA
GGGAATATCCTTCATCAAAGGAAATCACCTCATCATCAACGTCAATTACTTCCTCTTCAT
CTGCAATCCTCCACCAAAGTCAAAACCATGATTTGTGTCTTGTTGTCCTTCCAATAATAG
TTTATCAGGATTGGTTCTCTACATCAATCATGTTGGTAATTGCTTATATTTACCTTATTG
GGAGCATATAACCTTGTATATAATACTGAGATCCTGTAATTGTTATCATCAATAAAATAC
ACCATTCATTCATAACCTCTTTATGGTATCTGAAGGAAGTTGAGGTTCCACTCCAAAACC
AATTGGCAATGGGGGGAGTAGCCCAACTCCTTATAAACCTAGGCTAGGTCCCTTAACTTT
TCAATGTGGGACAAATACTCTCAACACGCCCCCGCACGTGTGGCAAACTTACAAGCCTAA
CACGTGAACAATACATATTGGGTGGTGTGGGAGCACGTGTGGCCGTTGGACCCAACACGT
GAAGTATTGCTCTGATACCATGAAGGAAGAGGTTCCACCCCAAAACCAATTGGCAATGGG
GGGAGTAGCCCACTCCTTATAAACCTAGGCTATGTCCCTTAACTTTTTAATGTGGGACAA
ATACTCTCAACAAAACCCCTAAGGCTCCAATGAACATCATCTGATTCTTTTTCTTTTCTA
GACTTCAATATCCAAGGCTATTGATTCTTATGAGATCAACCCTTCATCCATGACGAATCC
TAGCTCTGCCAATTCCACCACCCTAATCACCATCAATGCTACCGCTCAACTACCTGTCAA
ACTCATACCCGCCAATTATCCTTCTTGGTTTGCTCAATTCAACGCCCTACTTCTCAGATA
TGATTTCTTGGGATATGTGAATGGCTCTTGTCCATGCCCACCTGCCACTCAAACCGCGCC
CTGTGCCCTTTAGATTTGTCAGGACGAGCTTCTCCTCCATGCCATCCTTGTATCCATTTC
TGAGCCCATCATCTCCCTTATTACCTCTACTAAAAACTCTGAGGCTTGGGACAGGCTAGT
CCATCTCTATACTAGCAAAGCACGTGCTCGTGTCCGTCGTCTCAAGGAACGTCTACTCTC
ATGCGCTATGAGAATAAGCATGTCTCTGAATTTTTACAAGAAGTGAAAGTGATTGCCAAC
GAGCTTGCCATCATCGATGTTCCTCTTTCTAATGATGATCTGCCCCTTAATATTCTCCAT
GGTGTTGGCCTTGAATTTAAGGAAATCACTGCTTACGTCCATTCTCGCGACACCTCCATC
TCTTTTGAAAATCTCCATGATAAATTGGTCACACATGAAAGCTGATCTTAAACGAGATGA
TACCACTTTTGCAGCCCCTGTAATCACTGCCAATGTCACTCACAACTCTCAGCAATACAC
CTCTAACCGCAGCTCCTGCTCCAATCACTTGAACCACAATTGCAGCTCCTTTGGCTCCCA
CAAAAATTCTCGTGGTTCCTCTGGTTCCAGTTCATTTTGTCCCACCGATAACGGTCGCCG
TTCCAACAACACCTCTGGCACAGGATATCGTGGCTACTGTCAATAGTGTGGCCAGTACTT
CTTGTCAAGAATCTAAGCATGAGGCCAGTACTTCTTCGAGGCCCGAGTAAGGACGATGTG
TATGAGTGGTCTCCCCAATCCCTCAGTCACCCCAATCATAAAACTCTTCAACAAATCCTT
CGTTCCTTTTCTATCCATGTGTCTATTCCAAACTGTCTGAGACTATTTATCATTCAAGTC
AATGTAATAAGAGCCATCAGCTCCCATTTGGTATTTCTTCTCTTTCGAGCAAGGGTCCAT
TAGAACTTCTTTGTAGTGATGTTTGGGGCCTCACTCCGTATTCCTCTATTGATGGTTTTT
CTTATTATGTTATTTTTGTCGATCACTTTACCAAATAAATATGGCTCTACCCTCTCGAAA
AGAAATAAGATGAGTTTTCTACCTTTATCACCTTCAAAGCTCTCGTTGAAAGTTATTTCC
TTATACACTGATGTTGGAGAGGAATTTATCAAACTCCAACACTTTCTCTCCTCTAATGGC
AACAGCCATCTCATTACACTGCCACATAAACCTGAACATAATGGTTTTGACAAACGACGA
CATCGTCATGTTGTCGAAACTGGTCTCACCCTTCTTCATCAAGCCTCCTTAGCCCTCCAA
TATTAGTAATATGCCTTCAAAACTGCCATCTACCACCTAAATTGCATGCCAACTCCCGTT
CTTCACATTGACTCCCTATACACCAAAATCTTTCGTCAACAACCAAATTACTCTTGGCTT
CGCACCTTTGGGTGCTTGTGCTTTCCATGGTTACAACCTTACAATTCCAACAAGTTACTT
CCTTGTTCGCCACAAATTAGAGTGCCTACCTAATCCTAGATTTTTTCTCCAATGAACTTT
TTATTTCTCGTCATGTCCAATTTGATGAGTCCACCTTCCTTCCTGCTCTTATGAAAAACT
CATATTCTCATGTCTCCCTTACTACTCCCAACTTGTGGTTAGCTCTTGCTCCTCCGGTTA
CTCATCTTCCAATCCTTTTCGCCACCATGCTGCCACCCTTGGCCACCACCTCCAAGCCGA
CGGCACCATATGTTTCATCCACTGTTGCATCTTCGTTCTCAGACCAATACCTCTCCCGGG
CTTAACTCCTACCCGCCATTGATGTTGTCTGTCCTGTCCCGCCACCCAGTCTAATTAATT
ATGGCCTTGCCCATACAAATTACATCCCTCCTCCAATAGTCAGCCCACCCATTCCACCAT
CTCCTAATCAAATTGAGCCCATATCCAATCTGCCCCACCAAAAAAGGAAATCACCTTGTC
ATGAACGTCAATTACTTCCTCTTCATCTGCAATCCTCCACCAAAGTCAACCATGAGTTGT
GTCTTGTTGTCCTTCCTATAATATATGATCATGATTGATTCTCTACAGCAATCCTGCCTG
TAATTGCTTGTATTTACCTTATTAGGAACATATCAACGTGTATATAACACTGAGATCTTG
TAATTGTTATCATCAATAAAGTATACCATTTATTCATAACCTCTTAAAGTTTTTTTTTTT
TTTGTCTGAAACCTTTTAAAGTTACACTTTAATTTTCTATAAGAAAAAATATTCATGAGG
CAAATTGAGAGTTAATTTAGGAGAAATTTCGACACTTTACTCATATTTTCAGTGTGTACA
TATAATTGTTGATGCTCTTTTTGAGAGGGTCAACTTAGGTAGGGAGTATTGGGTCTTCAG
AAGGGGAGAAGGTGAGGATCTTCGGTATTTGGAGAACTTGTAGAAGACAAGGAGGAAGAA
ACAGTCGTTAAGCTTCGGACATCAGTGTGGTGCCTGCCGAAGGCTCTCCGATGCTTAAGT
AAGCTATATGTGGTAATTTTGGCAGAGTAACAGTAAATGTGAGAAAATAGTCACCCTTTT
TACTCGGACATTGTTCCCTATTTATAGGGAAGTGAAAACAAGAGTATTGCACAAAGTTTC
GATGTGGGACTTTGTGCAAACTGTTGCGGAGGTGACACGTGTCTGTGGTTCTAGGTTCTG
TAGTTGGGAGCTTCGCTAGGTGGTTACTGCTTCGGAAGGGGGCCTTCCTTCAGCAGGCTG
AGAAGGAGGTCATGTCTCTCGTTTTCTAAGGGCTTTGTCTGCCTGTCTGCCTAGGTATTA
GTCGTCTAATGCCGAATACGCTTGGTTGATTAGGGTGTAAACAATAATCATATTTACGAA
TCAAATTTATTTATTTACTTTTTTGGGTATTTGTCTGATTAAGCCTCTTTGTTTCTTTGT
CCTTATATCTTTGAATTTATGTGGTTATTATCATTATTTAACATGTATTTGTCTGTTGCA
ATTATTAATTTTGGAAATAATTATATATATTTTGGTAATCTCCTTTAACCATCAAAACCA
TAAAAGTTTAAGGAATAGTACCAAGTGCCTTAGTGGCTGTTTCTCCTTTTTCTTATTTCA
TGTATTATCTATATATTTTTTTTCTATTAGAACATTATTTCTGATTAGCTTAAATAAGTT
GAATAATATTAAATTAATTGCTTGATGCACTATTAATTTTTACAGGGGCCATTTACAACT
TCATTTGTCCCCTATTTATTCCACAAGTCTATTAGGGTTTTGTGCAATGCCAATACTTCC
AAGGGATTTAATCCCTCTAAAGATGCGTCACTTCCAGAAATTAATCTTATAACATTGGAA
ATCCCAAGGCTTGGTGGTCAGCCTCCATCAAAGCGATCCACACTAGCTTTCTTTGCAGGC
GGTCTGCATGGCCATATCAGGTACCTTCTTCTAAATGAATGGAAAGGCAAAGACCAAGAT
GTGCAAGTCTATGAAAGAGTTCCTCAAAGAGTGACCTATGAAAAAAAGATGAAGAGCAGC
AAGTTTTGCTTGTGCCCAAGTGGGTATGAAGTAGCAAGTCCAAGGGTGGTAGAAGCAATC
TACGCCGAGTGTGTCCCCGTGTTGATTTCAGATGGCTATATTCCACCTTTCAGTGATGTG
TTGGATTGGAAGTCATTTTCTGTGCAAGTGCCAGTCAAGAATATATCCGACATTAAGAAC
ATATTGATGAGCATATCCGACAGACAATACCTCAGAATGCAAAGGAGGTTGAAACAAGTG
CAATGACATTTTTTGACGAATGGACCCCCTAAGAGGTATGATGTTTTCCACATAATTGTG
CACTCTATTTGGCTCAGGAGGTTAAACATTCGCATTCAAGATCTATTGACGTAAATTCAT
CCCATTTTATTGGTCAC
>EVM0000205
ACTCTTCTCTGATAGCACCATAAACTTATACATTTTACCAACTCCTACAAATTTGCTTCC
TTTTACAATTTCAGATATGGAGATTTCAGGGCCTTTTTTCCGTCTAGCTATGGCATTGGC
AATGACTGTGGTCTTGGCTATGCCTGTCTATGGTCAAGTTGGTTCCCCTTGCAATGCTTC
AGCGATTTCTAGCTTGTCCCCTTGCATGAGTTTTCTCACTAATAGCAGCTCCAATGGCAC
CTCACCAACTGCAGACTGCTGCAATTCACTAAAAGCCCTCACAAGTACCAGCAGAGACTG
CTTGTGCCTCATTGTAACTGGAAGTGTTCCCTTCCAACTACCGATCAACCGTTCTCTAGC
CATCTCTCTCCCTCGTGCCTGCAACATCCCCGGCGTCCCAGTCCAATGCCAAGGTAAAAG
AAAAAGTTTCTAATTTCATATCGCACTTGGGTTTTCAATGTCAACGTGATTGTGTGTATC
TTTTTAATATGAATACTAACATGATGTTTATACTGTGCAGCCACAGTTGCACCTATTCCT
GCTCCAGGTACGATTATGAGCGCTTTCTTGCGAGTTTGACATGTTATATTATCAATGGGA
CATGTTACATATAATTCAGATTAACGGTCTGACAAAATCGGATTCTCTCATAAGTGAACA
TTAATTTCTTATTTTGTTATGGTTGTTAAGTTGGTGAACTAATGTTGACTAATTGTACTT
TTGGGCAGGTCCTAGCTCCCTTGCGCCAACCCTCTCTCCTGGAGCTTCACCATCTGGTCC
AACAGGTAATCTCTGAAATTAGTACATTTTCAGCGTAGCTGTCTGTCTCATTTAAAAAGG
CAGATGTATAATTTTTTCAAGTGTCTACAATTGGTGACACACTTCTTGTTGATTCCCCAT
GTTGTTTCTCTTGAGCAGCTTCCTCTGTCCCGGAACCAACCTCATCTGCTCTGTCACCGG
AATCCGACACAACACCACTTTTAACTCCGCCATCTACAACAGGAGGCTCTGGAGCTCCAA
CTGCAACTACAGGGAGCCGCCCTGTTCTGACTCCTTCGGCTGCCTTTACCTCTTATCGTC
TCTCACCCTCTCTTATGCTTTTTGCATCAGGCATTCTGGCTTTGAAGTTTTTCTAGGCTG
ATTATGTTCATCTCTATACATATTTCCATTCATTGTCTGAGAAATATTCTTTTGTTGGTG
GGTGTGAGTGTGACTATTGTTTTTGGCTAGTTTAGATCATTGCAACCCATGTTGGGTGAT
TATTTATTGAAACTTGGGTTTCTGTATTGTATAATTTGAAC
>EVM0000209
ATGTCATCGGCAATGAGGGAAGGCGTAAGATCAGCAGGAGAGGCCTCTTGCAATGGGATT
GTTCGCCGGATGGTAAGCCTTCCCAGAAGCATTATAGGAGGATTTTCAAGAGCCATGGGT
CATCGTAGAGGCCTAATAGGAATAGGAGGAAGAAAAGCTCAAACTCTACCATCAAACTTT
CAACCGCAGCATCCAGAAGAGCCCCTAATTGGTCTAGATGTATCAGCTTTTCTACCTAGC
TTTGAGCAGCAATATGGCACCATGCATCCATTCTTTTATGCTTGCCATTTTATAGAGACC
TTAAAGATTGCGGAGGATGAACACAAGTTCTTGTTCATGTATCTCCACTCACCGGAACAT
CCCTTCACACCTTCTTTCTGCAGGGAGACACTGTCTTCAGAGCTGGTGGTGCAGTTTCTT
GATGCTAACTTTGTTTCCTGGGGAGCACTTGCTGATAGAGGGGAAGGTCTACAAATGGCT
GCAACAATGAACCCTTCTTGCTTTCCATTCTGTGCTGTTATAGCTCCTGCTCCTGGTGAA
AGCATAGCAGTGCTAAGACAGGTTGGTTGAAACTTGAAAGTATTTTAGTGCTTTTTTCAT
TAAATAATCATCCATTGGTTCTAGATATACATATTGAATGCCTAAACCATCACTATTGTT
CTTTGCTTTGTCCATGTTTAGATGGAAGGACCAATTTCCCCAACTGAGCTGGTGGGGATT
CTGCAGAGGACTATGGAGGAACAAGGGTCGGCTTTTCGTAGTTCAAAGGTCAAGCAAGCA
GAAGCTATAATAGCAGACCGTCGTCTAAGAGAAGAACAAGATGCAGCATATCTTGCAGCT
CTGCAGTTAGACAAGGTTTGTTTGTGCCTATACATATGATATATGCCATGCTTTAGGTCC
AAGACTTTATCTAGTGAAGCAGAAAGTTGACAATGAACCAACATTCTTGCCCATTTCTGT
AGGAAAAGGAGAAGAAAAAAAATCTACCTCCAGCAGACAGAGCTCAGAAACCAGCAGAAG
CTCCTACCAAAGCAAAAAATGAGAGACTTCAAAACTACCCTACCAAACAACAGTATGGAA
AAACCAAAGAGGCTTCTAGTACAAGAGAAGCTCAATACAAGGAGGTTGAAAATAAGGGGA
AGGATCCTCAGGCTGCTGCACAGGTATGATTTTGGAGCCAAAACATCACATTTTGAGTTT
TTTTAAAAAAAAAGCAGTAATTATATTGTTAATTTGGTTGTTTCATTGTTGTTTTCTTCA
GATACTGATAAGGTTTCCAAATGGGGAAAGAAGAGAGCAGTGCTTCTTGTGCACAGACAA
AGTGCAGTCAATTTACAGATACATAGATTCATTAGGCCTCCCTGGTATAGCAAACTACAG
ATTGATTTCAAGCTTCCCAAAAAGAGTTTATGGGGTTGACCAAATGGGGATCACACTCAA
GGATGCTGGACTGCATCCAAGAGCAACCCTCTTTCTTGAACTTCTGTGACATCAATTCTT
TCTATATTTTCACAACTACTGAAAACCAAAATTGGCATCCTTGTAATCAAAATTTCAATC
TTGGGTTTTTCTATTATTGCTAGAAAATGTCAATTGTAGCAGGAGGGTTGGATGAGGCCA
TGCCAAAAGGGACAATCTCATTAATTTCACTCACTGTCAAGTGCCAACAAAAACAAAGTC
TACTGAGAATATCAAGTTCAAAGTTTAAACCTTTCAACAATTGCATTAACATAACAAACT
AAATGCACGTCTAAATGAAGCATGAAATTGCTGACATTGACAAATCCAACGGTCACAAAC
TTACTTGGAAATGAAATTCAGAAAAGAAAAAAAAAACAATAAACCCATCAAACCAACCGG
TTAATCACTCACTTAATAACAAAAACCTGATTAAGTTAATCAAAACTAAAAGCAAAAGAC
ACAAACTTTGAAAGTTTGAAGAACAAGCTTATGGAGAGAGAAGAAGAAGAAGAAGAAAGG
TGCGGGCTTTGATCGAACACGTGTGATGGAAACCACACGTGAGAAGTGCAACATCTTATA
AAATAAGCTTATTTATGTACATACCCCTGTGCTTTCAAAGTTGTCTCAAATTATCACATG
TGCTTTGAAATGTCTCAAAATACCTCATATACTTTTAAAAACTGTCTCAAGTTGTGTGTG
CCCCACTTCTTTTAAATCGCTTAACAATGGAGAGTATGAGTTATTCAGTTTCAGAAAAGG
AGAAATTGGGTGAGAAGGGAAAATTGGGAGAAGAGGGCTAGGATTAAGAGGAGGGCTAGG
GTTATTCAATTCATCGCTCATCCACTATGAAATCTGTAGAGCATGGCTGTAGCGACAATA
CCCTCGGAGCCACTTGATGAAACCTTGGAGCTCGGGCTGCTTCACGTCTCCCCCTTCAAC
TCGCCATTGATGGAGCACTGGCAGAATGGAATCCCTAGGGTTTCGAATATGTCAAACCCT
ACTGTGCAAAAGCTCAAATGGGGGTGATGAGGAGGAGGGCGATTTGCGAGTCTTCTCTTT
CTTTTTCTCTTTCTGGAAGAGAGTCTGCCCTTATTCTCCATTGTTAAGCGATTTAAAAGA
AGTGGGGCCCACACTACGTAATGGAACGTCTCTTAATATTGACGGAACGAGTAAGGTGAG
ACAGTTTTTAAAAGTATATGGGGTATTTTGAAAGTACAGGTGGTAATCTGAGACAATTTT
GAAAGCACAGAGGGCATGTACATAAATAAGCCTATAAAATATGAAACGTCAAAAGTACCC
TTGATTATTTTGTCGTTTAGTGGAGCAGAAACGACATTCTATATTGGGTTATATGCTGAA
TTGCCCCCTGAACTTGTACATAACTCTCAATTTACCACCTGACCTTTTTTTTTAGCGAAT
TAAGGGCTCAAATGAAAATTTATTATCAATGTTCCCCCTACCGTCAAAATTCGAACATTT
CATCCATTATTCCGTCCATTTGACTCACTTTGACTCTTTTTTTAGGGTTATTTTCGTCAT
CTTCAGCCTATTGAACCCTTACCCAGTCAAACCTTCACACACTTCCCACATACATCGTGC
TCCACCTCCATTTGTTTATGTTTCTGGCGATTTCCAGCTATCTATCTAGAGAGAGAGAGA
GAGAGAGAGAGAGAAAGAAAGAGAAAGAAAGAGAGAGAGAGATGAGGACAAACTTACCCA
GCAGCGTTGATGGGTCACATAGAGGGAGTTCGGAGTTTGAAGACGGCAATTCATGGATGT
TGCCATCACGGGTCTGCTACTGTGGGAAGGTTGCAAAAATTCAGACTTCTTGGACCTCTT
CACATCGGTGACGAAGATTTTATGTTTGTGCTGTGGGTAAGTTGAATTTTGAAGTTTAGG
TTTCTAATTTGCGTTTTGAGTTTCCAAGTTTTAAAACCGTGTGTTTGCAGAATCGTTGTC
AAATGTGGAGTGGGGTGACCTCTGTTATGTGCAATAGATCTAAGCAAATAATTCCAGGAT
CTTGAGGAGAATTAACAAGTTGGAAGCGAGAAAAAAAGAAAGGGAATTGAAGCTGAAAAA
CCCATGGTTTTGGGTGTCGTTGTGCATGTTTGGGGTTATTATATGCTTGATTTTGAATGA
AGATAAAGGCACCAATGGGTAGCTGTAAAAGGATGGGCACTTGGCATTTTGTAAGGGTTA
GAAAGGGATGGGTGGTTGCCATTTTGTAAGGGTTAGAAAGGGATTGGTAATTGGCATTTT
GTAATGGTTAGAAAGGGATGGGTAATTGACATTTTGTAATAGTTAGAAAGGGATGGGTGA
TTGGCTTGTTGTAAAGGTCAGAAAGGGTGTGTAATTGACTTCATTTTGAGTGTTGTGACC
AATGTAATGAATGTATGAGTTGTTTTGTTGAATGAAAATGCAAGCTCTCAAAATAGTAAT
CATCACACCAAAGATATGAACTGCACTGCAAATCAGATTCCAAAATATACAAGATTTGAA
TTCACATGTCCTTACATTAATAGCACTTGAAAATACAGACACATCCCCTAAGCAGTCTTG
TCCAAAATCCCTTAAACATACACATACACATACACATACACATACACATACACATCCACA
ACATATAGCTTTGCCATCAAAGCTTGTCCAAATTCAGTTTCAAAAATACATCTTCATCAC
TAACCATTACAAGTTAGCTTGTACAAAATCAGTTCAAAATATACCAGCAAATAGACTGCA
AACCAAAATGATCCACAAAAGCAAAATAAACATCACAATTCTTCAACCATTCACTTCAAA
TATCTCACTAAACTCTCCATGGCCTTATTCGTTTCTTTGGAGATTTTAACCTAGGCCTTT
TGGAGAAGTTACCATTGGTTGAGGTTGTGAACTTGAACTTGATGAGCTTGTAAACTTTGG
GCAGGTTGTGAAGGAGCTTGTGAACTTTGGGTAGGTTGTGAAGGAGGTTGGGAACTTGAA
CCTTGGCCAGTTCAAAACCAAAGCAAATAGATTGGTCTTCCTTATGACATGGGGGCATGG
GCTCCTCTTTTCACCTGTTTCAAGCATACGACCTTTAAGCCTTCAAAACACACCACAATA
ATGCAATTATTGATTCACAACATCAAGGTTTAATCCAAGTACTTACATTAAACTTTGGTC
TGGCCTGAGTTTGCTGTTGTTCACTCACAACACCTCTGCCTCTCACAACACCTCTTCCCC
TGACACCAACTGTTCCACTTGCAGTTGTTGTTCCACTTGCATTAGCACTAGCAGTATCAA
CACCTCCAATTGCATCTCCTCTTGCCCTTGCACCTCTTCCCCCAGCTCCTCCTCTTCCTT
CCCCGCCGACTCTTGCTTTACCACCTCTAGGTTTCCCCTTCATTGCCAATAACAAAAAAT
GACATGTGAACATAGCAAAAACACTCCAATTCACATGTTAACATAGCCATTTCCAACAAA
TGAAATGTGGAAACAAAAAAATTAAAAACAAATCTAACCTGTCCATTTTGGGAACAACTT
GCAACATTGTGACCTTCTTGTTCCTGATTTGTGCATGTCATTACAATGCCATACCTCTTA
AGTTTTGTTGCCCCTCTTGGTATTTCATCAGGTTCTTTATTTCTCCTAAGTTTGGGCCTT
CCTGGTTGGATGTGATAAAGAGGTGGCTTGATAGGTACATGCCCTGTTTTTCTCCAATAT
GATTGACTAGGCATTGGAGATATATAGCCCTCATAAGCCCTATCATATGCCGGCCTTTTG
TAAAGTGCATGCACAAAATCCAGAGGTCTGTGCTCACTCTTTGCTCTGCAGCCAAGGCAT
GTGGACATGGGATTCCACTTAAGTCCCATTTTTTCTCGCAGTGCATGTATGCCTTTCTAA
ATCCACAACAAACATAGCTCCCAACATACTATTCACTTGATACTTCCCCCCACCAGCATA
CGAGGCTATGCAATGGCCACTTTCAATTGAATTCTTTTCCACAATAGCAAATATTCTTGG
ACCAACCTCATGGGGCCACACTGTCTCTCTAAGTCTAGCCATTCTAAGCATCAAGTAGGT
TCTAATTCTCTCCAAAAGAGTAACAATGGGCTTATCCCTTGCTTCTAGGATTGCAGCATT
AAAACACTCACACAAGTTGTTTAGAAGTATATCACACTTTGGGACTGTACTAAAGTGTGA
TCTACTCCAATGAGCAGCTGGTCTCGCCTCAAGCCACTTATAAAGTGCCTCAGATTGACC
CAACATCTGCTCCATTTCAGCTTCAAATAGAGGTATTGTTGTTGCCCTAGCTGCTGCCCA
CAACCTCTGCTTCAAAGCATTACCAGTGATGGCCTGCAAGCTTGAAATTATTGTGCAAGT
GCCTCACACAATGCCTGTGCTCAAGATTGGGCATCAAAGCATGAAGGGCATTCCCTAAAC
CCTTTTGCTTATCAAGTAATAAAAACCCAGCCATTGCCATTTTGAATACCTACATCTTGA
AAGAATATGTCAAAATCCAACTCCAAGTCTCTGTGTTTTCAACTTCAACAACAAAGCAAA
AGCAATTGGATACATCCCATTATTTCCATCAACCCCAATCGCACTTAGAATCTGCCTGGG
TGACAACCCTTAACATGGCACCCATCAAAACCCACCACTGGTCTACATCCTTCCACAAAT
CCCTTTTTAACTGCTCCAAAACATATATAAATCCTCTTAAAAGTAGGATTATCACCCTGC
AATTCAGTTTTCACAATGACAAGATTTCTTCGTGGTTATTGCTCTTTAACTCCTCACAAT
AATCCCACAACTTTCCATATTGTTCTTCAATACTACCTTGAATTCTAGCTTTTGCAAAAC
TCTTGGCTTTATAAACTTGAGCCTCAGTTACATCTATGGCATAATGTTTCCTTATTATCT
TCATGAAATCTGTCACTTTCATCTTGGGATTATCTCTTAACTCCTCATCAAACCTTTTAG
ACAGCCATGATGAAGTGGCATACTTGGTTTCTTTGCCTCCTTCCACATGTATGCCTTGGA
ATATATGTCTTAATCCTTGTAGTTGGACCTTTCCCCACATGAGAAGCATATAGCATCCAT
GGACATGGAACCTTTGTTTATTATCTCCTTCACATTTTAGCCTCACCCTATATGAATCAT
TCCTCACCCACTTCAATGGCCTTGCACATGAAATCGCATAATACCTTATTGCTTCCTACT
ACACTGCTCCATGTTGGTAAATTCCATTCCCAAATGAAATGTTGGCTTCAGCAAATCAGA
TTCTCTCCTAAACCGCTTAAACCTAGGAGCTTTTCTTCTGCGGCTACGGTTTTTCACACC
TTCATCCTCATCGATTCTTCATCAAGACTTACAAGTTAAATTCGGTATTATAGTCTTCAC
TGTCAACCTCACCAGGTTCTTCATTGTATTCTTCATTTTCTTCATCAACTACATGTTTAT
CAAACAAGTTGTCATCCTCTTCCAAGATCTGTCTTGAACCCTTCTTCATCCCGATTGCTC
AAACTCGAGTCAATCAACTCAATGTCTGTCTCACTATCATCATCTTCAGCCTCTTCTCCA
CTATCATCATCTTCAAATTCATCTGCCTCATTATCTCCTTCATTATCTGCCTCATCATCA
CCATCATCATCTAAATCAACATCCACTTCTACAAACTGGTTCCCCAAATCACCAACATCG
TTTGATTTCAACTTCTACTTCCAACCCCAATTGTGGAGCAGATGCGGATGCATGGCTCTC
TCGAGAAATGTGGTTGATGCTTATATGACAGATATAAAGGTTGAACTCTAGAGGTAGGTG
TATGCTCCACAAACTCAACTACATGGGCATCTACTTCAATTGGAACAAATCCCCTTCTTT
TGTTCCAGTAGTGGTACTGAATTGTTTTATGATCGTATCCTAAACATAAAGCAACATCAT
ACAGTCAAGCATTGACAGTGGTCGACATTACGGTTAATCCGCCCATGTTACCTACCCGAA
CATACTTCCCTTTGAAATATAACCTCCATGGTGAATTTCTAGGAAAACAAATCTGGATCA
CCTAAAAAAAAAAGAAAATGATATATAAAAGCACTATTTTAACACACCAACTTATCCTTA
TTGCTCAACTACCATTCTGCGGGGGTCTTTTTGTTCCAGCAGCCTATCGAATGGGCTTGG
GCTGCTATGAGAAGAAAAGCTTAACAAAAGATCCTCCCAAGCCCGAGTTCAAGAACCAGA
CTCCCAAAAGAATTTTTAAAAGACTTTGTGAAGCCTTAGAAAAATACGCTCGGGTTCTTT
TCACCAACACCTGTAAGAACGCATGAATTTCATTAATGACTCAAAGCGTGAGGAGCTTGT
GGCATGGGAGCCGAGCTTTCACAGGTTTAGCATTTGAGAGAGAGAGAGAGAGAGAGAGAC
CAAAGCACGAGTCTTTTGCAGAGAAAACAGTTTTAGAGTGGGAGAATTAGGATGGCTTCT
ATCTTAGAACAGAGAGGGAAACGTTGGGAGTAGAAGATGGAAAATTCCAGCTTAGCTTGA
CAAAGCTTGGTCTTGCTCGAATGGTGTGTGTTGTCGGGTAGAAGAAGCTCTGCTTTATAG
GCACTTGAAATCCAATTTCGTCGATCATCCATTTCACTTTTCCCTTCCTTTTTCCGATTG
CCTCCCTTCTTGTGAAAGATTATTGACCAGAGTGCTCGAATCAATGGCTTCTTGTGGTTC
CAAAGCTTTGTGGCCTGAGTCTCTCCATGGGGGTAAAGCGCCACTTGCTTTCTCCTTGGT
TTTCAAATCAGAGCTTACAAAGGAAAAACGAGAACAGAGGAAGTCGCTTGTCCACCGGGT
ATTTCTTCTACACTTATGGATTTCCTACGGTCCTTGCTATGATCCTTGGTTGACCACATG
GGAGCTCTCGTAAAGGGTGGAGCTCGATGTTGGATTTTTCTAGAGATGCGGGCTGGGCTT
TGTGCATAATTTTGAGATTGTTGGTGTTTTCCCTTCCAAATGCCTCGCACGCTTTGGCCC
AATCACTGGAAGTGTTTTATTTGTTTTTGGGCTTTCTAACTATCGTGGACTTCCTAAATA
CTACAAAGAGCCTATGGGATATCTTCCTAAGGCATTGACCCTATTCTTCTCTCTCATGCT
AACCCATGTACTTGGGGCCGGGAATGGGCTCGAGTTTCAAAGTGCCCCCAAGTGGCATAA
AACTTCCATTCCTCGGTCCTCAATGGGCCCCGTGAGTGCTCGCACCCATCCATACCACAA
CCTTCTCAAAGAAGCCCGGATAATTATGTGGCTTGGGCCCACTTGAGTTTGTAGCATGGC
ATGATGGCATTGCGCGTTGTTTGTGCTTGCATTTTATCGCATCCCATTAAACCAATATCG
AGTTAAATGGCACGGACGGGTTTATGAGTGCGAACTTACGGTCGTTGCATTTTGGCATGC
TTGCTTGGCGTGATGCGTAACACATGGCTTGTGTAGGCGGGCCCTACAGTTTCCCATCAT
GCCTCTAGCGGTTTCTTTTCGTGATTAATTATTTGCGCTGGGCCGAGAGTAAGCTTGGGC
CCGACTGGATTTTTGGGCTCTACATTAGCCCCTTGATTATTGGGGCCATGAGCAAATTTT
GAGATGGGCCTAATAATCAAACCCAGCCCAAAAAGTCAAATCGATGTCGACGATATGACC
TTCTCGCTTTTCGCGCGCGTGTGCCGCCGCCATGATGGTCTTCCAGCCAGCCTTTCACGC
TTCCTGTGCACGCTTCTGCTTAAGTCTGCTTTCCTTTTATTTCTTCTTCTTCTTTCCTCT
TTTTGTCTTTGGTTTTTCTCTCGTGCATGCGCACTCCCAACTTTTCACTCTCCTTTTCCC
GATTTTGCCTAGTTCTTCCTCACACTGTGCTTGAGACCTTCTCAAACAGAAATCGCTAAA
GGGCGCCCTCCATAAACCGCGCTGGTTAAGCGCAGAGAAACCGTTCGCAGAATCGCTGAG
AGGGCTACCATTCTCCTTTAAGAAACCCTAATCTTTCGAAGTTTCCTCTCCAATCCGCCA
AGGGCTAGGCTTAGCACGGTTATTTCTCAGGGCAAGGAGCGATTTTGGAGAGAAAATTGC
AAGGCAGTCCACTTTTTTCTTCGTCCCCGACAAGCCGCTGGAACAAACGCCATAGAGGGC
AGAGGTAAGCCTTGCTCCTTTATTTCTTTCCCCGTTTCTCTACCCTGTCACTTTTTTCTT
CAATTGCTGTTGCTGTTTGTTTGCTCGATCCCCCTTCCCCTTTTTTTTTTTCTACCCAAG
TCTGGATTTTGGGATACGCACCATCAATTAGCAGTCTTAAGCATGGCTTCAAGTGTCAAT
TTGTTTTTCTTTCACCGAGTAGCCTTCCTGTTGGATGAAATTATATAAATGTGTTGGCTT
GATTCTTCTGCAAGCGTGATGTTGGCATGAAATTGTAAGGATGGTGGGGATGTGCATATG
CGCGTGCGTGTTTTCCATTTTTCTGTCCCCCTGTTTTTGATGTAGTGAGAATCTGAGTCT
TCAAGCTATTCGTGAAGGTGCCGGAACTTACGACTTTTCCTCTTCTTTTCTTTTGCAGAT
ATTCGTGACTCGGTGACCCTATCATGGCATCTACCGATCTTCCACCAATCATGATGGACC
ACCTATACTCGATGGATGATGGTCTCAAAGCCGGAGGGCCCCTTTCGCCGCTCGAAAAAG
CTTGTGAGAACCCGCCGTTGGCGATGAGCCACCGCTCGAGACCGCTCCGTGGTTGACCCC
GCCTCGTATCTAGGTGCTGCATTGAGAAAGGTTTATTTCAGCCGCCCCTTATTCTTTTTC
AAAGACCTTTGCAAGATTAGTAAAAGCTGGTCGAATGGGTTGATCGTGAGTTGCCGGACC
CTCTACTTGCGATATTTTACACCGGCGCAAGTTCTTGAAGCCATCTTCTTATCCAAGCGT
GGATATCCATATCAAGCAAGGATGCTTCTTCATGTAGTCCGGAGGTGGAGCAAAGCTACT
CACACCTTTGTATGCTCGTGGGGAGAGTTTACCCGACTCGAGGACGAGCCAACATAGTTC
GCCTCCCCGTCTCATGTAATCGGAGTCCTTTGATATTGCCCTTACTCCGGCAGAGATAGA
CACCCTTGCGCCTTGCGTAAAGGGCGCCTACCTCTCCCAAAGATCGCACTTCGCTTCAAA
GAATCGGATACAAAGACTTTGGTAATGTGGATAGGCAGGACCTTGGCGGTTAGCTGCGTT
TGTATCATTGTGGCTTGGGCGATTCGTGCTCGCGATTTTTCCCATGACCGCCTCCACGAG
CGCGATTTCCTTTGGCCTTAGCTATTGTTCGTGGCGACTCTATCCCTTTAGCCCCGTGTT
CCTTGGGCATTTGTAATGGTTGCTTGATCGCGATTTTGGAGAAAATGCAGCGGGAACCAT
GGGCGAGAGACTCTTCTCAACTCCGGCTTTATGCAGTGTTTTTGTGGGAACACCTCAAGG
GGCTGGATGTGTGCCCACTCCTTATTCACATGCCCCGCGGTCCTGATATGGGCAACGGTT
CTTTCATGCCGGGTAGTCTCCCTCTTGTCTGCAGGTGGTTCAAGCGGATGCAGAGGAAAG
GCCAAAATGTGTTAAGGCTGTTGGATGATATCGAGTACTTCATCTTCCGCCCATACGGCA
CCTCAGCGGAAACCTTCACTTTCGTGCCCTTTTACGCTGACGTTGACGACATCGTTGAAG
TTCCAGCAGTGATGCCTCAAGGCTGCTGTTTCAGAAGATATTCCTTGTTAAATGCCGCAT
GTCTCCCACTGCCCACCTTAGGCGACAACCGCTCGGAAGTCTCCGTGACTTACTCACCCC
ACCGGTCGACGACAATGGGACTTGACCAGTATGTGCAAACGATCCTAACCATGGTGACCC
TTTCCCACTTCACAGGGTTTTTGGAGTAACCGCGACATACCGGGCAGCGTTAGCCCCCTT
TCCTAGCCGGGCAAGAGAAGAATTGGGGTTTTTCACCGGATATCATCGTTTCATCGAACC
GCTGCCTTGCTTCCATGCACGAGTTCCAATCCTCCCTTGTGATGATTGACTCCGACTACC
GCTCGCCTTTGCCGGGTCTAGTATCGAGGAGAAAGCGATCCCCTTAAGCGTGAAGCGCAA
CCTCCCTTTATTTCTAAAAGTGGTGACATTGTCGGGAGTTCTCCAAGGTGAAGCAGAGAC
CAAGAACACAGAGTCCCCGCAGCTTCGGAAAAGGGGCCGCGCAGGCTGTAAATGTAAACA
TGTGAGGAGAAGCCAAGCGCGAAAGAAGGCGCAGTCGCAGTAAACCTAGGAGGTTCATTC
CAAAGGTGGCGCGAGTGGCCCTCCCGAACTAAAGAAGTAACTCCCCAAAGACGCTCACAC
CTTCAAACCTATTGCATCCGAGAGCTGTGGCCGTGGCCGGCAAGGCGCTGGAGACCACCC
TCTTCGCAGCAGAAGTGCCGACTACTTTCTTCCGCATGCCTTGCCTTGCTTTTTTTTTTT
TTTTTTTTTTTTTTTTTTTTTTTTCATATTTATTGATTATTTATCTTCTAACCCTCCTTC
TTTTCTCTTCCTAAGAAAAAATGGGCACCACCCCAAGAGGAAGAGAAGCGGTGCAGCTTT
TGTAAGTCCCGACGTGGCTCCAAAACGTCAGAGCATGCGCATCCTACATGCACGGTTTAC
TAGGGCTCGTGACGCGCGAGCAGCGAGACTTCCGAGACGGGATGTGGTGTCCATTGATGA
TGATAGTGATGGCGATGATGCCACCGAGGTTGAGGCTAGTGTCCCGAGCAAGAGAGTGTT
GATGGATGACATCCGCGAGGATTTTGGTGAGGGTGATCATTATGATCATGTCAAGACGAT
TTGTGCATTCCAAGAGCTACCCTAAGAGCAGTGGTGGTTCGGGAGATGCTTTTGCCGATA
GTAGTGTGCGCCACATCAATATTGAATCGGTACCCAACACGCCTCATGCCTCATTTTGCT
TTTGTTTCCTTGTTCCGTGAGCCGCTTATTTACCCTTTACCCTCACTTTGCAGATTGTCG
ATGTCATCGATGACCAAAACTCTTGTCTGATGTTGTTGTCGATGTCGCATGAGTACCCAA
GAGGTATCCATTGCTTGCTCCTACTTATATTCATTTTTCCTATCTTCATTCTTCTTTAGT
CGGGCAATCCTTCTTTTGCCTCCCAACTATGCACGTGACGTAGCTCGTTAAATGCCTCAT
ACTTATCTGATATGTACTTTTTTTTTTAGGTTGGGCATGCTTCTCATAATATGGAAATTG
TGCTCTGTGGTGCCTTCTTCCTCCAAAGACATTTGACTCACTTAGTTGAAGCAGCCCTTG
CCGAGTCCTCTCCAATCGTAGCACCCGCAAACTCTCCCGACGCAGCACTCGTGTCCCGTG
CCGCAAGCCCACCGTCGCCATCATTCAAAGACCTCCTTCAAGGAACCTAGAAACCGACCT
TTCACCCACTCTTCCAAAGAGCCTTCCGAGTAAGACATTTACTTTTCATGGTACACCGCC
CGCTCCATCTCACATTCACCGCTTCTCCGGATACTGTGCTCGAGTTCTCAAAGACCTCTT
CCGTTGGTCCCATTTGATAATGCCACTATCGATGGAGAGCCCTTGGCTAAGGATACACAC
AGAGATCATTCTCGCAGGCACTCATCTAACACATCTTGGCTAGAATGGAAACGATCCTTT
ATTGCATTTAGGGCCTTCTTTGATAGTGGAGTCTGTGTCCTTCGATCCGCAGATGAACTC
CCCGCCACTTTGTCACCGATTTAATGGCTACACAATGTTTCGAGGAGCCCTCGTTTATCC
CGAGACAGTTGTGGCTTTGGAGAAATTTGTGGAGAAATATGGAGACTTCATGGATAGCAC
AAGCATTACCGCCTCCTTCTCACGGTGCGCTGCCTTTCGGGCCCTTGGCCTAGTGCTCCA
TGGAATGGATACCACGAATTGCTGGATATTACGCATCACGCACTTCTTTGTCGGGCGGAT
GCAATTTGTGAAGCCATGACCTTGGGCTTTCGGGTAGATTTTCTTCTGAGCTTGGTGCGA
GACTTGGCACGTGCTGTCTTCGGGGCGCGGGCTGTTTATAGCATGGAGTTGTCTTCCTAC
CCTAACGAAATAAGAGCAGCAGCAGAGGCCTTGAGCCTGAAGCAACGTGAGCTGGAAAAT
CAACACGAGGAACTGCGCGCCCTTCTTCTCGCCCAAGGTGTTTCCGCTGATGGTGCTGGC
TGCGTGGCGGAGGCAATAACCAGGTCTTCCTGCAAGGCCTCTGATGTCCTTTTTTAGCCG
CATCCGATGGTTTTGAGGTGCGTGGCTCTTCATCCTTTCTCACCCATGCTCCTTCTTCTT
TTTTACTTTTTAGCAATCTTATCCAGTGCCTATCTATTTCTCCTAACATTCATCTTCACG
TTGTCTCGCAGGTTACTCTTTTGCTTGGTGTAAAGCCAGCCGGCCTGACACATTGAGGAA
CACATTAGTTTTTTGACTTGTATAACTTAGCTTCACCTGGGTTGTATTCCCTTTAGATGC
CCTAACGCCTGTATTGTGAAATCCCTGTATTGTAACGCTGTTGTGATCAAGCTGCTGGAA
CCTACGTTTTATTTTCTTTTGGATGCTGGAGACACATTGTAACCTCTGTTTGGTATATAT
ATATATATATATGCTGCCTGGTTGGTAGAATTTGTGCTTGCGATTTGCTTGAGATCATTT
GAAATTTTCTGACAGGTTGAATATCTTTTAAAAAACAGGGTATATGCCGCCAAAATTTTG
GTATAATTCCCAAATTTTATTTGCATGGCTTGCCTAAGCTTGAAAAACACCTTCTTATCA
TGGCTTGAAGGGACCAGATTAGTGCACATGATTTCCACCATGATTTTTTTGTAAAATTCA
CAAGTATCTCGCATATTCCGATTGCTTGCCAAAAGGGAATCATGATTTTGTTGTTCCAGC
ATCTCGAGAACGCATGCCGATGCTATTTTGCTCGGGCTCGATAGCTCGGGATCCCATCCA
AGTGGCTTTGCTTGGCATGTTTTACTGCTAAGTAGCATGCGTTTATTTTTTATTTTTTTA
TATACGTACACATATATAGTGTTTGATGCAAAGTAAGTTTGAGATACAGTAATATTTTAG
AGGCAGGTTTTCTTTTTCAAAATACTCCTTCATTTTCATCGCAAAGCTCATGCTACCATA
GTGGCGCATCGTACAGGAATTTCAAAATACCAAGTGAAACCATAGAAGGAGTTCATATTT
GAAATAAAAGAAATGCCATAACGAAAGTGCAGAATATAAAACTAACTTAGCAGTAGTACG
GTTTGAGCCACTTCCCATTGATGGGATCCGTTAGCATGCCTTCTTTGACAGAGACCAAGT
GATAATAGCGCGCGCGTGAACCTCCTTGATCGCAAATGGTCCTTCCCATTGCGGGCAAAC
TTCAAGGTCCCGATATTTGTCTTCTTACATGTTCGATTTACTTTTAGCACGCAGGTCTCC
TTGCTTGAAGGCTTGCGGCTTGACTGCTCGTTGTAAGCTTGGGCAATGGTTTTGTGGTAA
AGCGCTCTTCTTCTTCTGGCTTCACTTTTTTTCATCGACGCCTTCGAGGTCCAATAGGCG
CCAACCCGAGCATGACTTCATATCCCACTCGAGATCATTAACAGCCGATACTCCGCCGTG
GGGATGGTGATTTCTACGGTGAAATGGCATCGACCCATACACAAGAGAATAAGGCGAGAA
ACCCGTAGCGCTTCTTGGAGAGGTGCGGTAAGCCCACAAGGCATCCGGCAGGTGGACGCT
CCAACCTCCTTCAGACTGCACCATTTTGCTCAAAATCCTCAATAGGGTCTTGTTTGTAGC
CTCGGCTTGACCATTTCTCGCGGGTAATAAGGCGTGGAGAGCGCGATGCTTGATACCACA
GCCACTAAGCGTTGAGCTTACTTGCTTGTTAACAAAAGGGGTGCCATTGTCGGTGACCAT
TTTGTATGGAATTCCAAACCGCACACGATGTATTCCCTAATAAAATTTGAAATAGCAGCT
CCCGTGGCCTTTCAAGAGGGATTGCTTCAACCCACTTCGTGAAATATTCGTGGCGGTGAG
AATCCATATGTAACCGTCGGAAGGAGGATGGATTGTTCCAATTAAGTCAAGCCCCAAGTA
TGAAAAGGCCAAGGAGTGCGCATGTCCCGCAGCAATGTGGGAGGCTTGTGACTCAAATTT
GCATGAATTTGGCATGTGTGGCATCTTTTGACGAAGTCGTGTGCATCTTTCTTCATGGTA
GGCCAATAATATCCAACACTCAAAGAATTGCCGATGAAGCCTCTTCATTCCTCGGTGCTC
TCCACACTCTCCAAAGATGTATTTCTTGCATAACCCGACGTGCCTCCGATTCTCCCAAAC
ACCTCAATGGTTCGCCATTAAACCCCTTACGGTAAAGTGTCAACCCGCCTACGAAATACC
TCTTTATTGTCTTCTTGAGCTTGTAGGCAAGCTTGGGGGATTGTTGGTAGAGTTCTTTCG
ACAAAAATGCTAAGTAAGGAGCTCTCCAATCTTCTCGCGAATGAAGTGGTGAAAGATTCT
TCGATGGAGGGTATTGTAGAACACATGGGGCAATTGGATTGGATTCCAGCCGCTTGCTTC
TTCATTTCTCGCCCAGTAGTAGCCCTTGCGCTGCGCACGCCGATACAAACCGATCATCGG
CTCCAAGCTGCGGTGTGGCGCCATGAACCTCTTGCAACCTTCTTTGTGCTTCGTGATTCC
TATACACCGAGTCAAAATACCCCTCGAAGGCGCCTCAGAGCTCCCAAAGATGATCGTGTA
ATCTTTTAATTCCTTGATATTGCTTCCTTGCTCATCATCCTCCTTCACAGCCTTTTCTCC
AATCATCTCTCTTTCCAGCAGCAGCCTCCTGGAACATTGCTTCACTATGGGCACATCCTC
TTTATCACAAAGAATATTAGGCTGTTCTCGGACAAATGAGAGCTTCGATCCCAATGTAGC
AAGAGCATCGCGCAGATCTATTGGTGACTCGGGAATATGCTCCATCATGACTTGCTTGAA
AGAATTAATGATTTTCTCGGCCGTTGTAACGATATGGTGCCAATGTCGCCTCCTTCACAA
AGAAAATTCCCTTGTAATTGACTTAGCACCGTGTTTGAATCCCCAATAATCTTGATTTTC
TACACCCATCTCTCTCTTGTCAGAGACATCCCCAAAATAAAAGCTTCATATTCCGCCGTG
TTGTTTGTGCATGAGAAATTTAGCTTAAATGAGAGGGTCAGAGCTTGTCCCTCCGGGTTA
ATGAGCACTACACCCGCTCCTCCACCTTTCGACGTAGAGGACCCATCAAAGTAGAGGGTC
CATGGTTCCTCCTCCGTGACAACAGCGACTACTTCCAGCAGCTCCCCGTAACCTCTTCGG
AAAGGGTTGATTCTTCTACTTCGTGAAACAGAGCCAAAGATGTCAATCATCGCCGCCCTT
TGATGGCCTTAGGCGCCATGCACGTGATATCAAATTCGGACAGCTTGTAGTAACCAACGT
GCAAGACGCCCCGATAGCACCGCCTCTGTAAGCAAGTACTCACTGGTCGATTTTACCACG
AGCCGCAGCTTGTGAGCAAGGAAGTAATGTCGCAGACGCTGCGCAAAGATAGATAAGAGC
AAGGCACAAGAGCTCTGTTTTTGGGTATCTTGTTTCAGCACCTCTCAATTGTCTACTCAC
ATAATAAATGGACTCTCTCTCTTCGTGATCATCCGGGCTAGCAGAGCCCCAACCACTGTA
TTCGTGGCAGCCAAATAAAGCTTGAGTGGAAGTCCCTAATAGGTGCTCTCATTGTAGGTA
GCTTGGTGATTATTTGTTGTACCTTCGAGTAGGCCTCCCGGCACTCCTTGCTCCATACAT
ACGGCTTGCCTTTCCGAGCAAAGGAGTAAAAGTACTCATTGTGGCAATGAGGCTCGGGAT
GAAGCGCCGAATGTATGACAGCCTCCCATGAAACTTTTCAATCCTTTGGGCTTTTAGGCG
GTGCAAGAGAGTTTATAGCTCTAGTTTTTCAGATCCACGCCTATGCCGCTACTGGTGCAC
TGAACCCCAAGAACTTCCCTGATGAGACTCCAAATGCACACTTCTTCGGATTCATCTTCA
ATCCATAGAGCCGACACCTTTCCAAAGACTGCCTCAAAACTTCCGATGACCTCTCTCGGT
TTTTGACTTCACCACGAGATCATCCACATAATCTTCCACCTCTTTCCCCATCATGTCGTG
GAACACACCGCCATAGCCCTTTGGTAGGTGGCCCCGGCATTTTTAAGACCGAATGGCATG
ACTGTAGTAGAAATTCCATATATGGTGTTCGAAAGGCCGTCTTTTCAAGATCTCGAGGGG
ACATCTTTATCCGGTTATAGCCACTAAATCCGCCCATGAATGACAAAGCAAGCCTTGCCC
CGAGGTTGAGTCAATTAAGATATCCATATTGGGCAGCGGGAATTCATCCTTTGGGCAAGC
TCGATTGAGGTCTCTGTGAGTCCGTGCACACCCCGATTACACTGCACCTCTTTTTTACGG
AACAATATTTGCTAGCCATGTCGGATGCTTGATCGGTTTGATGAACCCACATGCAGCAGC
CTTCTCGATCTCTACCTTAATTTGCATTTCAATTTCGTGGATGAAAATTCCTTCTTGGTC
AGCACAACAGCTTCGCACTCAAGCTCAATATTCAGAGTGTGGTCGACTAAGTTTGGATCT
AGGCGGGCATTTCCTCGTAGCTCCAAGCTTAACACATCTCGGAACTCCTCCAATAATGAC
ACCAAAGCTTCCTTTTCTTCCCTTGCCAAGTGAACACCGATGGAGATAGGCCTTTGGATT
GAGGGATCGTTACTCAAATTAATTGTTTCAGTTTGCTCGGCTATCACTGCCGAGCCATCT
TGCATATGCCTAGGCGCCGCCATAGGTTCTCGAAAGGCACAAGGTGTGGGTACCTTTGTC
CTCATGGTTGCTTGTCGCATCACTTCTTCTCCATACTCGGGCTTTCCTTAAGACATGGTT
AAGCCCTCAATCCCTCATAAACGGTACACAAGACGCCTATCCGCAGCGTGACTTTCGAGC
ATCGAGGACGATCATAAGCATGGTTGTTGACCGCCGAGTGTCTCTTTCTTTCTCGATCGA
CAATGGTGATGAGTTCCTCGTTGCTCAAATCACGAATTTCAGTCCATGATGGTAGGTAGG
TTCCAAATCCTTAGATGGGCCGCCCGCACCTATGCACTCTGTAAAATTCAGCCTCTGAGT
AGTGAGCTTCATTTTCGCTGAACGGTGCTTGATTCCTGTGCATGCGAAGCGTGTCTCACC
AATCCTTCCTTCACGCATTGATGGTAAGTGGAGACTACGAGCTTATGCTTGTTGAGCCAT
GGCCTTCCAAGTAAAGCATGGTAAGCCACATCGACATCCACCACATAGAACTTGGTAAGT
GATCCGATTGGCCCCACCTTCAAAGTTTACTTGCATGTATCCGATCGTGACCTCACTCTT
ATTTCCGGCCACTGATGCTTGTTTGGGATTGTACGATCTTAGATAATGGAATGCCACCGC
CGAAGTTAGTACAGAGAGTGGCAATATGTTGACAGAGGAACTCGTGGTCCACCAAAGCCC
TCCTTATAAACACATCGTTGATTTGTCCTCTAAATAAAGCGGTCTTCTATGATCCGGATA
CGGAACTTCCATGTCTTCATCCGTGGAAAACGATAGAGTTGTCGCTCCTAAGAATGGCCT
TTGTGGTTGAGCAAATAAACAATAAGGATTCGACTCGCAGAGATGTTCATGAGAGCTACA
GCACTGCTCTCTCTTGCTTGAGGCCCAAACCAAGTTGGTCAAAGAGTGACTTGAATTTCT
GATTCCTTTGGAGGACTTGTGAGGTCAGAGGCCCCCGCTCTGCACTCTAGATAACGCTCA
ATTACGCTTGTTTCAGCTCTCCGTAAGATTGTGAAAAGTCACCGCAGCTGCTTTCTCGCC
GTGAAGCCCCAAGTAGCATTCTTCCCAAGACGCCCATCGAAATACTTCATCACCGTGTCA
TCATCCCATCCATCGAGGCCATGGGGTGTTATGGCTTGAAGGTTTCGAGTACTTGCACCA
ATAGGCTTTCTCCATGTTTCCACAAGGTTCCCAAATAGCCTCGGGTGGCTTTGGGTCGTT
TCTTCCATGGGTGGCACAATTCATCATCGCCGAGCAAGTCACGAACATGTGATAACAATG
GCTATCTCCTTTCCCCTTCGTTTTGGCAAGGGGTCCTCATCAATAGTTTGCTTCCTAGAG
GGAAGCTCAAGAACTCCCTCATGTATTTTGGCATGTAAGATCCTCCTTAAACTCGATAAG
TCGTGGGTTGGGTGCCCCACAAATTGGTGATAACGGCAGATCTAGGATCATTTTTCTCCT
CCCGTGGGAATTTTGTAAGGTCCGAGAGGCTTAATTGCGCCATCAGCAATCATTGTGTCG
AGGATGGCATGGAATTCTTCGCCTTTGCATGGTAACGGAGGGTACTCTCCTATCCTTTCG
CCATGCGTGAGTTGTAGTCACCCGATGATTTATCATCCACACCAACGTGTGATGAGTCTC
CTTCTTCTCACTTCTCCAAATTTTCTTTGCCCAACTGGTTTGACAGATATGCTTGTCTTC
CTTATCGCTTTCAAAGAAATGAGAAAATTGACTAATGCCAATATTCTCCAAATAAACCCT
CATAATCTGCAACGATATTATCGATGCAAATTTCTACCAGCGCCTCGCCCTTTTCTCATC
ATAATAGTCCAAGGCTGTGTCCCGAACTCGCGCACAAAGTCCACAGGATCCTCCCGTGTT
TTTGGCGAGTGTTGTTGAGTTGAGTAGTAGTGACTCTTTCTTCGTGGCTGAAAATATTTT
TTGCAGAACCTGCTTGCCAAGTCTTCCCACGAGCGAACGGAGCCTGGTGCTAAAGTGGTG
TACCATGTGTAAGCACGGTCGGTAAGGCTTTTTGAAAACTCTCGGAGCCGAAGATTATAG
TCGCCAAAGATGTGGCCCCCAGAGCATCAATGAAGCGATTGACGTGCTCCTTTGGACTTC
CTTTTCTCCCATCAAAAGAACAAAGCTTGGTGCCTCGTGAGCCTTTAGGGTATGGTCACT
GGAGTAAGCTCGAGGGATATGGTGGCTGAGGGATGTACTTCCAATCTTCTTGACTTCGAT
TAAGCTCTCTTTCCAGAGATGGCAACGACATCCTCCGGAGTAACAAAAGATGGCCCTTCT
GTTCAGATCCCTTTCCAAGAAAGCGGCAGCACTCCTCCCGTGGGTGTCCATTTTCTTGGC
TGGCTTAGAGACAGAGCTCTTCGGGCCTTGATGGTATCCATCATTTCCCTTTGGTTTCCC
CATAGCCCGGATGGTCAGAATGAGGTCTGTGAGGGTGAAAGCCCTCACTTGCACGTTCTT
GCTCTCTAGAAGAGGCATTCGTCGTGATTCGTAATCACCATGGTCGAGCCCATCTTGGGA
AGCCATGGTATTGCTTCCGTCTTCTTCTTCTTCGAGGCATCGGTGGAAATGGCACCTGGT
CCCCAAAGTGAAGTCGCCAATTTATGTGGGGGTCTTTTGTTCCAGCAGCCTATCGAATGG
GCTTGGGCTGCTATGAGAAGAAAGCTTAACAAAAAGATCCTCCCAAGCTCGAGTTCAAGA
ACCAGACTCCCAAAAGAATTTTTAAAAGACTTTGTCAAGCCTTAGAAAAATACGTCTCGG
TTTCTTTTTCACCAACACCCGTAAGAACGCATGAATTTCATTAATGACTGGCGGCGTGAG
GAGCTTGTGGCATGGGAGCCGAGCTTTCACAGTTTAGCAATTTGAGAGAGAGAGAGAGAG
AGAGAGAGAGAGACCAAAGCATGAGTCTCTTTGCAGAAAAACAGTTTTAGAGTGGGAGAA
TTAGGATGGCTTCTATCTTAGAACAGAGGGAAACGTTGGGAGTAGAAGATGGAAAAATTC
CAGCTTAGCTTGACAAAGCTTGGTCTTGCTCGAATGGTGTGTGTTGTCGGGTAGAAGAAG
CTCTGTTTTATAGGCACTTGAAATCCCAATTTCGTCGATCATCCATTTCACACTTTTCCT
TTCCTTTCTCCGATTGCCTCCCTTCTTGTGCAAGATTATTGACCAGAGCGCTCGAATCAA
TGGCTTCTTGTGGTTCCAAAGCTTTGTGCGGCCGAGTCTCTCCATGGGGTAAAGCGCCAC
TTGCTTTCTCCTTGGTTTTCAAATCGAGCTTACAAAGAAAAAACGGAACAGAGGAAGTCG
CTTGTCCACCGGGTATTTCTTCTACACTTATGGATTTCCCACGGTCCTTGCTATGATCCT
TGGTTGACCACATGGGAGCTCTCGTAAAGGGTGGAGCTCGATGTTGGATTTTTCTAGGAG
ACGCTGGGTCGGGCTTTGTGCATAATTTTGAGATTGTGGTGTTTTTCCTTCCAGCTGCCC
GCACGCGCTGGCCCAATCGCTGGAAGTGTTTTATTTGTTTTTGGGCTTTCTAACTATCGT
GGACTTCCTAAATACTACAAAGAGCCTATGGGATATCTTCCTAAGGCATTGGACCCTATT
CTTTCTCTCTCATGCTAACCCATGTACTTGGGCCCGGGAATGGGCTCGAGTTTCAAATGC
CCCAAGTGGCATAAAACTTCCATTCCTCGGCCCCTCAATGGGCCCCGTGAGTGCTCAGCA
CTCATCCATACCACAACCTTCTCAAAGAAGCCCTGATAATTATGTGGCTTGGGCCCACTT
GAGTTTGTAGCATGGCATGATGGCATTGCGCGCTGTTTGTGCTTGCATTTTATCGCATCC
CATTAAACCAATATCGAGTTAAATGGCACCGGACGGGTTTATGAGTGCGAACTTACGGTC
GTTGCATTTTGGCATGCTTGCTTGGCGTGATGCGTAACACATGGCTTGTGTGGCGGCCTT
GTCTGATTTTGGGCCACACATTCTAAACTTGAAATTGACTCGATCCACCGACCGACTATT
ATGCAGACAAAACAACACAAATGCTTTGGGACCACAAGTATTTCATATTCAAAAAGTGTT
TTCGCCAACACCACAAAATGTCAAAAGCACTGAAGCGGACCAAGGACCAAAGGACCAAAG
GACCACACAAGCTTAAACAATTTCAACTTGGGAAAAGCGTTTACTTATCAGTAAATGGGA
GGAGGCCCTCTGTTCGCTTTGCAGAGGCAACACATCCAGAGTCATGTTGCGTTAAATCAA
CGGACCCAAAACAAGCTTTATGAAAAACCTTCAGATTCCCTCGATTTCGTCCCTCTCCAA
CCTTCGATTTTGCCCCTTTCGCGCTCTCGGTTCGGTCCCTTTCGAACCCTACCAAAGTGA
AAGATGATGAAGTGTGTGAGAGAGGTTGGGAATTCAATCCGCACTGAATGACGAAAATAA
CCCTAAAAAAGAGTCAAAGTGAGTCAAATGGACGGAATAATGGATGAAATGTTCGAATTT
TGACGGTGAGGAACATTGATAATAAATTTTCATTTGAGTTCTTAATTCGCTAAAAAAGGT
CGTGCAGTAAATTGAGAGTTATGTATGCGAGTTCAAGCAATTCAAAGATATATCTTTTCT
ATATTTCTCACTATTCGTGAATAGTGAGAAATATATTTGCCAATTAGTCCTTCTTGCAGT
GCAAGGACAATAGTTTTGTTTTTTGTGAGCCACGTGGCGTCGCGTCACCGTGAGCGCTTA
CAGGCAGCCTGATCGCCCTCCTCATGTAACGCCTACGAAAACCGCGATCCGATTCAGCGG
TTTCACACCACTCAATTCACACAAATGGAGCTCCGTATCTGCAACCCTCTTCGTCGTCTT
CCTCTTCTCTCCAATTGCTCCTATCAAATTAAATCCTCCCAAGTTCGAAGCTTCTCTGTT
CGGAGCTGCTGCTTAGACCCCAACGAATCACACAAGGTAAAGTTACCTGCATCTACCAGT
ACCACTAACTCTGCATCTGTTTGGGTTCTCCGAAAATTGTGGGAAAGTGACTAGGAAAGT
TGTAAATTATGATTCTAATATGCTTGTTTGAGTGTTGAAGTTTGTATTTTTAGTTCACAT
TTTGAGGAACATAAAGATTGAAACTTTCTTAGCAATTTATATTTCTTAATCTTCTTCAAA
ATGTGTGGCTTGCATTGTATTTTGCGTAGCTAGATATACACTTTGGTGGTTTTGTTATGG
TCTTTGGTGGTTTTGCAGCTAGTTTTGCAAGTGAAGGAGAAGCTTGAGAAAGATCATCAA
AGTCTCCCTGTCGGCAAAAATGGAAGAGATGATGAGGATATGATCCTCTGGTTTCTCAAG
GACCGCAAGTTTTCCGTCGACAAATCCGTTGAAAGACTGACTAAAGCAATTGTATCCTCC
TCTAGCTCAATCATGTTTTTCAGGACTCAATATTTTGGTTGGCTGCATTAGCTGTTGCTT
GCATTTTACTTTGGAATGTTCATTTCATTTTAGATTCTTTTTCCTGGAAATCTGGAAAAT
GTTGATGCATTTATGATTATAGTTTCTTTATTTTCCTTGTATTTCCTTATCCTGTAATAG
AAATGGCGTGAAGAATTTGGGGTGTCTGAATTATCTCACGATTCAGTGAAGAGTGTAGCC
GAAACTGGAAAAGCTTATGTACATGACTTTCTTGATGTTAATGGTAGACCAGTTCTCATA
GTGGATGCCTCTAAGCATCTTCCTGCTGTAAGTTTGATTCTTTTGGCTATGCACTGTGCC
TGAAAATGTGTCTGGTCTTGCATATCATATAATCTTAATATTCTGAGATGCTACATACCA
ATCTTAGTCCAGAACATAGTGGTTAGTTTGGTAACCCCTTTCGAAAATTGTGACCAATTT
TTTCTACCTTTGGCTTAGATCAAAGTTTGTATGATTAATTGGTAACTGCACAACAATGTG
TTATAGGTGCATGATCATGCTGAGAATGAGAAGCTCTGCGTGTTTTTGATCGAGAAGGCA
TTGAGTGCCCTTCCAGAAGGGACAGAAGACATACTTGGAATCTTTGACCTACGAGGCTTT
GGTACAGAGAATGCAGATTTAAGTTTCATAACATTTTTGGTACGTTTTAGAAGCTACCCT
CTGATTTTCCTTTTCAGCGCTATTTATAGATATTAATTGTCATGAAAATTTCATGATGCT
AATTTTGAGTTGATTCCCAATCTATTGCAGTTTGATGTTTTCTACTATTATTATCCAAAG
CGATTGGGCCAAGTCCTCTTTGTGGAAGCTCCATTTATATTCAAGCCAATTTGGCAGCTG
GCCAAGCCTTTGTTAAAATCATATGCTTCGTTGGTATGTATTCCATCATAGACGAATCTT
TCATATAATTTTGTTCAAAAGCTATATTTGTTGTCAAAATGAAATTTCATACTGCATTTG
CACTTGATTGGCATTCAAATTTGATACTTTTAGTGAATATGTGGATATGGGAGGAGCAGG
GGATATATGGAAGACCTCAGCTCCTTCGAGCTTTAAAAACTTCTCCACCTACTTGTGCGA
GAGTAAAAGAAAAGGGGAAAGGGAGGGGGTGAACCCCTAATTTAGCATTCCATTCCATGA
GCATGCTTGGGCTCAAATTTCGTACATTCTATTTTAACTCCATCACAATAGTTAAACGGT
TGAGATTATCTACTACAGAGTTTCTTAAGATTTTTCGTGAATGTGGCCTGTCAGTCGAGT
TCTGAAAGCCATCATTGGAATTTAGGTCAGGTGTCTATTGTAAATTTGAGATCTGATGCA
GGCCCTCTACCATAAACTTTATTGTGAATGTGCAACTTTGTTGTTGTATTTTTCTTTTGT
TTACTTGTCTACTATTCCCGTTTCATTTGAAGTATTTGTCTCTTGAAGGTGAGGTTTTGC
TCTGTGGAAACTGTCAGGAAGGAATATTTTACAGATGCAACGGTGCCGGCCAATTTTAGA
GACTGA
>EVM0000217
ATGCCGTTGAACGAAGAGAGAGCGAGGTCAGTGAGGAAGGCGCTGAGGGATGTAGCGAAC
AACTATGGCGGTGGAAGGTTCTCGAAATCTTCTGCCACCGCGAAGAAGAACGGAAGGTTC
TCGAAATCTTCTGCCACCGCGAAGAAGAAAGACAAGGAACCACACAAGCTTAGGGTCGAA
GAAGATGAAGGAAAGGATCAAAACGAAGATACTCTGGATCGGCTCTTGCTCCTTCAGTCC
GATCTCTCTGCCCTAGTTCATCAGGTACCAACATTTCTCTCTCGAGATTTCTATTTACAA
CCGGAAACCACTGCAGAATTGTTAAAGTTTTCATCAATATTGAAAATTGAAAATTTCTGT
TTTCTTTAGGGTTGTGTGAAATCTGTTGGAAAGTGATTTGAATTGAAATTGAATGGCAGA
TTGATGAATTAGTTGTGCAAGCATTTAAATGCAAAGGAACAGAAACCAAAGAAGTTGAAT
CCTTCACAAACTTCTTGTCTGAGATACTTTCCTCTATGAAGGTCAGTAGAATTCTTACCC
AATTCATTTCTCAGTATCCCACTTGCATAATGATACATCCTATTTTTCCCAGTTGATGTT
GAATTTCATTTTCTCCTGCACTTTATGCAACTGCTTGCAGCCATGGGTTCCCAGGCTTCA
GAAGTCACTCTCCACTCCTGTGGAGTCTACTGTAAATCAAGTTGAAAGTGTAGAGGTTGA
GAGTCCACAAGGCTCCCTTATCTCACCTTCTCCCCTTGTGTCTTGGCGTGCTGACTGCAC
TATCGAAAGAGGGAGACATCTGTTTAAACTTACCCCTCTTCCCATATCAAAGTCTCTGTC
TTCCAAACCCCCAATCCCTTCTAAATCATCAGTCTTTGAGAGAATTTCTTCTGGTACTTC
TGATAGGATACCCTTTTTTCACGCTACTTTTGGAGATGCAAATGATGATTTGCTTGAATT
TGTGGCAACAAAGCCAACTCCAAGTAAGCCTTCTGGACCAGTTGGTATTGAGCCAGGAAA
CAATATTGAGTTTGGTTTTGTTTCTCCGGCTATGTTTTCGAAACAAGGGGGCTCCATGGT
CGTGAATGTGATGACTCCATGCCTAAAACCGTCTCCTCCTAAATCTTGTGTTTTGCTTGA
ACCCATTTCAGAGTCCTCTCCTAAGGGCCATCGCAGGGTTCATAAGTCTACCCCGTTTCC
TGTCGGATTCACATATTGCAGTGAATCCTCTGGTAGTGAAGTTTCTGAGGATCTGGCTTT
CAGGTATCCAGAGCTGTTGGCGCTGCAACAGGCTTATAAATCAGGACCTAGAAAGAAACA
TGTAGAAGCGTCACCAGAATGGTGTATGTCACCTCCCAAAACTTGTGTTCTACTAAATCC
ACCTGATGAAGAGTCTTCAGACAATGCTGATTTCCAATTGCCACAAACCAGTCATCTTCT
AGATAAGCAAATGAATTTGTATGTATCAAAAGGAAATGATGGACAAGTAGGCATTCATCA
AGTCAAAACATCTTGTCTTCAAGGTATTGGCCATTCATTGTTTACCCCTTTTACTAGTTT
TATGTGTGAGAGCACATAGAGCATACTGGACATGTTTTGATTCAAATTTTTTCTTTTGTC
ACAGAACCTGTAGGGGGCAGGCTTGCACTGATAGGAAGCACCCCGATCTGGAAAGAAGCT
GAAAGTGTTGTTCGAACGGGCAAGCGTCCTGGTGAGAATACCTTAAAGAGGGAGTTGTGG
ACAAAGTTTGAAGCAGCTTCTTCAAATGAGCTTCTGTTTAATGACTGTGTAACTCATAAA
GGATTTCTTGATCGATTGGATGAGGTTTCTTGA
>EVM0000238
GAGAATCTGAAGGACGCGAGGCAGGCCGAGAAAGCGCATTTGGTGAACAAAAATTGCCTT
GTCAGTCTGGTATTCGCGTTCCCCTTAGCTAAAACAGTGAATCACATCGAGGAAGAAATA
GTGAATGCCTTACAACCACATCCAAATCTGGAATCCTTATCTATTGAATTCTACAGTGGC
ACCACACTCCGGCCCCATTGGATGACGTCGTTAAACAAATTGAGAAGCCTTACCCTCAAA
TGTTGCCCTTTTGTTGAGTTTGTGCCTCCTTTGGGGAGATTGGAGTCCCTTGAAGTACTG
AAGATAGAAGAGTGTCGGAGCTTGAAAAAGGTAGGAGTTGAGTTTTTGGGAATAGATGAA
ACACAAACATCATCGTCGTCATCACTTATTTTATTCCCAAGTTTGAAAAGACTTGAATTC
GAGTATATGCCCATGTGGGAAGAGTGGGAAGGAATGACAGGGTGGAGTGAAGAAGAGGAT
TCTCAGAAGACAATTACAATAATGCCCTGCCTTTCTTCCTTAGAAATTATTTTTTGCAAA
GTGCTTAAAACACTGCCAAACTTCCTACGAAATACACCACTGAAGGAGTTGGTCATCGAC
TACTCTCCAACACTTGCACAAGGTTTCCGAAAAGGCAAAGGAGAGTGGCCCAAGATTTCT
CACATCCCAAACATCAAAGTTTATGAAGAATTTGTACAAAAAGACGGAGTTTACCAAACT
GATGATAATGAGACGCCAAGTGCCACTTCCACCTCTTCTTCTGGTAATGTCTATTAA
>EVM0000239
GTAATCCACACACAAAAAAAAAGAAACCCAAGTCCATATCATATCATATCATATCATCTT
CAAGGATACTCTGCAAATAATTTCTTGCCATCATGAATTTCTCACGGTGGTTGCTCATGA
TAGTCGTAATAGTAGTAGATGCAGTCAATGGTGGACTAGGCCATGAAGATTGCAGAGAAA
CAAGATGTCGCCCCAACGGCCCAGCCATCCGATATCCATTTCGACTTAAAGATAGGCAGC
CAATCCCTTGTGGCTTCCGGGGATTTGATTGTTCATGCACTAACGACACCCAATCCCTTG
TAGTTGAGTTACCATCGTCGTCAGCTAAGTTCCGTGTTGATGATATTAACTACACATCTC
ATGTAATTAGAGGACTTCCTTATGATGGTTGCTTGCCAAGGGAGTTGTTTAACAGTAATG
GTTCTTATCCCTTTGAATTCGTAGGCAACGCAACCTTATTCAGTTGTCCACCGTCAACAC
TAAGAGATAAATATCGTAGTATTTGTCTGGCGAGATTGAGCCCATGCCATGACAACAATT
CTGGTAACCATATTTACGCTGTCATCGGATATGAATGTTCCATTGATGAAATGCCCCTAC
TGTCTTGTATCAAGGTGCGTGACTTCACATCAGATCCGAAATATGAGGGGTGGCGAACAT
TGCGTTGGTCCGTTCCATCATGTGAACATTGCAAAGGTATTTTACACCCCAAGTTTACTT
TCCAACTATAATTTCAAGATTAATTGAAGATTCTATGCAAACTATAATTTTGGATTTCAT
TGATTTGAAAACCGGCCCTTATTTCATGAACAACTTTTACAGGTCGTAATCATAGAAGGC
CAAATCTGAAGATATTAGGTGAGCTATATCCGCAGACCTTCATTTCATCTAATTTCTTTC
TTTTTTTTTTCCTTCCTTTTTCTTTCTTTTATGAACATAATGGTGAGGAAATTAATCAAG
GGCATGTTTTCAAGAGAGTTTAAAATGGCTAAAACCGCTTTAAAAAACATTTGACACAAA
AAGAAAATATTTGCAGGTATTTCGGCACTCTGTTTAGTTCTAATAGCGACGGGGACGACA
ATCTACTATGTCTACAACTCAAACAAAAAGGAAATTGAAAGTCAGCTTAGAATTGAAAGA
TTTTTGGATGAATATAGAGCAATGAAGCCAAGTAGATATTCCTATGCTGAATTTAAGAGG
ATAACAAGTCAATTCAAGGAAAAGTTGGGTCAAGGTGCCTACGGAACAGTGTTCAAAGGA
AAGCTTTCCTCTGAGTTACTTGTTGCTGTGAAAATCCTCAACAATTCAAATGAAAATGGG
GAAGATTTCATCAACGAACTGGGGACAGTGTGTCAAATCCACCATGTCAATGTGGTTCGC
TTGGTTGGAGTTTGCGCTGATGGATTTATTCGTGCTCTTGTTTACGAATACTTACCAAAT
GGTTCTTTGCAAAATTTCTTATCATCAGCAGATAATAAGAATTCATTCATTGGTTGGGAT
AAGTTGCAAGATATCGCTCTAGGAATAGCTAAAGGAATTGAATATCTTCACCAAGGATGC
GACCAACGAATCCTGCACTTCGATATCAAACCACATAATGTATTGCTAGACCAAGATTTC
ACTCCAAAAGTTTCTGATTTCGGTTTAGCCAAGTTTTGTGCTAAGGATCAAAGTGCAATA
TCGATGACTACAGCCAGGGGGACCATGGGCTACATTGCACCCGAAATCTTCTCAAGGAAC
TTCGGCAATGTCTCCTATAAGTCGGATGTCTATAGTTTTGGAATATTGTTGCTTGAAATG
GTTGGAGGCAGAAAAAACTTTAAAGTCATGGAGGACTCCACTAGCCAAGTCTACTTCCCA
GAATGGATATATAACCTTTTAGAGCAAGGCAACGACCTACGGATCCATATCGGTGACGAC
GAAGGAGATGTAACAATTGCTAGGAAACTTGCAATTGTGGGTCTATGGTGCATCCAATGG
CATCCAATAGATCGTCCTTCAATGAAAGTTGTAGTTCAAATGTTGGAAAGAGAAGGTGAG
AATCTCGCCATGCCTCCTAATCCTTTTGCTAGCACTTCGAGTTGA
>EVM0000244
ATTTTTCAGTGTTGAGGAGATATATAAAGAATGAAGATGTTTGTGTGATCTACCTCTACA
AGAAAATGAGAGAACCAAAACCACCCAATCCATATTGACAAATTTGTAGATATATGAATA
TTAAAATTAGTGCCAATTTAAAAGGCGAAGCCTTTATAAGGAGCTTTGCTTCTTCACCCA
TGATGGTTTCAAAGTTCAAGTTTCTTTGAAACCATCTCTCTCTCTCTCTCTCTCTAGACT
GTAGAGCATAAATTTTTAGTCAGCATCAAACCATATATGCATGTTCTATATATATATGAG
ATATACTTTGCAATCTAATACTTGCAGTATTCTATTTTATTTTATTGCATAATTACAAGA
TTCCAGGAATTAAACTTTTGAACAATTATTCTCATTATTTCTCAATGCTTTTAGTTACAT
GAACTGATATTTGTATATATAAGCCATTGAAACATCTCTTGTTTCACATACCAAAGCTTG
AAGCAATAGTGTTCAGCCTTGCCTGTCTTTGAAACAACAAGGGGGGTGAAACAGAGCAGG
AAAACAGAGTAGAGAGAGAGAGAGAGAGAGATACAGAGATGGCGGGAAACGACTGGTTAA
ACGGTTATTTGGAAGCAATTTTGGATGCAGGAAGTTGCACAAGGAAGATGAATGATGGGA
AGGTGAAAATAGCAAAGTTTGAAGAGCAAGTAAAGGAGGAAAAGATGTTTAGCCCCACTA
GGTACTTTGTGGAAGAAGTTGTCAATAGCTTTGATGAGTCTGACCTCCACAGGACATGGG
TTAAGGTCTCTCTCTCTCTCTCTCTCTCTCTCTCTCTCTCTCTCTCTCTCTCTCTCTCTC
TCTCTCTCTCTCAAGTTCTAATTAGTTTATGTTAAGTCAATAGTTAAGCCTTAGCCAGTG
ATTAAGGTTTTGCAGGTTTTCATAACCGCATATCATACCTCTCCCGTGCTAGCAAGACAT
TGAATTAATCTAACCAATATTTTCGAAAACAAATCTGTTTTGAAAAACAATGATAATGCA
TTTCCATAAAGAATCTGAAAAACAAATTAGTTAATTGGAATGAGATAATATAAGTGAAGC
ACTTGTGGAACTCAATGAAACAGAATCTGATTCACAACATAAACACAACACTGATTTTCT
CCTAGTAGACCTCATGATAGCAAATTTTTAAAAAAAATGTGAATTGAGATATGCGGTGGT
GTTGTTGGTGCAGGTAATAGCTACAAGGAATACCCGTGAACGCAGCAATAGGCTTGAGAA
TATGTGCTGGCGCATTTGGCATCTCGCTCGTAAAAAGAAACAGGTGATGAGAAATCTCAT
CTCTCACAAAGACATAGACAAAGTGCATATGTAATATTAATAGGGATATATGAAACAATT
TCCGTTCAACATGAAAGTAAAAAGAAAGAAAAGGGAATCTCATTCCATTTAAACTTTATA
TAATGTGCATAAAATTAATTAGGAAATATAAGTTGAAATTAATTGGAGACACATAGAAGT
GAAAGTTGTTTAATTTGGTGGGTGTGTGTGTGTGTGCGTGACTGCTGCAGATAGCATGGG
ATGATGCACAAAGACTTGCAAAACGACGTCTGGAGCGAGAACAAGGGCGTCATGATGCAG
ATGATGACCTTTCAGAGCTGTCCGAAGGGGAGAAGGAAAAAGAAGGGGAAAAGGAAAAAG
GGGAACCACTTGTCAAGGATATTTTAAGAACTAAATCCGACATTCGCATATGGTCCGATG
ATATTGATAAGTCTAGGCATCTTTACATTGTCCTAATCAGGTATTTCATTCATTAAATAC
AGCAAGTTTAAGTAAAAGCATTGCATAATTTTCATACTGTTTTATGTTTCTTTTTCTTAC
CTTGTTGTAGCATTCATGGGTTGATTCGTGGAGAAAACATGGAACTCGGAAGAGATTCTG
ATACAGGTGGTCAGGTGATAATAACAATAATATACTGATTAAGAATTAGACTAAATGATA
ATTAAGATCATCAAAAAAAGTATGTTGGATTACGGACTTACATATGGTAGCTATTAATTT
AGGTGAAATATGTGGTGGAACTTGCTCGTGCTCTGGCCAATACAAAAGGAGTCTACCGAG
TTGATCTGCTAACTAGACAAATTACTTCACCGGAGGTAGACTCTAGCTACGGTGAACCCA
ATGAGATGCTCAGTTGTCCACCTGATGGCAGCGGCAGCTGTGGAGCCTATATTGTCCGAA
TCCCCTGTGGGCCCCGTGACAAGTAATAACTCACTCTTCTCTTGTCTTCAACCCTAATGC
TATGACCCTAGTGTCTACTGATTATGGTGAACATGAAGAATACATACTTGAATTTGATTG
AGGCATGCTGACTGCAGGTACATACCTAAAGAGTCACTTTGGCCTCACATACCTGAATTC
GTTGATGGGGCACTCGGCCACATTGTGAACATGGCAAGAGCTCTTGGTGAAGAAGTCAAC
GGAGGGAGACCGACATGGCCTTATGTGATCCATGGCCACTATGCTGATGGTGGGGAGGTG
GCTGCTCACTTGTCTGGGGCCTTGAACGTGCCAATGGTGCTAACTGGGCATTCATTAGGC
CGAAACAAGTTTGAACAATTGCTCAAACAAGGGAGGTTATCAAAGGGAGACATCAATGCA
ACCTACAAAATCATGAAGAGGATCGAGGCTGAGGAGCTGGGATTGGATTCTGCTGAAATG
GTGGTCACCAGCACAAGGCAAGAGATTGAGGAGCAATGGGGACTCTATGACGGCTTCGAT
CTCAAGTTGGAGAGGAAGCTCAGGGTTAGGAGGCGTCGTGGAGTTAGCTGCCTTGGACGA
TACATGCCAAGAATGGTGGTATGCATACTGCACAGTTGCTCTCCTCATTATCACTGATTG
TGGCTTGGCTTTTTCAATTGAAAGATAGATGACTAAACACTGCCATGTCTCAAACTTCAT
TCTTTTCTTTCCAAATTCTTGTACATACTAATCACTATGTGATGTTGGCGTTAGGTTATA
CCGCCAGGCATGGACTTCAGCTATGTTATAGCCCAAGATACGGAAGGAGATGGAGATCTG
AAATCATTGATTGGCTCTGACAGAGGTCAAAACAAAAGGCATCTGCCTCCAATATGGTCC
GAGGTTGCATATTCTTCCACCTATTTTTTTCCTTTCACATGTTCCCACCCCATTCATTTA
GTTATACGAAAGAAAACAAACAAAACAGTCTACAATCTCCTACACGGCTTTTCCTATAAC
AAAATAGGCTTAGACTTATAATATGCACGTTATTACCCATTGATAACAAAAAGGATTGAG
TTTCACTTCACACGTGGGGAATCAGAGAACCTAATTAGAAATGTCTGCCATTTATTTTGT
TTGTTGCAATGCAGGTCATGCGATTTTTCACCAACCCCCACAAGCCCACCATACTTGCAT
TGTCTCGTCCTGACCCCAAGAAAAATGTCACTACATTGCTCAAGGCATTTGGGGAATGCC
AAGCTCTACGGGAGCTAGCCAACTTGGTAAAGTTCACACTTAATTTCCCATAACTCAAAT
CTGCTTCAATACAGTAAATAATATTGCTGAGTACCAAGTACGGAGCATCACCTATTGTTT
AAAGCAGAAACTAATACTTGGTAACACCTATTGTTTATGCAGACACTAATACTTGGTAAC
AGAGATGACATTGAAGAAATGTCAAATAGCAGCTCAGTTGTTCTCACAACCGTGCTCAAG
CTCATTGACAAGTATGATTTGTATGGGCAAGTGGCCTATCCCAAGCATCACAAGCAATCA
GATGTGCCTGACATATATCGTCTAGCTGCCAAAACAAAGGTACATACTGTGTGATACAGG
GCCTCAACTACTTCTTAATAGATGGACCCCGGATTATTTGTTTTTCTAATATGCACAAGT
TACCTGCTAGTCTTTTCTTTTCAACACCTAAATTACTAACAGTAACAATATATGGGGAAT
TCTATTGAAGGGTGTTTTCATCAACCCAGCTCTCGTGGAACCCTTCGGTCTCACAATTAT
AGAGGTTAGGCTATGCTGCTTTTATGCTTCACCTCTAGCCTCTAGGCTCTAGGCTCTAGT
AGGGATAATCTTATGAAACTGTAATTACTAACCCAAACACCCCCCTCCCCCACGTTTTTC
TCTCAAAACGATTTACATGTTTATATTCGTGTGATTATGTTTTCAGGCAGCTGCTTATGG
TTTACCAGTGGTCGCCACGAAAAATGGAGGACCTGTGGATATTCTAAAGGTAACTAGTGC
ATGTACTATATCCAAACCTCTAGGAGTCTGCTATAATATATCCTACTAATAATGTATTTG
GAAGTTTAAGAAAAACCTTCAAAATTCCATGTGACTAAAATGTGCAGGTGTGGATGTATG
TCTAAGAATACTATTTCTACCACATTATTTCCATAATAGAGGTGGAGTGCAATTGTATGT
GTGGGTCTCACTTCTATTAGAGATGTGATGAGTCCAATCTCTATGACAATGTGGTACAAT
TAGTATCACTTTATGTCTAAAGAACTAATGGGTAGCTGACTCTGTACTATCAGGCACTAA
ACAATGGCCTCCTAGTTGACCCACATGACCAGAAAGCCATAGAAGATGCACTTCTAAAGC
TTGTTGGAGACAAAAACCTCTGGCTCGAATGCAGAAAGAATGGCCTAAAGAACATCCACC
GCTTTTCGTGGACAGAACACTGCCGAAACTACCTCTCCCATGTTGAACATTCCCGACACC
GCCACCCCACCACCCGCTTTCAGATCATGCCAATTCCCGAAGAACCATTGAGTGACTCTC
TAAAGGATGTGGAAGACCTTTCTTTGAGATTCTCTGTAGAGGGAGACTTCAAGCATAATG
GAGAGCTTGATGCGGCAACGAGACAGAGGGAACTCATTGAAGCCATAACTAGAATGGCTT
CATCCAACAGCAATACTGGTGTTAATTATGGTCCTGGTAGAAGGCAGAGGCTATTTGTAA
TAGCCATTGATTGTTATGACCAGAATGGAGATGATGCCCAGATATTTCAGGAAACTCTGA
TTAGTGTAAAGAAAGCAGCAAGCGTAGGCAATGGTGAGGGTCGAGTAGGTTTTGTGTTGT
TAACTGGTTCAAGTTTACAAGAGACCATCAAATCATTTAAAGGCTGCCAAGTAAACATAG
AAGATTTTGATGCGTTGGTCTGCAAAAGTGGGAGTGAAATGTATTACCCATGGAGGGATT
TGGCAGCTGATGCAGATTATGAAATCCATATTGAGTATAGATGGCCTGGAGAGAATGTGA
GGTCCATGGTGCCAAGGCTAGCCACGTTAGAAGTTGGGGCTGAGGATGACATCATGGAGT
ATGCAGGATCAAGTAGCTCTAGGTGCTACTCTTATAAAGTGAAACCAGGAGCCAAGGTGA
GAAACTTACTATGCTGTAGAAAAATTACTAGCCTCAATGGAAAGTGGTGCCTTAAGACAT
ACATTTGTAGTTTCATAAATTTTTTATAATGATCTGGTGTATCAATTTCAGACTCGAAGG
GTCGATGACCTGCGCCAAAGGCTGCGGATGAGGGGCTTCCGGTGCAACCTTGTCTACACT
CGTATAGCATCAAGATTAAATGTTGTACCACTAGTTGCATCAAGAATACAAGCACTAAGG
TTGGGTTTCATTTACTTACTATATTATGCAAGACATCAACAAAATGCTTAGTTATGATTA
AATTACTGTTCTGTTGTGCTATGTAGATATCTTTCTGTCCGGTGGGGAATTGATCTATCC
AAAGTGGTTATGTTTGTTGGGGAAAAAGGAGATACAGATTATGAAGACCTGCTGGCTGGC
CTCCATAAGACCCTAGTTCTAAGAAGCTCGGTTGAGTATGGCAGTGAGAAGCTTTTTCAT
GGTGAAGATAGTTTCAAAAGAGAAGATGTAGTCCCACAAGATAGCCCTAACATCATCCTT
GTGGAGAGCTATCATGCCCATGATATCTCAGCAGCAATTGAAGCAATGGGGATCAAGTGA
TTTTAGTTTTTCCATTATTTCTCCTTTACTTCTCCATATAGGGAATATATTTCGACAACT
CAAGCACAAGTCTGAGTACCACACATAAGAGAATATACATCTCAACTTCTTGTAAGTGAT
TTCGGTTTCTGCAAGTTTATACATATAAAATAACTGAAATTTCCA
>EVM0000280
AAACCCTAATCCCCAATCGTTCATCTTCCCGTTCTCCGAATCAAGAATTCAAGTGTAGCC
GCTCTTTCTCAGTTACAATTGCAATTAACCCAAGAAATATTTTGTATTTTCTGTGAAGAA
ATCATGAAACGGAAGGCAGAGCAAGAATTAGAAGATAGAGGGAAAAAGCAGAGGATGTGG
TGGGGTGATGGAAATCAGTGGGAGAGAGGGGAGATGATCGGAGAAGGAAGCTATGGGTCT
GTTTTTCTTGCTTTTTGGAAAAAACCCCTTTGGGAGCTTAATCTGAATGATACGCCTCCA
GATCCAGTCATGGCTGTCAAATCTGCTAAGCTCTCTGATTCAGAATCCATTCAGCATGAG
GCAGGTATTCTCTCTGATTTTATAGGTTCCCCTTTTGTGATTCAGTACTTAGGTGAAGAA
ATCACAACCATTGATGACACAGGTGAAGAAATATTCAACTTGGCTTTGGAATTTGCTGCT
GGAGGAACCCTCGATGGTCTGATTCAGAGCTATAGAGGTCATGGGCTGCCTGAGTCTGAT
GTGAGAAGCTACACAAGGTGCATACTTGAAGGGCTTGTACATGTTCACAATTGTGATTAT
GTTCACTGTGATTTGAAGCCGGAGAACATCCTTCTTGTTCCTAGTGATACGAGCACCAGT
GGTAGTTCTAGTTTTGTGGCCAAGATTGCTGATTTCGGATTGACTAAGAGCACCAAAGAT
GATATGGATGGATGGAGAGGCACTCCTAGGTATACAGACCCAGATGCTTTGATTGATAAT
GTGCAGAAGCAGTGCTCTGATATTTGGTCTCTTGGTGCTATTGTGCTTGAGATGTTAACA
GGCAAGCCCCCATGGGATGTGGAGCCTGATTCGACTCTTGATGATTTCCTCGACATGGTT
GCTGGGGAAATAACTCCCAAAATCCCTACTGAAATCTCTGGTTTGGCAAGGGATTTTCTT
ATGAAGTGTCTTGCAGTCAACTCATGGGAAAGGTTTACTGCTCAAAAGCTCCTACTTCAT
CAATTTGTACAGGAGCCACAACTATTTGAACCAAGTCATTCCAAGGTGAAGGTGCTTAGC
TCATCTTTGGGCTCCGAAGATGGTGCCTCTTGCTTCAAACCAATTGAAGATTACCACACA
AACTCTGCCCCTGTTCCCAGAATTCAGCCCCCACCGGGTTTTGAGATACCAGCTGGACTA
TAGAAGTTGAGGTTCTATTTCATGATACAAACCTTATGATTCTTTATTCTAGTATTTTTT
TATTTGTAAAGTCGATCACTTGAAATTATTCATTTCAAGGTCATAACCAC
>EVM0000281
ATGGGCTTTGAGAAATGCCTTACAGAAATAGATATAGTGAGCAGGTTTGCCCTTCCGATT
GATTGGATTAGGATGCTGCCTCCAATTGAACAAGGACGCCATGAGGTCAATTTTCAGGTT
ACAGACGGGTTCGAGTTTTTTTGGGAATTTTGGACGGTACCGGAAGCCGGTTCTTTCATC
GAGGATGGCTCAAGTTAAATCAACTACAAAGGGCTAAAAGTTGGTGACAAGATCGTTCTT
GATACAGAGGCCAACGATTTCAGAGGAACCAAATTCAGAATTAGAGCACAAAAGTTGAAT
AAAGAGTGTGATCAGTGGCTTGATGTTTAG
>EVM0000288
ATGGCTGACCAAACCCTTCACATTGCCATGTACCCTTGGTTTGCCATGGGGCACCTGACC
CCATTTCTGCACCTCTCCAACAAACTTGCTGAAAGAGGCCATAGAATCTCCTTCTTTTCA
CCATCCAAAGTACAACAAAAGTTGGAGGCTTTTAATCTCCACTCTCATCTCATTTCCTTC
ATCCCAATCGACGTCCCACATGTCGACGGCCTTCCTCCCGGCACCGAAACCACAGCCGAC
ATTCCTTTCCCCTTGCAGTCTCTCCTCATGACCGCCATGGACCTCACACGCCCTGCCATT
GAACAAGCACTTTGTGAGCTCAGGCCCAACTTTGTTTTCTTTGACTTCACACATTGGCTG
CCCGAGTTGTTGCATCAGCTGGATATGGGCATCAAGTCTGTGCTTTACTGCATAATTAGT
CCTGCAACTATTGGGTTTCTGATAAGCCCGGAAAGAAAACTTTTGGAAAAATCATTCACA
GAAGCTGATCTTATGGAGCCTCCACCATCTTTCCCTGCATCATCGATCAAGCTACAAACC
CACGAAGCTCGAGCGCTGGCAGGCGGCACATTTGTGGAGTATGGGCGTGGGGTTACATTC
CTGGAACGCCAAATGGGCTCTTTTAGCAACTGTGATGCCATTGCTTTCAAAACTTGCAGT
GAAATGGAAGGGCCTTATTGTGATTATGTTGAAACCCAGTTTGGAAAGCAAGTGATTCTT
GCAGGGCCGGTGGTGCCAGAGTCCCCAACTACAGAGTTAGATGAGAAATGGGCAAAATGG
TTTGATGGGTTCGAAGCCAAAACCGTGATATACTGTGCGTTTGGGAGTGAATGCATTCTG
AACAAGGCTCAATTCCAGGAATTGCTATTGGGTTTTGAGCTTACGGGTCTGCCATTCTTC
GCAGCCCTGAAGCCACCCAAGGGAGTCGAATCAATTGAGGCAGCATTGCCAGAAGGGTTT
GAAGAGAGGGTGCAAGGAAGAGGAATTGTTCATGGGGGTTGGGTTCAGCAGCCATTGATA
TTGAAGCACCCTTCTTTGGGTTGCTTTGTGACCCACTGCGGTTCGGGGTCTTTATCGGAG
GCTCTGGTGAATGAGTGCCAATTGGTGCTGTTGCCAAATGCGGGAGATCAGATCATCAAT
GCAAGAATGATGAGCAGGGATTTGAAAGTGGGAGTGGAGGTTGAGAAAGGAGATGAAGAT
GGGTTGTTTACAACGGAGGGTGTCTGCAAGGCTGTGAAAACTGTGATGGATGATGAGAGT
GAGGTAGCCAAGGAGGTGAGGACCAACCATGCTAAGTGGAGGGAGTTTTTCTCTGGCAAA
GGGCTTGAGAACTCTTGCTTAGATAGCTTTGAACAGAAGCTGCATCAACTGCTTCAATGA
>EVM0000294
ATGGCATTAGAAAGGATTGCTAGGAATGCTAGAAATGGCTTCAGAAGGTCGCCATCAGGA
GCATCCGCCCGCACGAGTGAGAAGGATATGTTATGTGATGGAGCATCCACACGCAAATAT
TGTTCCCTACCTTCACTCGAAACTGACACTAGAAATAGAAACTTTGTGTACCTTTCCAGC
ATTTCAAAGGTGAATCACAATAGTTTTTGGAGCAGAGGAATAAGGACAACTCCAACTTAT
CAATTTCCTTCTGCAGAAAGGATTGTTGAGGAGTCTGATTCTGAGTACAACAATCCCAAG
TATCCGGGACTAGAAGCAACCAAGCCAGGTGAAAAGCCAAGAGTGGTTGTCCTTGGTACT
GGCTGGGCGGCCTGTCGATTCCTTAAGGGACTAGACACCAAGACCTATGATGTTGTTTGC
ATATCACCGAGGAATCACATGGTCTTCACTCCTTTGCTTGCTTCAACTTGCGTTGGTACC
CTGGAATTCCGTTCAGTCGCTGAACCTGTTACTCGTATACAATCTGCGTTGGCAACAGGT
CCCAATTCTTTCTTTTATATGGCTTCCTGCGTTGGTGTTGACACAAACAAACATGAGGTA
ACTAAAGCCTCTCTAACAATTTCTTTTCCTTCTTTTTCTGTTCAACATAAATTTTATCAA
CCATTTTCGTTGAAGGGTAATATATGCAATGCCATAGCATGTGATGCAAGATCAGTTCCT
AACTAAATTCATTAAGATGATATTGGTAGGGTACTGCAATAACGTACCATTTTGAAGTCA
AAGCAACAGAAGAGTTAATCTTCTTCTTTCGTATTAGGTGTACTGTGAGACGATTAGCAA
GGGTGGCTTGCCTCATGAACCTTACAGATTCAAAGTTGCCTATGACAAGCTCGTCATAGC
TGCTGGAGCTGAGCCCCTGACATTTGGTATCAAGGGTGTGAAGGAACATGCATTTTTTCT
CCGTGAAGTGAATCATGCCCAAGAGATTAGGAAGAAGCTTCTCTTGAACCTGATGCTCTC
TGAACATCCAGGTGAGTGTTATATGTCTCTCAGAGGATTATAGATATTTGAAAACTTTGT
TTTGCTCTCTGAAGGATGAGTTCAAGACAATTGCCAAGAATTGGAATTCCTCTCTCAAAC
ATCTTATGCATTTTAATTTGCAGGCATACCAGAGGAAGAAAGGAAACGCCTCCTACATTG
TGTTGTTATTGGAGGTGGCCCTACAGGGGTAGAGTTCAGTGGCGAGCTGAGTGATTTTAT
CATGAAAGATGTCCGTGAACGGTATTCTCATGTTAAGGATTACGTCAAAGTCACTCTCAT
TGAGGTACTCATTTGTAATTGTCTTCTATATTTATGCATTGGATTTCTGTGGAGATGAAC
ACTAGAAACCAATCATTGTTTTTTTCTGTATTATTTTTAACAGGCAAATGAGATTTTGTC
ATCCTTCGATGTTGGGTTAAGGCGATATGCAACAAATCACTTAACCAAGGTAAGTTGATT
TGCCTTGTAACATTCTGGAGGCTATTTCTTGTCAGTTCTTAAGATTAATTTGAAATGTAA
ACTTTTGCATCAGTGTGGTGTTCGCCTTATGAGAGGTGTTGTGAAAGAAGTGCATCCCAA
GAAGATAGTTCTCAACGATGGCACTGATGTTCCATATGGCCTTTTGGTCTGGTCTACAGG
CGTTGGTCCCTCAGAGTTTGTGAAATCACTTGATCTTCCCAAGTCCCCAGGCGGAAGGTA
AATGAACCCACATTTCTTTGGTTGATTTCTTCCTTCTGTTCAATGTATTAAGAACCTAAA
ATCAGCTCTTTGGAGTAATACAGGATTGGTGTCGACGGGTGGTTGCGGGTTCCTTCCGTG
GAAGATGTGTTTGCACTTGGAGATTGCGCTGGTTTTCTTGAGCAGACAGGGAGGCCAGTT
CTTCCAGCTTTAGCTCAGGTTTTTGTTCTCTAAAGTCTAAACTATATATTGCTGTCAAGC
CTGTCATATGTCATGCATTCCCTTGTTTCTTAAACTAACTCATTCGACGATGTTTCAAAT
AGGTGGCAGAAAGGGAGGGAAAATATCTGGTCGAGTTGTTTAACAAGATTGGGGCTCAGA
ATGCAGGCAAAGCCTCGAGCTTAAAAGACATCCCTCTAGGAGAACCTTTTGTGTACAAGC
ACCTTGGAAGCATGGCAACAGTTGGACGATATAAGGCACTGGTCGATTTACGCCAGTCGA
AGGTAGGCGCTTTTTAACCTTATATCATAAAGGCAATTGTGATTTACAATCAAAGCATTT
GCCTTAATCTCCTGAGCATGTTTTTGGCAGGATGGAAAAGGCATATCGCTTGCCGGATTC
TTGAGCTGGTTCATTTGGCGTTCCGCTTATCTGACGCGAGTCGTCAGCTGGAGGAACAGG
TTTTATGTTGCAGTAAACTGGGCTACCACGATTGTCTTTGGCAGAGACAACTCAAGAATA
GGTTGA
>EVM0000298
CCATTTCAACCGTACACGTGTATAATTACGTTGTCCTAATCCTATCCAATCGAACTCCAG
CTTAGCTTAACCATGGTTTGTTGAATCTGTGGTTGAGGCGATACCGCCAACAGCCCTCCA
CGCCTATATAGAAGGACCCGAAGGCTCTCTAGTTTCCATCCTCGTCTCCAAAGCTGCTTG
TCTTTTCGGGTAAGGTTCCCCAACAACGCCTTACCCTTTTCAACTTTCGTTCCTCTGGTA
CGATCAATTATTTCCTGCTTTCTGCTACACATATATGATGATTTCGTTCGGCTGTGTTTG
ATCTTCTTCTTTTATGTGATGCTTCTGTCTACAAGATGTTTGATTGCATGCACCAATTCA
TGTGTACTTGGATACAAATTCAATACATGCAACATGTTGAATGTTTCCAATCATTTTTAT
TATGTGTTTCTTTTAAGATTTAAACAAAACCCACGTACAATTTTTCTTTTTGATAAAAGT
TCTTACATACATACTTGTAGCTGCAACGCGTCATTCTGAGCAACAGATCGAGCTCAGAGT
CTGTCACGTGATCCGTTATTATGAGACAGATAGATGTTGTATACACCTTCATAATCAAAT
TCAAGAATTTCTTGAGTTTGTGATGTTACATGATTCTCAAGTAGTTGGAATGGAGGGAAT
CATTATTAATTGATTACATGATCGTTGATATTGAAAGGAGGGACTAACAATAAATTTGTT
CTTTTCGGTGTGTTTTGCAGCTCAATTCGTTTAGATTTTCAATCCAAACAAAAGTACATA
TATGGTTGAACTAGACGTCCAGATCCCAACTGCTTTTGACCCGTTCGCCGAAGCCAAAGA
CGCGGATGCCCCCGGAGCCAAGGAGTATGTGCATATCCGGGTGCAGCAGAGAAATGGAAA
GAAGTGCCTGACAACAGTTCAAGGGCTGAAGAAAGACTTCAGCTACGAGAAGATCCTCAA
GGATCTGAAAAAAGAGTTCTGCTGCAACGGCAATGTTGTCCAGGACAAAGAGCTTGGCAA
GATAATTCAGCTCCAGGGTGATCAACGCAAGAACGTGCTTCAGTTTCTTGTTCAGGCGAA
GATTGTGAAGAAGGAGCAGATAAAGATGCATGGTTTTTGAACACTTGGAGTTTGGAAATT
GGAGGGAGGGGGCTTAAAATTTGATTAGTTTTGCTACCCTTGTTTTATGTGCTAGCTCTC
CTAATAGTCCCTGCACTGGCTCTGGGAAATCTGTAATAACAGAAGATGTGTCTATATACA
TGTGGAATTTATAGACTTCTCTCCTTGTTGGAGTAATTCTGTGCTTGGTCTTTTTTTGCT
TTCTCTTTTGTTGTTGATGGTGATTTCTGTTGAATGTTATGGGACTACATTTTTCATCTG
CCCAGTTGGTTTGGGTCATCAATCAAATGTTTGTTTGTGTTTGGAGAACTTGGGTTGAGG
AACAACGTAGTAGTTCACTAGAATTCGATGTGACAAATTCTTCCCAATCAAGGCTTATCC
AAAAATAGTAGGATCATCTATTCATTTTTACAAACTAG
>EVM0000300
ATGTCCATGGGTTTCCTGTGGCTGTGGGTGGTTATTTGCATGAACAATATTATCTTGTTG
AGTTTTGTTTCTGTGTCGACAGCCGAGCTTCAGCGATTTGAGCACCCTGTCAAAGCCGAT
GGGTCACTTAGCTTTTTGGCGATTGGTGATTGGGGTAGAAGGGGTGCTTACAATCAATCT
CAAGTAGCTTATCAGGTTTTATAATATCGCTTCACTTCATCCATTTTTATGGATCTTTAC
TACAAACTAGACTCCACAGACTTTTCTTCTCTTTAATATGTTTATCATAGACTTCGTCCA
AAAAAAAAATATATGTTTATCATAGACAGACTCTTGATCTCTTCTATCTACAAAGTTTTC
TTAGTTTCCTTATAATTAAGCCTAGTTTGGTTCTTAATTAACAACAGAGAAAAGATTGTA
TTTGCTACTTACTTAATACAATTAATTAAAATTTATAGGGGAACTGTATGCTTAACTTGG
TAACTTAATTTCCTTCCCCGCCTTAAATTTGCACGGTTTAATCATGTTTTCTCCAGTTGA
TTTCTATTTTCCACACAACCTCCTCAAGGAATAGTAGTATATATTTCTGTTTTTTTAATG
TGTTATGTGTTTCTTTTACATATTGAAATAGTCTTGATGAGAAGCTCTCTCTCTCTCTCT
CTCTCTCTCTCTCTCTGTGCAAGCTAATTAAGAAGCTGCTGAGAAAAGGCACCACCGAAG
GAACAGCTTTGTTCCTGTGCTAGCTGCATGATATGCAAGAAAAGTTTCGTCATTTAGCAG
GATAGATTAGCTTTTTCTTTTTGAGCGGGATCATTCTTTTTTACTTGGCATATTCCGAAA
AAGTAAAGGAGAAATGTGAATTGTGTTGCATGTCCAGAAGCCATTATGTTCCAACAACTC
ATCACCTGCTACGACATGCGTGTCACCCTCCTTTTACTGCTTTCTCTACTTGTTTCGGTA
ATTAGGTGTCAATATCAGGAGCAGGACATATATTTTGAGATGGGATTTCAGGTTCAGATT
TTATCAACGAATAAATACAACCCGTATGATATGTTGCAGCACAGGGATAACATTCAGCTC
TTTCTTTCCAGAAAAACGATGAGAAAGAAAGAAAGAAAGAAAAACTATTTTCCTGTGAGA
GAGAGATTTTTATTTTTTGGGAGATTCACTATTATACCCAATATAAGAACCAAAATTATT
AAAAAACCTCATATAAAATGAATTTTAGAAACATATCTAAAGCCCATTTACAACATAACA
AAAAGGCTTTTAACTTATTTTAAATTACAAAATTGCCATTAATTTATTAAAACAAACCCA
ACCTCAAAACCACATAAAAATGATTCAAACTCTCAATAGGGCATCAAAGTAATTTAATAA
TTAAAATTAAATTCAATAGAGCTAGCTGTCATTTTTTGGGTTTTTTATTTATAGAAATTA
AATGGTTTATGATTTTATATATATTATTAGTGCTAAGAATTGGTATATCACTAAATATCT
TTTTTTTTTTTCGGGTTTGATAGGCATCATCCTAAAGTAAACTAAATACAATTAGAATGT
TAATTGCATCCATAAACTTTGAATTTATTGGAAATCCTCCGTGGAGTATCAGTATGTGGC
CTGGGATTTTCTTCTTTCTTGGTTTAGTGGTGCTCTGTTTCCTCTGTTTCCAAGGGGGGC
AGGGGATTTCTGGAGGACAGTAGACAATAATGTTGTGGTGTTTTGTAATGAATTGTAGAT
GGGAGAGATTGGAACCAAATTAAACATAGACTTCGTGATCTCTACTGGCGATAATTTTTA
CAACAGGGGATTGACCAGCGTAAAGGACCCCGCATTTGTGGAGTCGTTTACTGAAATCTA
CACTGCTAAGAGCCTCCAAAAGCAATGGTATATTGGTGAGTTCGGTTGCACTCAAAACTA
ACTGACTCTTCTCATGGAAATTGGCATAGGCATGGCGCTGACTTTGTTTTCCATCTTATC
TCCTTCACTTTGATTCTGGGGAACTCTCAGTTCTTGGCAACCATGACTACAGGGGAAATG
CTTTGGCCCAATTGAGCCCAGTCCTTAGGAAGATCGACAGCCGCTGGCTTTGCCTCAGGT
CCTTTCTTGTTAACACAAAAATTGCAGACTTCTTCTTCATCGACACCAATCCTTTTGTGG
ACAAGTACTTTCTGAGGAAAAAGCACTACCAGCATGACTGGAGAGGTGTGCTTCCTAGGA
AACAGTACCTCTCCAACCTCTTGAAGGTTCTTCTCATCATCTTCCTCATTACAAACATTG
GATCCTTTCTACCATCATATTCAAACAGGGCTTTTCATTGTCCAAAATCTAATACATTTC
TTTTGTTCTGGGAACAGGATCTAGATTTTGCATTGAGAAATTCTTCTGCAAACTGGAAAG
TTGTCGTCGGACATCATACAATCCGAAGCATAGGGCATCATGGGGACACCAAAGAAGTAG
CAGACCAGATTCTTCCCATTCTTGAGGTAACTTCATCTTCATATATTTCATATATTTTTT
GTTTAGGTTTTTTTATACAAGCGGTAGTCCAATATATTCGTATTTTTATTATGATTCAGG
CAAACAACGTTGATGCGTACATAAATGGACACGACCACTGCTTGGAACACATAAGCAGCA
CCAACAGGTAAACATAGCTTAACCGTTACTAGTTCTATTTATCAATAAATTGAATTGTTT
CTTAAAAATCTCACTAGTTGAAGTTGTTTATGCAGACAAATCCAATTCCTGACCAGCGGT
GGTGGGTCGAAAGCTTGGAAGGGGGACATTAAAATGAAAGGAGATGGGTCCAAGTTTTAC
CATGACGGGCAGGGTTTCTTATCTGCACAATTTACAGAGACTGATGCGGAATTTGCATTC
TACGATGTATCTGGCACACTTCTGCATCGCCTGAATCTATCCAAGCTTCTTTACGATTCC
TTGTAG
>EVM0000307
ATGGCACTTACTGCAAGCAAGGTTTTAAGCTGTCCTGCGGTGACTAATACAAAAACTATT
CCTAACTCATATGGAATCTTAAATTCTTATGCCAAGTCAATGCAACGAAATAACTTTCAT
TGTCCAAGTCAAGGGGTTGAACTGAGGCAGCTAAACTATGGACGTCTGATGAAAGAAAAA
TGATCTTTTCTAATGATGGTTTGTGGCGTATATTGGGTAAACCTGTTAGTTTCACTGACT
CTCAGAGATCTAATGTCTTATACCTGTCAAGAGGAACTCATAATACCAAAGCAAAAGAAC
CCATTATAACTTACGGTGATCCTGCAGGGGAGACTAGGTAAGAATCAGTTAGAAATTAAT
ATAAATTTAATTTACCAGACACGTACACCTGATCAAGAATATTTTTACATCTCTCTCTCT
CTCTCTCTCTCTCTCTCTCTCTCTCTCATTAAAAGGATGCTTTAAATTTTTTTATTTATC
AAAATCTGCATTTATGTTTTCTAAGTTTCAGGAATCTTGAACATGCCTTTCTTTAACTAT
GACTTTTAGAAACAGCTATTATGTTTCTGACACTCTGTGAATTTACTTTTTTGAAATAGA
TATTATTCTGTGTATTTGGAGCAAACATTAATGATAGGAGGACAAAGGGAGTAATAATTT
ACTTAAAAGAATGATGCAGTTGTTCTGCAATTTTTATTTGATAAGCATAGCTAGTGCTAG
CCTTTTTTATGTATCAACCTGTCAATTGGCTTATGATTTTACTGTTTTCAACTTGTACTG
GTAAATGGGAACTTGTGAATTTCTTACACAGTTGTAGATGTGTAGAGATTTATGATCCCT
GGTAATTTTTCACATGAAGCTTGGGGTTTGTATTCTGAAACATAGAAGGTATTAAAGTGC
AATTTATATGTCTCCATCTGGCTGCCAAAGAGAAGAGAGAAATAGTACATGAGCAGACGA
GAAGTTACAGACATAGGAATAGATTCTCCTGGCTACAGGGTTGATTGATATAATGAGTTT
TTTATTCTAATCTCGATAGGAGCCACATCTAGCTCTATAGATCAAACTTTTCCTTAGCGC
AAGCACTAAGTAAGCAAGCGGCCTTAGACCACTAAAGGAGATACACCAAATTTACTTGCT
TACTTTTTAGAGTAAGAAATAAACACTTGGAAGTAGAGAGGGTTAATCACTCATAGGGAT
TCTATCAAGACAAGACCGGAGGATATAACTCTTTATAAGGCATTGAAGATTATGTAAACG
TACCACAAGGAGGATTTGCTTAACAGGAAGAGGAGAATCAGACGAACAAGTACAGTACTG
TGTATATATCTAGTGGCAGGGGCCTCACCCTCTGGCAGCTTTCACGCCCCTCAGACTAAG
GTCAAGTGCATGTGCATTCCCTTCACCTAGATCTTCAGATAATTGTGTCAAGGTCAGAAA
AAATTTAAATTAGAACATAATGAACCCGAGGGAAAGTTTCCTGTGATACCAACTTCTGTA
GACAGGCCATTACTTGCTCTAGAAACTTTTTCTCTGATATAGAGAATCAGGGCCAAAGGA
GTATTTAGATGGAAGTGCAGTAAGTGAGATGGATGGTGGGGATCCTGTCACAACAATTGA
ACAGCTTAAAGCAGCCACCGCAAAGCTTTAAGTGATTTATATGCAGAACTAGAGGAAGAA
AGGTGTGAATCTGCTATAGGCAACCAGACTCTGATTATGATAACAAGGCTTCAAGATGCG
AAGGCAGCAATACAAATGGTGGCATTGCGGTACAAAGGATGTTGGAAGAACAATGTGAGT
ATGACCAGAAAGCCTTTAACTTTTGAACAAAGCTGATGAACAAGAGAGACAAGGAAGTGA
AAGAAGTAAAGCAAGAATTGGAAATATTTCAAAAGAAATACCTAGATTATCAGAAGAAGG
AGAAGATAAGGATGCCTAACTTCCCAAAGTTGCACACCAGTTTGAATGTCCACTTTCTTC
TTGGAAGATTCTTGATGCTTCAGCCTATCAGATTGTGAGTCTGGAGGGGGCTGTTCAGAA
CCAGATAGACTTTTGGTATCCCCATGAAATTTTAACATTTCCCATGGGACTATAGCATTT
TCCATTAGCTTTTACGCTATCTTGGATATCTTGGACTATAGCACTTTACATCACCTTCTC
AAATGGGGTTGTAACTGCTATCTTGGAATTATCCTGGTATTGATGTTACTTGAATTACTG
AGGATCAGTTAGGCCACATTGACCCTCATCTTTTACCATGGCTGTCATTTAATAAATTTC
TCCTCTTATTTTCTTCCCTTGATGGTATGCCTGCTTTTTAATTGACCGAGCTTCCTCTTT
CCTGAAATACATCTATTTGTTATGTGCCACTCTAATTGATTTCCTCTTCCTTTTACTCCC
TTGTGAATTATAACTGTACCTACAATTAGTTCGCTGTCTTTTATTAATACAAATTTGAGT
TTGAATTATTGTTTTTTTGCTTATCAGGAGTTACTTCATGAATTTTTGTTTCCTCATTTA
TATACTGTTTCTAAATTTTTAATAATGATTTATCTTCTTCTTTCAGAGTTTTCTATAGTT
ATATCTTCAACTTGACCAAATTAGTTTGTTTCTCAACTTGAACAAATTAGTGCATGAAGT
TTGTAAACACTGCCATTTTCTTTTGCAATATCTTTGAAAGAACTCCTGTTGTGTACTAGT
TCACAGAGTGGGGATGAGGAAGATGAGCATCCAGTCTTTTCTGAGAGAACTACTCACTCC
AGTTTAGCTGAAGCTTGTAAATTTGTTTGCAATGATGCAAAGTTTGTAAATGAGAGGGCT
CGCAATGATATTATTCTGCTTTCTCGGTAATTTTCCATAAACTGCTTTTTGTCCCCCTAG
ATGAGATTGCAAATTGATCATAAATCCACCTTATCTTGGTCTTTATTGTTTATTTTCAAG
AACTAATCTTGCATTGTTAAATTACAATTAGTTTAGGAATCTTAAAAGTACTTAAGACCT
GTGTGCAAAATTTGTAACACCATGTTTCTGGCTTTTTTCTGTAGATTATGCATTATAAAG
TCAGGTTGAGCATGGTTTACAAGAGAAAATAGATGTAAACATGCGTTGCAACTTGCATGT
GGTAGTTATTGTTAATTTATCAAGATAGTCATCTAATTCGTGGTTTTAAATAAATTGAAA
TGTTCATACATATAGATCACTGCTCATGTTTTGCCACTTCTTGTCAGTGGCATAATGAGG
TTAAATGCCCGTGCTCGTCAAGACGTTGCTATTCTTGGGTCCGGGTTTCTTAAGCTTGAT
GGTAAAACTCTTTCACCTTTATGTTCAGTGCAGAGCTTTTCTATAGCAGCTTTAAAAATT
CTATTTATTCTTGAATGCACTTACATGAATTTATTCTTTATTGAATTACAAAAAATGTAG
AATGAATATGGTGTTTGGTTCCATTCTTTTGGTTGCCTAACATGCAGCCATCTTTCCCCA
TTCTTTTGGTTGCCTAGAATGAATTTATTCTTTATTTATTTACAAAAACTGTAGAATGAA
TATGGTGTTTGGTTCCATTCTTTTGGTTGCCTAACATGCAGCCATCTTTCTCATTTTTTC
TGGTGAAAGTTATTGATTTCCTTATCCTGACCTTCTGCTCTGTAGCTCGGGCACGAGAGG
ATACGGAGAAAATTGACCGTAATGTGAAGAAGAAAGCTGAGCGCCTTCATCATATTGCTA
TGGTTTGTGTATTATTTGTTTTTTTTTTTGGGGGGGTCAAAATTTTATTTGTTTATCTTG
GAGGTGAAGATACTTTTTACCTGGCTTTCATGGTAATATTTGATAACTAACCATCCTCCA
CAGATCTTAAAAGACAAAGCAGAGTCTAGATTGAAAACTGCCGCTGATAAGCATTGGAGT
GACGGAGCCTTAGAGGTACCATAAAAAAACAGAAACAAAAAAATAGTTCGGTTCTATCTG
TTGTTTGTTGCAACATAGAAATTTTGAAGAAAACTTTAAAGAAATCTAAATAATACAATA
GTGCATCAATTAACCATGTGAACTTCTTAAAATAGCGTATTTACAATGAGTAGACAACAT
ATACGGTGAAAACAGTGTGCTCTGCTTGATGCTGTCTTGATGAATCAGTTAAAACTGCAC
TAATGCACTAAAGTATACATTCTTGATGCTGTCTTTTGATTCATTTTAGGCTGATTTGCG
CCGTGCTGACTTCCGTGCCAAACAACGTGCAATGGAAGATGCCCTAATGGCTTTGGAGGT
GAACTTCATTTGCTTTGCGATACTCTCCAAGGATACTTGTTGGAGATCATCTTCCTAGTT
TATCATGTCCAGCTATAGTTTCCCATGGTCTCTGATCCTTTTTCATATTGTTTTGCAGTT
TGTCAAAAATATTAATGATCGGATGGTGAGCAAAATGTACAATTTGTAAGTTTCTTTTGT
GATTGTTAACTTCCTTATTCATTTGATCTCCTCTATTAGTTGTATATCTATGAAACATAA
TATCTGACATGCTCATATCCAGTCCTCTGCATAGCGAAAATGGTATTGTATCAGAAAATG
ATATGCTGGGGCGTATAATGCTTGAAAAGAATGGCAAAAGTCTTGATTTCCCTTTTGGTG
AAGTATCTACCGATCGCATTACTGCAATTCAGGTCCCTATTTCCTGGCTATCTCCAGTTC
TCTTTCTTCCTCACTTTCTTGCGATTCAGGACATTAATAATCGTATAAATGGTGTACAGG
AAGCTTACTGGAGTATGGCATCTGCTCTCTCTGAAGCTGATGGAATTGACTATACTGATC
CTGAAGAGGTTCATATCTCTATGTATTTACATTCCTAATCTGGTCGAGCAATTAATGTTA
GTTTGGTTGTGGGGTCCTTCTTTTAACTAATCTTTTGTATCTGGAGCAGCTCGAGCTGTT
AATTGCAACTCTTATTGATCTCGATGCTATGGATGGTAAAAGTAGTGTATCGTTATTGGC
AGAGTGTTCAAATTCTCCTGATGTCAATACCAGGTAAGTTATGCAAGCATTAGTTATGTA
TCTTATAGCCCCCCTAGACAATGTTGGCCCCCTCTTAAGCTATTAGTTTGGTCTTTATGG
TTCTGAAACAAAGATGTCAAAGTACAAAGCCAAATGTAATATGCTTTAATCTTCCAACCA
ACGTGCATGTACAAGGCCCATGAAACTTCTTGTATCAAAGATAAAGAGTGTAAAAAGAAA
CCTCTCAAATTCTCAAGATTTAGTGAGATAGGACATTGACAAGGAACCCTGTATGAATTA
TGAATTTTAAATCCCTCGTTGCTCTTTACTCTTAACATTACTTATTTTGTATATCATCCA
CTCTTCTCTGTTTGTTTTTTGTTGTATAGGAAAGCCTTAGCCAATGCCTTGGCTGCAGCT
CCATCGATGTGGACTCTTGGAAATGCAGGAATGGGAGCACTACAGGTTACGTGGTCATTA
CATAATGGTAATCATCATTCTCTGCCATAATGATGCCAGAGACTTATGTCTATCATTTTC
CTTGCAGAGACTCGCAGAGGATAGCAATCCGGCAATTGCCGCCGCTGCCACTAAAGCAAT
CTTTGAACTTAAGAGACAATGGGAGATAGAGGAAGGAGATAGCTGGAGGTTTACGATGAA
CCAAAATCCCATTGAAGAATGGGAAACCCAAGAAGCTGACGACAATGAAGATGCATATTG
A
>EVM0000312
ATGTTCAAATTCTTATTCAGGTTTATGGGGAGTTGGGTTACTCCCCCATTGCCAATTGAT
TTTGGGAAACCTCAACTTCCTTCAGATCTGCCCCCTATGACAACTCAACCAGTCTTTTCT
TCTTCTTCTTCTTTTTCATATGAAGTGTTTTTGAGTTTTAGAGGTGAGGATACACGCACC
AATTTTACAGATCATTTGTACAAGGCCTTGTGTGATAAGGGCATCTACACCTTCATTGAT
CGAGAGCTTGTAAGAGGAGAAGAAATATCGCCAGCCCTTGTCAAAGCAATTGAAGAATCA
AGAATTTCTCTCATTGTATTCTCTGAAAACTATGCATCTTCGAGGTGGTGCTTGGATGAA
CTTGTCAAGATCCTTCAATGTAAACAATCAAAGAAACAAGTAGTTTTGCCCATTTTTTAC
AAGCTGGATCCGTCGGATGTGCGAAAACAAACAAGTAAATTTGGTGATGCATTTGAAGGC
CTTATTGAAAGCAAATTCAAAGATAACGAGGAGAAGGTGCTCATATGGAGGGAAGCTCTT
ACAAAAACAGCAAATTTGTCCGGACATACTTTCAAGGATGGAGAGTACGTATATTTCTAT
CTTTATCATTTTCATGTTTAATTTTTTCTCTCTTCTTTCTCTAGTTACACATTTAATTGT
TACTCATTGTTAAAGAAAAGTATCATTTTGTAAAAATATAAAATTGTAGGGAGAAGATCC
TTTTTTTTTCTTTTTTTTTTTCTTGTTTTTTAATTTAATATTTTTGATAGCTGTAGGGCA
TTATGTTTAATTTAGTGTCTTGATTCTATATTTCAAGGTTATCTATCTTTTTCAAGTTAA
CTTAATTTCTTTTTCTTTTGTACTTTGGTTACATTTAATTGTTACTCATTAAAGAAAAAT
ATCATTTTGTAAAAATATACAACTGTAGGGAGAAGATTTATTTTCTTGGGTACTTTAGTG
GTTGGATGTTTAAATTTGATTCATTAAATGTGTCTAATTTGGTTAAACTGGCAGTTATGA
AGCTACATTTATCAACAGCATTGTTGATGAAATCTTAAGCCGAGAACCCACATATTGGAA
TGTGGCCAAGTACCCATTTGGAATTCAGTCTCATGTACAAGATGTGAAAAAGCTTTTAGA
TGTTGGTGAGAATGGTCATCGCATGGTTGGGATATGGGGGACATCTGGAATAGGCAAGAC
AACAATTGCAAAAGCTATAAGGAATGCAATTGCCCATGAGTTTGAAGGAAGTTGTTTCTT
GCCAAATGTCAGAGAAGGAAGCTTAGTCCAGCTACAGGAGACTCTTCTTGATAAGATTCT
AGGCAAAAATTTGAAAATTGGCAATGTTGATGAAGGAATCGGTGTTATAAAAGAACGGCT
GAGGCATAAAAAGATTCTATTAATTCTTGACGATGTGGACCAATTGGAGCAGTTAGAAAA
CTTGGCTGGAGATGATTGGTTTGGTGACGGTAGTAGAGTAATCATTACTACAAAAAATAG
GAGATTGCTAAACAATCGTGAAATTGAGTTGATATACGAGGTGAAGAAGTTAGATTGCAA
TCAAGCTCTTGAGCTTTTCAGTTGGCATGCATTCCGAAGAAGTGAACCTCCAAAAGATTA
TTTGAAACTCGCACAACGTGCAATAGCTTTTGCTGATGGCCTTCCACTAGCTCTAAAAAT
TTTAGGTTCTCATCTTCGTGGTACAGATATACGACTTTGGCAAGATACATTAAATGGTTA
CGAAGGAGAACCTTATACCCATATTGAAAGAATACTTCAAAAAAGTTATGATGCCTTGGA
TCATCGCGCAAAAGAATATTTTCTTGACATTGCATGTTTCTTTAAAGGTGAATATGAGGA
CTATGTGCTACGAATAGTACCTAAAATATTCATTGAAGAATTCGTTGATAAGGCATTGAT
AACTATTGAAGGGAGAATGATTTTAATGCACGACTTACTAGCAAACCTGGGCAAGGATAT
AGTTCACAAAGAATCCCCCAATGATCCTGGCCAGCGTAGTAGATTGTGGTTTTACGAGGA
TGTCATACAAGTTCTAATGGAAAGTACAGTAAGTATCACATGTGTTATTATATTCAATTT
GACAAGAAAGAATACCTTATGCTACTTTAATTTTCTTTACAAAATGTGCTTGCATTTTGG
TTTGTACAATGACTTCGTTTCCTAATTAATGCTTTTCCATATCAGGGAACAAGAAATATT
AAAGGCATCATGGTGAAGCTTCCGAAAGCAGCTAAGATAACTTTGAATCCAGAATGCTTT
CGTAATATGGTGAATCTTAAAATTTTCATAAACCATAATGCATCTCTATGTGGGGACATT
AACTATCTGCCCAACGTGTTAAGATGGATTGATTGGGATGGATATCAGTTACAATCTTTG
CCACCCAATTTTCAAGGAAATCATCTTGTTAAGTTCAAAATGTCTCGCAGTCATATCAGA
CAATTGGAGGGATTTAAGGTATGTATTTGAAATTATTTTCATCTATAATATATAATTTCA
AATACAGTTGTTAATTTCAGATGGAAAAAAAAAACAAAAATTGTTTTCTAAGTTTTTGTC
TTTTGAAGCATGTGATTAATTATTTCCTGTTTTTGTGTTCTTGTCTCACAGCATTTGCCA
AACCTGACACATATGGATTTGAGTTATTGTCAATCCTTAGAAAAAATCCCAGGCTTATCC
GGAATCCCAAACATAAAGGACTTGAATCTACGTGGTTGTACAAGTTTGGTTGAGATTGAT
GATTCTGTTGGACTCCTTGATAAACTTGTTAAATTGGATCTCAGTGAATGCGTTAAGCTT
ATAAGGTTTGGAACAAGACTTAGATTGAAATCCTTACAAGTACTTTGGCTAAAGGGTTGT
AAAAGGCTTGAGAGTTTCCCAGAAATAGAAGTCGAGATGGAATCACTAGAGACTTTGGAC
ATATCAAGAAGTGGCATAAGAGAATTGCCTCTATCAATTTCATATCTTACTGGGCTTGAA
AAATTGAATCTTAGTGGATGCTTCAATCTTACTGGGCTTGAATTACGGCTGCTTTATTGC
TGGTCCACATTAAGATATCTTAATCTAGCTGGAATCAATTTTGTCACGCTTCCGGAATGC
ATTAGCAAATTTGTGAGCTTGAACGAGCTTGACTTGTGTGATTGCAAGTATCTACTAGAA
ATTCCACAAAAAGTGCTTCCACCAAGTTTAGATACGGTATACCTGGATAACTGCACATCA
TTGGGAAAAATTCCAAATTTGCCATCGGAGGTTGAGGATAAGTATCTGAGTTTGATCAAT
TGCGTTGGACTATGTGGCTATGACATCACAGAAAATAGTATTCTGGATCAGGTTTTTGTC
TCTTCTCTCTGTGTGTCTCTCTTTGTCTCTCCCTCTATGTTATATGGTTAAGATGATGAT
TGTTGTAACCAATTGTATTGTAGGTATCTTCTCATCCGCTTTCTCAATTTCAAATTACTC
TTCCAGGCGATGAAGTACCAAAGTGGTTCAGCTGCTGTAAAGATGCGACACTAGTTAAAG
ACGAATACTCTTCTAAGGGTGTTGCTCGATGCGAAGTTAGTTTTGAAATTCCTCCAAATT
TAGATTGGGAGACGTTAAGATTGGTTCTATGTGTTGTTGTTAATAAAGGAAACGCATATG
GGGTAACGGAAAGTCCATTATTGAAAACAGGTCCCGGCGGGGCAGAGACAAGTGTTCATA
TCAATAGAAAAAAGGTCCAATCGACATCTTATGAGGTAACGGAAAGTCACGTGGGTCTTT
ATTGTATTCCATTATTGAATCGGAGCGAGTTAGGTGTGGGAGAAGAACTGACGCGGTTGC
AGCAGGGTAATATGTGTCAAATTATATTTGAGTTATGGAAAATGCCCACATCCGTTAAAA
TCCTCTGCGGGGTCCACCTATTAGGCCACCAGGTTGCTGATGTCACAGTTGATCGTGGGC
AAAGGCAGTGTTTGTTGCCTGATGCGATGGCAGTGGACGATGATGATGATGATGATGATG
ACGATGATGATTATGATGACGATGATGATGTTGCTAAAATGCCCTGCGGGGTCCACCTAT
TAGGCCACCAGGTTGCTGATGTCACAGTTGATCGTGGGCAAAGGCAGTGTTTGTTGCCTG
ATGCGATGGCAGTGGACGATGATATTCATGATGATCAACACCAAGACAACGAATTGCTTT
CCTTGACTTTAGCATCAAAGACTAGTCTTGGCAAGAGGCTTTGCGGATCAGATATCATGG
CATTTTATGATGATCATCGTGCTAATGTTGGTGCACAGGAAGCTCAATGGCTTACCTTGT
TTACGGAACCAGCGGATCACCCAAAGAGGAGGCACATTGATCTTAATGAGGAGCCAAGGT
ATGTAAATCCATTAAATGTTGAATGATATCTTTGCATTTTCTGGTCATATATCAACATTT
TGTGTTCAATTCAAATTTAGCAATATTTTGTTGTGCATCTCTTGGGTATATGTTGTAGCT
TTCAGGGTGTGAATTTTTTTTTATTTTTGTTTTGGGTTAAATCATTTTTCTTAGCACTCA
ACATTTGATATTAAATTTTCAGGCAATGA
>EVM0000324
ATGTCGTCCATGGCACCTACATTAGATGCAAAAGGCTCCACAATGAAACAGAAGTTTCCT
TCTTTTCCCACTCTGGCTTCCTTCTCAAAAACCCACTATAAAACACACCCTCCACAGAAA
ATCACCATCACCCATCAAAATAAACAAAGCAAGCAAGCTCTTGAGTCCAAGTCCTCAACA
CACAATAATATGTCTACACTGAAAATCCGATCAAAGAAACCAGACGACATTCGAGGTCTC
GTGACGCTGAGGCTGCTCATTCGGAAGCTTGTGCAGAAGGGTCTCTCCATTTTATCAGCC
AGAGGCCTTCATTACCACAGTGATTTTGATGAAGACACAGTGGTGCCAGAAGATGTTAAA
GAAGGGCATTTTGCTGTTTTTGCAGTGAAGGGCAAGGAGGCAGAGAGGTTTGTGGTGAAA
TTAGAGTCCTTGCAAAACCCTGAGTTTTTGAGGTTGCTAGAAGAAGCTGAGGAAGAATAT
GGATTTGAACAGAAGGGGGCTCTTGCTGTTCCTTGCAGGCCAGAGGAGTTGCATAAGATT
TTAGAAAACAGGAGGGAGAAGAATAGTAGTAAAAATAATATTAATCTTACAGTTATACAA
GGATACTAGCTAAGCTAGCTACCCGAATGAGCC
>EVM0000328
ACACACCATACATTTTCTTACTTCCTTTCTCTTTTTTGTAGCATTCGTTTTCTATATATT
TCGAAATCCAAAGTTTCGTAAAGTCCATTGCCCAAGTGACAAAAGAAAAAAAGTTCTGAC
AGATAGAGAGCACCATCTCATAATATCTAAGCCGTTTCAGTTCAATTATTCATGATAGCA
AGTTGGAACGAACAGAGCATGAATGGTGATATAAACATTTCAGTCCTTGTATAGGGCCTT
TTAGGGATCAGGTATGGATGTCTTTTCGAGGTCTTCTCGAGCAGAAGAAGATGAAGAAGC
TCTGAAATGGGCTGCAATAGAGAGGCTCCCTACGTGTTTACGTATAGGGAGAGGTTTGTT
CATTGATGGTGAGGGTCACGCTAGAGAGGTTGATGTAGAGAAACTTGGCTTGCTAGAGAG
AAAGACTTTGTTGGAGAGGCTGGTGAGCAATGCAGAGAAAGATAATGAAAGTTCTTGTTG
AAGCTCAAGGAACGGATTGATCGGTGAGTTCTTGTGCATTCTATGTGTTTCAAACAATTT
AAGAGAGTGGAATTATGTCTTCCACCTAAAAACAGAACAGGATTTAATGTTAAATGCGAC
TTTGTTGATGGAACTGTTGGCTGTAAAAGTTTCAATAATGTTGAATTACTTTAATTAAGT
CTTTAGGAGCATTTTGGTGAGGTATTTGTGTTGGTTTTCCCTTTTCCCAAATCCAATTAC
AGAGTTAGACTCGATGTGCCAACAATTGAAGTTCAGTTCGAGCATCTAACTGTTGAGGCA
AAGGTTTATATTGGAAGCAGAGCACTGCCCACATTACTCAACTTTGCTATCAATATGTTA
CAGGTAAATCTTTTAGATCACATAAACATAAATTCTATTCTAATTTTAGTAATTATCTTT
CCCAATCCCCACCTCATGAAACTCCCCCTTGGTACAGGGCATGCTACATTATCTGTACAT
TTTTCCAAGTAGAAAGACACCTTTAACAATCCTTCAAAAGATTAGTGGCATCATCAAGCC
TCAAAGGTGAGTTAGCCATGTTTTTCAAAAACATTTACCGAAAAGTTTTCACTCATGGAT
GCAATTCCTGCAGAATGACTTTGCTTTTAGGTCCCCCAAGCTCTGGAAAGACCACATTAC
TATTAGCTCTGGCTGGAAGACTTAGTAAAGATTTAAAAGTAAGAGAGCTTAAATTCAGAG
ATTTTATTTTTGTTCAGTTCATATCACCTGTAGTCTAAATTCTAATAGGGTAATTGATGA
ATGTGAAGTCTTGCAGGGAGGTTACATATAATGGACATGGAATGGAAGAATTTGTACCTC
AAAGAACATCAGCTTATATAAGTCAAAATGATCTCCACATAGGAGAAATGACAGTGAAAG
AGACATTGGCTTTCTCAGCTAGATGTCAAGGAGTTGGATCAATTGCAGTTAGTCAAAACA
CCATTTATTTGATACATTTCATTTTTCCTTCCAAAGAGTTTTAAAGGGTTTGATTTCATA
TATGCAAAAATTGCAGACATGTTGGCAGAACTATGTAGAAGAGAGAAGGAGGAGAATATC
AAACCTGACCCTGACATTGACATCTACCTGAAGGCAAGTAAACAGATTGAAGAGAAAAAT
TAACCAACCCTTTTAATGTGGGAGTCTCCATCTGCATTTCTTATCAGAAATAAATTCATG
CAACTGCCGTTTTCATTCTATGAAATTCCTCTGACACTTGAAATTCTTCAGGCAGCAGCA
CTAGAAGGGCAGGAAACCAGTGTAGTTACTGATTATATTCTCAAGGTACCACCTTGAAGT
TCATTTCAGCTTGGAGATATGGACAACCATTTTCTTTTATCCATATAACTTTATGTTTCT
GCTTTTAATTATTGCAGATTCTGGGACTTGAAGTCTGTGCTAATACTATGGTGGGGGATG
AAATGGTAAGAGGCATCTCAGGTGGAGAAAGAAAGCGTGTCACAATAGGTAAAACATAGA
AAAAGTCATTGTGTATCTAAAAATCTTTTTAGTTTCAGAAAGTCTAAATTGTGCACCATG
TAAATTGATGCTTCTGAGATTTCTGGTAACAATGACATAGGGAGATGCTTGTTGGACCAG
TAAGAGCTCTCTTCATGGATGAGATATCAACTGGCTTGGACAGTTCTACAACTTTCCAAA
TAGTAAATTCACTCAGGCAATCCATCCATATTCTAAGCAGAACTGCAGTTGTCTCCCTCC
TTCAGCCAGCCCCGAAACTTATAACCTGTTTGATGATATTATTCTTCTCTCAGATGGGCA
AATCGTGTATCAGGGTCCACGCGAAAATGTGCTTGAATTTTTGAATCCATGGGATTCAAG
TGTCCTGAGAGGAAAGGAGTTGCTGACTTCTTGCAAGAGGTGATTTCCCTTTTAATTTCT
TCACTTTCTTGTATGTGTTTGACTGTCATAGTTCTAACTTTTTTAACAATATTCTTTTCG
TGGGGGTTGTGATAGGTGACATCAAGGAAAGATCAAGAGCAGTACTAGGCACGTTTAAAT
GAGCCCTATAGCTTTGTTACTGTCAATGATTTCATAGAAGCATTCCAGTCATTTCCAGTT
GGTCAGAAACTTGGTGATGAGCTTGCTGTTCCCTTTGACAAGTCCAAAGTCACCGTGCTG
CTTTGTCAGCCAAGAAGTATAGCGTTAACAAGAAGGAGTTGTTCCGAGCTTGCGTTTCTA
GAAATTCTTGCTCATGAAGAGGAACTCATTTGCCTTCATTTTCAAATTTGCCCTAGTGAG
TAAAGCATTTGAGTCTTTTGTATTTGACTTGAATTGGAAAACTTGAAAACTTTATTGAAA
CCTTAGTACCATGAGAATGTGAAGTTGAAAATGCCCCACATTGGAAAGTTAGAAAACTTT
GCAAGGGCAAAGTAGCCCAACTCTTTATAAGCCCTTGCAAGGTTTTCGAACTTTCCAATG
TTGGACATTTTCACCTTCACATTCTCACAAGTACTTGGCCTCAAAGTGATTCTACCTTAT
AATTGTTCCTTTTTAACTTGTGTTTCAGCTTATCATGTTAGCTTCTATAACAGCATCAAT
ATTTCTACAAATTAAGATGCACAAAGACACAGTGGAGGATGGTGGAGTTTATATGGGTGC
TTTGTTCTTTGCGGTCATTGTAGCAATGTTTAATGGAATATCAGAACTCAACATGGCCAT
TATGAAACTTCCTGTCTTCTACAAGCAAAGAGATCTTCTCTTCTTTCCTTCATGGGCATA
CTCTCTACCTGCATGGATCCTCAAGATCCCAATCACTCTTGTAGAAAGTGCCATTTGGGT
GGTCATTACTTATTATGTCATAGGATTTGATCCATGTGTTGAAAGGTGAGAAAAAGAATA
ATTCGTACTTTTAAGTTTGATTAGGATTTTGATGAAAGCTCTATATATTTCAGGTTGTTC
AAGCAGTACATTTTACTCCTGTGCATAAACCAGATGGCGTCTGGGATGTTCAGGCTCATG
GCAGCCTTTGGAAGGGATGTAATAGTTGCAAGCACAACTGGATCCTTTGCATTGCTTATA
ATTATGGTTTTGGGTGGATTTGTCTTATCTCGAGGTGATTTAACTATAGAAGTAATAAGA
TTACTAATTTCCACTGCTGATGTGATTCAGATTCTAATTTTTAAAACCTCTTCTTTTTTT
GATCAGAGGCTGTGCCAAAATGGTGGTTGTGGGGTTACTGGGTCTCGCCGTTAATGTATG
GACAAAATGCTATTACTGTGAATGAATTTCTTGGAAAGAATTGGAGACATGTAATCATCT
ATTTCTCTCAAAGTTTGTGTAGCTCCACTAAAAGAAAATTGATAGAAGGTAGAATGATTG
TGATCAATGATTATGTGGAGATATCTCTATGTTATAGGTTCCACCTAATTCTACAGAATC
CTTGGGAGTTTTGATCCTGAAGTCTCATGGAATTTTCCCAGAAGCACGATGGTATTGGAT
TGGAGTAGCGGCTTTAATTGGATATATTTTTCTATTCAATCTCCTTCTTACTTTGGCTTT
GCAGTATCTTGATCGTAAGTGTCATGATTCATATGTTCTTTGTGCTTTCAGTCTTGGACT
TGTTCATCTAAAAACTGGATTACTGTTACAGCATTTGGTAAGCCTCAGACAGTACTATCC
AAAGAAGGCATGGCTGAAAGAAAAGCTAGCACAACTGGAGAGTTCATTGAGCTATTGCCA
AGGGGAAGGAGCTCTTCTGGTAGGTCATTCAGTTCAGTTCCTACATATGTTTCTGTTTTA
AATACCCTGTTGAATTCAAGCATTGTTGATGTACAATAACTCAATGCAGGAAGTACTGAA
GGTCAAAGAAGCTTACCGTTATCTGAAAAGGGAAGAACTGATGAAGCTAATGGGAAAAGG
AAAGCGCGGAATGGTTCTTCCTTTTCAACCGCTTTCCCTTGCTTTCAATGAGATCAGATA
TGCAATAAATATACCACAGGTAACTTTCGACGTTAAATTAGAAGTACCTCGACAATAATA
ATGTTTTGGCTGAATTTTCAATGTATTTTCAGGAAATGAAAGCTGAGGGTTCTCAAGAGG
ATCAGTTGGAACTTTTGAAGGGTGTGAGTGGTGCATTTAGGCCAGGAGTCTTAACAGCTC
TAATGGGTGTCAGTGGGGCTGGCAAGACCACTCTAATGGATGTGTTGGCTGGAAGGAAAA
CTGGTGGACATATCACGGAAGCATCATGGTATCTGGGTATCCGAAAAAGCAAGAAACATT
TGCTCGCATATCAGGATATTGTGAGCAAACTGATATCCACTCTCCTCATGTTACAGTTTA
TGAATCTCTACTTTTTCTGCGTGGCTTCGGCTACTCCTGAGGTTGATTCTGCAACAAGAA
AGGTAAAATTTCAGCATTCTTTTTAACAGAAAGACAAGACACTACTATAAAGCATCAAAC
ATGAACATTTTTGTACTCTCTGGCCTACTTACCAAGTTATGTACAAATTGATCTGATCTT
TGATGGGTTGCAGATGTTCATCGTGGAAGTCATGGAGCTTGTGGAGCTGACTTCATTAAG
GGGAGCACTTGTGGGATTACCTGGTGTGACCGGTCTTTCGACTGAGCAGCGCAAAAGACT
GACGATTGCTGTTGAGCTTGTTGCAAATCCATCTATAATCTTCATGGATGAACCAACCTC
CGGCCTTGATGCCAGAGCAGCAGCAATCGTGATGAGAACCGTGAGGAACACGGTGGACAC
AGGAAGAACTGTGGTTTGCACCATCCACCAGCCAAGCATAGACATATTTGATGCATTTGA
TGAGGTTAGATATCCCATTTCAAAAGGAACAGTAACCTGTGTTGCAAAGTAAATGTTTTA
AGCACTTCATGTTGCATTGCAGCTTCTTCTGTTGAAATTGGGAGGTGAGCAAATATATGG
TGGTCCATTAGGCTCCCATTCCTCTCATCTGATCAAGTACTTTGAGGTCAGGACCATAGA
GAAATAAATAATGACATAATCTCCCTTAACATTACTTATTAACTAACATATATATGAGTT
TGTGGCACCAAGGGAATTAATGGAGTTCCTAAAATCAAAGATGGATATAACCCTGCAACC
TGGATGTTGGAGATTACTTCAGCAGCCCAAGAGGCAGCTCTCAGGAGTTAATTTCACAGA
GGTGTACATGAACTCAGAACAATTTAAGTAAGAGTTTAATTTCAAGTCTCTTCCACGAGA
GGGATGAGAATTCAAAAAGTCTTAGTATTTGTAGTTGATGCATGTAGTTGCTCTATACAA
TTGTTGATACTCTAAGGTCAATGGTTCAGGAGCAGAAAAGCAATGATCAAGGAACTAAGT
ACACCTCCCTCGGGTTCTAGAGATCTATACTTCCCTACTCGCTACTCTCAGTCTTTTCTC
ATCCAATGTATGGCTTGCCTGTGGAAACAGCACTGGTCGTACTGGAGAAACCCATCATAT
AGTGCAGTAAGGCTGCTATTCACAATGTTCATCGCTTTGTTGTTCGGTTTGATATTCTGG
AATCTTGGATCGAAAAGGTATGTAGACGAGTAAACTTAAACAATGGCTGGAAATGGCTGG
AAATGGCCTCCAGATTTCTGTTTCTTAATCACCAATATGTTCAAACTTGTTTGCGGACCA
CAGGACAAAGCAGCAAGATCTCTTCAATGCTATGGGTTCCATGTATGCTGCTGTAATCTT
TCTAGGGGTACAAAACGGTGCCTCAGTGCAGCCGGTTGTGGCTGTTGAGAGAACAGTCTT
TTACAGAGAAAGAGCAGCTGGAATGTATTCGGCTTTGCCCTACGCCTTTGGACAGGTAAA
ACAGTTGAAACTGGAAATGCATGGCATAGAATTATTGAAACAGCACATGCTTCTCTCCCT
GAAACTCAGGAAATCCTAGGAAGCTCATCATAATGTTCAATGGCTCACCAAATCACTATC
TTTGCAGATGATGATTGAGCTTCCCTACATCTTCATTCAGACTGTTATTTATGGAGTCAT
AGTGTATTCCATGATGGGATTTGATTGGATAGCTGCCAAGTTCTTTTGGTACCTGTTTTC
TTGTACTTCACCTTGTTATACTACACATTGTATGGCATGATGACCATGGCTCTCACTCCC
AACCACACCATTGCTGCCATAACCTCATCCACCTTCTATGCAATATGGAACCTTTTCTCC
GGATTCGTTGTTCCTCCGACAGTAAGTAAATATACATACATACGTATGTACATAGATACA
TAAATTCATGTGCATACCTTCTATATGCAATATGGAACTAAATTTTAGTTATGACAGAGA
ATTCCAATATGGTGGAAATGGTACTATTGGGTCTGCCCTGTTGCTTGGACATTGTATGGA
ATGGTTTGCTTCACAATTTGGAGACATAAAGGATACACTGGAGTCAGGGAATCAGTGGAG
CATTTCTTGAGAGATTACTTTGGATACAAGCATGACTCTTTGGGCATCGTTGCAGTCGTG
ATTGTTGGATTTTCATTGCTATTCAGCTTCATCTTTGCCTATGGAATTAGAGCATTTAAT
TTCCAAAAAAAGATGAGAATGTTATACAAATAA
>EVM0000332
TCTCTCTCTCTCTCTCTCTCTAAAAAGCTTCCCATAAAATCCAAAGAAAGCCATTTTTTA
AAATTTGGAGACACTCCTAAGCTATATAGTCTCATTTGAGCTGTAAGTCCCACTCTACCC
CCTCCACTTCAATCTTAACTCTTCCATCTATAACTTTTCCCTAATGGAGAGTAGCTTCTC
TTCTCCTCGAAACGATTCGTTTCCGGCTGGCCTCCGAGTTCTCGTCGTCGATGATGATCC
AACTTGGCTGAAGATCTTAGAGAAGATGCTCAAGAAGTGCTCATATGAAGGTTATTTTAC
GCTATCTCACTTTGTCACTGTTCCTCTGTTTCAATCATAATTTAAAGCTTTAGTCTTTCT
CTCTCTCTGTTTTCTGAATTATTTCTTATGTTTGGTTGGTTTCTTTGATTGTATTTGGTG
ATTTTCAGAGATGGGTTTTTTGAGTTATGGGTTAATTTGGACAACAAGGGTAATGGGAGC
TTAGTTAAATGTTCATCTAGGGACTTAACTCCATGTATATGGAATTCAAGATTCATGCTT
TATGTGAAGGTATTAAGGCAATATTCCTTGCATAACAGAGAAAATGGGGTAGAACTTAGA
AGTTGGTCTAATTGTCTAAGGCTGGCTGATGATGCTTTTGTGAATTACTCCATATGGGTT
TATTGAAACCGATGATTATTATTATCTTTTTCTAGAATCAAAAACTTAGTTGGCAGTTTC
CTTTTAATTAAATTGATTATCAGAAATGATCAGGGTTTAGTTGAGAAGAGTATTTGATTG
TATTTCCCTTCATCAACCTGCTGCTTTGGCCCTTCTACAGGCTGCTTTGCAGGGGGATAA
TGATAATGTGATAGCAGTGCAATTAGGCACAAGGTGTTTCCTTTATTAGCTAGTTTAATC
GAGTTTTGAACATTGATTTCTCTATCCAATATAAATGCTTAAAGTTGGTCAATTTCGGAT
AACTGGAGTGTTCAGCATTCTTTGGTACCTCTGGTAGTGTACTTGTATAATTGTTATCCA
GATGAGTTGTATGGACAAATGGCCACAATTAATTACTCCCCAAATCCTGCATTCATTCTT
GGATTTCTGATTTCAAGCCTCCTTTAGCACATTTTCCTTTATATCCTTGTTTCAACTATG
TCCATGAAAGGCTTTTTTCTAGCAACATTTACCCTTTGTCTATTATGACTTTCATCATTA
CCTATGTCTATTATATTATATTCCTGGTCTTTTCATGTTGATTTAAAGACGGCGTTTTAA
TATTCTTACATTCTTGTATGCTCTATCATCTTTGTTCAATCGAATTTTCGAAGTATTTCA
CAGGAAACTGAAGTACTCTTACAGTCACTGCTCAAGACACATAGCTTTACAATAGTTCCA
TTGATTATGTTTGGGATATTCTCATGTATGCTTTCTTTTAAACGATCTGAGCAAGATAGA
GAAGGCTTCCATTTAAAATGCTGGACAACTGATTTACTTTTCAAGTTCTTAGTCCCACTC
ATTTAAAAAAGGATTTCTGTCAGTCTTACAGGATTTTATTTTTGTCTGATTAGTATACAG
GATGACTTTGGCCAGTCTGACTATATATTCAACTTTCCAACCCAGTCTATGATGGTATCA
TCAAATTTTCATCAAGTCTGACTAGTTTTTTCTTTCCCCTTCTCTTTGTTTCAGTGACTA
CATGTGGTTTGGCAAGAGAGGCTTTAAACTTGCTTCGTGAAAAGAAAGATGGATATGACA
TTGTAGTCAGTGATGTGAACATGCCTGACATGGATGGTTTTAAACTTCTCGAGCATGTTG
GACTTGAGATGGATCTTCCTGTTATTAGTCAGTACTCTGCCATCTGACACAAGCTTCGTC
TTCAATTGAAAATTTTCCTTTGCCATTTAGTTCCTGACAAATCATATTTTTTGTACCTGT
GCAGTGATGTCTGTTGATGGAGAAACGAGTAGGGTAATGAAAGGTGTTCAGCACGGAGCA
TGTGATTATCTTCTTAAGCCAATAAGAATGAAAGAACTGCGTAATATATGGCAGCATGTA
TTCAGAAAGAAGATACATGAGATCAGAGACATTGAGAGTCACGAAAGTATCGAAGGTATT
CAGCTGATAAGAAATGGATCAGATCAGTATGATGAGGGATACTTTTTTAGTGCAGAAGAC
CTCACTTCATCGAGGAAAAGAAAGGATGTTGATAACAAATATGATGACAAAGACTTTTCT
GATTGTTCATCCACAAAAAAAGCTAGAGTTGTTTGGTCTGTAGATCTTCATCAGAAATTT
GTAAAAGCAGTACATCAGATTGGATTTGACAGTAAGTAACTTCATTTCTTATAAAGCTTG
GTTTTTGGATCAGCAGCATCATTAACTATAAATCTTAATAAATTTTATGTTATTTCTCAA
AAGTCTGTTTCCCATTTGTGTTGTTTTTCAATGATATAGCCACCAACTTTATTATGTTTC
TACAGAGCGATGATGTGTAATGTCTGTTTGGCAGAAGTTGGTCCGAAGAAGATACTTGAC
CTGATGAACGTGCCCTGGTTGACAAGAGAAAATGTTGCTAGCCACTTGCAGGTAGATATC
TCACTTCTTAATTCTTTCTCCTGATAAGATCTGAAATTCCTATCTAGTAGGATTTGTGCA
CTGCAGCACTTTCATTAGGCTTTTTATCACAAAACGTCCATTGTTTTACAAGCAATTAAG
TCATGTAAATGACAATATTGCCTCTGTATTTAGCGTGGTGTTCATGCATCAAGCACACAC
CCTGCCATGTAATTTGAGATAAGGAATCTGGCGGAGAGAAAGAAGAAGAAGAAAAGAAAG
AGAGAAGGAAGAAGAAAAAAGAAAGAGAGAAGGGAAGGAAATAAAATTATAAAAAAATAT
ATATATATATATAATTTTGGATTGGTTTGACCATTATATCCCTGAATTTAACAGTTTTTT
TGACAGAGGGACTATTTAAGAGCACCTATATTAACGTTAGGGACCATGAGTGATACAAAA
AAACTTTAAGGATGCAATTTGATAGTTTCACAAACGTCAGGGACGTTTTGTGACAAAAAG
CCATTTCATTATGGTACTTTGGTAGCCAGAATACCCTGCAATGGATAATTTCCCTGTGCA
ATAATTTATCCCATTTGTTTGGTCTCAGTCGGGTTTGTCACATTTTTTGACAACATGTGA
AGAAGTTACTGTAATAATCCCTAGCATTCATCAATAGAAATTCTCACTCTTTTAATAGTA
GTCTTCTGTTTACGGTTCTCTTTCCTGATATTACTCATGCTGATATGTCACCTGAAGGTT
TGAACAGCTAGTTGCACCAAATATTTGAGGAAGGACAATGATCGTTAATCTTATCCATTT
GGACTATGATTTCTTTCTTTATTTTATTTTCTGTTATTTTATAGAATGAATTATATGCAG
CTACTTTCCCATCACCCAAATAATGGAACAAGCAGTCTTGCATGTAAACTAACGGTTAAT
TAATTTAATAGATAATATGCTTGCATATTCTCACTGAGAATTTTCATGTGCAGAAGTACC
GGCTCTACTTGAGTAGGCTGCAAAAAGAAAATGATATTAAATCTTCTTTTGGTGGGACAA
AGCATTCTGATTATTCCTCAAAAGATCTTCAAGGAATTCTTAGCGTTCAGAACTCGATCA
ACATCCAACAAAATGATGTTGCACATGGAAGCTACAGATTTTCTGGCAATAATTTAGTTG
CTCAGAATGCGGATCCAAAGAGCAATGAAGGAGATATAAAGGGGATTGCTTCAGAACCTG
TAGCAGAACCTAAGAAAGGAACGACTAGCAATATTCCTGATTCTCAGAAGACGAGGAGTT
CACAAATGGACTTCAATAGTTCTTATACAGAAACCAAAAAAGGTTTGGTTGGAAACGTTC
CCCATTCTCAGAAGATCAGGAGTTCACAGATGTGCGTCAATCATTCTTTTGCATCAGTGG
AATCTGAAGTAAACTTGACAGCATTTGATTCCACCATCCCAGCGACGTACTCTTGGAATC
AAATTCAATTGGAAAAAGAGCACAAGCCACTTATTCAGTTAAACAATGGCTTCAGCAAGC
CTCCACTGCCTGGTCCACAGCACCATTTCCAAGCTGATCAACTACAATCAATTCCTTCCA
TTAGCTCAAGACCTTCAATGCCAGGGGGAGATGTAACTGGCTCCAGTAAGAGTAAACCTT
CGTATTCGGAGTACACAAACCATCATGGTAGCCGTGTAAGTCCAACAATAAGTCCAACAA
TAAGTACAACAGACTCTTTTCCTGGTCAAACCAAGAGCTGTGTGGTAGACCATCAAGTTT
CTGAGACCATTTCCACTAGTACATCAAACATGAAAAATCAGGGCATCAACCTGAGTATTG
ATTTGGAATCTGCCCAAAGGAATCTAATCTTGGGAAGTACATCACCTTTTGCTTCTTTGG
ACGATGAGTTTCAGATTTGCTGGTATCAAGGTGATAGTTATGGTATGAATCTTGAACTTC
AAAATATAGAGTTCTCGGAGTATACTGATCCTACTCATGTTACTGAAGTTCCTGCTCACC
TGTATGATGCACTGAGATTTGAATATCCATGTGACTCATCAGAATATTGTGTCCTAGATC
AAGGTCTGTTCATAGCATGACATGCTCCTGCTCCAGCCTTGCTCTTTTGCATTTGCACAT
CCTCAATGATGAATGATCCTCCGCTATTTTGTGTTTGGTAAGCTAATATAGTTTTGAGTG
TCCCAACTTAATGAATCTGGATACTATCTCTCTGACCAGTTTGGATTTGAATGTCGGAAT
GTGTATAATAGGAGTGATGGCAAACACTAGCATAATAAGTTTTCTTCTTTATCTGGATTT
GATGTGCATCAGCTTTCTTGTAACTATATGCAAAATGCCCGCCAGAATGTTTTGATGGCT
GTAAAAGCGCATGAAACTCATGGTCCTCACAAGTCATGAAACCAGAAATAATTGTAATTA
ACAACTGAG
>EVM0000334
ATGGGTGATCATTCTTTGTCCACTGCTGCCTTTGACAGAGCAGTACAACAGGTTTCATCT
TGTTATCCTTGTTTCCATTTTTTCTTTTCTCATCACCAAAAGGTTCTTTTGGTTTAACAT
TTCTATTTCTCTACTTCTTTTACATATTCTTTTCTTTTGAATGATGCAATGTGGTTGAAG
TATATTTGTGTCTTGTTTTTTCTATTTAGTATTTTTGTGGTGCAATTTACTTTTTTGTAG
AGTTTCTGAACCTTAAATCAGTGGAGATATGTGTATCAGTGCGGAGCTGGGTTGGAAATT
CTTGTTATTATTATTTTTTTTTCTTATTTATTTTTGTGTGGATCATTTGGGGATTGCTTT
TGCTTAGGTGCTAACTCTGAAGTCTTCCAATCTTAGTTTAGAAACCCAGTACACTAAACT
GGTTTTGTATAGTTTTTATTTATAGTGTCCAATGGGTTTTGTATGGTGTTTATAAAGAAT
CTTTTTTTTTTCATCCTTCAGAAAGAATCATATTTTAATTGTATTTCTTTATGTTATAAA
TTACTTCGATATAAAGATATCTTGTGGGGTTTCAAAAAGGTTGCCAGTTGATATGAATCA
ATGCAACCAACAGCTGCGGAATGGGGAACCATTTTTTTCTTGGCATACCATTATTTTTCA
AGGTTGTAATCACATGTTTATTGTTAAGTACCTAAGATGGTAATGGAGGTCCTGAAATGA
TATGCAACTTTATTTCTGATCAGAGAATAATCCTTAACACATCCATTTTGTTCTGCTTCT
AAGATATTTTTGGATCTTTGTTTATCATGTGGTTCCTCATTCTTTATTAGATTATCTAAG
TTGATTACTAAAACTTTGGGATATACCCTTAATCAAATCATGATCAATAGGGAGACGTCT
TTAACGACATAGAATCCAAAGTTTCTTTGATGATTCCCTCAAGAATACTGCAATTTTTAT
GTAATCAGTTGAAGACAAAATAGAGTAAAGTTTTTGATATCTTGCAATCGTATGCTGTTG
GTAGACAAAGTACTGCTTCTAATATTAATTTGCACTGAATGTTGCTTGCTTTATTTCCAG
TAAAAATTTTGTTTGTAATTTTGGACAGGCAATTGTCTCTATGAAGAAGGGTGCATATCT
ACTGAAATATGGACAGAGAGGGAAGCCCAAGTTTTGCCCTTTTCGGCTTTCCACGGTATG
GTTTTGTACCGTAGGATTCTTCTCTTTAACCAATATGCACTTGCAGATTTTGTGGTTTTC
ACTATGGACAATCTTGATGTATTTCTAGATCAATGTTTCTGAACTCTGATTAAGCTTTCT
GCTCGAAGTACATTTTTCAGAACACAACTTAAGTGTACTTTTACCATTATCTTTTGGTTG
CTAACAAGGGTATCCTCACCACAGATGAGAGTAGGTCCCCAGTCATACCCCAGCTAGTAC
GTTGAATGAACCACAGAAAAATCCCATGGGGCTGGCCCTCTATTGGTTTAATTAAGATTT
GAGACCTCCAGTTCCTAAGCCATGCTATGGAACAACTTATTTTATAAACCTTTTCAACAC
CTTGTATTTTTTCTTGGCCAAATGCAAAAACTTCAGAATTAGCATAATTTTTGTTTCTTT
CTTTACATAAAATATATAGCCAAATTTGAAAATTTTTTTTTTCTTCTGGATGTCAGGATG
AGAAATTTTTGATATGGTACTCTGGAAAGGAAGAAAGGCAATTGAAATTGAGCTCAGTCA
CAAAGATTATTCCTGGACAGAGGAGTGTATGTAATTCAGATTGATGTCAGATTTGGACTT
GTGCTATTTAAGTCTGAACAATTTTCATATTGTTTAGAAATATGCTTCTTTCCTTCATGT
CATAGGTGGTTCCACTTATCACAGGTTAGTTTTCGGAGGCAACTTGAACCAGAAAGGGAG
TGTCAGTCATTTTCACTTGTCTATGCACACGGTGAATGTTCACTTGATCTGGTAATCTTA
GTAACTATAACATCACAACTGACTTCTCAATTTGAGTGGTGTTTCCCCATTGAGTTTAGG
TGGTAGTTCTGCTGCTCATTGTTTCTCACTAAATTATTTTTGTTGTTCATTTTACATAGA
TATGCAAGGACGAAGCCCAATGTGAATATTGGATTTTAGGGTTGAGAGCTTTAATATCCC
GGTGTCGCCATCCTAGACCACTTAGCAGTTTGGGGAGTTTCAGACAGGTACAAAGTTGTT
TAAATAGTCCAGCAGGTCCTCTTAGAAGAAAGCAAAATCTTGGAGTTATGGATGCAACCG
AATTTTCCCAGGTTTTAAAACCTTGCCTTTTTTTTTCCTGGTTTCTCCAACTATTTTTAT
AATTGTTAAGTTATTCAGAAAGCTTCCAAAGGTATTAGAGGTGGTAATGGCAAATCTGCA
GGTAGTTCCAACAGTAAAAGTAATAAAAACTGAAAGTAACTTAACTAACTATTTTGTGGA
TTGGGTTGAAGCAGTTCAGTAAGTAAGCCCAGACCTCAATTTGTGACTAAAAAGTGCACC
TGTTCCTGAAATATCAAATTGGATTTGCACTTGGGTTCACTTTAAGACAAAATGGATGCT
TGTATTGTAATGAGAGTTCATCACAGTATACTTGGTTTAAGGATTAGCTTGTTTTACAAG
CAAAAACTGGATTGCTTAGATGAAAAGAATAGTTTGGAATTATTGTTTTCTGATGGTGTT
TAATTTGGTTTTTGGAGATCATGTTAAATTATATAAAATCTCTACATCCAAAAGCAATTT
ATTATAATTTATCAGGGTATCGGAGGGGGTTTTGTCTTCAAATCCTGTCTTTGTTCCTTT
CCTTCATAGAACATTCTTCCCTTGGCTTAACTGATATTTGTTGTCATAACTGGATTTTAA
CCATCTCATATCAATATTTCATTTTTGGTCTTTATTTAGTTAAAACCATGTTCAGAGATG
CTCTTGTACCCATCTTTGCATTTTTTTTGAAGGTCCGAAGCGTATGTGCAAGTCCTACTC
TATCACTTTCAGAGAGGTGTTTTTCTGATGGCTTATCTTATTCTTCTGATAGTTTTTATT
CATCGGAAAGAGTCCTATCAAGTATGCAAAATGTAACGGATATCTCAGTTCCAAATTCTC
CACATATTGAATCAGATCATCTCAAGAGGCGGCGAATTTATTCTGATGCTGGCTATGAGC
CTCATAGGTTTGTTTCCTATGCTTTTGGAACTTCAAGAATTGAAAAGGACAATATTTTGA
AAGATGTCATGATCTGGGGTGAAAGTATTGGAGGGAATTTAGATTCTGCGGTCAGTAGGA
TTACTAACAACAGTGGATTGCATGTAGATGCTGTATTGCCTAAGTTATTAGAATCTACTA
TGATGTTGGATGTACATAATATATCTTTAGGAGGGAAGCATGCTGCTATAGTTACCAAGC
AAGGGGAAATATTCTGCTGGGGTCAGGCTGATGGGGGAAGACTAGGGAACAAAATCAATA
TGGATGTGAGCTACCCTAAACTAGTTGACTCCCTTAATGGGATCCAGGTGAAATCTGTCT
CGTGTGGTGAATATCAAACATGTGCTCTGACACATTCTGGTAAGCTATATACATGGGGAG
ACACAAGTTGTGGTGACAGTTTAGTGGGCAAGGAGAAGACTAGGAGTCAGTGGTTACCGC
AGAAACTTTCTGGTTCTTTAAATAGCATAAATATATCAAATGTTACTTGTGGGGAATGGC
ATACAGCTATAGTGTCCACCTCAGGGCAGTTATTTACATATGGAGATGGAACTTTTGGGG
TTCTGGGGCATGGAAATCTTGATAGTGTTTCTCAACCAAAGGAAGTTGAATCTCTCAAGG
GTTTATGGGTAAAATCTGTTTCATGTGGATCATGGCACACGGCTGCTGTAGTTGAAATCA
TGGTCGATCGTCTCAGGTTGAATTCCATAGGTGGGAAGTTGTTTACATGGGGTGATGCAG
ATAAAGGAAGGCTTGGACATGTGGATAACGAGAGGAAGCTTTTACCAACATTTGTTGCTC
GGCTTGTGGATCATGATTTTGTTCAAGTTTGTTGTGGAAGAATGTTGACCGTTGGGCTTA
CAAATAAAGGTACAGTTTATACAATGGGAAGTGCAGCACATGGGCAGTTAGGGAATCCAC
AGGCCAAGGATAAATCAATCACAGTTGTTGAAGGGAAGCTTAAAGAAGAGTTCATTAGGG
AAATAGCATCAGGTTCATATCATGTTGCTGTTTTGACTGCTAGAGGAAGTGTTTATACCT
GGGGAAAGGGGGAAAATGGACAGTTAGGATTAGGTGATGTTGATGATCGCAACACACCCA
CTTTTGTGGAGGCGTTGAGAGACAGGCAGGTAGAAAGTATAGTTTGTGGATCAGATTCCA
CGGCAGCAGTCTGCTTACACAAATCTATTTCTGTCAATGACCAGTCAACTTGTTATGGAT
GTAACCTGCATTTTGGGTTTATTAGGAAGAAGCATAACTGTTATAATTGTGGTCTTCTAT
TCTGCCATGCATGTAGCAGTAAGAAGGCTATGGATGCTTCGCTGGCACCCAAGAAAGGCA
AGGCTTTTCGAGTCTGTGATCCATGCTTTAACAATCTGCAGAAACTAACACATTCATGTA
GATCATTCAAGCAAGAAAATCATAGTACAAAACAGCTATCGACAGAAGAAAAGGCAGTCC
CAGATAGGAAGGAAGAAAAGGCTGGAGCAACCCCAAATATGGTCACTTGTTGTCTATTAA
ACAGGATTGTTAACAAGGAAAACAAGTCTGGAATGAGGAACACCATGAAGAACCATGGAG
GTGACCAGCAGCATCTAGAACCTGTTTCTTCTTTTTCAAGCGAAGTGCCACGATGGGGCC
AAGTCCCATGCCCTGATCTATTTAAACCATACTGCAGAGAAAATTCTACAGCACTTGACT
CTTTGTCCAAAAATAATTCATCTTCTGTGCTCTCAGTGCATGCAGATTCTGCTCTTTTCA
GCTCCACTAATGCAGAGAAATGCATATCCATGTCGGATGAGATGCTAATTGAAGAAATTC
AGCGGCTGAGAACTGAGGTGATTCCATCTTTTTAATTTTCAACACTAGACAGATGCAAAT
ATGATATATATATATATATATATATATATGCGGTTGTGCTTGTTTATAACATTTTTGTTT
CCCTTATTCTTTGAGGTTTGCACACTCATGCAAACATGTCAGTGTTATCCAATTCCTAGT
TTTAAACTTACTAAAGTAGTGCAGAAATAAGACTTCCAGTCACCTTTTAGGTATTTAGGT
AGGTTTTGTAAGATATACTAGTTTATATGAAGTTCAATTTCTTAGTTTTATTTTATAATG
TTTGTATGTTACCTGCTAGTTGTGTACAAATATGTTCTTATACTATTTTGGATATGTTTT
TCACCACTTTACTCATATTAGGCAATAAGCCTCCAACGGAAATGTCAAATTGGAAGCCAC
AAGATTCTTGAATGTCAACAGAAAATTGAGGAAACATGGTCCCTTGCAAGGGAGGAAGCG
GCTACGTGCAAGGCAGCGCACGAGATTATAAAAGCTTTGGTGTTAAGGGTAATTTCTCGT
TGTTTCTCCTAAAAAATAATCGATTATATAAAAGGCTGCAATTTTTTACTCCATGAATTT
TCATTTTGCTTTTGAAGGAAGTCCATGTCTTCTTTCGATCGCTTAAGTTTCATTTTTGTT
CCATCTGTTACAATGTCATATACTTCTCAATGCCATGAAACTTGTAGACATTATCCTTGA
AAAGCTTATAATTTGGTTGTCATCCTGTTTCTATAAGAAATAATTAATTTTCCCTGGAAT
TCAAAGCCCCAAATCTGTCTTTGAGTCATGGCAAAACACCAATGCAGTTACTTATCAATA
TGATATTGGGTAATGTAAGACCATGACCATAATTGTCCACATCCCCACTCAAATTCTTAT
ATGGACTCTATCATTTGATATCGATCATATCTCAACCTCGTTGATTGTGTGTACTACTTC
AAGTGTAGAGTGTTCCCAAAATGTTTAGCATCTTGCAATGTGAGATGAACTGTTAACTTT
CCTTCTATTAATACTTTAGATAACTTTGAAAAGCTAGACATTTACAGGATGTTTTTCTGA
TACATAAACAATGAGAGTTGCTTCAAGTGACTTTAAGCATAAACATGTCTTAAATACAGC
TGTTGAGAATCTTATATGGTGTGCCTCACTCTCTTCTCTTTTGGCCTTCTAGTCACTGGA
TGGAAACTTAATTTAAATTATTTGAAAATACATCCAAGCCTTCTGCAAGGGGACATTTGA
TGAAATTCTAGCCATCAAAAAAATTCCTGAGACAAATTTTATGATTTGAAGTTCTTGAAT
CATGAGTTTCTATTTGTGCAATCTTGTTTTACAGGACAGATAAATGTACTTCTATATTTC
AGTCTGTGATCGTGGTATATAAGTTTTGGTGCAATGCAGTTAGTAAAGCCAATAACTTAT
ACAAATTATCTGCTGCAGCTTAATACTATGTCAGAAAAGGTGTCTGCTGGAAGGGAAACA
AACGATGTGGTTGCTAAAATTGTTCCTCAACTCATGCCATTGAATACCGATACATCAAGT
TGTCATTTACTTCCTCAAGTAGATAGTATACCTGATACTCCGATTGGGTTCTCTGATACA
CCGAAGTCCTTGTACAAGAGAGACACTTGTCTAAAGAAAGGCCGGCCAGAGGAGGATTTA
CATCCTGCAAAAACAGAATCCCAGCAAAGAGAAACTAAAGCAGTGAAGCTTGAATGGGTA
GAACAATATGAACCTGGAGTGTATATCACGCTTGTTGTTTTGCCAAGTGGACAGAAGGGG
CTAAAGCGAGTGAGATTTAGGTATTTTCTATCTGAATCATTCCATGTTTGTTTAGCTATA
CTTGTGCATGAATGATGTCTTCTGTGAGAGGGAACAGAAGCTAAAATGTATAAGGTTCCG
AATCTTTAACACAAGTTTATGTTTAAAATAGTCAACGGTTTAATTTGCTTTCAAGTCCTT
CTCATCCTCTAGAATATTAACTGGTATTCATCTTCTCTTTACTTTTGAAAAATCAAATAA
AATAATTCCTAGGTGTTCAGTCGGTTACCTTATTATACATGAAGATCATGTCTTTATGTT
AGCATGGAATCAATTTTAACTGAATCACAGTTGCTACTTGGGGTTGTGTTTTGCAGCCGA
AAAAAGTTTGCTGACAAAGATGCAGAAAGATGGTGGGAGGCAAATCAAGGTTTGGTATAC
CAGAAGTATGACATTGAAGAGGGATATGAGAACTCAAAAGAAATTTAATTTGAAGGGCTG
GTTTTTAGTTGCCCTTTATATTTGGACTTGTATAGCTCAACAGCCAGCGGATAGGTGAGA
TTTTTAAGTAGATTGTGACATGCGCAGTGAAGAAATTTATTGTATGGTAAGCATTGGGTG
CAATGTTATTTATTTATTTGATGAAACAACAGAAAACTACAAAGACCCTGACATTCCAAT
ACTCCGAAAATCATTACAAATCTCAACTGCCACACAGTAGACAGAAAATTAGAAACCCAA
CATAAGGTTGAGTGTAGTTATGTCCCAATATGGGTTGCAATTCATATGAAGTGTAAATTT
CATAAATAGTGAGCCTGTCTCTCTCTCTCCCTCTCTCAAGATGTCAGATGGCCGGCTTTG
CCGATGCTACATACTCCAAGACAAAGCCTTTGTGCAAGCATAGTAAGCTCCAAAGTTACA
ACCACACAACGCTACTTGACATATATTAAATTATGAAACTTAGAAGAGCCTAGCCTCTCT
TCGAAGGGCAAAACAAGAACAACACATAGGCCTTACGAACATCGAAAATGTCATCTCCAA
ACAATACACATTCCTATAAATTTCCACATCTACCTCATTTTGATAACACAATCTAAAGAG
AACAATCATATAGAAGAGATCGAAACACTCATAGCAAAGATGTCTGATGTTATTCTTTTG
GACTGTTGGGCGAGTCCCTTCTGCATGAGGGTGAAGATTGCCCTGGAGGAAAAGGGCATC
AAGTATGAAGACAGAGCTGAGGATCTCTTTGGAGGCAAGAGTGAACTGCTGCTAACGTCG
AACCCGATTTACAGGAAGGTGCCGGTGCTGCTTCACAATGGAAAACCATTGTGTGAGTCG
AGCATCATCGTTGGCTACATTGATGAGACCTGGGCTTCACCACCACTACTCCCATCTTGC
CCTTATGGTCGGGCTCAAGCCAAGTTCTGGGTTGACTTCATTGACAAAAAGGTTGTTTTC
TTTTACTTTTTATGGTCAGCAATCTTATATTTCGATGTTGCATTTCCCACTCCTACAACT
CATAGGACACTTTTTTTTTTCTTTTTGGTGCTTTATGAGTTTTCTGTTTTGTGCTCTTTG
AGTTTAAGAACACAAATGTTTGTGTTTACTGTCAATAGCCACGGTGCACCCACATATTAT
TTGGTGAACAAATTTTGATGGCTCTATATATAATATAGTATGCGCACATGTCTAACTTCA
TGATATTCTTGTACACATGAAGTTGTTCGATGCGGGCGGCAACATATGGAAAACCAAAGG
AGAAGAACAAGCGGTGGCCGTAAAAGACTTCATAGAGATCATAAAGCAGCTGGAGGGTGG
TCTGGGAGACAAGGATTACTTCGGTGGCGATAGCTTTGGTTTCGTGGACATCATAGCGAT
TGCTATAACCAGCTGGTTTAATGCATTCGAAAGGTGTGGCAACTTCAAGGTTGAAGACCA
CACTCCAAAGTTTTCAGCTTGGATTAAGAGGTGCTTGCAGAGAGAGACAGTGGCCAAAGT
CATTCCAGACCCAGAAAAGGTTTATGAATTTGTCCTCTTTCTCAAAAAGATGAACGGTAT
TGAATAGAGATCGAAATCGGCCAACTTGTTTGATTGGATCAAAACTATAGTACTTTGTGT
ATTTGGGGTCTCTTTCTCTTGCAGTATACTTTTTTGTGTTTATAGTCTTGGGTAGGCCTT
CCTTGTCTCTCCCATATATGGGAAGAAAGTAATAATAATAATTTTCCTGGATCATCTCCA
ATTGCTCTAATGTACTCGGATGGAGTTCATAATATAGGAAAATGAGTCTTCTTAGGGGAC
AGTCTTTTGACAACTTTGTTTTCATCAGCTAAATAAATTGAACTTTTTGACTGTTGATCA
TATTGTAATTTTTCTTCTCTCTATCTAATGTTCAATATTGCAGTGTTTTTTTCTTTTTGG
TGTCTATCTTTCTCTAATGTTTAACTTTGTTTCCAGCTAAATAAAAAGGTTAATTAATTT
TAATTACTTCATTGCAAGTGAAGTGCTTCATCTGTTTTCATGCATTCCAAAACTTCCTTT
GGATTAATGCTACGTACACCAAATTTGCACACAGCATCTTTGAGTTCCAAATGATATCTC
CGTCCATACTTCAATGGCCTAATCTGTGAGTCCCTTTGTTTGACATAATCAAACATATAT
GAAAAGCTTATAATTTGGTTGTTGTCATCCTGTTTTTAGAAGAAATTAGTACAAGCGATA
GTCTAAATTAAAGGGGAGGCAGATTTCTCACATGCAAACATAACTAAGATGCAATGAGGT
TCGAACTTGAGACCTATTATCTGCAAATCAAGGTCCATTTTTACTGGGCTATAAGAAAGA
TGCCTTATATTTCCTGTCTTTGAGATTATAAATAAATGCAGTTACGTTATAGCCGCTCCT
GTTTCGGTGCCTTCACAAGTTCACAAGTCTTCGCTTATGATGTCCTCCTCAAGCTCTCAA
AGTTGGGTTTCGAAAGTTACCACTTTTGCCGTCTGTGGGTTGGTTGGGCCAATTAGATCT
CTAAGCAGCCATAAGCCAGCCTGGACCCTTTTAATCGTTGGATTTCCCTTTGCATCTAAG
GAATATTTGGTCCGTTCATGCCAATATGCTGGAGTTTGAACAAATTTTAAATGTCAATCA
TCGAAGTTTTTTTTATAATACAAATGATAATCTAAATTAATCTAAATGGAGGGGATTTGA
ACTTTATCCAACAGTTAATTAGTAAGAAATTTATGGTATGAGCAACAAGTGATCAAGCGA
TTAATGGTATATAAGTCACTTTTTTATTTTATTAATTAGGATTGGGGATTTGAACTTGAG
TTGTCGTTGTCAGCTTATAAGTAGGAGTTTATAAAACACCCAAAATCTGAAATTATAAAA
ACCAACACCCAAAACACTGTATGGTTGTCATTAGCAAGTCTATGGATATAAATTAGTGTT
TTCTTAGGTTCTTCAAAATCATGTACTATGGCTTGAATTTGTAATCAATCATATTGAGGG
AGAGATGGATATAAAAGTGTAAGTTCTTCAAAAGAACTTGGCATTTGTAATCAATCATAT
CGAGGGAGAGAGCAAAGGTGAAGAACTTGGCACCAATGTGGTATTGGCCGAAAGTTCTTG
ATGCTTAAGTTTAGGTTTAGGATAGAGTACGAAAGTATTTTGACATATTAAGGATACAAG
TGTCAAATTACTATTACCTGGTGCATTAGGACGAGAGCCTTATTTATAGAAGAGAAATAG
GGAGCACCTTGGGTTATCATTTCCTCAGCAAGCCATCCTACTGATCTGGTTCAAGGACAC
ATGGCAGTTCTCGGGTGACGCCAACTGTCCCACATTGGGCCAGTCCCCTTGATGATGCCC
GGTATGGGTCCCAATGGATGAGCTGGATCAGGAGTCCTTCGGTTAGGGTATTGTTTCCCG
TGTATTACCCTTGCCGAAGAGGGTCAGTCATAATGATATATATAAACAATATTCTATATA
CCATGAAGAGTTACAGGCTCATATTGAAAAAGTTGAGATTAAAACCATTTTTCATGGTAT
AGAATATGAAGATAAATTAAGTTTGAGAACAAACTAGAGGTAGTTGATGAAGAAAAAAGA
ATTGAAAAGAGGAATTATTTTTTTAAAGTTCTTGAAAACGTTATTTAATATGAGCTTGTA
ACTTTTGACTTTGCAGTCAAAATCCGTTTTGTGGAAATTAATAGATTGAGCATGGATCGA
TACGTTATGTAAGGTATTGAATCATCCTCTTCTATATCTTCATATCTCATATGAATCAAC
TTCCATGTCCGTCCCACCCAACGACACTTGTTGTTCGTGGAGTTCTACTCCATTAACGCC
ACCATACACAATTGGGCTTTGATATCAAATTGATAGGTGACGGGATCAAATCGATGGATG
CCAAGTTTTCTCATATTCTTATAAATTTAGCATAAACTACGTATCAATTACAAGGCTACG
CTTATATAACATGAAAACCCTTTTTAGGGAGAAATAATCTTGATACAACGATAAAGAAAA
ACAAAAGAGACGTATTGGAATGATAAAGCTCTGTATTTCGTTGATGAACTGAATAAGAAA
ATTACAACTTAAATAAGAAAACAAGTCTGCTGCTGCAAGCAACATAACATCCACTTAGCA
GATTTTGTGGAACTACATACCACGACTCCAGCATGAAAAATGAACCTGACCATGATTCCT
AAAACTTAGGGATTCTCCTGTAGACTAGGTAAACAAGACTCCTAACTACATACAACCACT
TTATTGAAACATAAATAATCTAAAGATAAATCTTAACATTCTCCCTTAAACCGATTTCTG
CAGAAAAACAGTTTTAGGATTGATCTTCATCTTCACTTCACTCATGTGCGAGTCCCTCCC
TTGAACAAACTCCAAGCACACTGAGCTTCTCAAACACAAAGGTTGTTTGAGAGGTTTTGT
CATGAGATCAGCAACTTGATCTTCACTCTTACTGTAGCGCAACTCAATCACACCATCCTT
GCATAGATCACGCAAGAAATGATATCTAACGTCGATATGTTTGCTTCTTCCATGCATAAG
CTGGATTCTGGAAAGCCCGATTGCTGAAACATTATCACAATAAATTGTTGTTGAATCTTG
TTGCTGGTTACCAAGAACTTCTAGCATTCTTCTCAACCAAATGGCTTGGCAGGAACATGA
AGCAGCTGCCACGAACTAAGCTTCATTAGTGGATAATGTCACAATTTGCTGCTTCTTCGA
GGACCATGAAATTGCACCTGAACTCATTAAAAACACATTTCCGAAGTGCTTTTACGATCA
TCAATGTCACCTGCGTAATCACTGTCAGTAAAACCAAGGAAACTTGACTTTTTTACTTTC
TTATAAAAAATCCCAAAATCTGTTGTGCCTTTCAAGTAACGAAAGATTCTCTTGGCTGCC
CTGAGATGCATCTCGGTGGGATTCTCCATATATCGACTTATCACGCTTACAGAATGAATG
CATGATATCAGGCCTCGTGGAAGTTAGATACATCAAACTTCCAACTATCTCGCTTGAAAT
AAGTGTTGTCAACTCTCTCTCCCCATCGTGATCTTGACTCAACTTTGATCCTACCTCTGC
TGGAGTTCCGATTGGATTGTTGTTCAAAGATCTGAAACTTTTCCAATACTTCCAGAGCAT
ATTTCTTTTGGCAAATAAAATACTACGATTGTTGATTGTACTACTTCTATACCAAGAAAG
TAGTGCATCAGCCCCAAGTCACTCATATCAAACTCTTTCATCATAGACTTCTTAAAATCA
TCAAACATATCAACACCACTTCCAAAGATAAATTAGATCATCAACATAAAGGCATACAAT
GAGCATTTTACCTTCATCACCAGCTTTTATGTATAAAGTATGCTCATAAGGACACTTTTG
GAAGCCTTGGTTGTGAAATATGCATCTATGCGGCTGTACCAAGCTCGTGGTGCTTGTTTC
AGCCCATAAAGTGCCTTCTTCAATCTCAGAACCTTCTTCTCTTTGCCTTGCTGCACATAG
CCTGGAGGTTGATCGACAAACACTTGTTCTTGCAATTCACCATGTAAAAAAGCAGATTTC
ACATCTAGTTGAAATATAGGCCAGGAGTTTTGAGCAGCTAGAGAGATTACCAAACGAATT
GTGTCTTGCCTTGCAACTGGGGCAAACACTTCTTTGTAATCGACACCATATTTTTGCTTG
TATCCCTTTGCCACCAAACGGGCCTTGTGCTTGTCCACCTCACCTCTCTCATTCAATTTG
GTTTTAAAAACCCATTTCACACCTATAGTCTTCTGACCTTTAGGCAAATCAGTAAGCTCC
CATGTATCATTTTTCTCAATAGACTTAATTTCTGCATCCATTGCCTTTTGCCATTTTGAA
TCCTCAACTGCTTCCTCAAAGGTGAGAGGAGTAGAATCTGCAAACAAAGCAAAGTGTGCA
GAGCATCATCATCGAGAGTTCATCTCCACTTACATAATCATTCATCCATGATGGTCTCTT
CCTTGGACGTTGAATTTGAGGTGCCCGAACATCCGCAGCAGATCATTTTCTGGTGGGATT
TCATCAGGGCTCGGAGATCGCCAATGCTATTGTCTGTTGCATCAAAGTTAGCTGGAATTT
GCTGCCGCTTCTTGCCTTCTCCAGACCAAACCCACGTCTTTTCTTCATCAAAACCACATC
TCGCTAGTGATCACCTTCTCATGAGTTGGGTTGAATAATTTGTAGGCTTTGGAGTGTTCA
CTAACTCCAAGAAATACACACTTTGCACCCTTGTCGTCGAGCTTCTTCTCTTTACGCTGG
AATGTGTGCATATGCTATGCATCCAAACACTTTAAAGTGATCCACCGAGGGTTTCCGCCC
ACTCCAAGCTTTCTCGGTGTCATGTTTTTAACAGAGAAAGTAGGGCATCTGTTCAAAACA
TGAATGGACCACAAAATTGTTTTGTGCCAAAAACTTTTAGGAACTCCTCCCTTAACTAGC
AAGCTTTCACCATATTGAGAATGGTTCGATTTTTCCTCTCGGATACACCGTTTTGCTGGG
GTGTATATGAAGCAGTGAGTTGCCTTCGTATCCCTTGCTCTTCACAAAAAACTTCAAACT
CTTTTGAGCAATATTCGCCACCACGATCTGTTCGAAGAGTTTTGATCCTTCTTCCACTTT
CATTCTCAACAAGTGCCTTGAAACTTTTAAATGCATTAAAAGCCTCTGATTTTTCCTGCA
AAAATACACCCATGCCTTTCTACTGAAGTCATCAATAAAAGAAATAAAATATTTCTTTTT
ACCATTCGATATTGGATTGATTGGACCACATATGTCTGAATGCACCAGCTCCAGTAGGTT
TTGTGCTCTCCATGCCTTTCCTTTGGGAAATTGATCACGATGTTGTTTGCTAACAACACA
CTCTTCCATAAACTTGGGAAGGAATACTAACTGAGGAAGACCTGTCACCATATTTTTCTG
CTGGAGGGTCTTCAATCCACCAAAACTCAAGTGGCCATAACGAAAATGCCACAACCAAAA
AGGATCTTTTACTTCAGCTACCAAACAAGATTGCACACTTGTAATCTTCAATGGAAACAA
CCTGTTTGAACTCATTTACACAACAAAGAATGGCTCCTCTAGTGGGATCATAAATCTCAC
AAACACCCTTTTGAATAGTGATTACATAACCCTTTTCTTGTAATTGACCAGCACTCAACA
GATTACTTTTTAAGTCAGGAACGTAAAGGACATTAGAAATTGTTTCTACAAAACCATTCT
TGGTTCTTATCTCTATATTACCCTTTCCCATCACATTCACAATGGAACAATCACCAAAAC
TTACTTTAGAATGAAAGCCTTCATTTAAATAAGAAAAAGAAGACTTACTTCCACACATGT
GGTTACTGCAGCCCGTATCCACATACCAAACATCGACTCGAGTTCCGATTAGCTTGAACA
CCATTAACAAAGTTTCCACTTCCTTCTTTTCGCAAAATTCGATTGCGCTTCCTTTTCTTC
GTCTTCAGCAGCTTAGTATAACATTGAACGATAATGTCCAAATTTATGACATCTAAAGCA
CTCTACCTTTGATTTGTCAAAATATTGATCTCGATCTTTCCTTCCTCTCGCCTCTACCTC
TACCCCTTCCTCTAGAGTTTGAGAAATGAGTAGGGATAGAAGCCTTTAAAGCTTGCTCTC
TCTGAAGTTGAACTTTGGTTCATCTTACATTCATGGACCAGCCAAGGAGCTTTGCAGTTC
ATCAAGAGAAAATGCATCTATATCTTTGGATTCTTCAATGGAACACACAACATAATCAAA
TTTTGGTGTCAGGAGCATAATATCTTTTCCACAATGGTGACATCTCCCATCTTCTCACCA
TGAAATCGCATTTTGTTGCTGATCTCCATAGTCTCGCACAATAACCGTGACAGATTCCCC
ATCCTTCATTTGTAGAGTCTCAAAATCTCTTCGCAAAGCTTGAAGTGTGCACCCTTCACT
CTAGCAGAGCCTTGATATTTTTCTTCATGGAATCCCAAATATCTTTGGAAGTTTCTTTGC
TAAGAATTGTTTCCAAGATAGAACGATCAATTGCCTGAAAAAGATAATTTTTTGCCTTCA
AATCTTTGAGCTTTCTCCCATCCAACTATGTTTTCTGGACATCTGTCAAGACTGTATCTG
TTGCTGGTGCTTGAATTCCAGATTCAACGATCGGCCAATACTCTTTTGACCGTAGAAAGT
TCTCCATTAGCATACTCCAATGGTCATAGTGACCATCAAAACGTGGAATCGCAGGTTGCA
CAAAGTTGTTTTCAGACGCCATGTAGTCTTGTTGCTACAAGATGAAAGCTTGTTGCTTTT
TCAAACCAGGCCCAGTGGGGGGCTCTGATACCACTGATACAACGATAAAGAAAAACAAAA
GAGACATATTGGAATGATAAAGCTCTGTATTTCGTTGATGAACTGAATAAGAAAATTACA
ACTTAAATAAGAAAACAAGTCTCTGCAAGCAAGCAACATAACATCCACTTAGCAGATTTT
GTGGAACTACATACCACGACTCCGGCGCATGAAAAATGAACTCGACCATGATTCCTAAAA
CTTAGGGATTCTCCTGTAGACTAGGTAAACAAGACTCCTAACTACATACAACCACTTTAT
TGAAACATAAATAATCTAAAGATAAATCTTAACAGAATTTACTTGAATATTTGGTTACCT
TTCTTAGGGAGAAATTTGTGTATGTTTCGAGTACACTAGCTTGCCATCTTACTTGGGCAT
GGACCTTAGTGCATTCTTACATGGGCTACAGCCCAGGGGACTTTTAATTTTTTACAGCCC
AAAGTAAATTTTTAGCCCGCCCCAAGCCCACTCACACAACATCAATACCCCTTAACAAAT
TAGCTCTGGTTGGTTTCACTTAGAAAGCAAAAAAATTAAGAAGAAAGAACGAGCTGAGCA
GATATATTGGGAGTTCCTGGGTCCGTCCCTGTTGGTTTTGTACGTAAGGTAAATTTAGTC
CGCCTCAATTTGGAATCCTAGGTCCATCCCTGCATCCAATATACATATGACATGTGGTTT
GGACCCTCCAACTAACTGCACTGCTTTTCAGGGACGGACCCATTCCCAGGCTAACCTAGG
CTATAGCCCAGGTGTCTTGATATGTTCTAGCCTATAGTAATACTCCCAGCCCACCCAAGC
AAACCCCACAAACCCTTAGCTAATGCACGCAGAGAAAAAACAAATTGAAGAAAGAGCCAA
TCATCTCTCCTGTTACATGCCCTTCAATGCTTAATTAAAGCAAACCAAATTAATCTTCAA
TTATTAATCTTCTTTTATTGTCTTAATTTGTTGATGTTGGAATTTGGGACTTTTTAGAGT
TTATGAAGTATCAATTAGGGATTTACAATTTTTATTTAAAAAAATTCTATGTAATTTTTT
TTTTTGGGCTTGGCTAAAACATTTGATTGTACAGGTTTTGTAATTAAAAATATACAAATG
AAAGTAGGTCAGCCCCTTATAGTCCCCTAAAATTCCAATATATTTGTAATTATAATCATT
CATGTTTTACGCCATAAACCCTTAATCCTAATAATTTCCACATTTTTGGAAAGAAAAAAA
ATAGCTTCTACATTAGTAATTGTTTAATTAGTATGAGTTTATTCCTTTTGTTGGTTAGTG
TGAGTTTTTGTTTTGGTTAATTAATATAGGTTTTGTGTTTTTTAAAAAATTGGAAATCTA
TACACGTCGATTCCATTGATTATGTTCCTCCCTTCATGGCTTGTACGTAAGGTAAATCTA
GCCCACTCTAATTTGATGAAATCCTGGGTCCGTCCCTGCTGCTTTTTAAAATAAAAATAA
AATACTTCCACATGTCCTATGTATATTGGATGGTACATTAGCCAACACATGTTACATACA
AAAATTACTACTTTTTAGGAGCTTAATGGCTTGATTAATTCCTTGTATGATCTGCGTAAA
AAAAGTAAAAAAGTAAAACTGTTAGTTGGATAGCTTATACCAATGACTAGAAAAGACAAA
AGGAAGATACTAATTAATCATCTAATCGGGTATTATAAAAGGAAAAAGAAAACTAAGGAA
GGAATGTGGGGACGGGCGTATGAGCATGTGAAAAGGACAGTCTTGAGTTAGAACGCCGCC
GAAATTCGTTTCCGCCATTTCTCGTTAAGAAATATACTTGTTTCCACAAAAGGCTGGTAA
TGCCTCCAATAAGATACCACCACGTGGAGTAGAGGTTCCAAGAAAGGACAAGAACGAAGC
ATGGGATCATTTGAGAGAGAGAGAGAGAGAGAGAGAGAGCAGCTTCCAAAGAACGATAGG
AAGAATCATGATCATGTTGATTGGTTGAGGAAAAACAAATGTGTAAAGTTAAAGTTGGGG
AAATATCAGGGGAGGTGGGGGTGGCAGCGTCCCCATCTTTATTTTGCTTTTTCATTCTTG
CCTTTTTGTTCTCTTATTAACAAAACCCCAAGCAACCCCCCCACATTCCACCTCTTTCTT
TCTCTCTCTCAATTTCCACACACTCCTTCCTCTTTCTCCCTCTCAATTCCCAACTTTGGA
TCTTCATCTTCTTCCTCTTCCTAGCTAGCTCAGGTTTGTTTGTGTGTGTATAAGCATATA
CGTACGTATATATGTACATACGTGCGATATATCACGTATGTATATAGATATGCATGGTGT
ATTATTTATTTAAAATTGTGACATTCTAATAGGGTTTTTGTGGCTAATTGATTTTTACAG
GGTGTTGTGGTGCAATTCTTGATTATTTTGTTGACGAGCGTTGTCATCGTCCGCGCTAGC
TAGCCATAATATTTGTGCCCTTTTAGGATAATTAAGAAGAAGAAGAAGGTCCATATCTTA
TGGCTCCTGTTTCATTGCCTCCTGGTTTTAGGTTTCATCCCACAGACGAAGAACTGGTTG
CTTACTACCTCAAAAGAAAGATTAATGGCCGTAAGATTGAATTAGAGGTCATCCCTGAAG
TTGATCTCTACAAGTGTGAGCCATGGGACTTACCAGGTACTTCTTTTTCTTAATTCCATT
CTTCTACTCTTGCTGCTTCTTCTTCATCTTCTTTCCTTATTTTTACATTGTTTTACCACT
TTTTTCTTTTCAATTGTTTTTCTTTTTCTTTCCAGTCCTTTTGATAATACTTGAATTAAT
GCTTTAGGCTCGATTTCTGGAATGTGGGAAATGATTAATTTAGGAGAAATACACACCACC
TTAATTAGAGTCTTTAAAAATTGTTTGCTTCTCCTAAAAATTGTTTGCTCATTTCATACG
TCAACAGTTTTTAGATTGATTTGGATTAGGAATATGAAGAAGAAGAAGAAGAAGACTCTG
TAATCGAATTATTGAGCAAGACCGAGGCGTAATTTATAAGATGAATTTGATATAATACCA
AAACGCACATATAGACCCTATAAAGAATACCTTTTTCCTAAATATGATCACACAAAATAA
CCTAGGCATGCTTATCCTTCTTTTTGTTCAACTATGCTCTTATTGGGAAGTACTTAACCA
TGAATTTAAGTACTTTCTTTACTTCTTAGTCAAATATGCTGAGCTTTTTAACAATTAAAT
ATCCAGTAGGGCTTTTAATAGGTCTAATTTATAGACCAAAAAGTGCTTGAGACACCGACA
TATGGTCCCGCCATCTTTAGTGTTCCTGTTGTGAACACCAAGTTTTATATATCTAAGTGA
GACAACATTATGGGAGACAAGTCAAAAAGGTATAGGCTAGCATATGGAAAAAGAAAAGGA
TTGCTTTGTGTTCGCGAGAGGTATGAGTTCCAAGCAATGCTTTCCATGCACTTCCTCCTT
CATTCCCTTTTAAATTCTTTTATTGCATTTTTGGAGCTTAAACTTGTGAGTGACGTGTTC
CCAAAAGAGATTCTGGTTTATAATAAGGACCCTAAAAAGAACAATCATGCAGTCTTTTTT
TTTTCGTTTTTGTCAGAACGATCATACAGTCTTAGTAGTATTATATAAAGCTTTCACATT
ATTATTAAAATATATGTTGTAAAACCATGCAATATGGGATTTAAATTCAATAATCTAGAT
GATAAATGGAGTCAAAAAAGGCAAACAAATTATTTTATGTGGTTGGTGTGGTACCTTATT
ATTTTGGTTGTAACTTTTTTCACGAGTGATGCTGAAAGATCACACCTCCAGATAATCGTA
TCGTGTGATTAGCTAATATGATTAGAAAATGTGGTTTTTTTATATCTCAATTAGACTTAC
TCATCATGTCAGTGCTACGGCCTTCTTTTCATTATAACTAGGTTAACCAAATTGTAATTA
TTAATACAGGAAAGTCATTATTACCCAGCAAAGATCTGGAGTGGTATTTCTTCAGTCCGC
GAGATCGAAAATACCCTAATGGATCCAGGACCAATCGTGCAACTAAAGCTGGATATTGGA
AGGCCACCGGAAAGGACCGCAAAGTAAACTCACAGACGCGCGCTGTAGGCATGAAAAAAA
CCCTAGTTTATTACCGGGGGCGGGCACCCCATGGGATTCGAACCGATTGGGTTATGCATG
AGTATCGCCTTGACGAGAGAGAGTGTGAAACTGCACAAGGCTTGCAGGTTCAGGTTCTTT
TCTAATTTTCTTTGTCAAAATCCACGGTTCATATTAATTCATTTTCATTACAAAATAATT
CCTACAAATTACTAATTGATTCATCTTTTCGAAACATATATGTAATGTGCAGGACGCATA
TGCCCTGTGTCGTATTTTCAAGAAGAGTGCAACGGGGCCAAAGATAGGAGAGCATTATGG
AAGCACAAGTACTACCAATTACCAACTTACCAGTGATCACTCATCAAGCGTTGAACTGTA
TTCTGATGGTGGAAGATGTGAAGATTTCGAAAGCTCCAGTTATCCGATGCAAATGAACGC
ATGCTCTTCTTCACCAAACTTTGTCCATACATCCTCACTTGACATGGCTAGAAAAAGAGA
TGGAAAATGGACACAGTTCTTATCTAAAGATGCATTTAACTGCTCATCCTCGTTTCTTCA
TTTCCCAATCATGGAAATGTTCCTACCTTCCATCTAAGGTATTACTAATTTCCGTGTCGA
TATATATTTTCTGTGTTAATTATTATCAAATAAGAATTGTCCATACATGTATAATAAATG
GTTCAGATTGAGAGTCCAACAACATAATATGTATGTACGCTAGAGTTTCTGGCAAACTAA
TATTTCCTTAAAAGGTTATAGTCCTTTAACACCATTTCCTTGTTTGCAGGTTGATATAGC
ATTGGAGTGTGCAAGGCTGCAGCATAGGCTCTCACTTCCTCCATTAGAAGTGGAGGATTT
CCCTCAAGTTGGACTCAACGACTTCAAGACGATGCAATATTCAAATCCTGCAGTTGAACC
CACAAGTACTGAGACTGATGCACTGCAGGAAATTCTCTCAGTTGCACATGTTTCTCAAGA
AATGATCAATCAGTCCAGTAATCTTGCTGATCAGACATGGGGTGGAAACTATGCTGCTCC
AGCCAATGACTTTAGCTTTATTGTTGACAGAGATGCTCATTATGATCAGATTACTGATCA
CATGAATTCTATGAGATATGTGGACAAATCATGGGAAAATCCATACACAAGGTCAATCGA
GATTGGAGATCTGGAGGATGATTTTAGGATGGAGAATACAGCTGAGAATCTAAGATGGGT
AGGAATATCAGACAAATATCTGGAGAAGGTACCTTTACAATTTAACTTAATTATCAACTT
CCAATTCATCATACTTGGCTTGCTTAAAAAATAAAACCAGCTTATTGAAAATGCAATTTG
ACTAAAAGTCATGATCTCTGGGTGACCTTAGGTGTCAAACATTTAGATACAAACATTAAA
AGGTGAGGTAGAATTTTTTGTTCATATACATGTTATTTCTTGATACTGATATATGTTTTC
CTTTTTTCAATATTCGATAGAGTTTCATGGAAGAAAACAAGGTAGTTCCATTAGAAAACA
TTTCGAGTTTTCAAAGGGAAGAGCAAGAGCATGAGGTTCAAGGTACATATGAGAGCTTTA
AGTCGTATATATTTTTCTTTTCCACATTAGTGGTCAATGAGTTTTAGCTCAATTACCATG
AGATGAGTGAGGTGATGGTAGAGATCTTAGGTTATTTAGTTACGTACATTTGTTTGTAGT
TGCAGGAGAAACTGGGGATCAAAGTGGCATGATTAAGGAATTCAACGATAGCGAGACGAA
TGATGATTTCTCACTTGGATTCATCAATGAAGACCCAAACGATAACTTCCTCAATGATGG
CACCATGGATGACTATTCGCCTTCTCCAAGTTTCGAAGTCATCGAAGAAATTCAAGTTAA
CCATGGCATGTTTGTTTCGACTCGTCAGGTGGCCGAGACATTTTTTCACCAGTTAATGCC
TTCACAAACAGTTAAGGTCCATCTAAACCCAGTGTTGGGGCACAACCTCTTTGTAGAAAG
AGTCGATACACAAACAAAATGTGAGAATATTGGCTCTTTCTTTGAGAGTTTCAAGGCTTT
TGGGATGGACAAGTTTGTGGGAGTTAGCAAATCCACAAAGCCATGGAGGAAAGTTGCAAG
CACTCTTATTTGTGCAGTTACACTTCTGTTGATGCACATCATTTATTTTGGGCAACATGT
GGAAGATGAAAAATTGATGGATGCATTCACCACAACCACAACTGCTGCTATTGTGGAAGA
AAAAGGCAATTCTAATGTTAGCAAGAAGAAGAAAGGACTTGGATTAATTAAGTGGAGCAA
CAAAGAAGAAAAGGTTTGCTTGGTGAATATAAGAGGTGGGAATAGTTGTAGTGTGCTTCT
GAAGAAGATAGGGGTTTTCCTCACAGTTTCTTTGGCTCTTTGTACCATGTGGGCTCTTTG
AACTCACCATTTTATTTGAACTCACCATTTTATTTCGGTTCTAACCATAGTTTGTTTGTT
TGGGAGAGGGGGATAATTCAG
>EVM0000349
GAGACATAAAGCTAACAATCAAAAGAGCAAGAAAAATGCTTAAATAAACACAACCCAACA
ACTAGGAAAAATCTCTCTCTCTCTCTCTCTGAAGGAATCATTAACCACGTTAAGGTGGGG
TTTAATTGAAGCTCTTTCTCTTTCTTCTTCTTCTTGTTAATTTCTGTTCCATGGAAGGCC
AGATTAGAGATGGGAAGAAGGCTGATGGAGCTTTGGAAGGATTTGCTCCTCTCTCTTCCA
CAAGGATTGATTGGAAACCCAGAAAGAGATCAGGTAGTAAGTATGATATATAGCTCCTCT
GTTTCTCTTTCACTCTCTCTTTCTCTCTCTATATATATTTCTCCAATTGAGAGTTCACCA
ATTCATTTGAATAATTTGAGATTTGTTTTTGGTGATGTTTACATGATTAAAGAGATACCC
ACCTACCCAATTATGTAAGACTTAATAGCTATCATAATTCCTATGGATGTTCTTGAGGCT
TATTGCATGGTTTCCCAAAATTTTATTTAACATTTTGAAGCTAAATTCCAGCATAATTCC
ATCTCCCTCTCATTTGATCATATTATCATTTCTAAACAATTTTGAGTTGTCACTAAAACT
TCTATTATAATTAATGGGATTAAAAACTAAATACATATAATTAGGAGAGAGAGAGAGAGA
GAGAGAGACGTAAAATTAAACTGCTGTTAGGAGGTGCTGACTTTGCTCATACGTTACTTT
GCTGGGGTTGGTTCGCTTAAATTGCTCTCTCTCTCTCTCTCCTAATTATATGTATTTAAT
TATATTTCTTCTTTCTTGCTTCTTTTTCTTTTCATTTTTGGCCTATAATCTTCAGACGGT
GACAATTTCGTTGTTTTCACGCTTTACTCTTGGCCTTCGGTTTTGTTTTTATATTTTTTT
TTTCCAAAGAGTATTTTTTTCTTTCTTTTCTTTTAAGGGTCTTGACTTTGAATACACAGC
ACAGCATATCTAATTTTTTATTTACCCAAAGGTGACCATACTTTTTTATTTCATAGAAAA
ATGCGACCATACTTTTCTCTGGTCTTGGCGTATGAACAAATTTGAATGCTACATGTGGTA
TGGGCTCTATGTCTCATCCAAATTTAATTGATCCTATGGCATTTCATTTCTTGATTGTCA
TCTTTTTTTTTTTTGGTCAGTTCTAATAATTTTTTCGGCTAGCATCTTCGAATTATTATA
CTTGACCAAAAAAAAAAAAAAAAACTGACTGCGTTAAGTATTTCCGTTATGAAAAATGCT
AGGGAGACCAACTCTCTAATAGAGCGTGGGACCCATTGTTTTGGTGGGCTTCACCTCTAT
TAAAGAGTTGGTACACAAGTTGGTCTCCCTACCCTAGCATAACCCTTCCGTTATTGTGCT
AATATTTGTTTTTGGGTACTGCTCATAATTTGGCACTAGGTTTCAAGTTCCCAATTCCTT
GGAAACGAAAATGAATATCTTTAGAAGTTCTTCTGTTAACACTTGTTCATGATGTGACGC
TTTACCAACCTTGCTCATTATTATAATATAAACTTTTTTGGTTGTCTTCTTTTCTTGTTT
TTCCTGTTTTTTCTTTTTCAAGTGTGTTGTTAGTTGGGATGCATGATTGCTTGGAGTGTG
ATTTCCTCCTGTTGCTGGGGAAGAGGAAAACCCCTTTCTCCTGTTCCTGTTCCCTGTTTT
ACGCAACCTTTTTTACTTGTGAGGTTCTATTGGATTTTTTTTTTTATCTGCTACATTATA
TCCTCCCCCTGTCGGTCAAATCATCCATTTCAGTTTCCAATTTGAAGTCTTTGCAACACA
GATTTTGTATTATCTTCTAGGTTCATCTTTGATTTAGCTTTTAATTAATCGCCTTTTGGC
CGAGCACCTTATTTATTTTAAGAAGGATGGAAGGAAGTCGAGTCCCAGCATTTGTACGTT
GACCGCACAACCGTAAAGACAATCCCAATTTAATTGAAATAGTCCAGTTTAGGTCGAGCC
ACCAAACGAGGCCAAATTAGCTTTGAGGGTTTTTCTTTTATTAAGAATATGCCAAGTGTC
AGATTTCATCTGTCTCTTTAACTGCATTTCTTCCATCATCATTTTACTGAACTGAAGGAA
ATGGCTGCAATTATGCATGGTATGCATGTATTCTGTACTTCCTCAATTTTGTGGAGTGAA
ATGGCTGGTGCTATTGTACTCCACATATCAGTCAGTGCCTTCTCATCCTACATATCCATT
CTGGTTTGCCTCCTTATTATACAAATCTGCTACATCTATCTCTAAATTCAATAGCACTAG
AAAGTGAACTTGTTTCCCACAGCTAGCGGGAGGAATGTAGACAAGCTAACAGAAGATACT
GCTAATAATACTCCCAACAAACAGGAAGAGCCCGTCACTGAGGAGGAGATGCAGGACTTA
GCCTCAGCTCCTGAGCTTTCTGAACGTCGAAAGGCTCTTTTTGAACCCTTAGAACCTATA
ACAAATATCAATGGGAAGCGACCGTCGGCTGAATCCTTACTTCCTCCGCCAGACTTTGAT
GCCACAACCTATCCTAAGGGGTGGCTGATTGGAAAAAAGCGAAAGCTAGTCAATGTTGAT
GTGGTTGAGAGTATGCGGAGGATCGCTGTGCAGGAAATGAACAGAAAGGTGTAATTTCTA
AACACCTCACCTTTTTCTCCTCCATTAGAAAAAAAGAAAAGAATGTTTGCAATAAATTAA
GCTTCTATTTTGGTTATCTCTTCAGGATAGGGAAATTGATGGGCTAAATGAGCAATTGGA
AGAGGATGCAAGGTGCCTAGAACACTTGCAACTTCAGCTCCTGCAAGAGCGAAGCAAACG
ATCGGAGGTGGAGAGAGAAAATGCAATGCTGCAAGACCAGGTCACCATGCTAATGAACAT
GCTGGGAGAAGATGACCCCGTGGATGATGAAGGCCCCGACGCACCATAATTGTTTCTTTA
TTTGGTTTCTTTAATTCTTTTTGTACATTTGGTTGGAGAGTAGAAATAAGAGATGCAAAT
ATATAATATGCAGTGCCAATGCCTTGCACATGCTTATTATAAAATTGTGTCTTGCAAAAG
TCATATACCAAAGTAAATATTGAAACTATATGTATCTTGGATAGTTTAGTCTTTACTGTA
AAAGAATCAACGACATTTCATTCTATA
>EVM0000352
GCGAGTTCAACACAAGCAGTTTCAGATCGTGAAGGCAATTTTGGGAGGATATTAAAAATC
TCACCGATGGCTTCGCAGTTTCTGGCGGCGGCAGCCGAGAGGATCGGACCGGCAGCGAGG
CGTCAAGCCGTCAGCTTAACGGACGCGGCGGCGAGTCGTATACGGCAGCTTCTGGAGCAG
CGCCGGCGGCCTTATCTCAAGCTCGGCGTCAAGGCTCGTGGCTGCAACGGCTTGTCGTAC
ACTCTCAATTACGCAGGTCCGGCGTCTTTTGATCTTGATCGTTGTTGTTCTTCATTTTTA
TATGCTTGAATTTGTTTGAATGAAAATGATTTTGATAAATACGTGCCTCCAATTTTGATG
TGCAGATGATAAAGGGAAGTTCGACGAGTTGGTTGAGGACAAGGGTGTGAAGATATTGAT
CGATCCAAAGGCGCTCATGCACGTTATAGGAACCAAAATGGATTTTGTAGATGACAAACT
CAGGTTAATTTTCTCGTCCTCTTTTTCTTTTCATTTCGTATGATTTGTTTTGGTGGAAGG
GTGTGAATATATCAGCATATTTGGCTTGTAAGAAATTGTTTGCTTGATTTTGATTTTGAT
TTTGGTGTGGTCCTTTGGTTTTATTTGGTGGAGGCAATTGAGTATTGCTGTGTAATTTAT
CTCTCTTTCAATTGTCGTTTTGGCCATAACCCATAACATTTCTGAGGAAAATTGGGTTTC
AAATTTCGTGTTTAACTTTGGAGAGTGTGAATATAACACTTTGAAATGAGCTAGGATCTT
ACAACAATCGACAAGCATATGGGCATTATGTTTCTGTTTCCTGGTGGGTTTTCTGCTACC
GAACTACCATATAATGCCACCCCATACCAGACCCAGATTGATGCTGCTTTGCAGTGCTAT
AATGAACAGCACCAGCATCAGCTTATGCTTTACGCCCTCAACTATTGGTCTTAATGTTCC
CCTCCTTTTGTCACCTGCGTTGATGGTCAGCCTTCTGTTCCTGCCATCATACTAACTGGC
CTCACCACCATTTCATTAAGACCACCACGGAGCCATCATTAAGAATTGAAGACCACCATG
GGACCATGATCACCTCCACCGCTGCTGCCATTAGTACTTCATCCTCTGTTTATTGTAATG
TTCGGGAATTAAAAAGATTGTGAAAGAGTGTAGGTGTTAGATGTGTGCCTGTGCACATTT
GATGGCAAATTCAATGTGTGTGTTAAAAAGGCTTTTACTGAATTCTTCAACGGGCCATGT
TAGGAGAAACATTGTTACGTGTGCTTCCAAACATTGAAGCAAGATGGGTTGCTAATAGTT
ATTTTTCTTGCTTTATTACTGAATGAATGAGTACTTGAGATTATGAACCTTTGACAGGTT
TGTGTTAAAGAAGAACCTAGAGGCATGATAAATTGACACCTTGTTGATCTGATGAAAACT
TTTTAAATTTAACCACTGTGCATACGGATACCGTTATTCATTTCTTGATGGCACTATTCG
GTTGGCATTGATACCCTTGTCATTACAACTTGCTTATGCCTCCAATTACTACTGCCTTCC
TGGTTTTCCTCACACTTATTTTCATTTTCGTTGGCAGGTCTGAGTTTGTATTTATCAATC
CCAACTCTAAAGGACAGTGTGGTTGTGGAGAGTCTTTCATGACAACAGGTGGTAGTGGAG
CTACTAAGAAGGTTTAAAGTACTATGGCCAACTCACGATGAACCAAGACTTTACTAACTT
ATTGTTTTTGATGGCACTCTCCTGAGTTATAGCAGTCAGTGCTAACTTAGGTCTTAAAAA
GTTCATATTCTTCTGTAAAGCTGATTCCAATTTTGTTTGGAACAACACAATGTATATCTA
TAATTTATGCGTTTGTTGAATTTGTATTAACTTTCGTGATGTGAACGTGAACATGTAAAA
GCCGCCGACTTGTGGAAATTGCAGCAGTGAGATTCCTATGGGGATCTTCATGGCTAT
>EVM0000355
CAGCTTTAATCTCCTGAAGCTTGGGTCCCATGGGTTTTCACACGGCAATTGTAGCAACCA
CACTGAAACTCAAAGCCTTCTCCACCTCTCACAGCACCCTAATAACCCCACTGCTCACTG
GCTTGATCTGCCCTTTTGTGCTCAAGCTCTCTTTCAGCTTCAGCCTTGTTCATCAAACCT
ACTATGACTTGATCCATCCGTCAAGGCTCTTCTTCTTCCAGCTCAACCAGATTGCAGCAG
CTGACAATTTTGATGATGATCTTCAACCGCAGCAACCAGCTGCTAATGGATTCTTGCAGC
GAGCTCTGAGGCTACTGCAACTGGCTGTGGCCCATCAAAGAAATTCACAGGCATCGGAAT
TGGATGAGCAGAGCATCCATGAGCTCTCCATGGTTGCTCTTTGAGCTCCTCTGCATCTGC
ATGTACGTCTACCTTACTGGGTGAGAATCTATAAATAAAATATGTGCCTGGCTTTTTTTT
TTTCTTGTTTCTTTTTCTTTTCTGGGTTTTGGTTGGTTTTTCTAAATCTTTTTTCGGATG
TGAAACTGGA
>EVM0000364
ATGAACCATATGATACTCAAATTGCTGAAGCAAGATAGTACTAGTGAAGCAAAGGTTATT
GGTCTCCGTCAACATTGTCATGTCAACTTCAAGTAGCTGAAGTTTTCAACTGATCTTCAT
TTCAGTCTTCATATGCCAAAAATATGAACCTGAACCAATATTATAATCGATGTCTTGAAA
GAGCATGAGGTGTGTTCTCTTCCTATCTTTAACCATTCTCTATTCATTCCCCTTGTCCTG
CTTTTCATTTGAGTTGCAATGTTGCAAATGTGTATCTTATTGTGTTTCATTCATGGATCT
TCTTCTAATGTTTCAGGGATGACATCTTGCAGAGCTGCTATTGGGATTCTGGTGTCCATT
TGATTTTGGACGAGAATCTGATGCAACCCCTCCTGACGTGACACTTCAATCTGTAATATT
TGAGAGCCTTGATAAGGACAGGTGGGCTTGTTGTCTTAGTGAGCTTGTCAAATACGCAGC
TGAACTTTGCCCAAGATCTGGCCATGAGGCAAAGTAAGTATATTGTTGTTTACGTATAGT
TATTTTAACACATGTTTCTTTTGATTTCAAAAAAAGATGTATGTTCCTTTCCAGTATTGG
TGTGCTCTTCTGAGTTTGAACTTATTGTATTTAAGAGTGGCTCAACTAAAGAAGGGATTA
CTAATATGTAGAGTTTGCGAAGAAAAAAAAAATCTTAGGTTGCACATACACGTTAAATGT
TTTTGTTAGGCACGGTGCATTTGTGCTGGGAACATGATTTTTCTTGTATGGCTATATTGC
TCTTATCTTTTACATGCTTTATTAGGATCAGTATTTCTCGGTCAACCCAAATTTCAAGAC
TGAAATTCCACGATCTTATCGCAACACAATCTTTATTTGTAGGGCAGAGGTTATGCAACG
TCTGGCTCATATCACATCTGTTGAGTTGGGTGGGAAGGCTAATCAGTCACAAGATGCAGA
CAACAAATTGGATCAGTGGCTTATGTGTGCAATGTTTGTATGTTCGTCCGCCAAATAATA
GAGAAGCTGGTAGTATAGTTGCAACTCAAGATCTTTACCATCTAATTTTGTCCGTCTCTA
AAATCTTGATCTGAGGCACATATAGTAAGTACTGTTAGAGGTTTGTTTAATTTCAGGTTA
ACCTTTCTCTATTCTCTTTTTCTTGTTTCTGTGAGTACAATAAATTTGTTGTGGGGTGTC
CGAATCTGGGGTCAGTTCTAAATCCATACTGTAGGATGCTATTATGTTACTACTAGTTTG
AGGTCTGTTGCGTCTGTAAGGGTTTGCTCTAATTAGAGAACTTATAATCTTTTTCTTTGA
TAACCATTCCATGCTTCTTGATTCTTTTTCGTCTCTAAATTTAGCATGCAGCCGCAATGA
CTCTTGGCCGCTCACATCTGGAAGCATGTGAAATCATGTTTACTGAACTTGCTGCATCTT
TCATTGATGAGGTTTCTTCTTCGGAGACAGAGGGAAAACCAAAGTGGAAGGTGCTGTATG
GTTAA
>EVM0000367
ATGAATCTGGACCGTCCGATCAGAGGGGGTCCCACAAGGTTTGACGCGGTCTGGTTCGTG
TAACCGCAGGGACTGTAGTGATTGGTACAGCAGACAGAGGAGATGGTAGGACTTTGGACT
CAACGAAGATATAATAGGCAGGAGTTTGTATGTGTTTGTTAAAATAGGAGAGAGAGTAAC
TGAGAGTTAATGAGAGAGAGAGAGTTGACAAAGTGAAAAACCTCTCAGCTCTTCAGTCTC
AGTCCCAAAATCTCAGTTTTAGGGTTTCTTCTCTTGGGTTCTCTGTCTTCTCAGGTAAAA
GCATTTTGCTTCAGAGTTGGGGTTTTTTTTGTGCTTTTCAAAGCCAAAATTTGTTCTTGG
TGTTTGTGGGTTTGAGTGTTTTTGATTCTTGATAGTGTTTCTTTCTTCAATGCAGTTCAG
TTTTGGTTTTGCTTCATGGTGATTTTGGGTGTTTCGTGTCTCTCAGTTCCATCTCTGCAA
ATTTCTCATGTTTGCATTTCAAGTTTTTTTTTTTCTTGTTTTTGAAAAAAAGTTTTGACC
TTTTGGTATTTTATGCTTACGGTATGTTAAAGTCTCGAACTTTTCTCTTTTCTCCTCTTG
TTTGTTCTGTGTGGTTGTTGTTTTGAGCAATGCACTTCTGTTTTCGACTGATTTTGGGTC
TTTCTCGGTTTTTAAGACCGATCCTTGTGTATTAACACTGTTTCACTTGCAGGGTTGAAG
AATTTTCTCGGTTGGGTTTCTCAAAAGCGGGTTTCTTGTGCGCTTAGGTAATATTAATAG
TAAAGTTTTCATTTTTTCATCTGCATGTCCCTTTTTTGGGTCTTACTGCGCTTCAAAATG
ACTCTTTTTAACCACTCTGCATTTGGGTTTCGTTTTGGGGGATTTTTCTCGCTTGCGTAG
GTATTTTACATGTGTATGTTTTAATTGTCTTGAGTTGTTGCTCTGATGTATGCATGTGTG
GTTTTTTGATGTACTGATATTTTATTTAAATTTTGGACTCTTTCAAGTCTTGGGATTTTT
CCAGCTTCCATGGTCGAGTTGCGTTTCCTTGAACTACAGCTTATGTTTCTAATTTTTGTT
GGCTTTCTCCTTAAAACTCACATGTAGGTGTGTTTTTGGCTTTTTGTTTGTTTCCCATAT
TTGTAACTTTGATTTTGATGTAAAGTTTTATTGTCAGTTACGTTTTCTGCGATCCACAGT
AGCATGTATTTATATTTTGACTCTATGAGACCGTTATTGATATCGTGTTCCTATTTCTAT
CATCTGCACCATTAAAATTCTTGTCAAAGCCTCTTTACAAGTCTCTGTGCTTGTCTGCAT
GTGTTTTGCAGCTGTAAAAACCTTCAGTATTGTATAATTTTGCTCATTCCGAGTTAGATT
TCTGGTTGCTATGTTCTGTTGCCACTATGGTATCTTTATGTTGTGAAAGGGTCTGCACCG
TTAAAATTCTTGTCAAGGCCTCTTCACGGGTCTGTGTACTTGTCTGCATGTGCATGTGTT
TTTCAGCTGTCAAAACCTTCAGTGTTGAGATTTCTGCTATCGTTCAATTCTTGTCGAGAT
AGTGCTTCTCTTGATTATTTTGCCTTGTTTTATTTGAACACCACATGATGTTGAGATTCT
GTTATCGTTCAATTTTGGCCCCACCTACTGAATATGGTATTTGGAGTGCTATGTGATTCT
GTATGAACTTCCTTAGACATTTATTTTCTATAAATTGCTCAGTTAAGTGCTTTGTTCTAT
GCGTTTCTTTTGGACTTTTTGTATGTTTGAATTGTTATCTTTTGCTTAAGTTTTTTGTGT
TGGATCAGCATGATGAAGAACTTCCTTGCCTAAATTGTGTAGAGATAGTTTCTGGGTTCT
GATGCTATGTTAAAGTTTCTTCCTAAGGCCTTTTGTTTCCCAAATTTTCAGTATTTAGTG
AACTTGTGGTGAGATATAAATGTGTTATGGGTGTTAGCATTCAGTGTCATACTGTTTAAT
TGTTCTTTCTCTAATTTTTCAAGCATTTGCATTGTTGTTTCACTGCCTTTTCGGGCTTTA
CTTCCTGATCCGTTTTCTAGTTATTATTTGCCACCTTATAGGAAGTTTAATATATCGCTG
TTGTAGTCAAAGTGTGTTATTAGTACCGCTGGTGCTGCATTTGGAAGTTCCATTCCTGCT
TCAACATTATCCCTTGGCATTAGGAACCAAGTTTCTTAAGTGTGTACTCTTTTTTTTTTT
TTTATATATATTTTTTATTTTATGAAAATGCTTAATTTTGTTGCGTCTCATTCGCATACT
TATTTTGTATTTTAGGATATGGATTCGTTTGAGCCGGATGGAAATGGAGCAAATGGGGTG
A
>EVM0000368
ATGGCGGGTTGTTCTTCGAGCTTCAGAATATCGAATGTTGTAACCTTGCGGAACGAGGTC
GTTTTGAGGAAGATGTGGAGCCAGAATTTGATTTTTGATGGCGTAAGGTTTAGGAATGAT
GCAAAGGAGGTAGCTTTGCCCGTGTTCTGTAGGAACAATTGCTTTAGACATGGGGTCAAT
TCCTTTTCGCTGAAGAAAGACCGGAATTTTATGGTCATGAGTATGTCTCAGCCTCAGGCT
GAATCACACTCTGAGTTGGGAGCAGTAACGGTTTCAAAGGAGGGAGCTGATGTTATTGTA
GGAAAGGAAACGAGGATTTTGGAGAATGAGCATAGATCAAAAACCGAGAATGGTGTGCTT
GATGGTAGTGGTGGTGATGGGAAATACACTAATGGTAGAGGAGGAGGGGGTGGTGGTGGT
GGTGACAATGATGGGGATGATAAAGAAGAAGAAGAGTTTGGGCCACTTATGAAATTTGAA
GAGGTTATGAAAGAGACAGAGGCTCGAGGGGCTAGTCTTCCCTCAGATATGATAGAGGCT
GCCAAGAGTGTGGGAATTAGAAAAGTGCTTCTCCTTAGATATCTGGATTTGCAGGTACAG
CTGTACTAAGTTTCTATTCAGCAATTATGTATCAATGTGTTCAGCATCAGTGATTCTTTC
TCCTAATATGGTGTGACATTTAAATTGTAGGGGTCAGCCTGGCCTCTAGGCTTTTTAATG
AAGTCATGCTCTATGCTTCGTGATCGAATGCTAGCCGATCCATCTTTTCTCTTCAAAATT
GGAACAGAGGTTTGTGCTTGTCTTGATGTAACTGTACACAAATTCTTCATCTGGTTAAAT
GATAGATGTAAGATGGTGAGAACAGGGAATAGTATCAACTCTAATATGTGATTACTCCCA
TCTTGGCTCCCCATGAATATAATTTGTCTCCTGTACAAACCAGGTTCACTTTCTGTGATA
AGATATCCCGTAAAGGGGCACATGCATAGTAAATTCCTATGCATCAAAGTTGTGGCTAAA
TTTTTGTCAATCATAGATTCTTTTTCCCATGAATATAATTTGTCTCCTGTACAAACCAGG
TTCACTTTCTGTGATAAGATATCCCGTAAAGGGCACATGCATAGTAAATTCCTATGCATC
AAAGTTGTGGCTAAATTTTTGTCAATCATAGATTCTTTTTCCAGTGCCCCATTTTATTAT
ATATAATGATATTGACCACTGCAATGCAGATAGTCATTGATTCTTGTTGTGCTACATTTG
CGGAAGTTCAAAAGAGGGGCAAAGATTTTTGGGCAGAATTTGAGCTGTATGTTGCAGATC
TTTTGGTTGGGGTGGTGGTTAATGTTGCTTTGGTTGGGATGTTGGCACCCTATGCTCGTA
TTGGGCAACCATCATTATCAAAAGGGTTCCTTGGGCGCTTGCAGCATTCTTATGGAGCTC
TCCCTAGCAGGTCAATAGCTCATGCCAAAAACAATACTCAAACCTAAATATCAATTCACA
TCTAATAGTATTTGATACTCATACTTGTCACATGTACTTGCAGCTTTAGAAAATAATGGG
TATTTATTAAGTTTCTTAAGCGATCATCTTATGCAGTGTATTTGAAGCTGAAAGGCCAGG
GTGTAGATATTCTGTAAATCAGAGAATTGCAACTTACTTTTTTAAGGTAAGATTTACACA
TATCTTAACCAAATGATATTTTTATGTCTTGGTTCATTATATTTGTTGATTCAACCTTTC
TATTTTCAGGGCATCTTGTATGGCACAGTAGGCTTTGGATGTGGTATCATTGGACAAGGA
ATTGCAAACTTAATCATGACAGCCAAGCGGTACACTGCTATCTAGACAGACTCTCTTTGT
GTGTGCACACGCTTGCTTGCGCAACTCCAGCAGCTTTCTTGATTTGCATCATTGCTTACC
AAATTATTTTCTAAATGTCAGGAGTGTAAAGAAATCAGAAGAAGACATACCCGTACCACC
TCTAATTAAGAGTGCAGTTCTTTGGGGTATGCATTACTTCATCATTTACAGTTGTTATAG
GTTGTCAGCTTTATTACCTTGTTATGATATTGGGATGAATTTTACTTCCATGAGTGTATT
GGCATTTTTGGTTCCTCCCTTATGTTTCAGTTTCATATGGTTCTGGTTGACATTTGCTGT
CACTTGTGTATTATATTTCAATAACTCGGTTTTCTTTTTGTCCCCCAAACTACCAGGTGT
TTTCCTTGCTGTCTCTTCCAACACCCGCTATCAGATCATCAATGGACTTGAACGCTTGGT
AGAGGCATCGCCTATGGCAAAGCAGATCCCGCCCGTCGCATTGGCTTTCACGGTTGGTGT
TCGGTTTGCCAACAACATCTATGGTGGAATGCAGTTTGTGGACTGGGCTAGATGGAGTGG
GGTTCAATAA
>EVM0000378
ATGGCCAACCTACAAGGACATTCTTCTTCTTCTTCTTCTTTCACTCATGATCCATGGACA
TATGATGTGTTTGTGAGTTTTAGAGGTAAGGATACACGCACCAATTTTACAGATCATTTG
TACAATGCCTTGTCCGATAAGGGGATCTACACCTTCATTGATCGTGAGATTATAGGAGGT
GAAAAAATCTCACCAGCACTTCTCAAAGCAATTGAAGAGTCACGGATTTCTCTCATTGTA
TTCTCTGAAAACTATGCATCCTCACGCTGGTGCTTGGACGAACTCGTTGAGATCCTTCGA
TGCAAAAACTCAACGAAACAAATAGTTTGGCCCATTTTTTACAAAGTGAATCCGTCGCAT
GTACGAAACCAAACAAATAGTTTTGGTGATGCATTCGCTGACATTAACTGCAGATTTAAG
ATAGCACTGAGAAGGTGCTAAGGTGGAGGAGCGCTCTTAGAGAAGCAGCAAGTTTGAAAG
GATATACTTGCAAGGCGGGAGAGTATATTTCTACCCTCTATAGTGCGCACATATATATGG
TTAATTTAGTGACTTGATTCTATTTTCAGGGTCTTCTATCTTTTTCAAGTTTGATGGTTT
CTCTCCTTTTTCCTTTGGTTATATTTAATTGTTACTCATTAAAAAAAGTATTGTTTTGAG
AAAAATTGAAAAGTGTAGGGAGAAGATTCAAAACCCATATATTAGCCGGACTAGTATAAC
TGATACATATCATTGTATACTTAAAAAAAACAAGTCAATATTGTTTGTGGTTAGGAACTT
AGGCTCCATTTCGATGGAAGGATTCCAAATTATGGATTTGTAGTACATAATAAGGTAATC
TTGTTTGTTTAGACTAGTGAAATTCATGTAGGTCAAGATTTGGCCAAGAGAGAGATGAAG
AAGATAAATGGATTTCAAATGATTCCTTACATGTAGTCACTTCAAATCTATTTCAAATGC
ACTATGTCTAGTTGTTCCAAGTACATTCAATATCTATTTAAAATGCACTACATCTAGTTA
TTCTCAAATCCACATCCCTTCTTTTCAATCCCTCCATGATCCATCGAAACGGAAACTTAC
TTTAGCGAACTATACAATCAAACTCGGGGGAGTAGGGCAGCCGGCTGAATATACTATGTA
CCTAAATATGGTATTCTTTGCGTGCTTGCATGTTTAAATTTTATTCCTTAAATGTGTCAA
ATTTTTTTAAATGGTAGGTCTGAAGCTACATTTATCAACCACATCGTTGAAGAGACCTTA
GTTGTAGTATTGAACCGCACATTTTGGAATGTGGCCAAGTACCCAGTTGGAATTCAGTCT
CATGTACAAAATGTGGAAATGCTTTTGGATGTTGGTGGGAATGGTCGCTTCATGGTTGGG
ATATGGGGGGCATCTGGAATAGGCAAGACAACAATTGCAAAAGCTGTATGGAATGAAATT
GCCCATAAGTTTGAAGGAAGTTGTTTCTTGCCAAACGTTAGAGAAAATTCAATGCCACAA
TATGGAGGCTTAATCCAACAACAGGAGACTCTCCTTCAAGAGATTCTTGGAGGTAAAAAG
TTGAAAATTGTCAGTGCTGATAAAGGTATCTCTATTATACATAAACTATTGAGGCATAAA
AAGATTCTCTTAATTCTTGATGATGTGAATCAGTTGGAGCAATTAGACAACTTGGCTGGA
GTTGGTTGGTTTGGTGAGGGTAGTAGAGTCATCATAACTACACAAGATAGCGGATTGCTA
AAATGTCATGGAATTGAGCGGATATACGAGGTCCAAAAGTTATTTGACTACCAAGCTCTT
GAACTTTTCAGTTTGAATGTCTTCGGAATTAATGAACCTCCAAATGATTATTTGGAACTC
GCACAACGAGCAATAGCCTATGCTCAAGGCCATCCACTAGCTATAACACTTTTAGGTTCC
CATCTTCGTAATAAAGGTATACATCGTTGGCAAGCTATATTAGATGGTTACGAAGGAGAA
CCTTATTTAGGTATTCAGAAAATACTTCGAAAAAGTTATGATGCATTGGAAAATTCAAAG
CAACAAGTTTTTCTTGACATTGCATGCTTCTTCAAGGGTGAAGATAAGGACTATGTGATA
CAAGTACTAAGAAGTTGTAAGCAGAAGGTCTCCCAAGATTGTATAGAAGTACTCATTGAG
AAGGCAATCATAACTATTGAATGTAATAGGATTTGGATGCATGACTTGCTAGAAAAAATG
GGAAAGGATATAGTTCACGAAGAGTGCCCCATTGAGCCTGGCAAGCGTAGTAGATTATGG
TTTCATGAGGATGTCTACCATGTTCTAACTGAAAATACAGTAAGTATAATATAGGTTCTT
ATATTCCATTTGAAAAGAACCAGTACCTTATGTAACCTAGAAATTTCTTAACAAAATGTA
CTTGTATTTTGGTTTGAAAAGTCTTAACACTAATTATTTTCCATTTTAGGGCACAGGAAA
AATTAAAGGCATCATGGTGGAGTTTCCCAAGCCAAATGTGATAACATTGAATGCAGCAAG
CTTCTCTGGGATGGACAATCTTGAAATTTTCATAAATCGTGATGCAATTCTATCTGGACA
CATTAAATATCTACCCAACGAGTTGAGGTTCCTTGATTGGGGTCGATGCCAGTTGCGTTC
TTTGCCATCCAAGTTTTATGCAATGCATCTTGCTGTGTTCAATATGCCTTGTGGTAGTAT
CAGAAAGTTGGAAATTTTTAAGGTAACAATTGAAATTATTCTTATTTATTACTATTTCAA
ATAGAGTTCTTGTTTTTGGAACAAAAAATATATATATTCGAAGTTTTTTTTAAGGGATTT
GATAATTTACCAATTTATGTTTTTGTCTCACAGTTTATGCCAAAGCTAACATCTTTGAAT
TTGAGTGGTTGTCAATTCTTAAAAAAAATCCCTGACTTATCCGGAGTCCCAAATATAAAG
TGGCTGAATCTAAGTAAGTGTACAAGTTTGGTTGAGGTTGATGATTCTATTGGACTCCTT
GATAAACTCGTTGAATTGAATCTTGATGGATGCTTTTAGCTTACGAGGTTTGCAACAACA
CTTAGATTGAAATCCCTGGAAAGGCTTTGTCTACGTAATTGTGGAAGGCTTGAGAGCTTC
CCAGAAATAGAGGACAAGTTGGAATCCCTGGTGATTTTGAATATCGGAGAAAGTGGCATA
AGAGGATTGCCATCATCAGTTGCATATCTTACTGGGATTACATATATGAGTGCTGGTTAT
TGTGACAACCTTACATTTATGTCATTGCGTAGTATATATGGATTGCAACGTCTCACTACA
TTTGGCGATAAGGTGAACTCTGACTCAAACACCTCATTAGCGCTTCCCAAGCTAGTTTTC
TTTAATCTCCAAGGATGCAATTTATCAGAAAGTAACTTCGTCCTGCCTCTCGACTGCTGG
TTCACGTTTACATTTCTTGATCAATCGGGAAACAATTTTGTCAGATGTCCGGGATGCATT
AGTAAATTTTTCAACTTATGGTTTCTTAGATTAAATGGTTGCAAGGGGCTTCAGGAAATT
CCAGAATTGCTTCGACCAAGTGTAGATCGGGTACTCTTGCCTAATTGCACATCATTGGAA
AAATTTCCAAAACTTCCCCAGGGGATTCGGTGGCTGGATTTGGTCAATTGTCATAGACTA
GGTGGCTATGACATCACAGAAAATATTTTTCTGAATAAGGTTTCTGTCTCTTCTCTCTCT
CTCTCTCTTCCTCTATATTATATCGTTAAGATGATGATTGTTGTAACTCTATTCTATTGT
AGGTACCGCATTCTTTATTCGAAATTATACTCCGAGGCAATGCATTTCCAAAGTGGGTCA
GCTGTTGTAAAAATGCAACAGTATGTAGATATCCTGATGTCAAGGATAAAGAGGAATACG
TTGGTGGATGTGAATTTTCTTTTGAAATTCCTCCAAATTTAGAACGGGAGACGTCAAGAT
TGGTTCTATGTGTTAGCTATCATTACCCTTATTTTGACGATGCCAAGATTCTTATCAATG
GAAAACTCGTCAATAAGGTATGGATTGGGGATATGTATGCAACGGAGATAGAGGATACTC
ATGTGTGGCTCAAGTGTGTTCCATTATTGGATCCCCAGAAGTTATGTGTGGGAGAAGAAC
CGACGCATTTGCAGCAGGGTAATATGTGTCAAGTTATATTTCACTTGCAAGGCGCAGGAC
CGATACCGGTTATAAGCTGTGGGGTACACCTATTAGGCCACCAGGTTGCTGATGTTAGTG
GGACCATGGCTGTTGACGACGATATAACGATGAATGAATCAACGAGTTGTGTCGGAAAGA
GGCCTCGTGGATCAGATATCACCGCAGTTGATGATCATGATCATCAAGAGCAATCGCTTT
GCTCGTCTTCAGAACCAGCGGATCATCCAAAGCGGAGGCATATTGCTATTGAAGAGGAGT
AA
>EVM0000380
ATGGAGAAGAACAGGTTGAGCAACAACTTGAAAGACCATGGTATTGTCACTAGAGCCATT
AGAGATTCGAACAACAAAAGAATAATCCACTGCAGCCAAAGCTGTGAAGAAGACTACATC
AATGGGTTCTCATGGCCTCCAAGGTCTTACACGTGTAGCTTCTGCAAAAGAGAGTTTAGA
TCTGCTCAGGCTTTGGGGGGCCATATGAATGTTCACAGGAAAGACCGAGCCAGGCTGAAA
AACTCACCCCCAATAGATGGTCAGTACACTAGTACCATTTTTAACCTTAACCTTAAACCT
AACCCTAACCCTAATTTCTTATCAACATCATCACCACCATCATCCTCTTCTTTGGTATCT
CCATTTAGTAGCTCATTATCACTACCCTCTTTGATATCACCTCCTCTTCCTCCTCTTCCT
CCTCCTCCTCCACCACCTATATTTTCGGTACCATCAAGTGAAAATATGAAATGGGTTGTG
GGAGGCACCCTTTTTAATCATCCTTTAAACCTCAAAGCTTCGGATTTAAGTACTAAATTG
AAGGGTGCAAAATCTTTGTGTGGGGTTGGACAAGAAGATCAAGATGGGTGCATAAAAACT
TTGAAGAAGGCAGCCGATCCTCATCAAATTCTTAGGTTGGACTTGGAGATTGGTATGTTT
GGTGACACAAATAAGGAGGACTTGGATTTGGAACTTCGATTAGGATACTCCTAG
>EVM0000384
GAAAAACGCAAAGTCTTCTTCTCCAACCAACCCTAAAAAAGATTTGTCTTCTCTTCTCTC
AACCCATCGCTCCTCGATTGTTCCAAGAAAGAAACAATGAGTAAAGAGTCGCTGCGATTC
GTTTTAGAGATAATCGAGACTGTGATGAATAAAAGCGATGCTCTGTCTGGCGCAACTGAT
ACTGTATGCATGCGTTTCTCTTTCTCTCTCTTTCCTTTTTTCAGTAAACTTAAAAGTATG
ATTGTTGTTGGTTTTTTTATATAAAAAAATTATATCCAATTTGCCGTTCAGTTACCTCCC
CTTATGTCAAATCTCAAGATAGAGAAGAAAACAGACGACCCTTCTGGACGGCAGGAGGAG
GAGGAGGAGGAGGAGGAGGAGGAAGAGCAGGATTCGAGCAAGTAAAAATCCTCACTCATT
TAGTTTGGCCTCTATTCTTGTAAGTTTTAACGTGTCCTCATGTACGATATGATTTTCCCC
TCTTTCCCATTCCTCAGGTATGCCGAGTCTCTTCTTGGTTTTCTCCATGAACCTACTGTA
GATTTTGTGAACAAAGCATGCGACACGGAGGAGGAGCGTCATAGGGCTATGAAGTCCATC
TGCAGATTGGTTGCAAGTCTTGAATCGGTAAGATCCTAACCTAACTAAACTTGTCACATG
TCTCTATACAAGTTGGGTATGTCTTTTCCTATTTTCTGCTCTTTTTATTTATTTATTTAT
TTATTATGCTGCTAGTTTAGATGTTGGTAATAAGGTAATAACCAGTATGATTCCCAGTTT
TCCTCGTCTTCTTTTCTAGATTTGGCACTTCAGTTGTTTTTGTGAGGTTTATTATTTGCA
TATTAAGCACATACAAAAGCTTTTTCTCTGGAGTCAAAGCATGATGTGGTGGTTATCTAT
GTAATCAAGTAGATAAGCCGATGTTGAGATGCATGCCTTTACTTCTTGTTTGTTTGTAAA
CGTTGTAATATCACTTTGGAATTAAATTTTGCATCTATGATTGTTGTAGGATGCTGCTCG
TGATCTTGAGGAATTCGAGGCATCCATCCCTGAGAATCCTCAAGACTGGACACAAGAGGT
GAGGAAATAATAACCATGTATTTGGTATACTTTATTAGCTTCTTGTTTGTAAATATTGTT
GCAATCACCTTCTTTGAGTTCTTGATTGTTGTTGGTTGACTATGAGCCTGATATGGTAAA
ATAGTAAGTAATTCCCCATTTTGTTTTGTCTTGGTGTGTATATTTAGCACCTTAATTGCT
TTTCAGATGTCTATTATTCTTATATCTGTTTGATGAACCGTGTCATGGAAACATACATCT
AGTTTCACTGGTCATCCATGTCATCCAGTAAATACGCTGCCAATGTTAAGAGGCATTAAT
TCAGTATCTTGTTTGCAAATGTTATAATCAGACCGGAGTTTGAATATCTGACTGTTGTAG
GAGAGCTTTCGAAGCTTGCATTGTTTTCTCTCGCAGGTCTCCTTATTATTCATATTATTA
GACACACACAACACAAGGTCGTCTAGGTCTTGCTCTGGAGATATCAGCTTCTGTTGGTCA
TCTTTAAGAATGTTATTCTAATGTGATATGTGGAGGGATTGTTTATGGAGTCAAAAAATT
GCTATAGTTTGTACTGAAACAGTTTTGTACTGCATTTTTGCAGATGTGGGAGTATATGTA
CGAAAAGGAACAGGAGGAGGTGAGGAATTTCGAAGAGCAGCAGGTGAGGAAGTAAAATTT
GGTCAAATGTATTATCCAAAGTGATTCATGTTTCATATACATATATATATATATATATGT
AAAATCAAGTTGATATGTCAATGTTTGGGTTGGGATGCATGCCACAATAGCTTCTTTGGA
AATGTTGTAATTCACTTTTCATCTTTGATTGTTGTTGTATGACAGTTGGCTTTGCAGAAG
AAGAAGCGGATACAGAAGAGATTGGACAAAACATTTCGAAGAAGACGGAAAATTACGAAG
AAGACAAGTAAAAGAGAGAGGGAGAGAGAGAGCTCAAGTGGCTTGGCTTGA
>EVM0000385
ATGTGGCAGATCTTTTTTAAATTCCTTCACGGGTACGGCTTCTTTCTCTTATGCATGAGC
TTGAGCACCTTTGGAGATGAATCTGATCACCTGGCTCTGCTAGACTTGAAGAAAAGAATA
ACTGAAGATCCTCTGCATATCATGAGCACATGGAATGGTTCCATCAATTTCTGCAGCTGG
GTTGGCGTTACATGCAACCATTCCAACAAAAGAGTCGTGACTTTGAACCTGGAAGCTCAA
AAATTGGTAGGCTCCATACCACCTTCTATAGGAAATCTGACTTGTCTCACCGGAATCAAC
TTGATACACAACTTCTTTCATGGTGAAATTCCTCAAGAAATGGGACGTCTGCTCCGCCTG
CGATATCTAAACCTGAGTTTCAATTCCTTTGGTGGGAAAATTCCAAGTAACATATCTCAC
TGTACACAGCTGAGAGTGCTTAATGTTGGTTCCAATAAGCTTATTGGGTCCATTCCGGAT
CAACTCAAATCATTGTTGAATTTAACTCATCTATGGGTTAGTGGTAACAATCTCACTGGA
ACAATCCCAGATTGGATAGGGAACTTTTCTTCTCTGTATGCTATTAATATTTTTCAAAAC
AATTTTCAAGGAAGCATACCGAATGAGCTCGGGCGCTTAACAAGCTTGGGAAGATTTGTA
ATTGCAGGGAATAAACTTTCTGGTATGGTTCCTTCTTCAATATATAATATATCCTCTATA
TACTATATCAGTGTTACTGAGAACCAGCTGCATGGAGAGCTGCCAAAGATGTGGGGATCA
CTCTTCCTAATCTGGAGACATTTGCTGGTGGTGTCAACAAATTCACAGGTAATATTCCTG
TATCCTTGTCAAATGCGTCTAGACTTCGACAGCTTGATTTTGCTGAAAATGGTCTCACTG
GGAAACTCCCAGCTGAACATTTCGGAAGCTTGCAAAGCTTATCTAGACTGAACTTTGATG
ACAATAGACTGGGAAGTGGAAAAACTGGTGACCTGAGTTCTCTCAGTTTCCTTGCTAATT
GTACTAATCTTGAGGTGTTGAGTTTTAGCCGTAATCGTTTTGGAGGAGAATTGCCGGAGT
CCATATCCAACCTCTCAACAAAACTTAGAATTTTTACAATGGGGGGTAATTTGATACAGG
GAAGCATCCCTATCGGAATTGCAAATCTTGTAAACTTGACCAATCTAGGAATGGAACAAA
ACTACATTGGTGGCAGTCTCCCTGATGCAATTGGCAAGCTCCAGAAGTTAGAGGGACTGT
ATTTGAATCTTAACAACTTTTCGGGGCCAATCCCATCCTCCCTAGGTAACTTGACTTCAG
TAACAAGGCTCTTCATGGAGGGTAATAGGTTTGAGGGAAGCATACCTCCAAGCCTGGGAA
ACTGCCAAAGCTTATTGATGTTTAACCTTTCTAGTAACCGACTAAGTGGCACCATACCTA
AAGAGGTTATAGGGCTTTCATCCCTTTCAATTTCTTTGTCCATGTCAAACAATTTTTTGA
CCGGTTCACTACCATCAGAAGTGGGTGAGTTGGTAAATCTCTCGGAGCTAGATGTATCAG
GAAACAGCTTATCAGGTGAAATCCCCGTAAACCTTGGCAGCTGCACTAGTTTGGTGAGCC
TACATTTGGAAGGTAATGCGTTCGAAGGAAGAATTCCTGAAACTCTGGCAAAATTAAGAG
GCTTGGAAGAAATAGATGTTTCACGCAATCACTTATCTGGGAAAATTCCTGAATTTCTAG
GTAAGTTTAGAGCTCTTAAGCAACTCAATCTTTCTTATAATGATTTTGAGAGTGCATTGC
CTGAAGAAGGAATATTTTCAAATGCAAGTGGTGTCTCAGTTCATGGAAATAATAAGCTCT
GTGGTGGCATCCCAGAATTACTTCTACCTGTATGCTCCAGCAAAAGGCCTCATTCATCTC
AAGGACTACTTTCCCCAAAAGTAGTAATCCCTATAACTTGTGCACTTGCATTCATTGCTC
TATCATGCTTCATTGCTGCATGTAAAATGGTGAAAAGGTCAAGAGGTACTTCACCTTCTT
ATGAGGATTGGAAATCAGGTGTCTCTTACTTAGAACTCACAGAATCAACCAACGGGTTCT
CTCTCGACAATCTCATTGGTTCAGGAAGTTTCGGTTCTGTATACAGAGGAGTACTCTCTA
GTAATGGCTTGGTAGTTGCTGTTAAGGTATTAAACCTTCAACAAGAAGGAGCTTCCAAGA
GCTTCACTGATGAATGCAAAGCTTTAAGAAGTATAAGGCACCGTAATCTTCTCAAAATCA
TAACTGCATGCTCAAGCATTGACAACCAAGGTAATGAGTTCAAAAGTCTAGTTTCCGAGT
TCATGGAAAATGGAAGTCTAGACCCGTGGCTGCATCCAAGAGATGATGAACAATCTCAAA
GTAAGAGATTGAGCCTGATCCAAAGACTAAATGTTGTCATAGATGTTGCTTCTGCATTAG
ATTATCTACACCACGACTGTGAAACGTGCATTGTTCATTGTGATTTAAAGCCAAGCAACG
TTCTTCTTGATGAAGATATGGTGGCCCATGTTGGTGACTTTGGTCTAGCAAGGTTCCTTT
TGGAAGCATCAAATAATCCCACCAAAACTCAAACCATGTCAGTTGGGCTAAAGGGTTCCA
TAGGCTACATTCCTCCAGGTATATGAAGTTTTATAATCCTCAATTTTTTTTTTTTCTATT
CCTATTTACTTATTATTAAAGAAAATTGAATGTGACATCCTAATGTATGTGTCAAATGAC
AGAGTACGGAATGGGAGGCCAAGTTTCCATACTTGGGGATGTGTATAGCTATGGGATACT
ATTGCTAGAAATGTTCACAGGAAAAAGACCAACGGATGACATGTTCAAAGATGGTTTAAG
CATTCATCAATTCACAGCCATGGCTTGTCCTGACCATGTCATGGACATAGTTGAGCCTTC
ATTGCTCCTTGAAACAGATGACGAGAATGATGAAGATGACGATGATGGCAACAAATTTGG
AAATCGCATAGAAGAAAGACCAGGAGCAGGATATAAAGATCCTGGCCCAGTCAAAGCAAA
AAGATTGGAGGAATGTTTGGATTCATTGATGCAAATAGGGCTCTCATGCTCTGCAACATC
ACCAAGAGACCGGATGTCTATGGATGTCGTTGTCAACAAAATGAATGCAATTAGAGACTC
ATATCTCAATTTAAGAAGAGGAAGAAGAAGAAGATTGAAAAGTACAAGATAG
>EVM0000387
ATGCTGAAGATGATGATGCGGAATATAGCTGCTTCTTCTTCTTCTTATTGCACCAGCAGG
AGATGGAGAGGTATGCCTTGTCTTCAGTCTAACTCAACTCTTGTTGTTTTCGCCAACGAT
TACTTTGCTTTCCTTCACTCTCAACCTTCTAAACCAATCAAATCTACAAGAGCCCAACTA
GAGCAGCCAGTGAGAAACTCACCCAAAATCACAACTGTTGAGGATGCTTTCAATGTGTTT
GATAGAATGCTTCAAATGCGTCCTCTGCCTTCAGTTGTTCATTTCAATAAAATATTGGGT
CAAGTTGCGAAATTGAAACATTATTCGGCCGTCATCTCGTTGTATAACCAAATGGATGTG
TCGGGAATTGGACCTGATGTTTATACCCTAAACATTCTCATAAATTGTTATGGTCATCTA
AACCAAATGGGGTTTAGTTTATCTATATTGGGAAAATTCTTCAAACTTGGTCTTGAACCA
AATGTCTTTACTTTCAACACTCTGATCAACGGCTTTCTTCTTGAGAATAGAGTGGCGGAG
GCGGCAGCCCTTCTCCACAACATGATGAGGGGAGGTAATTGTCAGCCTGATGTGGTTACT
TATGGCACACTAGTAAAGGGCTTTTGCATGAAAGGTAACAATAGTGTTGCTATTCAGTTG
CTTAGGAAGATGGAGGAAGGAGCTTGCAAGCCTGGCCTAGTTGTCTATAACACAATCTTC
GACAGTCTTTGTAAGGATACACTAGTTGATGATGCATTGAACCTCTTCTCAGAAATGATG
TGCAAGGGTATTGCCCCAGATGTCATTACCTATACATCCTTGATTCATGGAGTTTGCAAA
TTAGGCGAGTGGAAAGAAGCTGCAAGGTTGTTGAATGAAATGGTGAGTAAAAACATCTTT
CCAAATGTGTGCACGTTCAATGTCTTGGTAGACACACTTTGTAAGGAGGGGATGGTTGGA
GAAGCAGAAGGCGTGGTCGAAATGATGATTGAAAGAGATATTCAACCTAATATCGTTACA
TACACTTCACTTATGGATGGTTTCTGTTTGCGAGGACAAATGGGCAAGGCGAAAAAGATT
TTTGAGCTAATGCTTTGCAAGGGCTCCATGGTTAATGTTTTTAGTTACAACACATTGATA
AATGGATATTGTAAGCATAAAATGATGGATGAGGCCATGACGCTTCTTCGGGAAATGTCT
TGTAAGGGACTGGTTCCAAATACTGTTACTTATAACACTCTCGTGGATGGTTGTTGCAAA
GTGGGCAAAACATGTGATGCACAAAAGTTGTTCTCTAAGATGCAAGCTTGTGGCCAACTT
CCAGATGTTCAAACTTATGCTATTCTACTGGATGGCCTGTGTAAAAACCGACAACTTTCT
ACAGCAATCCAACTGTTTAAAGAGATGGAAGGCAAGAAGTTGGATGTAAATATTGTGGTT
TACACTATTCTTATTGAAGGTTTGTGCATAGCTGAAAAAATTGAATCTGCAAAGGAACTC
TTTTGTGGTTTATCATCAAGAGGGCTTCAACCGGATGTAAGGACATATACCATAATGATT
AATGGACTCTGTATTGGGGGCCGAACAAGTGAAGCAGAAACGCTGCTTACTGAAATGGAA
GAGAAAGGTTGTCCTCCAGATGATTGTACCTACAACGTAATTATTCGAGGGTTTATCAAG
CACAATGAGACAGTAAGGGCGATGGAACTTATTCAACAAATGGTGGAGAAGGGTTTCTCT
GCAGATGCTTCAACTACAGAATTGATAGTTGATTTATTGTGTAAAGATAAAGTAGATCCT
GCATTGTTGCCATTGATAAAAAGATAA
>EVM0000388
ATGGCCACCACAAAGCTCCTCCTCTCCCTCCTCCTCCTAATCCAGCTGGCCGCCACGGCC
TTCGCCATCGGTGTAAACTACGGCACCCTCGCCGACAACCTCCCCCCACCGGCCCAAGTC
GCCAACTTCCTCAAAACCCAAACCAACATCGACAAGGTCAAGATCTTCGACGCCAACCCG
GATATCATCAAGGCCTTCGCCAACACCAACATCTCCTTAACGATCACCATCCCCAACGGA
GAAATCCCGAGCCTCACGAAACTACGTGCCGCACGCCGGTGGGTCGTGGATCACGTCAAG
CCGTTTTATCCCCAGACAAAAATCAACTACATCGCCATGGGCAACGAGGTCCTCCACTGG
GGAGACGACAACCTTAAAAACAGCCTCGTCCCTGCCATGAGGACCTTCCACAACGCTCTG
GTCCGCGAGGGCATCAAGGACGTCAAAGTCTCCACCCTCACTCGCTCGGGATCATGCTGT
CGTCCGAACCGCCGAGCCAGGGCCGGTTCAGACCGGAGGTGATCCCACTTCTGACCCCCA
TGCTCGGGTTCTTGCGCCAGACCAAAGGTCCGTTTATGGTCAACCCGTACCCGTATTTCG
GGTGGTCGCCGGAAAAGGAAAACTACGCTCTCTTCAAACCCAACAAGGGCGTGCACGACC
AGTTCACTGGCAAGTCTTACACGAACATGTTCGACGGGTTGATGGACGCGGTTTACTCTG
CGGCCAAGGCGGTCGGGTTCGGTGACGTCGACTTGGTGGCGGCCGAGACCGGTTGGCCTT
CGTCTTGCGAGTTCCCGGTCTGCTCGGTTCAGAACGCCGTGGATTACAACGGGCACTTGA
TCAAGCATGTGGAGTCTGGCAAGGGCACGCCGTTGATGCCGAACCGGAAGTTCGACACTT
ACATCTTTGCCTTGTTTAATGAGAACCAGAAACCCGGTCCGCTGGCGGAGAAGAACTGGG
GCCTGTTTAAACCGGACATGACTCCGGTTTACAATGCGGGGGTTATGCGCAACCAACAGG
TTGGTTCTCGTAAACGTAATTAATTTTCGGTGTTTCTCTTTCTTCGAATCATGCTGTCTA
TAATACTAAATTGCTAAATTCCATACCTTTTCAACCTTTTTTTTTATTGTTGGGGCCACA
TGCCCCTTAGATTACGTCTAATTTTCTAGATTCGTCGTTTTGTTTATTATATTAAAATTT
AATAAACAAATCTTCGAGGCCGGTTCATCGATTTCGGGAATTCATTATATTAAAATTTAA
TTAACAAATCTTCGAAGCCGGTTCATCGATTTGGGAAATTCTAGGTAGAAATAAAAATTT
GCGTAAAAATAACTCTTGAATTTTAAGAATTTGCTTAAAAATAGTAATATTGGGAAAATA
GTTTTTATTGTGAGAACAATTAAAGTTTTATTATTTATACTAAAATGTTGTATGAATAAT
TAATGTTTAGGGTGGTGCAACACCTGGACCAATGGCAACAACAGCACCACAGCCAGCAAC
ACCAGCAACACCAGCTGCACCAGCTGGACCAGCCAAACCAGTTAAAGGAGGCAAGAAGCC
CAAACCAGCAACCCCAGCAGCGCCTGTGGCAGCCGGAGGCGGCAAGAAGTGGTGCGTGGC
CAAACCAGGAGCAACCAACCAAGCTCTGCAGGCAAACATTGACTACGTCTGCGGCAAGGG
CGTTGACTGCAAGCCCATCCAGCCAGGTGGCACCTGCTTCGATAACGACGTTAAGGCCCG
TGCGTCTTACCTCATGAATGCCTACTACCAGGCTAACGGCCGTCACGATTTTAACTGTGA
TTTCTCGAAAACCGGACAGCTTACTTCCGCCGACCCCAGCCACGGCTCTTGTAAATACAA
CGCTTGA
>EVM0000396
ATGGTTCACTCTGACCAAAGAAACCTTACTATTCTTATGCTTCCATGGCTAGCTCACGGC
CATATATCTCCCTACCTAGAGCTAGCCAAGAAGCTGACCACCAAGAGAAATTTTCACATC
TTTATTTGTTCCACGCCTGTAAATCTCAGCTCCATCAAGCCTAAACTCTCCCAAAAATAT
TCTCATTGCATTGAATTTGTGGAACTCCATCTTCCACATGATGACTTGCCTGAACTCCCA
CCACACTACCACACCACCAATGGCCTCCCTCCCCATCTCATGTCCACTCTCAAAAGGGCC
TTTGACATGTCCAGCAACAACTTCTCCAACATCCTCAAAACCCTAAGCCCAGATTTGCTC
ATATATGATTTTCTTCAACCATGGGCGCCCGCTCTAGCTTCATTGCAAAATTTTCCATCC
ATCGAATTCATCACCATGGGTGCTGCCTTGGCTTCATTTAGTATTCAACATCTCAAGAAC
CCTAGTGTCAAGTTTCCTTTTCCTTCGATTTATCTTCAAGATTACGAAGCTGAAAAGTTC
AACAATGCGTTGGAATCTTCAGCAAATGGCATCAAAGATGGAGACCGTATTCTGCAATGC
AGTGCTCGATCTTGTAACATCATTTTGGTGAAGACATCCAGGGAGATTGAAGAAAAATAT
ATTGATTATCTCTCTGATTTAATGGGGAAGAAGATCGTGCCTGTTGGCACTCTTGTTCAA
GAGCCAATGGATCAAACAGTTGATGAGGAAACATGGATCATGAAATGGCTGAACAAAATG
GAAAGGTCTTCTGTAGTGTATGTTTGCTTTGGCAGTGAGTACTTTCTGTCCAAGGAGCAA
ATAGAAGAGATAGCTCACGGATTAGAGCTTAGCAAAGTGTGCTTCATTTGGGTTATAAGA
TTTCCTAAGGAGGAGAGAAGTACTAGGGTTGAAGAGGTGTTACCAGAAGGGTTTTTACAG
AGGGTGGGAGAGAAGGGAGTGATAATGGAGGGTTGGGCCCCACAGGCAAAGATACTGCAG
CATTCTAGTGTTGGTGGGTTTGTGAGTCACTGCGGATGGAACTCAGTGTTGGAGAGCATC
AAGTTTGGTGTTCCAATTATAGCCATGCCTACGCAGCTTGACCAGCCGATCAACGCTAGA
CTAGTGGAGGAGGTGGGTGTTGGTGTGGAGGTTAAGAGAACAGGTGAAGGAAGTTTGCAA
AGAGAAGAGGTCGCAAAGGTGATTAGAGATGTGGTTGTGGAGAAAATTGGAGAGGGAGTG
AGAAAAAGGGCATTGAAAATAAGAGACAACATGAACAAGAAAGAGGATGAAGAGATTGAT
GGGGTCGTGGAGGAACTGATGCAAGTTTGTACGGGAAGGGAATCTAAGTGA
>EVM0000407
AATTTGACCAAGGAAAACGTAGTTGCCGTAGACGCCTGGCTGGTCATAATGAGCGCCGCA
GAAAGCCACAACCTGGATCCATATTGTCTGCGCGTTTTGGCCGACTTTCTTCATCTATCT
ATGGTTAGACATCAGCTCATCATTAGTTGAATTTCCCTTTGAATATCCCTTTAAAATACC
TGTTTGCACTCAATAACTGTCAAATGTGTATATTTTTCACTTGTACTTATAAAACTGCAA
TAAAATGTTTTACTTGAAATGATAGAAAACAGCAGCAGAGTTGGAAGCTTTCTCATGGAC
TTCACTGCATACCCAAGGCATTCTGGGAGGGATGCATGGGAAACCACGAGAACGTCTGAG
CGGGTACCTGGAAATCAAAATTCCAATGACACGGGGAAGTTTCTTCAACATCCATGGCAG
AGCAACTCTGAGATTACTCCATCAGGCCTTTACCTGCAAGGTTCAGCGGGTGGGACTAGT
TATCCTGGTCCTGGAATTCCTCCGGTAGAATGCGTCACAGGAGTCACTGACTCAAGCTGT
GCTCTCTCTCTTCTGTCAAGTCAACCATGGGGCTCAAGAAACCGAGTATTGGGTGTTGGG
ATGAACACCGTGGTAAACACTCAAGGGCCACCTGTGGGTCAACCGATCACTCATGCTGGG
ACCTCCAACCACTTCGTGGGGTTTCAAGGGAAATGCCGGTAGCAGCTCAAACGAGATGCT
TCCTGATCTTGGTCTCGGTCAAATATCGCAGCCTCCTCTTAGTACTCAGTATTCCGGTGT
GCTTGAGTTGTCTCAACAGAGCAGCAGGAGGCAGCAACAAATGGAACTTGGACACACCAG
GGGCTTTGACACCAGCAGTCAGCATATTCACTGGTCACTTTAAAATAGGTCCCTTGGTTC
TCCAGTTCATATGAATGCTTTATTATTGGGTCTTAAAACTTTGGAACCTTTTGAAGGTTT
TATTATGTTTTTTTGGGTAGAAAACCTGAACTGGCTATGCTTTGTTGTGTATGTTTTGTT
AAGACTAAGAAGATCAGAATCTAAGGTTAGCATTCAAGGCTTGAAGTGCCTACCTAGCAA
TGAAGCTACTATTTTGGATTTTGGAATCGTATTATGA
>EVM0000412
CCCAAAGTTATCTCATTTCTCTTGTTCTCAAAAACCTTTTCTTTTGCTTCTTTCTTCAGC
TTCCGCGTCTAATTCTCTTGTAGCTTTGAGCCTTGCTGGTTGCTGAGGCTCATTGCAAAA
TGGGGTTGTTGGGGAAGTTCTTAAGGTTCCTGTTGGAGCTGTGGGATTGCTGCAAACCCA
CAGGCGGCAACTCTGAGTCGCTTGGGCCTCACGGCGTCTCTGCTGCCACAGTCGGCGTTT
CAGGTCTTGCCCACGACCTCTTCAATTTTGAGACCACCTCTCAGGTACCTTTTTTTTTCT
TTCATACATTTCAGCTGTAATTGAACCCTGTTAACAGTCTTTTGTTGCTTAGTAGATTTG
TGAATTGTAATGTTCAATATTTCTCAGTTCTCATTCATAAATATAAATAAATAGGTAAGC
TGAATCTGAGTACATGCACAATGATATTAGATTTCAGCCTTTCTGGGTTTTGTTCATTTT
CATCTCATTTTATTAAGGTTGACTTTTTAAAAAAAATTCTTCTTCAATCTTCTATGATCA
TGATTTAAGGTCCCAGAAGGACTCAGTCAGCATGTTGTTTCATCCAAGAAGGCTCAAGCT
AACTGGTAATCAGCAAGCAATTATCTATCTCATTAGTTTAGAATTGGGAAGAAGAAAAAA
AAAGGTCTTCAGAAATTTATCTCCATATAAATTGGCTGAATTTGACTTCTCCAACTTTCC
AAATATGTAAAGGTACAGAAAACTAGTTGAGACGTGGAGAGAAGCAAAGCCACCACCAAG
AACAGACGAAGAGGCGGCTACGCTTGTTATACAAACCCTCAAGGGACACAAAAAGGCTGA
TGTCCAGGTACATTGCCACAATATTCAACCTGTTACATGTTGCTCAGAACACAATTATAA
TTTGGAATGTGGTAACATAAAATTTCTTTTGTGATTGCTTATCTACAGGGCTTATTGGCT
TTCTATGGTCTCCCTCATCCCAATACTCTGGTCCAAGTTTCTACTGGGGTCCCAACTTCA
TTGCCTCAAGGAGTAAAGTTTGAGTTCCAGACACTACCAGTAATGAAAACAATATTGCTC
TCCAAGAACTCATTTATACCACAACCAGGTACCTTGAACTAGTTCTGATGGGTAAAATCG
TTTTGATGAAACCAGGTCGATGTAAAAGCAATTCCAGATGGAGATACAGTGACTGTGTAT
GTCAGCACAGAAGATCCCAGAGAATCTTCCTGTGTTCCGAGCGATGTGAAGACAGCAGCC
ATCCAAAGATCAAAAGCACGCGCTAAGAAGAATTATACAAAGGCAGATGAACTTCACAAA
AAAATCATTGATGCTGGATATCGGTAGGATATTGATATGCCTCTTCTTGCATTAATTAAT
CGTGTTTCAACACAAGTTTCTAATTGCTTTTACAACTCCATTCAGGGTACTGAATGTTCA
AAATCAGGAGATCCTTGCCCGAAAGTATCGGATTCGACTGAGGTAAATTTTTCTGCTTAA
TTACAGGATTTCCATTAGGTGCACCGCACTTAGTCTTCTAGTGAAAGTTAATTGATTCTG
AGGAAGAAAAAAAAAACAGGGGTATAGACTCGCCGGAGAGTTCAATGCCGTACGGAAAAG
AAGCCAAACAGGAGTTGGTTAAGCTTATTGAGGGCAAGTGCTTGAGGGTCCTTGTCTATG
GAGAAGACCGTTATGGCCGTTGTGTAGGTGACATATATAGCAATGGCATATTTGCACAGG
TAATATATATCACATAACTTTAATATCTGTCTGCTAGAAAATAACAACAAGTCTTCTGAT
CTCCGTTTTCGATCTCAACCAGGAAGTAATGCTCAAGAAGGGGTGTGCATGGCATTACAC
CGCCTACGACCAGCGCTCAGAACTTGCCAGAGTGCGTAAAATCATATTATGAATTACTGA
TCTAGTTTTTTTAAATATAAACAAAACTAATAACTAAATAAAAATTGTGAGTTGGGAAAT
AAAACATAATTAAAACAGAAAAACTTTTAAGTAGTATGATCGTTTCTATTTTCAACTTCT
TCACTCATAATATATAGTATGTCGTTTATTTATAATAGTGGGAAGAAGAGGCTCGATTGA
AGCGAGTTGGGTTATGGGCTTCATCAAATCCTGAGAAGCCGTGGGAATGGAGAAAGCATA
GACGCGATGCCAGATGACATATATATTCTTGACCAGAGGATGAGTTTATTCACATTCATA
ATTGCCATCTCTGGAGCAAGTAGGCTCCAGCCTCCAGCCCAAGTTGTGATCGTCCAAACA
CAGTCCCAAAATTGACAAGTCCCCAGGTGGAGGAGGTTGGGAAATGGCACAAACAACGAT
GAAATGAGAAGAACACATATGTTATGCTTTTCGCATATTTTATTCTCATAATTGATTGAT
ATTGGAAACCTTTGAACGTTT
>EVM0000413
GATTCGGTGAGTGGTGATATAAGCAAAGCAAAGCTAGCATTGTTAACTTACAAGAATCCA
CGTCAACATCAACAAAAACTTGTGGGGGTGCGCAGTACGCATCTCTCTCTCTCTCTCTCT
CTCTCTCTTAATCTCTATTAAGAGAAGAGAATCACATAGACAGACAGACAGACGGTGAAG
TGAAGAGAAGAGAAATGGGCTCAATCTCAAAATCAGTAGCCATTTCTATTTCTTTTCGTA
CACGCAATGACACTCAATAATCCACTGTCGTTTCGTTCCTCTAGTCTACAAGGGGTCCAG
GTACCAACAACGTTTGCTTGCTTAATCGGATTCGGAAACGCACCGTTTGGACTTTGATCA
TACCTCTTTATGTGCGTGCTAGCTCTTGATGGTGGGTGAATCATGGAAGACACCGAGAGT
TGCTGTAGCAGGCCCGTCGATTTCTCCCCCACTCTCACCCGAAAGCAGAAGCTCAAAGTC
AATATCTACAATGAAGTTCTCCGTCGACTTATGAGCTCAGATGTCGCAGACGCCAAACTT
GCTGGTTTCGAAGATGAACTATGGGCTCATTTTAATCGCCTCCCCACTAGGTACGTACCT
CCAAACCCTAGCCTGCTCTCTCTCTCTCTCTCTCTCTCTCTATTTATGTATGTATGTATG
TATGTATGTGATCGGTGGATGGAATTTCAAGTGCCTACTTACTCTCCCGTTTATTATTTA
CTTTCAATTTGTTTCTTGGTAACCAGTCATGCCTCCTTTTTAATTCCCGTGTTTGTTTTT
GTTGCATATTCCTTGTTGACTCTGCTTCATCAGAATCTTTGATTCTTTTTTATACTGTCT
GTAAAAATGGATAGATAAAATAAAATATGTCACCGTCGTCACATGACTTCAAGTAAAATT
AAAAGTCTTTGAATTATGCAACCGGAATCTTTGAATTTATATTACACTCCCTATAAATAA
ATTCGTCCTCGGTTCTCTGAGAATGTGTTCTTCTTGATGCTCCATGGGGATGGATGGATT
TAAGTTGGCCATAGATTGATTGCTGAGAAAGGTTAAAGGGCAGTGAAAGATACGTTTATT
ATTATTATTTTGCTCTGTATGTGGACTTGCACCGACCTACCTATCCACCCATGACCCACC
AACCCACTCAAATACAGACATAAACATTATATAGGATAGGTGTCCAAATTTGGGATAATT
CGACAATAGGTATATATATATATAAATTTTTTTTTCATGACTCAAAATGGGGAAGTCGTT
TCCCTTTTGACAATCTTTCTTTTCTTAATCGAAACCAGACTAGTATTACAGAATGGCTTC
TTTTGGACTGAAAGTCTCTGCCTTTTTTTTGCCTTTTTGGGTTCTATATGACTTAATGTT
GGCTCCGATGAGTGCTAGTACATTTACATTAATATGTATTATAAGCTCCGATTTGAACGG
TTGCTTGCACTGCGTAATTACATTTGTTGACCTGATTTTCTCTTTGAATTGAAGGTATGC
GTTGGATGTGAATGTGGAGAGGGCACAAGATGTTCTCATGCATAAAAGGTTACTCCTTAT
GGCACATGACCCTGCCACAAGACCTGCAGTTGAAGTCCATCTTGTGCAGGTAATTTATAC
ACAAACATGCAAATGTATGAAACAGTTTATTTTTTTATTTTTTATTTTGTACTCAAATTC
AGTTATTTTCCTACAATGGTCTGTGGATTTCTCTTTTTGTATCGATACAACTCTGTTCTG
TGTTGTTTGATTCGTCTTAATTAGTTGTTCGGTCATCTGTCCTGTCCACTTATTGCTTTA
TTAATGCATCTGTGCAATTTATCTCTTATGCAGGTTCATTCTGCTTCTGGTTCAAACTTA
CCGAGGAAAGCGGATGCTCAATGTTCTGCTTATGCTAGCAAACAGAGGCATGGTTAAATG
AATATCTATTTGGATTTGTTTTCTTTATTGAAAACAATTGCTTTTTACATCTCTCATATG
CTACACTCTTTGCATTTCTCATATATCCAGCCATCCGCCACCAGCTTTTGGTTTGTCACC
AGACCTTGAACTTGTTCTTGAAGCCGAGCAGTTACACGTTCACCATGGGAATAACACTGT
GAACGCCAGTCAACTTTATACACGGTAAGTAGGTTTGAAATACATCTTTTATGATTTTGA
TCTTTTGTCTCTAGTTCTGTATTTATTTTCATTTTACCGCTTAATTGACAACTGTTCATG
TTAGTGGGTTCGATTTCATGGATTCATATCTAATTAACTTTTCTATAATTTTCCATTGTT
CTTATCTAATTAACTTTGCATATACTTCAAAATTTGTAGGCCAATGCATGAAATTACTAT
TTCAACTAATGACAAGCCCAAACTCCTGAGTGAGGTATTCTTTTTCCTTTTTAAAAAAAC
TGTTGTCTAAAATAGCTATTTTGCCATGTCAATCAATATAATGTGGTTTTTAATTGACAT
CATCTTTCTTGATAACTCTTAATGACGTACTATTGTTAACATTTTAAGCTTATCTCAAGG
ATTTATATATATTTTTTGAATAGCATGTGATATGTGTTGCATATTCTCTTAGAAAAAAGA
TACGTTTTGCATAGTACACGATTCACTTACAGTTCTGACATAAGAAAGGCATCTAACTTC
ATATTTGAAATTCCGACAAATGGTGAGGTTGAAATGCACGTGTTTTACAATGCTTATGAT
ATAATGGTATGGAGCTGGAAAATAGTCAAGGGGGGGCCATATATTCTATACAGGAATTTG
AGGGGGCCTGGTTTGCCCTCCCTCTACCCAGTATTGTTATGCTTAAAGACTTCCTCAAAG
TGTATGGTCACCCTGATTCTCACCCTGAATCTTGACCTTTTCAGTGGGTCTGGAAGGCTT
GTGACTGTCTTGAATGCTTTGACCCTGCATATTAAACCCACAATGGCTATCAATGGGAGG
AAACCTGTTTGGTCAGTTATGGTGGGTGATTTGTTGAGATTGAAGTGAATGGTGGACGAA
CACTACTTGATAAAGAAAAACGAAAAGAAAAGAACTGGCTGTATCACTAGAGGTCGATCT
ATTCCCTATTTTATTTGGTGCTCCTCCCCACCCTCTTCTAAATCTTTTGTTACATTAGCG
TCAAGGGGGTCTCATCTTTATATTTTTTGTAAGACTTGGTTGTTGCAGAATTACTAGTTC
AGATACATACTATGTCGTCTCTTGTATCGCTACTTGACTCAGACTTTCATATGTAGCATA
TCAGTTTAATCAGCAGTAGATAAATTTGATATTTGTCTGCAGATTGTTTTAATTTTGGAG
ATGTTATCTGTAATAGTATTATAGGTATTTCTTTTAGAACAAGGATATTTTGTGTATTTA
ATCATTTTTTCTCATTCTGTTACAATCTTATGTTTTGCATCAGTTGACATCCTTATTATC
TGATATTGGACTGAACATTCGAGAAGCACATGCTTTTTCCACAACAGATGGCTACTCTTT
GGATGTCTTTGTTGTTGATGGTTGGGCATGTGAGGTATTGTCTTGCCTTGTTCATATTCT
GCTACAAAACCATAACGGGTCACTTTGCTTAAGGGGAAATATCTAATTGTAGCATGAGAT
GGGTTATTTTTATTTCAATGTTGCAGGAAACTGAGCGGCTTAGACATGTACTGGCCAAAG
AAATACCATGGAGTGAGGTAGGTCCCTTTTATTGCTTACTTATTATTATTATTTTTTAAA
TTTCTATCACTGATACAAATTTCAGATATATGTTTGCTTTTACTAGGGAGAGAATTTTTC
TTTCCTCATTTTTATTTATTGGCTTCTTGTTGTGCTCATCCTTCAGGAAGTTCATATAAA
ATCTAGAAACAAATTTGTTTGTTTTTGGGGTTTTCTTTTCTGGCGTTTAACTGAGGTTCC
AGCATCGAATGTTCACTTCCATTAACTTAATTGTAGTTTAATATAAAACTATGTACCTTA
TAGATCGGCCATCTAGTCCAATGCAGCGTTGGTAACTATTTCCATATTGTCATGAAAGGT
TAATGAAACTATTGTGTTCTGATAAGTTTAAGCATTATGCTTTAGCTAACCATTTGGTTA
TGGACACAAGTTTCGTGACCCCGATCTTAAGGGGCCAGAAAAGCAAAAGCAAAAGCAAAA
AGTTATCTTTCCATCTTGCCTTTCAAGAATTTGGCGCATGAGATATGAAAAGTTACCTAA
GATTTGTGATTTAGCTGTGGAAAATGCTCATTTATGTTACTATGGTAGCACTCACCAGTC
TATATGGACTTATTTTTGTTTTTGTCTCAAGGTGAGAAATGTATTCTAGTAAGTTTAATG
CCTTCAGTTTTGCTTAGTATATTTTGATGTTTCTGTCTATATCTTGGCTGGTTCTTGTTT
TCATGTTCAGCATTTTCCCTGGTGATATATGTATTTCCAAGATCTAGGTAGTTATTGCAT
GTCTTCTTTTATTATTTTTATTTTCTATAAACCAAATACCAATGTATATGAAATGAGTGT
TGCTAATACTTGTAAACATGCACAATATCAGCAGTCTCTCATTATTTTTTCTGTGTTGCA
GAAGAATCCTTGCTTGGATTATAATGTTATTTCCCCTGTTCCAGAGCAAGAGACTGGAAT
GATGTTTACTAATGGTCATGTAAGCTCACTCAATGAGGAAAAAGATATTTGGGAAATTGA
TTCAACCCTGTTGAGATATGAAAAGAAAATTGCATCTGGATCGTATGGTGATCTGTAAGT
CCTGTCACAATGTTAGGGCATGTTTACTTGGTATATGAGTACTTGTTAATAGCTAAGTTG
ATTGACCCAGGTTTCAAGGTAGTTTCTGTGGTCAAGCTGTGGCTATTAAAGTTCTTAGTA
CTGAGCGCCTGAATGAAACTATGAGGGAGTTTACTCAAGAAGTCTATATCATGAGGTCGG
TAATACAGTTACTCTTTATACACTGGGAAAATATGCATCCTTTGTGATCTTTATGGCCGA
AAGGCCACTCTCAGCAGCCTGTTTCATGCATTTGATCTTGCAGTTCTCAAACTTATATCA
TCCTTGCAGAAAAGTTCGGCACAAAAATGTTGTTCAATTAATTGGAGCATGCACTAAACC
TCCTAAGCTTTGCATCGTTACTGGTAATTTCATTGACTTCTGTGCACATTCTGTGCCATG
CTTTTATTTGATGTATTTGTATTTGTTTATTACCAACACATGGTTTTCGGTTCAATCCAA
GTTCTGCTCTTTTATATTTCTTTTCCCTTCTCAGAGTTTCTGTCTGGTGGAAGTATGTAC
GACTTTGTGCATAAGCAAACAGGTGCTTTATCACTTCAGTCCTTGCTCAGAGTCGCAATT
GATGTTTCCAGGGGAATGAACTACTTGCACCAAAATAATATAATCCATAGGGACTTGAAA
GCTGCTAATCTTTTGATGGATGAAAATGGAGTAAGATCCTTTGTATCTCTTAATTATATT
ATGTAATCAGGTTTTCTTTTACACCCCAAAGAAAATGGAGAGAAGGTCAAATCTAATCAC
CTCTGACCAAATTGGAATGAGGCAAGCAATCTCATTATGTCAGGGCATTGCATCATTAAA
CTTTCAAAACCTTGCATAAGCAAAGGGTGCTTTATTATTGCATTTGTATTCATTGTCCCT
TCTTTTTGAATAGCTTGCCTTTATCCTTTAAATTTATATACTTTTATTTATTATACTTTT
CTCAAAATTAAAGGGAGGCATGGGCAGGCGTGTGCATTCTTGTTCTTGTTTCATGTTGCT
CCTTCTTGATAGGAGGTTATCAGGTTCTTCCAAGGCTGTACATAGTTTTAACATGGCGAT
CTGAATTTCATCATTTTTTTAAAGGTTCAAAATTCTTGTTTGACAGGTTGTGAAAGTTGC
TGATTTTGGCATCGCTAGAGTACAGGCGCAATCTGGCGTTATGACTGCAGAAACTGGCAC
TTATCGTTGGATGGCTCCAGAGGTCTGTGTTCTGTAGTTATTTATTCATGGGTATTAAGT
ATTAACCATTTCATTTGCTTATTGGAATTAAGCAAATGGACAACAAATTCCTGGCCAGAT
AACATTTAGTTCTTTAAATCTTGCATATGTTAGTCATTAAGGAAATTATTGTACCTGAAT
ATTACCATGAAGATGTTTTACAAGGAAGGAACTACAACAAATTATCATATTGTGTGTTTA
TTATGGTTATGGAAGATTTTATTGATCACACTAGTAGCTTGATGAATTTCTTGGCTTTTG
ATGATGGTTATTATGTCTTTGCTTATTCCTGTCTAGTGTCTAACACATGATTGCTTGGTG
TTGATGAAGGTTATAGAGCATAAACCATATGATCACAAAGCTGATGTGTTTAGTTTTGGG
GTTGTTCTCTGGGAGCTGCTTACAGGAAAGGTAATCTCTTTTATACTAGAAAATAGATGG
GTGGATTTTTCTTCCCCTGAAGAAAAATGCCACGTTCAAATCAATGCTTTTGTTTATCTA
TAAAACTAGTTCATGGTTGCACAGACTTCACACCATCATCTGTCTATGTTTTGTGACTGA
AATGTCAGCTTCCCTATGAGAACTTAACTCCGTTACAAGCAGCAGTTGGCGTAGTCCAGA
AGGTATTTCTTTTACTTTCCCAGCAATATAAGCCTGACTTAAATATTTTTCTATCTTATT
TATTCCTGATGGGAGTTCATATCCAGGATCCCCGAGTTGTTCTCAGGTAGGTGATCCCAA
TTAGTGGAGTTGACTTTCCTTTTCCTGATGAGAAGTTGTCCTATCTTTTAAGTAGCTGGT
AGCCTGGTAAAAGTTGTTTGCCATGAAAGATAAGCTAGCTATGTGTAAAATAGTGGTATT
ATTAGAAGATCCGAATGACTTATTAATGCCCAACCATGCGAGCGAGCTGGGCATACATGC
CTTGATAATTTTTAATGAATAAGGTCTCAAAACTAGAAGTGAAGTCTATTAATTGAGTGC
TGTTGGGGCATGAATTTCAGGGTCTGAGGCCTACAATTCCAAGGCACACTAATCCAATGT
TGGTGGAATTGATGGAGAGATGCTGGCAGCAGGACCCATCATTGAGACCTGAATTCTCAG
AAATTGTAAAGATGTTGCAGCACATAGCCAGGAGGGTACGAGAAAAGATCCAACACTAAC
ACTAACTAGTCTTTATTTATTGCTTGGTTCCGGTATGCAATTTTGAAAGGTTATAACCAA
AGTTTTGGTACAGGTTGCAAATGGAAGCGAGGATGGACGAAAGGGAAAATCAGCCAAAGT
AGTTCCCACGTTCAAGCAAGACAGTGAATGAGGTTTCTGTTTATAAATTAATACGTGTGT
AATACAGTGTCTAATGATCATTGATCAATCAAACTCTTCACAAGTCATTTCTTTCCCTCC
CACAACTTTATATGCTCCGTTGGGTTAATCTAAGTAATGACCAGAGACTCTTGTGCCGAT
TC
>EVM0000420
ATGTCTTCGCGGAAGCAGACACCTCCTAGTTTTCCATGGACGGAGGGAGAGAAATACAGC
AGCAACAACAACTCCAAATTCAAAGAAATATTCTACTACTTCTTCACCCTTAACACTATT
CCCTACGTCCTCGTCAGATGCTGTGCTCTCCTTTTTCTCTTTCTATCCGCTTCTTGGCTT
CTCCTTCTCCTCTTTTGCTTCCCGCCCACAACAACCACCACTTCTTCAAACGATGTCGTC
AGAGAACAAGCTCAAGTTGCTGAACCACAATCGCCATTCAAAATCCCCACGTGCGACAAA
AACATGTCAGTCTATGTATACACTTTGCCGCCCCAGTTCAACCTCGGACTCCTTAGCCAA
TGCAACAACCTAAGCATAAAGGCCAACATGTGTCCCGCCGTTGCCAATTCCGGCCTCGGC
CAGCCACTTAATTATTCCCGCATAGGGCACTACGCTGTCACTAGTAGCTGGTACATCACC
CACCAGTACACGGCGGAGATCATATTCCACGCGCGACTACAGAACCACCCGTGTCGAGTG
CAGGATCCCGCACGCGCCACCCTCTTCTACGTCCCCTTCTACGGCGGCTTCGACGCTCTA
AGCAAGTACCGTGAAGCCAACCTTACGGTCCGTGACGAGCTGACGTTTAGCTTGGTTGAC
TACATACAGGCTCAACCTTGGTGGCAGAGGAACCATGGTAAGGATCACTTTATGGCCCTG
GGGACGGTCGTATGGGATTTCATGCGAACCGTGAACAACGCCAGTGCCTCCTCCTCCTCC
TCCTCCAAAGTTCGTACGCCCGGTACCCTCCTAAAGCTACCCGCCGCGGAAAACATGTCG
GTGCTGATCATAGAGAGACATCCTTGGCAACCAAACCAACACGGCATCCCCTACCCTTCC
TATTTCCATCCGTCCACGTGGCGGGAGATGTTGGCGTGGCAGAGGATGATGAGGCTGATG
GAGAGGCCCCATCTGTTTTCTTTCGTTGGTGCACGCAGAAAGAACAAGGCGGCCATAAGG
AACGAGTTCATAAGGCAATGCGGTGAGTCAACTCGGTGCAAGCTCTTGAAATGCGAGGGG
CCCGACGGGGCAAGAAAGTGTTTGCAGCCGAGGGAGATCATGAGGGTGATGACGCGTTCT
CAGTTCTGCTTGCAAGCGCCCGGCGACACACCGACGAGGCGGTCAACCTTTGACTCGGTG
CTTGCTGGTTGCGTGCCTGTTTTCTTCTCACGTCACACGGCTTACAGTCAGTATGCATGG
TATTTGCCTGGAGATGCAAGCAGGTACTCGGTTTACATAGACGAGAAGAGCAATGCGAGT
AGAAGAATAGAAGAGGAGCTGTTGAAGATTTCGAGCGAGAGGGTGAAAATGATGCGTGAA
GAAATTATAGATTTGATGCCAAGTCTCACTTATGCGCATCCTAATGCCACTGATTTTGGG
TTTGGGGATGCTGTGGATGTTGCACTTGCATCATTGGCCAAGCACATTGGTGAATTAATT
AATTCCAATTAATTATTTAATTTTTAATTGGTACTTTACAAGCAATAATAAAATAATGTA
GGACATATTGATAGAATATATATTTTTCATCACTTATATATATTTTTTATTATATAGATT
GTAATTCGTTATCAAGTTTTGTACATGTGGCGGCTATTTGGCTAGCCCATCATTAAATAA
GTGGGCCCTATTTGCGCCACATCAATATATTCAATGGATTATTTTATTTTATTTTATTTT
TAGAAATTCTATAATTGCATTAATAATTCAGTAAAAAAAGTCACTAACCACAAAAGGCCA
TTACTATAGTAACCCGATCCTAAATTAATATTTAATTATTAATTTATTTAAGTAAAAGAC
GATTTTATCCCGAGAATATTTTAAAAGTTTAAAAGTTGACTTTTTGTTCGGAAAAGAATA
TGGGGATTTTAGCAATATCGTTGCGTAGAGCACGTCGAGATGAGTTCGTAGACACATAGT
TGCTAAAATCGGAGTTGTAACGAGGAAGTTACGATAAAAAATAGTCTATTGGCAAAATTG
TAATTATTTCGAAAGGGATTAAAACAAAATCCAGATTTTTCTCTCTCTCTCTCTCTCTCT
CTCTCTCTCTCTCTCTCTCCCCTTCCCTTTAGCTTACGCGACAACACCCTCCTCTCCCCC
TTCAAAACAGTACAACCGACGGCCTTTTATGCCACTGCCGCCGTTTTCAACCACCACCAG
CCACAAGGCCGGTACTAAACGAACCGGACCACTCTCCTCTCTCCATCCCGAATTTCCCCC
GCTGTTGTAATCGCCGATATAGTCGGCAAACTGTAAAAATTCGGCCGAAATTGACCCATT
TTTCCTTCGATCGTTTCAGACGTTTCCAGCGACCAAATTTTGAGATCTAGGTATACTTTT
TCATCTTCTCAATGTGTTCTAACTACTGGTTGTGTAATTTAGGAGAAATTTTTACGTTTT
GAGACAAAAATAAGCGATGGAAGTTTTGGCTAGTTTCGGTCCCTGATTCTGGCCACTTCC
GGCTACTTTTTGGGGTTGGTCCAAGAACAAAAGTTGCTTCATTAATTGTTCTGATCATGT
AGGTATAGATCTTGACCGTTGGTTTGGAGATTTTCTGATCGTCAGAATCGCTTTGGACAC
CCACGCACTACCGACACGTGTCACAGTTTTGAGAGCGCCAATACTTCTAACCGCTTCAAA
GACTTCCAACTCAGAAATATCAGCCATAAGCTTAGAGTTGTCATCGCAAGAAATACCACG
CTCAATCACACTTATAAAGTCCTGGATATTAGAGCTAGCAATAGGGTCTAACTGTGTAAA
AACGTTTCCTAAAGGTTTCAATGAAAACATTTCCCAAGGAAGGAGACTCAATCCAATTAC
CTTGATCATCTTTAGTTCTACTAATTTAGTTTCGTTTTCCACAAATGGTGGCTTGAATTT
AGAAGAATTTTGTGTTTTTTTCACCAAGCTAAGCCAATTTGCCTTAGCTTTTTGGGCATA
GAACATTTCCTCTTTCTCAAGGAGGGTCTTGAGATTGGAGTTGAGCTATTTATCTTTTTT
TGATAAGGAAGGTTGAGGTGGGAGAGTTTGCTAATTGGGTTTGGATATTTTCTAAGTGCT
CTTGGGTTTCTTTTAGTTGCTGGAAAAGATTCCCAAAAACCTCAGTGTTCCAGCTCCTCA
AATGAACCTGGAAGGTTTTGCAACAAGTAGAAATTTGTTGAGCTGGATTTCCTACATAAG
CTTGGGACCAAGATCGATTGACAACTCAAGGGAAAGCAACATGGGAAAGCTAAATGGCTT
CCATCCTAAAAGCTTTGTGAACTCTAGTCCTAGGATTAGAACTGGTTATGATAATGAGGC
CATTATCAGACCTGCAAATAGGTAGGTTTAATAACTCATAGTTGGAAATAAATTCAGCCA
ATCCGAATTAGCTAAGACCGTATCAAGCCTTCCAAAAATTATAGAATCATCTTGGTGACC
ATTGGACCAAGTAAAAGGCACACTTTCATCATGAAGGTATACAGTACCACAATCATTAAC
AAAAGCATTGAAAATAGAAATGGCTCTATGGAGAGAACTGTTTGAAGTAGATCCAACAAT
TTGCTCACATGGAGAGCAAATGTTGTTAAAGTCCCCAAGCAAAGCCTAAGGTTCCAAAGT
GGGAGGCTTAAGATTTAGAATTTGCTTCCATAAGTCTCTTTGTTTCTCCTTTTGACGATG
AGCATAAATAAAAGTTGTAAACCAAGACTTTTTGGACAAAATATCATGTAACAAACAATG
CACAAAACGATCATGAAAATTCAAAATAGTGCAATTCACATAATTAGGATTCCAACATAA
AATAATCCCTCCACACTGCCCTATGGCACATGGATATAAAAGACACCACCAAGATGCAAC
TTTTGAGCAATGGCCTCAGCCCTACGTAAGATGGCTCTGGAATCTAAAATACAAATAATA
CCTAAATTAAAAGACTTAATATAAAAAAGCATTTGAAAGATAGAACCCTACCAGGAATTG
CCCCAGCTATTCCATATGAAAGTCTTCATGGGACTAAGGGGTTATGGTGTTGGTCAGTGG
GTCAAACACTCCAAGGACCTCCAAGACTCAGCCTCCTTCTCTTCAAATTCCTCCCTAATT
CTATTTTTAGGGCTCTTAAAAGCCGTGAGCTGCTCTCCCTTTGTCTCCAGACTCAGTTTG
AATTGACGGACACGAGCTTTTCCTTTCCCACTAGGTTCCCCATTCCCCATAGTTTTGCCG
ACTTCAGCAACATCAGAGCTAGCATCACCTTCCATAATTCTGATTCCTTTAGCAGCCTCC
TTAAAAGTTCTCCCATCCCCAACACTCATCTTAGCTTTCCCCTTGTGGTTAGCAACAACA
GTCCACCCCCGGTCATTGTCCTCGTCACACTAATAATTATCAGCATATTTTTCTCCAGTA
AACTTAGCTTTTGTATAGGAGCTGGTAATAGTGGGTTGTGGGAAGACCATAATCACTCCC
TTAGCAATTTTCTGTTGCATATCCTCATCAAGCTTCATATCGATAGGATACAACAGGCTC
ATTCTCTAGCCTTTCAACTTGAAGAAAGTTCCTATTTGGCACCTTCATAGGGCATTCATG
AACTTCCTCCTTCTTTTGGCCACAATGTAAGCAAATTTCCCAAAAGGCTTCATAACTAAT
GAAGCTCTTAATTTCTTTCCCAACATCACATAAGACCAAACACCTCTTCAACAGTTTGGT
AAGATCCAACTCCAAACAAGCTCACACAAACATTCCCGGTCTCCCAATGAGAGACTCCTC
ATCCACATGAATTGGGGTGCCAAGAATGGACACCAAATACCAAATCTCTAAGTACATCCT
CATCTCTATAGTGCAAAGGCAGAAAAGGAATTCTAACCTAACTCAGTATAGAGTCCACCG
TGGCATTGAAAGGAGATAACTCGGGGGACCAATGCTTCATTGCAAATATCTGTCCTTGAA
CAAACCAAGGTCTATTCTCGAGCACATACTCAATATCCTCTTCATAGAAAAATTCCACTT
TGTACCACTCCCTCCCAATGTGATCAATAGACACATCACCTAGGAGGCACTTTCAGTCAT
TTTGTAGGTGGTGCCTAATCACTCTCCTTGACACAGACTTGCCAAAGATCCTACCCACCA
GACATTAATTCTCAAAATGGTTTTGCACACTGTTGGCCAAGGCTGATGTAGATATCCTAG
TTTCATTCCTTTCCAAATGAAAGGTAAACCCACCCTTATTCACAACAACAGAGGAGAAGT
TGTTATTGCAAGAAGCATTAGCATTAGCATTAAGTTGGGCACTGATATTGTTAGAAAACA
GAGACTGTAAACACAGATAATTGAAATCAGGGGAGAAGCAAGGTGTTGTTACTAAGGGTA
GTGCAAGCCTATAAATAGTATTTAGATCCTTGGGGAATTGGATTAACAGAACCCAACCTC
TTAGGGCACACGGAAACTCATGGGAAGAAATACTTGAGTGCTTACTGAGTCTAAATCCTA
GACCATCAGAGCAATACTTAGGAAGTGAAGGAATCAAGGCAATGAACATCAAACACAGAT
GCTCAACAGTTAAAGCGTAAAAACCCAAGATCTCAGAGAGCAATTAATGCAAACAATTAA
ACATAAGGTTAAGAGAGAAACCAGATTCACTTGAAAGATAAACCCTCGAGAAACTCAATT
GTTTTGCAGCTTCTTCTCATGCGCGCTTCAAAAAAGCAACAACCAATCCCCTTGGAAGGA
TTCGAATCATTAATCCTTCTTCTATTATTTGAACAAATGATTAGCAGCCAGAGCCCAGTC
CTTAATTCCCAACAAGGTAAGAGAAGAAAAGGAACACCAGCTTTATACTAAACCCTAAAC
CCTTGTTTCTCAATGACCTAACCCGCTTTTTTTTTTTTTTCTTAATGACTTGGCCAAATG
CTGTTTTTTTTTTTTTTTTTTTTTTTAAAACCTAGGCAAAACGATGGGAAAAAGAAAAGG
GAAGCTATAGCCCAATAAACCCCAAAATCATTTTGAAAGTCAATCTCTCTCAAATAAACT
CAAATAAATTCTCTGGCCCCAAACTGTCACCATCCCAAGATCTTAGAGAGCAATTAATGT
AAACAATTAAACATAAGGTTAAGAGAGAAAGTTACTTCCCTTGAAAGATAAACTCTCGAG
AAACTCAACCGTTTTGCAATTTCTTCTCATGTGCGCTCGAGAAAAGCAATAACCAATCTC
ATTGGAGGAATTCAAATCATTAATCCTTCTCCTATTATTTGAACAAATGATTAGCAGCTA
GAACCCAATCCTCAATTACCAACAAGGTAAGAGAAGAAAAGAAACACCAACTTTACACTA
AACCCTAAACCCTTGTTTCTTAATGACCTAACCCCCTTTTTTTTAAGGGGGTTTCACTAA
AACACCCAAAATGGGGGTTGAAATTATAAAAAAACCCAACACCCAAAACACTTTATAAAC
ACACCCAAAATCCATCATTACACACACTCAAAACCCATTTATAAACACACCCAAAAAATA
TACAATTGTTTATTTTATAATTGATTTTGGGTGTGTTTCTATATTTAAATAGTGTGTGGG
TTTTTTTATAAATACATGCTTAGAATTGGGTTTATTTATAAAAATCTATTTTTTTAATGA
CTTGGCCAAATGCTGTTTATATTTTTATTTTTTTAAAACCTAGGCAAAAAGATGAAAAAA
AAGAAAAGAAAAAGGAAGCTATAGCCCACTAACCCCCAAAATCATTTTGAAAGTCAATCT
CTCTCTCAAATAAACTCAAATAAATTCCCTTTGCCCCCTATTCATAAAAAGAAAAAGGAA
TGAGCAAATTCAAGAAAAACAAATATCTAAAGGCCTCATTTAATTTTTGGCCATGGGCCA
CCAAAATGTCAGGGCCGGCCCTGGTAACCACACATCCCCTGCCAATACTATGTACTTGGT
GGTGCATAAAGTCAAAAATGAATTTTCAAGGACCCTTAATATGATATATTATCATCTCGT
TTTATGACATCATTTCTCAAGTAAAACAGAAAATGAAGGCAACAGTGTTACTATTGGTTT
GTAGGCTTTCATATTCATAACAATTTTCTTATTTTATTTGCAAGCCAAATAAGAATAAAG
AGAAAAACTTCCTAAGATAAGTTTTATTTGTAAATCATGGTAAATTTGAAGAAAGTTGAT
TATGATCTCAAATACAATAAAAATTGTTACAATAGTATTGGTTTCTTATTAGTATTAACA
TGACAAATAGTTGTAACGTTTTTTTTTCTTCCAAGAATTATGAAATACAGTGTTTCATTT
TTACTGGTTTCTTTTGTCTGATTTTTTTTTTCTTTTTTTTGAGCTTTTCCATATTGAAAA
TTCCTGAATCCGCCACTGGGACCAACGCCGAATTTCAACTCACGCATAAAATGACCCACA
AAAAATAACAACAATGAGGCATCTAATAATGGTATATGGGTCTTCCAACAGTACTTGAAG
GCATGTTGTCTTTATTTATATGATGGACTTGTTTTTAGCCAACAATATGATTCACTCTCC
TTCAAATTATTTCTCCAATCAATACAACATGTTCCTCGAACAAACTCTCTTTCTCACTAT
AGATTTTATTTCTTTTCAGTCTGCATTTTTTCTTTATTGATTTCAAAGGGTGTTGTTATC
ATCAGGCCATCCCCAAGCCAAGGGGTTCCGGAAATAGGGCTCAACTACCATAAAGCTCTT
GAATATGGAGCTCAATGTCGAAAAGGCATCCCTAATGACATGCATTTTGGGGGACCTGGA
TGTCGAGTATAATGGTCCAAGTACATATTTGTGGCTCAACTTGCTAGCTACTCTTTTTTG
AGGTCTGTGTGGCTCACCTTGTGTGTTCGTTATTTAATTATTTCCCCCAATGAAAGATAC
CCAGCTTGTACAACATGTTTCGCGAACCACCTCTTTTTTTAATATAATTATATTCCTTTT
CCAAAGCCTTTTATTTATTTATTTATTTATTTATTTATATTTTTTGGTTAAATCGTTTGA
ACAAGTTATAACAGGTTTGACAAATTAGGATTTACGCAGGCATTGTGAATTATGTACTAA
TCATATACTAATCATGCCTTTGGTCAACTCCATCAAGCCTCAATTGCCTTAATTTTTTCA
TCAATATCCATCCATCATGCCATAATTTTCTCCCTTAATTTAATTCATTTCATGATTCCA
AAAAGAGTCGCCTGCCATTTTGGACTACGGATATGCTTTTTCAACATAAATATAAAACAT
AATAATAATGCCAAAATCTGCGGTGTACACAAGTAAAACGGTGTGTCCAGCCTCCCTCAG
TAAACCCTCCTCACCACTAGTGGTCTTATTAGCTCTATTCTATTTTATTATATTAAGTTG
GACCAATTAGAATCCCACACGTACAGTAACATTTCAATTTTCAAATTTCAAACCATAGCG
GATCAATCATCGATGTGCCTTGGACCTGCATCAAACGACTGAGAATTTCTGTTTCTCACA
AAAATTGTCTTCTTGTCTCTCTTCTCTCTTGCTGTTTCTGTTCTTCATGTTTTCCGAAAA
GCAAAGACCTCCCTATCTAACCAGGCGCGGTGGCTTCCTTTTCCTCTTTGTATCGGCTGC
TTGGCTCGTCTTTTGGTACCCGTTCACTGACATTAACGTTATCCAACAACAACATGAACA
TCCTCTTCTTAACAAAACCCAACACGACAACCAAGTCAACAAATCACCATCCGCAGCCAC
CACGTGCGACAAAAACATGTCAGTCTATGTATACCCTCTGCCGGCCAAGTTCAACCTCGG
CCTCCTTCGCCACTGCCACAACCTCAACATACACACAGACATGTGTCCCCACGTCGCCAA
CTCCGGTCTGGGCCAACCAATTTCCAGCGGCGGCTGGTTCGCCACCAACCAGTTCACCGC
GGAGATGATCTTCCACGCACGTGTGGAGAACCATCCCTGCCGCACGCGGGATCCCGCGCT
TGCCTCCCTCTTCTACGTGCCCTACTACGGCGGCTTCCACGTTTCAAACAAGTTCCGCGA
ACGTAACCTGACCGCTCGTGATGAGCTGGACGTCAGCCTGGTTGACTTTATCCAAGCGCA
GCCTTGGTGGAACAAGCACAATGGTAAGGACCACTTTGTGGCCCTGGGGAGGGTCGTACG
AGATTTCATCCGAAAGCCGAACGACCGCGACTACGGAGCCGGCCGCCTCCTAAACCTTCC
CGCAGTAAAGAACATGTCAGTGTTGATCATAGAGAGACATCCATGGCAAGGAAAGAACCA
GTACGGCATCCCTTACCCTTCGTACTTCCACCCGTCCACTAGTCAGGAGATGGCGTGGTG
GCAGAACAAGATGAGGAAAGTCCGGCGGCCCTACTTGTTCTCCTTCATTGGCGCCCCTAG
AAGGAAGGCGGCTATCAGGAACGAGTTCATAAGGCAATGCGGCGAGTCAACTCTGTGCAA
GCTCTTGAACTGCAGGACTCCTGACGGCCGCAGCAAGTGCGGCGAGCCGAGTGAGGTGCT
GAAGGTTATGACCGAATCTCGGTTTTGCCTGCAGGCGCCCGGTGACTCGTTCACTAGGCG
GTCAACGTTTGACTCGGTGCTTGCGGGTTGCATACCGGTGTTTTTTTCACCCCACTCGGC
TTACACTCAGTATGGGTGGTATTTACCTGGAGAGAGAAGCAGTTACTCGGTGTTCATAGA
TCAGAAAAGCAAAGCAAGTAAGAGAATAGAGGAGGAGCTCATGAAGATTTCGAGTAAAAA
GGTTAAGATGATGCGTGAAAAGCTTCTAGGTTTGATCCCAAGTCTTACTTACGCCCACCC
CAATGCGACTAATTCTGGGATTGGGGACGCGGTTGATGTTGCACTTGTATCATTGGCCAA
GCAGGTCAACAAAATCATTAACTAATTCTTTGTTTTTTTGTTTATTGAATTTTTTTATGG
GAGAGGCATTGGTTGGTTGGATGAGATATAATAAAACATTTCTTTTTAATTTTATTTTTC
CAAATTGTTTCTGGGGAAAGAATCAATTCCCCTCCTCATATTTGTTTTAGATTTTAAAAA
TAAATAATTTTAAAATAAAAATAAGATTTAAAAGCTAAAAGAAATTAAAAACCAAAGGAC
ATCGTCACCCTTTTCTTCTCTCTTTCCCCCCGCCACTCAGATCTTCTCGCGCACTCTACC
ATGTGGTCGTTGCCCCACTACCCCTTCCCTCATCGCTAAGCAGCTCCTCCCCTCCCCGAC
CAGGCACTTTTTTCCTTCTACCTTTTTTCTAATGTTTTGTTTTAGTTCTAATGAAGTTTT
AATATGTTTTAAAATTAATTTATAGGTTTTCAAAAGAACAAGAAACAAAAAAGGATTTTC
ATGTTTATTTATCGGCAATTTTAACGTAATGGGCCATATTGGCTAATAATAGTAAACACA
TTGACTAAATTAACCGACATGATTAAACACAAGGACTATTTTTTTTAGCATTTAAGCCAA
AAGAAAATGTACACAGAATCGGATGATGGTGGGTTGGGTGGTGGTGGCAAAATGAGAGAA
GAAGATTGGGTTTCCTGATTTTTTATTTATTTAAATTTTCTTATTTTCTTATTTTTATTT
ATAATTTTTTAGAAAGTTGATTTTTCCACTCCCAGTTCGTCCACTTACACTTCTTTTTTA
AAAAAATATTTTTAAATCAATTTTGTTCTTTTTTGTTATTTCTCTTTTCTATTACGCTTA
CCCTGCGTTAACTTGGGTCTGTTTTACTCTAAGGGTTTACTCAGATGCTAGTTGGATTAA
TTACTAGTGGTAGTGACAATATGTCCACGTCAGGCACTACTAAAAAAAATCCCTTGCGCG
ACGAATACAAATAATCGTCGCTCAAAGTCTTACGCGACTCAGTTTTGTGCAACGAAAAAG
AAATCGTCGCACAAAGTAACTTTGCGCGACAAAACTTTGCGCGACGAATAATATATTTCG
TCGCACAGAGTTTTGCGCGACAAAAAGTGATTCGTCTCGCAAAGTATTTACAAAAATAAA
TAATAAAAAAAATAATTTTAAAAAAATTTTGGATGCCTTTGCGCGACGAAATAATAATCC
TCGTCTCGCAAAGTCTATACTAAAATAAATAAAATAAAAAAATTATTTTGTTAGAAAAAT
ATATTATTGTAGTTCGGATTGGGTTTTTGTTAGAAAATATATATTTTAAATTGACAATCA
AATTGGTTCATTGTATTCATATAGGGTCAAGGAATGTAGTTGTAAAAAATCATCAAAATC
GGAGTTAAAATAATCGTTTAATCGTGATTTTTGTTTATAACCATCGAAATTTTTTGTCCC
ATTACGTGATCTCTGAATGTTTATTTTTTTCGATTTTTGGGGTATACGATCTCGAAGTAT
AAACAAACAAGTTTGACGGTTGGATCGTTGAAACTGGTTTCATAGAATACATATGCTATT
AAAACAATATATTCACTAACAATTAAAAGTTTATTTATACTTTTGTTAAATATAACATAA
GATTTTGTGGTATCCACTAGTGTAAATATTTTAAATTGACGATCGAAGTGGTTCATTGTA
TTCATATAGGGTCAAGGAGTGTAGCTGTAAAAAATCATCAAAATCAGAGTTGAAATAACT
AGGGCTGGGCGGTTGGACCGAAAGTACCGCAAACCGTTGGTTACCGTCCGACTTTTGCGG
CCTGTAAACCGAAGTTGACCAAAAAGTCAACGCGGTTGCGGTTGACCAACCGGACCGATC
AGTACCGGTCACGGTTGCGGTGTCCCGAGATCAATTCCGTCAGCTACCGCAACCGACCGA
GTATATTAAAAATGAAAAAAAAAATTGAAACTTCTCTGCAACTTCCCACCCGCAACCCAC
ATCAACCCTCTCCCTCTGTTTTTTTTCCTCTCCCACTCTCCCCTTGTTTTCTCCCACAAG
ACCCGACCACCCCCATAATAAGAGAGCGAGATAGAGACAGAGACAGAGACGGAGTCTAGA
GAGGGAGGCAGAGAGAGAGACGGAGAGACAGAGAGAGACGGAGACGGAGGAGAGAGAGCG
AGAGTCAAAGACGGAGGAGAGAAAGAGATAGGGAGAGAGAACAGCGGTTGGATTGGATTT
GATGAAGAAGAAGACGAAGAAGAAGAGGAATCATGGTTAAGTTCGAGGTTTGGAGTGCAA
ACCCTACGCTCTCCAACTTTTGCTAATTTTAGTTTCGGGCTTATAAAAAAAAAGGTTTTG
GGCCGATATTCCTTCTTTTTTCAACTAAAACAAACCCCCTCTTGTAAACAAAAAAAAAAG
CCCCCCACCCATACTATTTTAGGCCCAAATCCATCACCATACATAAACCCTAAATCACCC
TAACCCTCTCTTTCGCTCCATCGCCGTCTTCTTCTTCTCTCTGGTTTCTCTAGGTTTTTT
TTTTCTTCGTCGAATTCTTCTTCTCCTTTCTCCTTCTTCTTCTCTCATTTTCTTTTCTTC
TCTCTCTCTCTCTCTCTCTCTCTCTCTCTCTCTCTCTCTCTCTCTTTGTGTTTGTGGTGG
ATGAATTGTGCGGTTCATCGCCGACACGACCGATTGTCGACAACGACACACCGATCGATG
CCCGATACCTTCTGAACCGCCTTGTGGTCGGCGGTGGTTCTGATTTTGGATATACCGCAT
GGTTTCGGCCGGTATGCGGTTGCGTGACTTCGGTGCGGTAACCGCACCGAAAACACCCCT
AGAAATAACCGTTAAATCGTGATTTTTCGTTTATAACCGTCGAAAAGTTTTGTCCTATTA
CTTAATCTCTGAATGTTTATTTTTTCCGATTTTTGGCGTATATGATCTCGAAGTGTAAAC
AAACAAATTTGACGGTTGGATCATTGAAACTAGTTTCATAGAATGCGTATTCCATGAAAA
ACAATATATTCACTAACAAATAAGAGTTTATTTATACTTTTATTAAATATAACATAAGAT
TTTGTGGTATCTACTAGTGTAAATATTTTAAATTGACGATCGAATGCAATCATTGTATTC
ATATAGGGTCAAGGAGTGTAGCTGTAAAAAATCATCCAAATCAGAGTTGAAATAACCGTT
AAATCGTGATTTTTCGTTTATAACCATCGAAAAGTTTTGTCCTATTACTTAATCTCTGAA
TGTTTATTTTTTCCGATTTTTGGCGTATATGATCTCGAAGTGTAAACAAACAAATTTGAC
GGTTGGATCGTTGAAACTAGTTTCATAGAATGCGTATGCCATGAAAACAATATATTCACT
AACAAATAAGAGTTTATTTATACTTTTATTAAATATAACATACGATTTTGTGGTATCTAC
TAGTGTAAATATTTTAAATTGACGATCGAATGCAATCATTGTATTCATATAGGGTCAAGG
AGTGTAGCTGTAAAAAATCATCCAAATCAGAGTTGAAATAACCGTTAAATCGTGATTTTT
CGTTTATAACCATCGAAAAGTTTTGTCCTATTACTTAATCTTTGAATGTTTATTTTTTTC
GATTTTTGGCGTATATGATCTCGAAGTGTAAACAAACAAATTTGACGGTTGGATCGTTGA
AACTAGTTTCGTAGAATGCGTATGCCATGAAAACAATATATTCACTAACAAATAAGAGTT
TATTTATATTTTTATTAAATATAACATACGATTTTGTGGTATCTACTAGTGTAAATATTT
TAAATTGACGATCGAATGCAGTCATTTTATTCATATAGCATCAAGGAGTGTAGCTGTAAA
AAATCATCAAAATCAAGGTTGAAATAACCGTTAAATCATGATTTTTCGTTTATAACCGTC
GAAATGTTTTGTCCCATTAATTGATCTCTTAATGTTTATTTTTTCTGAATTTTGGTGTAT
ATGATCTCGAAGTATAAACAAACAAGTTTGACGGTTGGATCGTTGAGTAGCTTTAAATTT
ATTTATTTTGTACGTATAACACTTAAGAAATTGAATAGTATATGTATTTATTACGAGCTT
TAAATATTTTTTAAGACATTGCGCGACCAATTGGTATTTCGTCGCGCAAAGTATACTCTC
AAAATTTGGGCGTGTACCAAAAATGGGAATTTTTTTATAAAAAAAATTTCGACTCTGCGC
GACCAATATATAAATATTCATCGCGCAAAGTATACTCTAAAAATTTGGCGGGCACCAAAA
ATGCGATTTTTAAAATAAATAAAAAAATTTCAACTTTGCGCGACGAATATTTATGGGATT
TTTAAAATTAAAAAAAAAAATTTCGACTTTGCGCGACCAATATATAAATATTTTTCGCGC
AAAGTATACTCGAAAAATTTGGCGGGCACCAAAAATGGGATTTTTAAAATTAAAAAAAAA
ATTCGACTTTACGCGACCAATATATAAATATTCGTCGCGCAAAGTATACCCTAAAAATTT
ATGGGGCATCAAAATGGGATTTTTAAAATTAAAAAAATTTACGACTTTCTTGCGACCAAT
ATATAAATATTCGTCGCATAAAGTATACCCTAAAAATTTGGCGGGCACCAAAAAATGGGA
CGCGGAATATTTTTTGTCACAAAAAGTTTAGGCGACCAGAAATTCGTCATATAAAACTGA
AAAAATTTAGGGCACACGAAAATGGGAATTTTTTAAAAAATTTTTACACACTTTGCATGC
AACCAATATATTGTTTAAATCGCGTAAAGTGATACGTTCTTTAAAAGCAAAATAACTCCT
CCACCATTTTCTCAATGTCTTCTAAATCTTACCATTTCTCTCTTTCCCACTCCCCAAATC
CTACCATTTCTCTCACACTCACTCCTCTCACTTAATCTCTCATCTCTCTCTTCACTATCT
CTCTCTCTCTCTCACTCACTCTCTCATCTCTCTTTTCATCATCTCTCACTCTCACTCACT
CTCTCATCTCTCTCTCACTATCTTCTCTAATTCTCTCACACTCACTTCTCTGTAAATTTT
AAATTTTTTTCATTAATATGTGTTTTTGGAGTTTGTTTTGAGTTTATGCCAATTATTTGT
CATTATTTTATGTTATTGTTTTGTTATTTGACAATATTTGTTTTTTTTTTTTGTAGGGAA
TTGTTGAGGCTTTGATGGCTAAAGTTGAGGATTTGATATAAGAGGCTTGTAGATTTTATT
ATTGTACTTTGTTAATTTAAGTGTACATTTTGAATATTATGTATATTGGATAATTTGACC
ACTATTTTTCTTATGTAATTTTATTTTGAATATGTCAATTTAAATTAAATTAATTAAGAA
AAATAAAATCATACAATTAAATTAAAATTAAAAAAATTAATATAATGAAATTGATATAAG
AGAAATAATATAAAAAAATGTCAAAACCTCAAGCGACAAAAATATTTCATCACAAAAACT
ATTAAATTAGTTTATTTTAGTTTAAAATTTTCAAAAAACAAAAATTAAAAAAATGAATAT
TTCGTCGCACAAACATTTGCGCGACGTTATCATTCGTCGCTCAAAGTACACTTGCGCGAC
ATTAACTTTCGTCGCGCAAGGGAGATATTAGTCGTCGCGCAAAGTATATAATATTCGTCG
CGTAAAGTAATTAATATTCGTCGCGCAAAGTGTCTTTGAGCGACGTTAGTGTTCGTCGTG
CAAATTTATTAGCGTTCGTCGCGCAAAGATACTTTGCGCGAGACGAGTTTTGCGCGACAG
AACTTGCGCGACCAAAAGTTCGTCGCTCAAACTTTGCGCGACAAAATTGTACTTTGCGCA
ACAAACTTATTTCGTCGCGCAAAGTGTTTTTTGTAGTAATGAGGGTGGATATTCACAATT
GGAGGAGGTGTAGTTTCTTGGGCATCAAAGAAACAAACAATTATATCACACTCTACGATG
GAATCTGAGTTTATAGCAATAGCAACAACATGCAAAGAAGCCGAATGGATGAAAAACTTG
TTGTTTGATATAGAGTTGTGGCCACAATCAATGTCATCAATTTCTTTGTATTGTGATAGT
GAGGCTACATTGTGTAGAGCTTATATACCAAAGTGTATAATGGAAAATCTAGACACATTA
GCTTAAGACATGCAAATGTAAAACAATTGACAACATATGGAGTTATCAAATAAAAATTTG
GCAGATCCATTTACTAAGGGACTCTCTAGAGATATGGTAAAAAGTACATCTAGTGGAATG
AGATTGAAACCCTTTACTTAAATCACCAGTAATGGTAACCCAACTTTGCCAAGAACGTGA
CTACACCAACGTTAAATGGATAATAAAAAGTTACTGATAAGTGATTTGAATAAGCACTGA
ATAAAAAGTGCAAACTGCTATGATAGAGAAGATGAGTTTATTAAACTCTTAGTAACGTAT
AATTGTTTTTCATGTTCTCAATAGCAGGGACATAGCATGAGTAACCTCACCTATATAAAT
ATAAGAAGTGGTGCCGCTTCTAACAAGAGTTTTTTGGGTGTTTCTCTTGTAAATATTTAT
GAAACCAGGAAGTAGCACACGACCATAATAGTGCTTACTCAGTTCAAAAATTTTTACAAG
GAAATTTTAATATGATCATGTGTGTGGTATTATCCGGTTTTGACAAAATGGATACTCGGT
TTAAGGTATGGAAAGGGCACCGCTGTCATCGTCAAATCTTTGAAATACTTACACTAATTG
AAGGTTAAAATCAAAAGATACCTTTTTGTATACATGAACATATAAAGATGATTTTATTGA
AGTGTTTAAAGTATATAAAATTTTTTATGAGAATTGTTGTTACTGTAATATATGTTTATA
ATTGGTTTGAATGAGAGAATGATATTTCTATTATATACATATATATTTTGAAATAGGAAG
GAATTGTTAGAGATTTCAAAAAATATATATAAATAGATATGTGACTGATTGCATATATTA
GTGATGAGTCGGTGGGTGTATTGTGAAACAGAGTTATCCTTTGAAAAGTATCCCAACAAT
TGTGAACTTTGGGTATTGACAGTTATATTCAATAGGAGGCATTTGTCCATTGAAAGAGTG
CTTTGACACCTCTTCACGAAAATCAAATGGGTACTTTTGACACTCACTAGAATCTATAAA
AACCCCACAATGTGGGACTTCTAAACACAACAAAAATCAATCTCTCTCTAAATCTACTTC
TCAATATATCATACAATTTTCTTGTAGAAATTCTAAGGGAATTTTAGTTTTTGTTAAACT
CTATAATTCCAATCTTTGTTGTATCATGGAAGTGATTTGTCTAGAACTCATTAGCAAACT
CTATTGAGTGGGGGAAAATATCACTTTAAGGAACGTAGTAATGTGCCTCAAAGCCAAAAT
TTCTGTCTATTCTCAATTTAATTTCCAACAGTTCGATTCTTCAATTTTGCTCTAGGCTTG
GGTACTTTGTCCTTTTAGCCTCAAAACCTTGCCTCAATGGGCCATTGCCATGTCATTTCA
TTTTGTGGGGCCAAAGGGGAAAAAAATAAAGTATAAACAATTGCATGATGAATGAGAATT
AAATTTAGGGTTATTTGTAGCAATGGTCCTTCAACTATACTTGGAGTTACATTTTGGTCA
CTCAACTCAAATATTAGTTGCAGAGGTTACTCAATTGGGTGTTGTGGTCCCTACCGTCAA
GTCTCTCTAACTTTAGGGACTAATGGTGCAACATAACACTTAATTGAGTGACTTCTGTAA
CTATTTTTGGAGTTGAGTGACCAAAATGTAATTCCGAGTATAGTTGAGGGATCATTGCTA
CAAATAATCCTAACTGAAATTTGCCCATCAATAATCTAAGAGATGCTTGTCACGTCATCA
TTTATAAAAAAAAAAAAAAAAAGTCACAAATTTGACGGTAGGGGCTAATGGTGCAACATA
ACACCCAATTGAGTGACTTCTGCAATTAATATTTGAGTTGAGTGACCAAAATATAAATTC
CAGTATAGTTGAGGGACCATAACCCTTAAATTTATGAGCATAAGTTATTTTGGAAAGGAT
GTTCATCCATGAGTATTTTATAGTATACATATGTTCTACAGAAACATTTGGGTTATATTA
AATTACTGTCACAAATATTTATGTTCATGCGGTGATAATTTTTTTATCCATATGTAAGAT
TACACATTATAAATTAAAAACATAGTCGAATCCACAGAGTGAGAAATGATGTCGCTAGAC
CCCGTGGAAGCTCCGATCTTGATCCATTGAAGGCTTGGTGGGGGAGCCGAGAGCGAGTGT
TTGCAGAAATACACCAAAGAGAGCCGTTTAAAAACAACGTCATTTAAAAAATAAATAAAT
AATAGGTTGGAACACCTAACATATTTAAGAAAATAGTATATTTTGCCCATTCCAGCTTCC
TGCAGGTAGCCTGTTATGTTATGTTCTTTTGTTTATGATGTCTTATTTGTTTTGAACAAA
AGAATATCAATCATTCTATTTCCAATTATTTCCCAATCAAAGACAACTTGCACAACATGT
TCCACGAAAACTCTTTATAAAATCATATTCCTCCTGCCCCAGCCCCACCCACCTTTTTTC
TTTATTTCGTCAAGTTGTGGTTGTCACCACCATGTACGTTTATTACGAGTAACCGATCTC
ACAAGATTACGACACGTGCACGCATGCATGTGCCTTTTAAGTCGTTGCCTTTTGTCTCAT
TCAAGTTGGTGCGTTATATAATTCACAGAAATATATACATTTGTTGTTGCCACACCGCGG
CTTCTTAAATTTCTTCTATTGCGATAGGACATAAATGCCCTTGCACCACGACAACACACA
AAATAATAGAGAGTACAAAATCTTGCTGGTCGCTTGGTCCTTGAAAAAAAAAACACACAA
AATTGTTTGAAGAGTGATTCTTAAAAAAGAAAAAAATAATAATAACTCGAATTTTCGAGT
CATTGTATAAGTTGTTCGGATACCAATTTGAAATGATCAATAAAATTTAGAAATTTTTAT
AGCCAACATTGGTGGAGTGTTTGGTCAATATTACCGTACAAATTTCTTTGTGGTAAGAAA
ATATTGGGAGATATTAGAAGACATGTATTGTGACAGTAAACAATCACGAAAATAAAAGAA
TTGTTTTACTATGAATGAAGGCGTTTTCCCAAGAAGGGTAAAATTTGTATTGAATTAATA
GCGCCAAAGTTTGCGGGTGTACGCAACAAATTATATGTGTCTTTCTCTCTGACAAAAACG
GAACAATAGAGCAACCTTCATTGTCGGTCGGCCCCACCACTTGACCATTCTTAATTAATT
TCTTGCTAAATTTCTCACCAAGATTGCTGACCACTTCGCCACTTTGTGCCCATGCATCAA
GCCAATCACATACCTTTGATGCAACTCCTTCTTTTTTCCTTTTATTTTACAGAAACGCTG
TCTCTTCTCTCTCTCACTGCTACTTAGCATTCACCAAGTCTCTTTCTCTTTCTAAAATTC
TAAGCATCGCCATACCTTCTTCTTGTTCTTCTTCTTCATGTTTTCAAGAAAGCAAATCTC
GCCTCCAAATACTCCATTGGAGGAGGAGAAAGACAAATACTATTATTCAAAATATAAAGA
AACCCAATTCTCCCTCAACAATCCCAATTTGAAGTTTGCTTCCTTAGTTTTTATCTTCCT
ATCTTCTTGGCTTCTTCTTCTTCTCTTTTGGTTCCCACCCAAAACCACAAACAATGTCGC
TGTTCTCCATCTCGCTCACGAAACCCAAAACCCCGAAACCATCAATCTCACCGCCGCCGC
CGCCACAAAATCGCCGTTCAAGGTTCCCACGTGCGACCCAAGCGTCGCAGTCTACGTGTA
CCCTCTGCCCCCCAAGTTCAACACCGGGCTCTTGAGCCATTGCAAAACCCTGAACGTGTA
CACCGACATGTGCCCCCACGTGGCCAACCGCGGCCTCGGCCAGCCCCTTCCCAAGCTTGG
CTCCCCTGCCGCCTGGTTCGCCACCCACCAGTTCATCGCCGAGATGATCTTCCACGCACG
TGTGGAGAACCACCCCTGTCGCACCCTCGACCCCGCACGTGCCGCCCTTTTCTACGTCCC
CTTCTACGGCGGCCTCCACGCCTCCAGCATGTTCAAGGAGGCCAACCTCACCGCCCGCGA
CGAGCTTGCAGTTGACCTCGTTGATCACCTCCAGGCGCAACCCTGGTGGGGGAGGAATAG
CGGTAGGGACCACTTCATCGCCCTGGGGAGGACCGCGTGGGATTTCATGAGGGCCACCGA
CGGTCCAGATTTCGGCGCCAACTCCCTCCTCAACTTGCCAGCTGTCAAAAACATGTCGGT
GCTGACCGTGGAGCGGCACCCTTGGCAAGGCTCAAACCAGCACGGCATACCCTACCCTTC
CTACTTCCACCCCTCCACGTGGCAGGAGATGCTGACGTGGCAAAACAAAGTGCGGGAGAT
GAAGCGGCCCAACCTGTTCTCCTTCATCGGCGGGCCCCGCAAGGGGTTGGAGAAGGCGGC
GATCCGGAACGAGTTCATACGGCAATGCGGCGAATCGACTCGATGCTTGCTCATGAACTG
TGGCCCCAGTGGGGCCAGCAAGTGCCACGAGCCGAGCGAGGTCTTGAAGGTTATGACCGA
GTCGACGTTCTGCCTGCAGGCCCCCGGCGACTCGTTCACTCGGCGGTCGACGTTTGACTC
GGTGCTGGCCGGCTGCATACCAGTGTTCTTTTCGCCGCACACGGCGTACACGCAGTATAA
ATGGTTTTTACCGGAAGAGGTAAAAACGTACTCGGTTTATATCGACGAGAAGAGCCCCGC
GAGTAGAAAGATAGAGGACGAGTTGTTGAAGATATCGGGCGAGGAGGTGAAGGCGATTCG
CGAGAAGCTCGTGGATTTGATCCCGAGTCTTACCTACGCGCATCCGAACGCCACCGATGT
TGGGTTCGGAGACGCGGTCGACGTGGCGCTTGCGTCGCTGGCGAACCACGTGAGCAAAAT
GATTAATTAA
>EVM0000421
ATGGACTTTGAGCAGTTTTATCGTTGTTATTCTGTCTCCTCAATTGGCAAGCCACATGCG
GAAAACGGTGATAAAATTATAATGCCGCCGTCGGCTCTCCATCGCCTTGTTTGGGGTCCA
CAGGTGGCCTACCCTATGCTGTTTCAGCTCAACAATCCCAATTCTGAATCTGGACGAGTT
ACTCATTGCGGGGTCTTGGAATTTGTTGCTGATGAGGGCTTTGTATTTTTACCATCTTGG
ATGATGCACAACCTGCTTTTACAAGAGGGTAACCTTGTTCATGTCAAAAGCCAAAGCCTT
GTGAAGGGAACATATGTCAAACTGCAACCTCACACCAAGGACTTTCTTGATATCTCAAAC
CCTAAAGCCGCTCTGGAGACGGCGTTGAGGAGCTACTCTTGTTTAACCATCGGTGACACT
ATCATGCTTCCTTATAACAGTAAGAAGTATTACATCAACATAATTGAAACAAAGCCCTCC
TCTGCAATCTGTATAGTTGATACCGACTGCGAGGTTGATTTTGCCCCTCCTCTTGATTAT
GTGGAGCCTGAAAAGAAGCCAGCACCATCCACTCTGCCAATAAAGGGACCACAAGAAGCT
GAAGAAAACGAACAAGAGACACCTGAAAAGATAGCAAAGTTCAGTCCCTTTACTGGTTCA
GCCAGACGATTGGATGGAGAACCGGTCTTGAGACAATCCGTTGCACATGCAGTTCCTTCT
CCTCCTGAACTCAAGCAGCGCCAACTGGAGAGCGAAAATGGAACCAACAAAAAGGGTTCT
AAGTCATCAGCTTCTGCTTCACTTCAACATTCTGGAAAGCTTGTGTTTGGTTCAAATGTG
AACCGGCCTGCGAATGCAACCCCAAAAGTTGCCCCAAACAACCGCAGCAGGAAAGAAGCC
CCTCACAAGTCAGAAGAGCCAAAGTTGCAAGCATTCACAGGGAAGAAGTATACCCTGAAA
GGGTGA
>EVM0000423
GACATGACAAGCATGGCACTCGGTGCTTGCTTGCTTGTTAGTAGAATCTGGAATGAGAGA
GGAGTTTTGTTTTGTTTTGAGTTTGAATTCTCTCTGTGTTGTATGAGATCTCAGAGTGAC
CCAACAACAACAACTCAGCCATGGATTCGAAAGATGAAAACGTGGAGCTGATTAACGAGG
CCATCAAGAGGCTCTTAGAGGAGAGGAAAAACAGAGATGCCTCAGCTGATGATGATGACG
ACCGCCGCCTCCTCGCCCGATTGCTCTCTCAGGTTAGTTAATCACCCATCTCAACTCTCT
CTCTCTCTCTCTCTCTCTCTCTCTCTCTCTCATTAAGCTATGCATGTATGTAAACAAAAG
AACCATACTTCCGATTTCTTTTTCCTTTTTATGAACGAAAGAGGCAGGAGGGATTCGAAC
ACGGACCTTTTACAATCGGCTCTGACCTACTCTATTTGCCTTGTTTCGATATATTTCTTC
ATTTCCTGTGCAGTATATATATATATATATATACTGCAGGGTTGGCAATAAAATTCATGA
ATCTTTTTAATATTTTTGCCCACTGGTTGGATGCTATTATTGACAGGTAGAGTCGTTAAA
AGGCAACGAGCGGCTTCAGAAACCCGAAGCTTTAACGAAATCGGGAGAGGTAACTTCCTC
TGCAGATGGGGATCAATCGAAGCCGAAAAGCAAGAGTGGTGGTGACCAAGCAGACGGAGA
TGACGGTGGCTCCGATGAAATTGATAGAGAAGAGATAATCAAAGAACTTAACAAGGTGAA
GAGACAGAACACCATCACCCACTGGCTTCTTTCCGTCATGATTGTGCTCACTGTTGCTTG
GCAAGCCTCTGAGGTGACCCTTCTCTGGAAATTTAAAGATGGGTTGAGCCACCCGTTTAA
ATACATTGGAGACATGCTCTCAGGGAAAGGGACAGGCAAGGACTCAGAAGAACACAAAAA
AGAGGTTTCTCCTCTCCCTTGTCTCAAAATTCCTGAGCTCCCTCACGCGGAGTTGCCAGA
TATGAGTCTAACTGGTGAATGGCATTGAGCAAATTGCTTGCTTTTCATCTGCTCTGGTTC
AAAGATTCAATAATGAGAGTGCAGAAGAGACTTTCGATTTTATGGGTTGACATTTTTGAA
ACCCTCAGATTTAATCTTGTTGGGATTCATGAGAGGAGAGCT
>EVM0000440
GTCGAACCTAAAAACCTAACTCTCATCTTCATTCTCCCCTCAGTTCCGTTCCCGCCGAAC
CTTCACCTTACCAGCAGCAGCAACCATGGCCTCCATTCTCTCCAAGAAGCAAAAGCAGAA
GCACAAAAGCACAAAGCTCTCCGACCTCAAAACCCTAGGCCACGACCTCCTCTCATCCAG
AGCCCACGTCAACAACCTCCCTAAGCTCCTCTCCTTCGTCTCCCCAACCTCGCCTCCCCA
GTTCGTTCTCGAGTCCCTCCTCTCTCTCCAGGCCTTCTTCACCCCTCTCTTGCCTGACCT
CCCTTCCTCTTCTTCCAAGCCTTCCGCTTCCAATGCATCCCAGGACGACCCCGACTTCAT
CTACCGGACTTGGCTCCGGTCCAAGTTCGACGAGCTCGTCGAGTCCCTCATCCAAGTCCT
GCTTTCTCCTCAATCCGATGAAACTCTCAAGGTCAATTTTCTTTTTGTTGAATTTCCGTT
CTTTTTTGTTTTGTTTTGTAATTGTAGTTTTTTTTTCCTTCTAAATTGTGCTTGCTGATA
CTGTGATTAGGAGGTGGTGTTGGACACAATAATGGAATTTGTGAAGTCTGGAAATGGGGG
AAGGTTTCACTCTGCTATTTACCATAGGTTGCTTCGTAGTATTGTAAGTTGTACCCGTTT
CTCCAAAAGCTTGATTTGATTTTTTTTTTCTAATGTTATTGAAAGAGTAAGTTGTAATGT
GGTGTTCTCATCGATAGGTTCACTCTACGACACCAGCTAATTTCTTGTTAGACTTGTTGG
CATCCAAGTATTTCAAGTATATTGACGTCCGGTAAGGTCACATGGCTTCTATTGTTTACT
GGAGGCTTTAGTCAGAAAGTTATGTTACGGTTACTTAAAAAAGTATTGTAATTGTTGTAT
TTGTTTGTTGCAGTTATTTTACCTACATCAGCTTGGAAAAACTCTCTAGAGTTCTAGATG
CAAAAGACATTTCTGGTACTTCCGGCTGTGGTCCTTGCTGAAAGTTTCATAATTTTTTGT
TTCATCTTTTTGGGGGTGGTTGTGGTGGTGTTATCTTACTTAGTTTATTGTTTTGTATCT
CCTTTAGATGACAGAAACCTGAACACAGACTGCAACGATGGGGGGCATCCAAGTGAAAGG
TTAGTATAATCCACAATGTTATCACTTTGGAAATTTCTGTTCTCTTTTTTTTCTCATTGC
CTCTGTCTTGTTAAGACATGTAAATGACCCCAATGTATAATATATATATATAATATATAT
ATATATATATATATATATATATATATATATATATATATATATATATATGCTAATGTGTTA
TATTTCTTAGTATGTTGATGCTGCAAGATGTTAGCTTTTGATTTCTTAAAATCATTTACT
GGCAGCATGGATCTATTAATTCACAAGATTCATTACATAATGTCACACATCCCCTCTCTG
GAAGCCTCAGTTGAGAAAACTGATTATGACATGTGGAGTGGATCAGGTGAGTGTTCCCTG
CCTTCACAAATCAGTGTTTCAACAGTTAAACTCATACTTTACTTTGGTGGAAGATATCAT
TATTGATTACTGATTAAGATTCTTGTGTAAAGGTGACGATGAAGATATTTCTGGGAATCT
TAAAGCAGAAAATAAACAGCACATGACTGAGAAGCACAATGATAAGGCAAGCTATCAATT
ATCTTCAGAAGATGATGTTTCAATGCAACTATCAAAATTGTTTGTGCATTCATTCAGTAG
ATTATCCTCTGTATATTTCTATGAGATTAAAGTTTCACATTCTTTTTGGATAATGTCTTC
AGGTGTTGACTGCAGCCAGTATTGCCAAAAAGATGAAATTGAAATTTACTAAAGCATGGT
TATCATTTCTAAGGTTACCACTTCCACTTGATGTGTACAAGGAGGTAAGGCTCATACCTG
CCACACCATGATTTCTCATAAATGTTGTGCCCGAACAAAATTTAATTGGTTTTTTATTGT
TATCTTAAATGTTGTGACTTTTGATGCTCAGGTTCTTGCCACTCTCCATCAGGCAGTCAT
TCCTTATCTATCTAACCCAGTCTTGTTATGGTAAAGTTTCTTACCAAATACATTTATGTA
TATTTTTCCAATTTGTTCTTTGTGACTTTGAGTCTATTCATTGCTTGACAACATGCAACA
ACTTCTTTCTAAGATCATGACATTTCATTTATTGACAATGTGCAGTGATTTCTTAACTCG
GTCATATGACATTGGTGGTGTTATCAGCGTCATGGCTCTTAGCGGCCTCTTCATCCTCAT
GACACAATATGGTTTAGAGTACCCCAACTTTTATGAGAAACTTTATGCATTACTGGTTCC
TTCTATTTTTATGGCAAGACATCGATCAAAGTTTTTTCAGGTAATGCTGATCATTACTGG
GGTAACAGTTGTTAAAGATATACTTCTATAACACAAGGCATGTATATCTATGTATGAGTG
TGAGTGTGCATTTGTGTTGTTTTACAATTATTAGCAATTAAAATAGAAAGTGAATCTTAA
CATATGATAATATATGCTTAGATGTGTGTGTTATCTTTAAATCTATTGAGTCAACTAGAC
TGGTTATATGTTATCATTAAAACACTCATTTACTCATTAAAAAAAGAAAACTAAGGGGAT
TTGACAAAGTCATTCAAGTGTAATGACCTTCCCATCAGTTGTGGCTTTGATTGATTTCTT
CACAGAGTTTAAGTTCTGGAGCTTAAAGTACAGGAAACTCTTGCAATAATGCATCATGAA
CATGAGGTTGCTTGCTTGGTCTGCATAATTGTTGAACACCCGGTTTAAATGTTTATGTTG
GATGAATTGGAAATTTTATACTTGTGCTATTTAATTTTGCAGCTTGTGGATGCTTGCTTA
AAATCACCACTTCTTCCTGCATATTTGGCTGCTGCTTTTGCTAAGAAATTGAGCAGGCTG
TCAATTTCAGTTCCTCCATCTGGAGCATTAGTTATTATTGCGTTAGTTCATAATCTTCTA
CGGAGACATCCTTCAATCAATTGCTTGGTGAATCGGGTATCTGAACAATCTTTAATTGTT
TCTTTGTCAGTATATTCACTATCCTTTTGATCTGAATGCAAGTGAGGTCAGCTGTACTGT
TCTTTGTCAAAGTATTCATTTCATACATGATACATATGAGGAGACTACTGTTTATGCAGG
GAGGTGGTGGTGCAACAGTGAAAGATGATCCAGAACCAGAACAGAGGGTTGCTGATGGTG
TAAATGACACCGCAACTGCTTCAGCAGATAAGTCAGTCAAAAAACCAGGCATTGACCCTT
TTGATAATGAACAAAGTGATCCTATAAAATCAAATGCCATGAGTAAGTGTCTTTTCCCGC
TAAATGTGATTTCTGCATGCCAAATACCTGCATTTCATGCAAGCCATGAATGTGGTATAC
TTGCTCAAATTTTATTTGAAAGCAGACAACACACACATTATTGTTTTAATTATTAAATAA
ATTTTACTTTACATATTGATGAGATGTTTTTGAGCAGGAAGTTCACTCTGGGAGATTGAT
ACCCTCCATCACCACTACTGCCCTGCTGTATCAAGGTTCATGCTTGAGTCCTGATCGTGT
GTCATTATTATATGGTCCTTATACCTTTTGATTTTTCCTGATATCCTTTTTCTTTGTTGT
TAGGTTCGTTTTGTCACTTGAGAATGATTTGACAGTCAGAGCCAAAACCACTGAAATTTC
TGTTGGAGATTTTAGCTCAGGCTCATATGCAACAATATTTGGAGAGCAGGTATTAATATC
ATGTCTCAGGATTCATTGAGTAATATAATAAATTTAATGCATTTTTCAATTTTATCTTTT
AAAGGATAGAAAAAAAAAAGTTGTGGAAATTTGGTACTTACAATAGTTTAGTTCCATCTG
TGGACGTGTTGATTCCTGTACATTTGGTCATCTGACAGCAGGCTACGTTTGGCAAATTTT
ATTTTATTTTATAAATAGTTGTGGCCTTTTGTATATTCTTTTTTGGGACCGTTGTAGGAC
AGAGTACATATATTTGTTACTTTGTCAATCTGTCTGATGTCCAAGGAAATGCCTTGCAGT
TTTCTTTATATAGTATGTGATTTAACTGATCTGGCGACTGCATTGACTCTATTTTGCAGA
TGAGACGAAGGATAAAATTGGCTCCACTTGCATACTACAAAGTACCCCCCACCTCTTTGT
TCTCGGAGTCCGAGTCTGAGTTTCTTGGTTGGACATTCAAATGTGAAGACAGTAAGCGAA
AGAATGACATCAATGATGAGAATGGGAAAATAGATCAAGATTGTAATCATAATTCGGTAA
AACGACAAAGAGTTGAGTGTTCATAACCAAAGTGTGCCATCCCTTTCTTCTGCCCTTTCT
TTCAAGGGGACAGGATTATGCTCGTGAATTATAAGATTTGAGCAACAATTTTGGGGTTCT
TAGGTGTATGTTTCCTCATTTGTTGATTTTGTAAGCTGCAACAAATTTTGAGCTCCAAAA
AAGGGTGAAAAGAAAAGCTGCATCAGATTTTGAATTTGACCTGCTATTTTGTTGGCAAGT
TATCCTTG
>EVM0000442
ATGGACTCCATTGAGTTCTTTCAAGTTTTCATCATAATCATCATATTCATCATGACTCTG
TTCTACATCTACTTCAGATCATTAACTTCTTCTTCTTCTTCTTCTTCTTCTTCTTCCAGT
TCTGTTGCTGCTGTTGATACTGATATTCCCCTCTTCAAGAAAAGTATGATGTGTTTATTA
GCTTCAGAGGTGAGGACACCCGCCTTACTTTTACCAGCCATCTTTATGATGCTTTATGTA
GGCAGAAAATCGAAACCTACATAGATTACAGGCTTGTGAGAGGAGATGAAATTGCGCCTG
CCCTCCTTGAAGCAATCGAGAGATCTACGATTTCGGTAATCATTTTCTCAAAAGAATATT
CTTCTTCCACTTGGTGTCTGGATGAACTTGTGCATATTCTAGACTGCAAAGAAAAAAAAG
GCCAGTTGGTTGTACCCATTTTTTACGACATCAGTCCATCAGATGTACGAAAACAAAAGG
GGAATTATGCGCTTGCATTTCGTCAACATGAAAAACGCTTCAAGGACAATATCGACAAGG
TGCACAAGTGGAGGGATGCGTTGACAAAAGCAGCCAATCTATCTGGGTTTGATGATTCAG
AAAAAACAGAGTAACTAATTCTGTAACTTATATTTTGATTTCTTCTTGTGACTATTTCAT
TTCACAGACATACTAACTAACTGTTTGTTTGTCCGTGATCATATATGCCAGGTCTGAGGC
TGCTTTAGTTAAGAAAGTTGTCGACGATATTTGGACAAAATTGATTCATGAATCCTCATG
TGATTTAAAGGGCCTGGTTGGAATCAAAAGCCGCATCCAGCAAATCGAATCGTTATTATG
CTTGGATTCACCAGGTGTTTGCTGTGTAGGTATTTGGGGCATGGGTGGTATTGGCAAGAC
CACCCTTGCTGATGCTGTATTTCACAGGCAGTCCTCTAAATTTGAAGTTTGTTGTTTTCT
TGCAAATGTCAGGGAGAACTCAGAACAAACGAATGGACTACATCAGTTGCGAAATAAACT
TGTTGGTGAGATATTAAAGCAAAAAGGTGTAAATATCGACACTCCATCCATACCACCTCA
TATTCAAGATAGGCTCAGGCGTACGAAGGCGCTCATTGTTCTTGATGATGTGAATGCTCG
GAAACAACTAGAAGTTCTTGTTGGTGATCATGATTGGTTTTGCCAAGGAAGTCGAATCAT
TATAACTGCTAGAGATAAAGGCCTACTTGAGCAAAAAGTTGACCATGAAAAGATATATAA
TGTTGAGGGATTAGGTTCTGATGACGCTCTTGAGCTCTTTCATTCGCATGCTTTTGGAAA
CAAGTCTCCAACAACAGATCACACTGAGTTGTCAAGGGAGGTGGTGGATTATGTTAAGGG
CAATCCGTTAGCTCTTAAAGTTATGGGGTCCTCATTCCGTCGTTGCAAGAGCAAACAAGA
GTGGGAAGTTCAATGGAAAAAAGTGAAACAATTTCCAAACGAAGAAATCAATCAAGTGTT
GAGAATAAGTTACGATGGATTAGGAAAACATGAGAAGGAGATATTTCTTGATATAGCATG
TTTTCATAAAGGCTATGAGAGGTATTATGTAAAAGAATTATTAGATAGTCGTGATTTCTT
TGGGGAAGCGGGAATCAATGATCTTATTGATAGCTCTCTTATATCAATTTCAAAAGGAGT
ACGGTTAGGTATGCAGTCAGATGAACAGATAGATATGCATGATTTGGTGCAAGAAATGGG
TAGGGCAATTGCTCGAGAACAACGTATTGAAAAACGCACTAGGTTGTTTATTTCAGAAGA
TGTCTATCAAGTGTTGATAAATAACCAGGTAGTTTAATTATTCACATTTACAATAAACAA
GTCAAGTTATTCCTATAAATGTAATTTTGATTAAACCTTTTTTTGTATATTATATTTACA
TTTATATTTTCCTCGTGATTGTCAGGGAGCTCTACCTGCTCAAGCCATATCCGTTGACTG
GAATGATATTGAAAACCTACACTTGAAAGATGCAAACTTCGAAAAGATGTATCAACTGAG
ATGGCTACGTGTCGGTTATTATCATCATCAGTCGGGCATTTCAAGTATCTTTAAGTACCC
AATAATTGTTTCTCTCGATTTTCCCAATTCTCTTAGGTGTCTTGACTGGTACAGATATCC
TTTGAAATCTTTGCCATCAAAATTTTCTGCTCAAAATCTTGCTGTCCTTAGTCTGCAGGA
CAGCAAAGTTGAGGGGCAACTTTGGAGTGAAGACGAGGTATATTATATTAAATATGCTAT
TTTAGTTCTTGAATAACTTGTGGCGTATAGAAAGTAATCATAATCTTGCCGTTTCTCTTT
AATTTTGTTACAGAGTCCTGTGAACTTAAAATGGATCTGTCTTAGTCAATGCGAAGATCT
AACTGAAGTCCCAAATCTTTCTCGGAGTCTAAAAATTGAGCGTATAAATCTGAATGGCTG
TCAAAGTTTGGTTGAAATTCCTTTGTATTTTCAACGTCTTAGCAAGCTTACTTATCTTGA
CCTTGCACTGTGCTACAAGCTCAAATATCTTCCCGAGATGCCATGCAATCTTGAATTCCT
AGATTTATCTGAGACAGCAATAGAGGAATTGCCTTCATCCGTTTGGTCTCATGAAAAAAT
ATCTCATTTAGATATTACAAATTGTAGACACCTCAAAAGTCTTCCAAGCAATAGTTGTGA
GCTGAAACTCTCGGGTTCTTTTAGTCTAGAGGGCTGCGAATCTCTTCACGAGTTTTGGGA
GCTTCCCAAGAAGACAAAGGCAATTATACTATACAATTGCAAAAACCTCGTGAGTCTCTC
GACGTATATTTGGAAGTTGAAATATCTGGAGAGACTTAGTCTCTTTGATTGCTCCAACTT
TCAACACTTCCCAGAAATCTCGGAGGCTATGGAACATCTGACGTTTCTTAAGTTATCAGG
TACAGCAGTTAAAGAAGTACCCCCATCAATTGGAAATCTAGTTGCGCTTCGAAAAGTTGT
TCTCACTAATTGCAAGAACCTTGAGGTTGTCCCTGATGACCTCTTTTGCTTAACCTCATT
ACAAGAGTTAAATCTGAGTTGGACCAAAATTAAAAGCATACCTGCAAGCATCAAACAAGC
TGCTCAGTTGTCTTGCCTGCGCCTAAGCAATTGCAAGAGCCTTGAATCTTTACCAGATCT
CCCCCCATTGCTGCGATATCTTGAAGCACATCGTTGCACGTCACTGAAGACAGTGTCAAG
TTCAAGCACTGCACTCACACAAGGTTGGGGCGAATATATATTTTCTCGGGGGCTTCATGA
GAAATATATATTTTCTGGTTGCCCAAAGTTGGATCAAGATGCACGAAGCAACATAATGGG
TGATGCACAGCTCAGAATTATGCGAATGGCAAATGCGTTTTCAAAGTTTAAAGAAGACAA
AATTGAAGGAAAAATTGAACAAGCATCACATGATTCAGAATATATGATGATGCTCTCTCT
TTCTGAGCAGGTCTCTATCTCTATCTTTCTTTCTCTCGACGCACGCACACACTCTGTCTT
TCTTACACATTCTGTCTATTTTTTTTTTTTTTTTCACGAGTTTAATAACTGTGATGTCCA
TATCCATGGTACAGGAATCTTTTCGCAAGAGATCTTTCGTTGCCATTAGATGTTCTGGGA
ATGAAATTCCAAATTGGTTCAGCCATAAAAGTGAGGGATGTTCAATAAAGATTGAGCTTC
CTCGTGATTGGTTTAGCACAGGTTTCTTGGGTTTCGCTATATCTCTTGTTGTTGGCTCTA
CTCCATGGGATATGGAGATTGCATGCAAGTACAACTTCAAAACCAGTAATGATGAAAGCC
ATGAAGTCAACCATCGTTTGTTTCATCTGCTCCCGAGAAAATTCTTTGAAAGTGGAGATT
CACATGAGGTGTTTCTTGGGTGGTATAATCATGTCTTTGAAGAAGTAGTAGAAGGAGCTC
CAAGCCCCATTGCGTTTTACGAACTTGTTACTGAGGTCAATGTTCACTTCGACTTGAAGA
GTGTTTTTAATGAGCCCTGTGAGGTGGAGGTGGAAAAGTGTGGGATATGTCTGTTGTATG
GCAAAGATGCTGAGATGATAAAGCAGAGGGCTTTGTCGATCAAGCGATTATGA
>EVM0000469
ATGGATGTTGCTCTTGTTCCTCCTCTGATGGTTTCCACAGGTTTTTTGCCAACAGGGTCT
TTGTTACAATCATTGATTCACATATGCAATGAGGTTTGCTCCATGGAAAAGCTTCCAGTT
CTGCAGGCTAGGAACATCTCAACCATGATCAGGAGGATCAAGCTTCTTACTTCTTTGTTT
GAAGAGATTCAAGAATCAAATGGCCCACTTCCCCCGTCTTCGATCCTGTGCCTCACCGAG
CTTTTCTCCGTGATTCGAAGAGCTAAGTTTCTGATCCAAGATTGCAAAGATGGCAGCTTT
TTGTGGGGGCTTATGCAGACAGAGTTAGTTTCAAATCAGTTTTATGTGCTAGTGAAGGAG
CTGGGGAGGGCACTTGATATTTTACCTCTGAGTTTGCTGAAGGTTACAGCAGATATCAGA
GAGCAAATTGAGCTTCTTCACAGGCAAGCAAAAAGGGTGGAGTTGTTTATTGACCTTAAA
GACCTGGAAAGAAGAGAAGAGCTTCTAGTTTTGATGGGCAGCAACAGTGAGAAGAACAAG
AAGAACAAAGGGTTCATAGACTTGGTCAAAGTGAAAGATATACTTTGCAGCATTGGTCTG
AGAAACACCATGGATTATGAGGAAGAAACTTTAAAGCTAGAGGCAGAAGCTCACAAGCAA
GCAGGGAGTGGTGGACTAATTGTGGTATCAAACATAAACAACCTTATATCTCTTGTTTCA
TACTGCAAATCCATCATTTTTATTGATGACGAATTTGAAATACCCAGCAAAGAGGACTTA
AAAGTGCAATCTACACCCTCAAATAGATATTATGATCATTCTTCATCTTCTCAATCCTTG
ATCCCCAATGTCCCAGACGAATTCCGCTGCCCTATTTCATTAGACTTGATGAAAGATCCT
GTTATTGTAGCATCCGGCCACACTTATGATCGAAATTCAATTGCCCAATGGATCAATTCA
GGGCACCAAACATGCCCCAAAAGTGGGCAGAAGCTAATTCACATGGCACTTATACCCAAC
TATGCACTCAAGAGTCTAATGCAACAATGGTGTGAGGAGAACAACGTTCCCCAAGTTCAA
TCCTCACCATCGTCTTCCTCAGATTTGGAGAGGAGCAACAGCAAAAGAGACTTGTATGAG
CATGCTGTTGATCATATTTCTGTTGTGAAAGCTGCTGTTGATGCTGTCAAATTGACAGCT
GAGTTTCTGGTGGGAAAACTAGCAACTGGCTCACCAGATATCCAAAGGCAAGCAGCGTAT
GAGCTCCGATTACTTGCCAAAACAGGCATGGACAATAGAAGGATAATAGCTGAGGCAGGA
GCTATTCCATTTCTAGTGACATTGCTGAGATCCCACGAACCAAGAATTCAGGAAAATGCT
GTCACTGCACTACTCAACCTTTCCATCTACAACAACAACAAGATTCTGATCATGGCGGCC
GGAGCAATTGACAGCATAGTAAATGTCTTAGAATCAGGGAACACCATGGAAGCAAGAGAG
AATGCAGCAGCAGCAATTTTCAGCTTGTCGATGATAGATGACTGCAAGGTAACCATTGGG
AAGCGCCCTAGAGCCATTCCAGCATTGGTGGGGCTTTTGAAAGAAGGCACTCCAGCTGGT
AAAAAGGATGCTGCCATAGCACTCTTTAACCTTGCAGTTTACAATGCTAACAAGGTGAGT
GTCGTGTTTGCCGGGGCAGTTCCTCTGCTTATTGAGCTGCTGATGGATGACAAGGCAGGC
ATTACAGATGATGCCTTGGCTGTGCTGGCTCTACTTTTGGGTTGCTCTGAAGGGCTGGAG
GAGATTGGGAAGAGCAGGATTTTAGTGCCTATTCTTATCGATCTTTTAAGATTTGGTTCT
CCAAAAGGGAAGGAGAATTCATTAACTCTTCTGTTGGGGCTGTGCAAAGATGGAGGAGAG
GAGGTTGCAAGGCGGCTGTTAATGAACCCGCGTAGCATTCCTTCTCTTCAGGGCTTGGCT
GCTGATGGATCCTTGAAAGCTCGAAGAAAAGCCGATGCACTGCTTAGATTACTCAACAGG
TGCTGCTTTCAATCTCAGAATCAGATTGGATGA
>EVM0000475
ATTAGGGTTCGCAACGCTGCTTGGCTTCCGTCTTCACTCTCACACAGGCGAATAGCTGCA
CAAAAAGCTTCAAGATCTAAACCCCTAGCCATGGTTATCTCTCTCTCCCTCGCTCTCTCT
ATATCTGTCTGTGGATCCTAATATCTTAAATGTTGACTAATATTTTGATTTTCTGTGGCT
GGGATTTGGAATGTGTAGTCTCTGGTAGCGAACGAAGAATTTCAGCACATTCTGCGTGTG
CTCAACACAAATGTTGACGGCAAGAAGAAGATCATGTTTGCCCTAACCTCCATCAAAGGT
ATCGGTCGTCGTTTCGCCAACATTGTCTGCAAGAAGGCCGATGTCGACATGAACAAGAGG
TACCTTTCTCTTCAACCCCGCCATCATTTTATCCCATTTTTTTTATGGGATATAGAAACA
GCTTAGCTTTGCTCATCCTAAAAAGTAGAACTACTTTATTTTGATTGAAAATATTGGTCC
TCTACTTAGTGATATGAGTTTAAGTAAACTATTTTGATGAGAAAATGCGTATGCTTCTGA
TAGAGAATCTTGGATCCTATTTCCATATTTATATTTGGGTACTTTAGATTCCAATATGAT
TGCTAATTTCCGTCTCTTAAAATTATGGCTTTAGAATGCACAGTATAGGTTGTGCCATCT
GCTTGCAAATGTATTGCATACAAAGAAGCTAGTTTACTTTTAATATTGCTACATTCAGCT
TCATTTGACTTGTATATTGTGGGTTTTATGCGGATGATAGAGCTGGAGAACTCTCTGCTG
CGGAGCTTGATAACCTCATGACCATTGTGGCGAATCCTCGCCAGTTCAAAATTCCAGACT
GGTTTTTGAACAGGAAGAAGGATTACAAGGATGGGAGGTATTCTCAAGTTGTTTCCAATG
CATTGGACATGAAGCTGAGGGATGACCTCGAACGCCTGAAGAAGATCAGGTTTGTTGTTG
ACCATCAATTAAGCTTAATGGGTGAAATATGTATCATTTGCGTCTTACATTTGATAAGGA
ATTCTGAACATGGAATTTGCAAGTGAATTTGATTGGGTTCTTGTATCATGCAATGCTGTT
GGCTTGCTTTAACAGATTTCATTTGGTATTGAGTTGATAAATTGTGTGTGCTCTGACAGG
AACCACCGTGGTCTCCGTCACTACTGGGGTCTCCGAGTACGTGGGCAGCACACCAAGACT
ACCGGACGCAGGGGAAAGACTGTTGGTGTCTCCAAGAAGCGATAGTCAGCTTTTGCAATT
TCTATTTCTTAAGCTCCTTGCTGATGTTTTCATTTTAGCTTGAGAAATTTTGCTTCTTTA
GTATATCTGAGAATGTTTTTGAATTCTGAAAATACCTGTTTTGGATTATTTCTGGGACGT
GTTTGTTATTTTAACTAAGGCATAGTTTCTTTAATTGTAATTTCCAAAGTGAATGTGTTC
CAGAATTCTGAAGCCCTTTGTTTTGGTGTCACCTAATTTTTTGCTAGTGC
>EVM0000482
ATGGCTCTCTCAAAACCCACCTTCCTCACTCACCTGAGAACCCTAGCCAAACCCCCCAAC
TGCCACCACCCAACCCCACCACCCTCCTTCATCTCCCTTCGATTTCTCTCCTTCGCTACC
CCAGAAGAAGCCGCCGCCGAACGACGTCGTCGCAAGCGCCGCCTCCGCATCGAGCCCCCT
CTCTCCTCCCTCCACCGCAACCAGCAACAACAGCAACAACAACAATCCCCAAAACCCCAA
CAAAACCCTAACGCCCCGAAACTCCCCGAGCCCGTTTCGGCTCTCTCCGGCAACCGCCTC
AACCTCCACAACCGCATTCTCACTCTCGTCCGCCAAAACGACCTCGAGGAGGCCGCGCTC
TACACTCGCCATTCCATCTATTCCAATTGCCGGCCCACCATTTTCACAGTCAACTCTGTG
CTTACCGCTCAGCTTCGCCAGTCCAAGTACTCTGACCTCTTGTCCCTTCACCGCTTCATC
ACCCAGGCCGGCGTTGCCCCCAATATCATCACTCACAATCTCATCTTTCAGACTTATTTG
GATTGCCGCAAGCCCGATACTGCTATGGAAAACTACAAGCAGTTGATCAATGACGCCCCT
TTCAACCCTTCCCCAACTACTTATCGGATTTTGATCAAAGGTTTGGTGGATAACAACAAG
CTGGACAGGGCTATGGAGCTCAAAGAGGAAATTGATGTCAAGGGTTTTGCGCCGGACCCT
GTTGTTTATCATTATTTGATGGTGGGCTGTGTGAAGAATTCGGATTCGGATGGAGTTTTT
AAGCTTTACGAGGAGTTGAAGGAGAAGTTGGGAGGGGTTGTAGAAGATGGGATTGTCTAT
GGGAACTTGATGAAGGGGTATTTCATGAGGGGGATGGAGAAGGAGGCCATGGAGTGTTAT
GAGGAAGCTTTGGGGGAGAGTTCCAAGGTGAAGATGAGTGCTGTGGCCTATAATTCGGTT
TTGGATGCCTTGAGCAAGAATGGTAAGTTTGATGAGGCCTTGAGGTTGTTTGATAGGATG
GTCACCGAGCATAACCCGCCGAGGCGTTTGGCTGTGAATTTGGGAAGCTTTAATGTGATG
GCTGACGGGTATTGTGCGCAGGGGAGGTTTAAGGAAGCCATTGAGGTTTTCAGGAAGATG
GGAGATTATAGGTGTAGTCCGGACACCTTGTCATTCAATAATTTGATTGAGCAATTGTGC
AAGAATGGGATGCTGAGTGAAGCTGAGGAGCTTTATGGAGAAATGAGCGACAAGGGAGTG
AACCCGGATGAATTTACATATGTTTTGTTGATGGATACTTGTTTTGAGAAGAATAGGGCT
GATGATGCAGCTGAGTACTTTAGAAAAATGGTTGATGCCAAACTGAGGCCAAACTTGGCT
GTTTATAATAGGTTGGTCGATGGATTAATTAAGGTAGGGAAGGTTGATGAGGCAAAATCG
TTTTTTGATTTGATGGTGAAGAAGCTCAAGATGGATATTCCGAGCTATCAGTTTATAATG
AAGACATTGAGTGAGGCAGGGAAATTGGATGAGGTGCTTAATGTGGTCGATACCATGTTG
GATGATGATGGGGTTGAATTTAATGAGGAGTTGCAGGAGTTTGTTAAAGGGGAGCTGAGA
AAGGAGGGGAGAGAGGATGAAGTGGGGAAGCTTATGGAGGAGAAGGAAAGGCAGAAGGCT
GAAGCTAAGGCTAAGGAGGCTGAGGCAGCAGAAGCAGCAAAGAGAAGTGCAAGAGCTGCT
GTGTCCTCCTTACTTCCTTCCAAGTTGTTTGGGAATAAAGAATCTGAGACAGGTCTACGC
AGGCCACTGAAAATGCAGGTGAAGCTGCCTCGACACAACCTGCAGAGGCTGCCACAGTGA
GTGGAGATGCACAAGCTGGTCAGGAAGAGCGTGGCGGAGAAGGTGGTGAAAATTCAGCTC
AGATAGAATCCAATAGTGATGGTGCAACTGAGCAGGTATTGGCCTGA
>EVM0000485
CTCTCTACTGCTGTGTTCTCAGTTCGCTCGTCGTCTGTTCCTGCCTTTCAATCTCGTTCT
CCATTTTAGGTATTTCTCTCTCTTTCGATTCAAATTTTCGATTTCTCTGGTTCTTATTTC
TAGGGTTTGATTCATTTTGTTTATTTATCCCTCTCTTTCTTTTTCTTTTTTTTTTCTTTC
GTTCACGTCTTTGTTTTTCGTCATGTGTAGTTCTTTTTCGTCAATTCAAATTTTGTTATC
TCCTTTCTTTCACGTCTTTGTTTTTCGTCAATGTAGTTCTTTTTCTTCAGTTCAAATTTT
GTTATCTCTTACGGGTTCGTGGGTAGGTGACGGAATTTGAATATTGAATATAATTTAAGG
AGATTATTCGCATACGTTGATTCTGTGTTTCAATATGGGTTCTTTCTTTTTGCGATCTAG
GGTTTGTGGGTTTTGAATTTTATTGCTTTACGAGAATTTTACGATCTGGGTTTGAATTTT
TTTTCCTATCTGGTTATTTTGAGGATTCGTATGTGGGATTACTTCTTTTAAATTCAATGT
GTCTTGCTGTTGAATATTTTATATCGATTATCAATTAGGTTTTTGCACAATTCAAATATC
AATTTTATGCGATGTTGTTTTGGCTTGAATTTTTTTTTTTTTTATATAAAAGAGTTTACT
GCTTCCTGTGTTTCATTGCTTATTCGTAGTTATTTTGCCTTTGGTTTTCTGCTGCTTAAC
GAAGTTTATGTGTAATAATGTTGGAAACAGGGTCTTCATTTTGCACCCGATGTCTTTTGA
TCACAACAAGGAACATTCATCAATTATTATAGCGTTTTGTTTTATGAACCGAGGCAGACT
GTGGTTGCGGAGAATATTGTTTCGGCACTGGACTTGAAACTCCTTTTCTTTGGAGGAAAG
GTTCTTGATTCATTCACTTCTTGTGAGGAATTTCTAGTTTGAGATTTAAGGGTTCTTATT
AGATAGGGGGACTCTCATGGGGAAATCATCCTTGGCTCCTGGGTTTCGGTTCAAGCCAAC
TGATGTTGAGCTTGTGCAATACTACTTGAAGAGAAAGTTACTGGGGAAAAGGCTCGGTTT
TAAAGTCATTGCAGAGGTTGACATTTACAAGTATGATCCTTGGGATCTTCCAGGTATAGG
TCACTTCACATTCTCGCCTTTGAATTCTTTATCTATCATCTAGTTCATTCTTTGTATTAT
TTAGTTTCTTACTGTGTTTTGTTTTTCCTTTCCAGACAAATCTTGCTGGGAAAGTGGGGA
TCCGAAATGGTATTTCTTTTGTCCGAGAGAAAAGAAGTATCGTAATGGGAATAGAATTCA
ACGTGCCACTGAAGGTGGTTATTGGAAGACCACGGGAAAGGATAGATCCGTTCTTTACAG
TGGGGAAGTTGTTGGGTGGATAAAAACTTTAATTTTTCACACTGGTCGAGCCCCACGAGG
AGATCGAACAAATTGGGTTATGCATGAGTATAGGCTTGAAGATCAGGGCCTGGCTGATAA
GGGTGTACCTCTGGTAAGTGCTACTCTTCCTCCTTTAATGATTTTTATTTATTCCTTTTA
TTCAATGGAATTTTTTCATGCTGCTGAATTGGACTGATAATGTTACTTTTCCCTACTTCA
TGCAATTTGTTTTACTGCTTTTCATGGCTTGTGGGTTTTTGTTGAATAAGTTTTGTGGCT
TTTTGGTGTTGCAGGATTCATATGTGATCTGTATGATTTTCCAAAAAGATGGGTTGGGGC
CAAAAATTGGTGCACAATATGGTGCACCCTTCAAAGAGGAAGACTGGACTGATGATGAAG
CTGAAATTTGTTCAGAAGCAATCCCACATGAAAATATGTCTGAGCCAAACCTTGTAGTGC
TGAGCAACTGTAATAGTTCCATCACTACTAGTGGACATTCGCCGAAGGGTATACACACAA
GTCCTTCTGAATCGTGCATATCAGATGTTCTACCCCCTTCTTGCAATGTTCACCAATTGG
TTTCCAGTAATCATGTTACAATGGAGAAGCTTCATGGTTCCGATGATGATATCCTGTCAA
TGTTGAATTGCTTCACTGAAGGAAGCACTTCCTTAATTAAAGAAAATGACAAAAATGAGG
TGTGTAATGCGCCCTTCTCTTTTTTCTACATGTAGTGTATATCATTCCTGATCTATAGCA
AGTGGAAATGCAAATCATGATCTAATTTATGCAATCAGGATAGGTTTATGTTGTGACACT
CTGCTCGTGCCATAGATTTCCAATTTCAGATGTGCTAATGTGGCACAATATAGTTGGGTA
TATTTTATTTTTGTCATTGATGTCATCCAGGTTGTTGAAAGAGAAAAATTAGCCTTTTTT
TTAATTTTTTAATTTTTCTGATGAGGGTCTTGTGTGCTCTGCAAATTCTGTGCATCTGTA
GTTTGCGTTATTTCCTTCATCTCTCTCTCTCAGCAACCTAATTGGTTCCTTTTTTCTTTT
TCATACTGCTTTATTTTGGAAAGGTTTGGTGCTTCTCTGACTGTTTTTCTGTTTTTACTT
TTCCATGGATGGAGGGCAAATTTTCCTATTCTTTATTCATGGAGAAATGATATGTTATTA
ATTATAGTGCAAATGTTATTTCTTGAAGCTAGAGTTTTAAACTAGATGGCGTAACTAGAA
AAGTTGATGGCTTTGAATTTCAATTTTGAAAATTTCATTACATACTGGAGCCTCTTGGAT
GTTCTTATATGCACCTATATCTGTTAAAAGAAAAAATGGTTCCATAAGTACATTAGTACA
AATAAATTATCTTGCTAATGTTCTTTAAACTTCTAATGTATGCTAATGTAAAACATCCTC
ACGGTTTGCAGGAGCTTGGTAATGTCATTCCTTCTGGAAATGCTAGTGCTACACCCAATT
TCAATGGTGATGATATTTATGAAGATTTAGGAGATTTGGGGAAGATGGCTAGAGTGAGTG
AAGATGAATATAATTTCTCCAATGTGCATAATTCAATATGTGCTCCGGCTCAAATGCAGC
TAGGTGACAATGAGCAATTCTTGGAGCTGGATGATCTATCTTGGTAAACCATTGAATTGC
CATGATTCATATACTCAGCCTCCTACTTTGATGGGAGAGACGCCTTTTCTGGTTGAAGAC
GAGTTGAATGTGTTTGATAACTTTAACTTCTGAAATTATTTTTGCTCTCTAGTCCTTCAG
ATCAAATTTGTTAACCGGTTTGCTAACTTTCAGAAGTTCACCTTATCAGACCCAACTTTG
AGTTGCCTCCGCACATTCATTTTCATTGTTGGGATGGAACGGTACTGAAAATTGTGTTTA
CCGTATTGTATTAAAAATTATCTGATTTCATTGTATTCTTATCATCCTTGGT
>EVM0000493
GAATGTTGGTGTTGACATCGACAAGCTGATTTAAACAGTGGTACGTTGCAACATTATGTG
ATTGACAGACAGTAGAGCAGTTTTCATCTTTCAACGAAAACAGTAAGTTTCAAAAAAACA
AACAAAAATTTTAATTTGACCCTTATTGTCATTATGGTGGTTTTGCTGCTAGCTAGGTCG
CATTTGCATATGACTCTGTTCTTTAAAGAAATTTTACTAGTCCTGTACATAATAAATTTT
CAACTATAATTTTTATACAACTTTTTGCAATACGATCTTTTTTATTTTATTTTTATCATT
TGATAGGGAGAAAAACGGGGGAGTATTATATTGGGTTGCCTCAAGATTGTCTTTTACGTG
AATCGAACTCGGGTTGCATGGTGTTAAGTTGAAACTTGAATCATCTTTCAACTTCGGAAA
AAGAATACAACTAAACTAATAGTTAGTTGGTAGCTTTTACTTCTACTCGATCATGCCGCG
TCAGGAAATGTAGGCAATATATGATTACATGAGGCTGACACAATTGGTGAAAATATTTAA
CCTCAACGCTTCAGTTAGTAGGTAGGACGACCAAACGAATATTGATTACATGAAATAAGA
CACTTCTCTCAGCCAGCATGGAATTAGTTGAACAGCCTACGAAAACACCGACTAAGTCAG
AGAAAAATAAAAAAGAGATGAAATATTATGCAATGTATCAACAACTTGCGTTATGCGTCT
AGTGCACCTTCGACAGTTTTTTGTCAATGTTTTTTTGTTGTTGTGTCTATAGCTAGCTAG
CCCACCAACTAATAGATGAAGAGTAACTTGTAATGTACTACAAAACGTAAAATCCCTAGC
TAGCTTGCATATGAAATATTGTGACTGAAAAGGAAAATATTGTGAGAAATGTCTATATAA
ATAGGTTTCTTCTGTTCTTAATATTTGCAAGAAAAGCAAAGACATTATTAGATCGAAATG
GGAAAGAGCAAGGTGCTTGTGGTAGGTGGAACCGGGTACATGGGAAGAAGGATTGTAAAT
GCAAGCCTAGCCCAAGGCCACACAACCTATGTCCTTCAAAGGCCAGAGATTGGCCTTGAC
ATTGATAAGTTGCAAATGCTCTTGGCATTCAAGAAGCAAGGGGCTCATCTTGTGGAGGGC
TCATTTTCTGATTTTCAAAGCCTTGTCGATGCTGTCAAGCTTGTGGATGTTGTCATTTGC
ACAATGTCTGGGGTTCATTTTCGTAGTCACAACATTTTGTTGCAGCTGAAGCTTGTTGAA
GCTATCAAACAAGCCGGAAATATTAAGGTACGAAGAAGCTTAACTCTCCAGACATCCTAT
TTGTATTAGGCACATATATACAAATTAAGCAAGGATGGATTAAGATATTGCTTACAACAA
ACTCCTGGCTTTTTTGTGTAGCGTTTCTTCCCATCAGAGTTTGGTCTAGATCCAGCACTT
ATGGGACATGCACTTGAACCTGGGAGAGTTACATTTGATGAGAAAATGGTGGTGAGAAAG
GCAATACAAGATGCTAAAATCCCCTTCACTTATGTTTGTGGTGCCGGCTTTGCCGGTTAT
TTTGCCGGCAACCTTTCGCAGATGGGAACACTCGTTCCTCCAAGGGAAAAAGTCCTTATT
TATGGAGATGGTAACTCTAAAGGTACAAGTTAATAAATTAAATCAAAAGCCACATCACCA
TATGCATTTATATTATAATATGTGTCCCTTATGATGTGTATATATGCAAATGCAACTCAA
GTGTGGTTGAAGTATAAATGACATAGAATTAATCGTCTTTTATGATGTTCTTCATGTACT
GTGCAGTGACTATTGTAGATGAAGATGACCTTGCAACATATACGATCAAAACAATTGATG
ATCCACGAACATTGAACAAAACATTGTACTTTCGTCCACCCGAAAACGTACTCACTCAAA
AACAACTGGTCGATATGTGGGAAAACCTTACAGGCAAGAAACTAGAACATATCACCGTTT
CGCAACAAGATTTCCTTGCCTCTATGAAAGGTATGTATCATACGGAATTTATTGAACGCA
AGAAAATTACCAAGTTAATTAATTTATTACAAAGTTACATTTAATCTATAATTTTATATT
TCAGGTATGGACTATGCTGGCCAGGTAGGAGTGGGGCATTTCTACCATATTTTCTATGAA
GGCGCTCTGACAAACTTTGAAATAGGAAAAGAAGGAGAAGAAGCTTCAAAGCTTTACCCA
GAAGTGAAATACACCCGCATGAATGAATACTTAAAAATTTATGCATGAGAACAAAACAAA
GTGTTTAATGATAGATCCTGAAAGAATTAATACATTTATATGTTCTTATCATTTTTATGG
AC
>EVM0000502
CTCTCTCTCTCTCTCTCTCTCTCTCTCTCTCTCGTCTCTCAGTATCCAAACCCGACAATG
TCATCGGGTTCGGGTTCTCTAATGTGGTTCCGGAAGGGCCTGAGGATCCACGACAACCCT
GCTCTCGAGTACGCCTCCAAAGGCTCCAATTTTCTCTACCCGGTGTTCGTGATCGACCCG
CATTATATGAAGCCCGACCCGGAAACATTCTCACCCGGGTCATCCAAAGCCAGTCTGAAC
CGGATTCAGTTTCTGCTCGAGAGCCTTAGGGATTTGGATTTGAACCTCAAGAGGCTAGGG
TCCAGATTGTTGGTGCTCAAAGGTGAGCCCAGCGAGGTACTCATTCGTTGCCTGAAGGAG
GTAAATTAACTCTCCCTCTCTTTTCTTGTAGTCTCATAATTCTTTACACTTTTCACCTTT
ATAATTTTGGGTTTTTGGTTTGGAGCAGTGGGATGTGAAAAATCTCTGCTTTGAGTATGA
TACAGAACCATATTATCAAGCTTTGGATGTTAAAGTCAAGGTATGCAGCTTTAGATTCTT
TCTTGTAATTGGTAATGATATTTTGATGCCCATGTAAAATTAGGTTTGACAAGCTTGAAC
CTTTAACAAAAATGGTGAACTTACTTAATTTGAACATATAATTATCGTGCTAAAATCTTA
ATGGGTTACTTTAAAGGTACTGTTAACTAAAGATGTGCTAACAGGAAGAGGTTTTGTTTT
GTTTGTTTTGACAGAGCTATGCCACTACGGCTGGCATTGAGATTTACAGTCCTGTAAGTC
ACACACTCTTCAATCCCGCAGATATTATACGGAAGGTAAGTTTATGAAGTAGTTTGTTAT
TGTTTTATGGTTGAGATATTTGTTACATCTTTGTGTGATGGATTTGAGTTTTGTTTTCCT
CTGTTCTCTACTACTGTTAATGTTACTGGATGTCAAAAAAGAATGGGGGAAAGCCACCTT
TGAGTTATCAATCATTTCTGAAGCTTGCTGGAGAGCCCTCATGGGCATCGTCCCCGCTTT
CTATTACACTTTCTTCACTTCCTCCGGTTGGGAATATTGGAAATTGCAATATTTCAGAAG
TTCCAACAGTCAAAGAACTTGGCTATGAAGAGACTCAACAGGTTTGGAGGAACGTTTTCT
GCATTTTTCCTTGTTGTTAGTACTCTTTTTATTTATTTATAACAAAACACTTTTATGCAG
GATGAGTTGTCTCCTTTTAGAGGTGGTGAAACAGAAGCCTTGAAGAGGTTAAGAGAATCA
ATTGAAAACAAGGTGCAAGGCAGAATTATGTATTGAAGTTTTATTAGGCTTTACACCTGT
GATATTGCTGCCTCTTGCTATCATGAATCAACATTCTCCCCTTTGATACTGATAATTTTA
CCTGGTTCATGGCTGCCTATTACTCATGTGATTTTGTTGTAAATTACATTGGTCTGTGCC
TCAGTTTCAACTCATTAGCATGCAATGTTGGTGTTTAAGTCTTTCAGTTCTTTCATTGGT
GTTGTAGGAGTGGGTGGCCAAATTCGAAAAACCTAAGGGTGATCCATCTGCGTTTCTGAA
GCCAGCAACAACTGTTTTATCTCCTTATTTGAAAGTGGGTTTAATTAAAAGAAATTTTGG
CTGTATTTCTTCACTGCTTGTTTCATTGTGTTCACCATTTTGTTGGTCTCTTTGGTAGTT
TGGTTGTCTCTCTTCCAGATACTTCTACATATGTCTTAAAGATTTATATAAAAATGTCAA
AACACATACAGTACCTCCGGTATCTCTTGCTGGACAGGTCAGTCAGCCTCAACCAGTTAT
ATTGTATCTTGGAGAATTCTTCATTCTAGATGTAGCAATTTGAAAGATTGTCTCAACCTG
TTTAGTTGTTATGGCGAGACTTTTTCTACACGGTGGCATTTGGCACTCCTAGTTTTGATC
GGATGAGGGGAAACAAAATATGCAAGCAGGTAAACTCATGGCGTAAGTTGGCATTCTATT
AGCTTCTATAAATTCACTTATCCTTTTCTATATTGTTGAGAAATTGTTTTTACCATATAT
TAGGATACTGTCTTTAGACAACTGATATTTATACATGAAAGTCCATGAGAGAGAGTGCCA
AATCTAGAAGATAGGGTATCTATCAGAAGCACTGTAGTTTATTTTTTTTGCATGTGTGTC
TGCGACAAATCTTTAATATTTCTTGTTAGTAGTTAAAATAACTGCAGTTTTCAGCAGTAA
CGTTTATCACATATCCTGAGTGTTAATAAAAAAAGATAAACTTGATCTTTAAGAAACTGA
CGCAGATTGGGCATCTGTTAGCTGCCATATATGTAATAAACCTTTTTGACTGAAAATTCG
TGTAGATACCTTGGAATGATGATGATGAACTGCTGGTGGCTTGGAGGGAGGCTAGAACAG
GATTCCCTTGGATTGATGCCATCATGACCCAGGTTAGGTCTGTGGCATGATATCATCCTT
CCACTACTTGGATATGGTTATTTTAATTTCATGCAGTTCCAATCAAGCCAGGCACTTTAT
ATTCAATATCATCTTCACTTTAGCATTCTATTTGAATTCCATACATGTTATCTGTTGTAG
CTCCGCAAGTGGGGTTGGATGCACCATCTAGCACGACACTCTGTTGCCTGTTTTTTAACT
CGTGGTGATCTGGTAAGGATTTCGCTACTCTTCCATACCAGCAACTTTTTCTTCAGTTTC
CTAATATTGTTCTTTCCTAATGCTAATTATTTCTGCTGATAGTTTGTTCACTGGGAAAAA
GGGCGTGATGTTTTTGAGAGGCTTCTGATTGATTCAGATTGGGCAATTAATAATGGAAAC
TGGCTGTGGCTATCGTGCTCATCATTTTTCTACCAGGTGTGAAGCTTCTACCACTAGTCA
TTTGTTAGTTCTCATAGATTTGCATATCAGTGGCATCTCAGCCTCAAAGCCACAAATGGG
TTCTTCCAATTTGGCACTTGATTGATATATGATTGGCAATCCCTGTTGACTTCAACATGG
ATCTATAACAATACGCTAATCATGATGATTTTTGTTTTATTTGGATAAATGAGTTGGGAT
AACATTAAATGTGAATTATTGTTTTATTTAATTTATATATAAATGTTTATAAGGGCATAA
ATTATGGTTTACAATTTGGTCTTTCTCACAGCTAATGAAGTAAGTTTCTTTGTGTGATCT
GGGTGCTCAGATTCATGATATTCGAATCTGAATATTTATGCTTTTGCAGTGACGTTAAGT
GACCCCTTGATGAAGATTTTTATATTTGAATGATTTTCTTTCTAACCAGTATAACCGTAT
CTACTCCCCAATCTCGTTTGGAAAGAAGTACGACCCAAATGGTGATTACATTAGACATTT
TCTCCCTGTACTTAAAGGTAGGCTTATGTTCCCCTCATTTCTATCATATTCTTTGTGCTG
GGTTCACCCTCTTGCATGAAATGTATAACCAAATTTGGTTTAGCAGGTATGCCAAAGGAG
TACATTTATGAGCCATGGACGGCTCCTCTAAGCATTCAAAACAAGGCAAAGTGCATAATT
GGAAGAGATTATCCAAAGCCAGGTCAGTTCTGTCTGTATTTGTTAACCTTCTGTTATGCG
TTATGATCAGTGCTTAAACTAGAGGTCAATATGACAGGTTATGTCTGAACTATGGACTCC
CGGAACATGTCTGTCTTACTCTGTTATGCAGAGTAATGTGTCTGTGTACATGCTTTTGTG
CATTTGTGTATATGCGTATGTGTACGATGCTCTACTGCAGTTCAAATAGTCCTATATTTT
TTCCTTTCTGGGAACGAATGCGGAGTGAGTAGTATTCTGTGATGTTTGGGGGATGAAAGG
TGAAATTTTGGTGTTGGGAACCGACCACTGATGCAATGTCATGCTGCAACTCATGCTGAG
ATTTTATTCTTATGGTTGTGGGGTGATATTAGAGGCCTAATAAGTGAAAGACAGTGCTGA
GCTCTGAAGTTTGAATCAGTTTAGAAATACAGTCTCTAGTTGCCATTGTAATACTTTGTT
TACTTACTTTCCACCTATTCCATTTCAGTGGTTGCCCACGATTCTGCAAGCAAAGATTGC
AGGAGGAGAATGGCTGAAGCATATGCATTGAACCAGAAGATGAGTGGCATGGTGAGCGCA
GAAGATCTAAGAAACTTGAGGAGAAAATTGGAGGAAGACCAAAAGCCAGAGGTTGAAAAT
AAACGGCAAAGAAAGCTAATTGGCTGATGGCCAACTCCAAAACTCTTCTGTTTTGCTTGG
CAGTTCTAGGACCGATGTGAAGGTATTCCAGTCTTGAAAATATTGGATGTCTCTAGGT
>EVM0000504
ATGGGAAATTGGGTTGGGAGGTACAAAGGTGTTCACCCAACTGAAGATCAAGCAATAAGA
CATAGAACTTCATCGTCATCGTCATCAAACAGTTTGAGAATTAAGGTTCGTATAACTGCC
AAGAAACTCAAGGAGTTGATGGCGGAGGTGGACGTGACCAAAAGCCCCGATTCGAAGTCG
GAGCTAGGCCGCTTGATCCTCCGGGAATGCTTGGAAGGTAGGTCCCGCGCTCGTGTTGTT
GCTGCTGTTGAGAATCATGAGCAATATGCAAGGGGTTGGAAGTTGAGCACCATTCATGAT
CATAGTTTGTAA
>EVM0000512
CTCTCTCTCTCTCTCTCTCTCTCTCTCTCTCTCTCAATTTGTGTTCTACCTACTCTTTCT
TACAGAAAAGTTTCTAATTTGGACTTATACTGCTTTTAAGTGGACTGTGTGCCGCTTTTT
GCTTGATCAGTTGAAGCAACCTTTAATCACTCCCATGAAAAAAAAGACAATTCCACTAGA
ACTCTCTAAGCTTTCTAAATTCAAGAGCTTATTAGTCTCTAAAAGACAGCAATTGGGTTT
TTCCCACCTAATCCGTTCATGTTGTTTCACTCAAAATGCCTCTCATTACTTCTCTGGTAC
TATATGTGGGTCTGCCTCTGTACCTCTAAACTTACCATGAGGTTGCTTCATTAAAGGCCA
TGCTTTGCTTCAGGCTGCTCTTGTGCCAGTTTGTTCTCTCTGCCTTCTCTGCTCCTCACT
TCTGTGGTTGAATGATGAGAGCTGAGAGATCTTGAGAATTGAGCTCCATCTTCTCTGACT
CTGCTAATGAAATGGGCATGCAACTGAATCTGCTGCTTGTGCAAATGTGTTTGATTGTTG
GTGTCTTGCCATTCCACGGATCTGCAGGTAACAAGTTTGAATTTTTAGTGTCTGGGTTGG
TTTTTTTATACTTCAATATATTTGAGCAAGTACAATAACCAATTTGAGGATCTGGGTTCT
CTGAAGCAAGTGTTTCTGTGATCAAGAAATAGGGCAAATGGTTCTCATGTTTCAATGTTT
TTCTTTCTATCATATCATTTCCTTTGCAAGTGATCATGGAACACAAACGATCAATTGGAT
CACTTGCAATGGTGTTTGGTTTTATTCATAACTCTGTTCTTTGAGCTTGGAAATTCATCA
GTTTGATCTGAAACCCTGGGCCACATTTCTGCAGGTCATTTTCTGGTGATTTTTAATTTC
GAAATTGACAAAAATTATGTAGTGAGGAAGGGTGCATAATTTCAATAACTTGCCCTCAGC
AGTTCCTTCCTGTACTTGCTTATTCTAACTTCTGAGCAGTAAGAGTTATTGCTCAAATGT
GACAGGATTCCTGAAGCATCGAAATATTTATCAGTTTAGTCTTTTTCATAAAGGGTGAAG
ATTTGATCAACATTGTGAATTACACCTTTCCAGCTGAAATAAATGTCAATATTGTAACTT
CAAAATTGCACTCTGAGAGCCTCTCGCTCAGTACTCTGCCATCAGAAGCATGGTCCCTTT
CATGGTTGATAAGTTAAATAGCTGTTTTCTGATACGTTAGATAGCTGTTTTGCCTCTCTC
CTCAGAACTAGTTATGATCAATTATTTTCTGAATGGATGTGTTTGTATGCTACAGAACAT
GCCGTCTCTCCTAAATCTCCTCTCAGCTTTGGCTGGAAAAGACACGAAAAGTTAGTAGCG
CTACCTCCCAGAAAAGCATTCCACCACATATTGCCTTCAGACTACTCCCCAGGTAAAGGT
AATGGAGTCTAAAGTAGTTTTATTTGCCAACTTTGAACTAGCAAATGAAAAAATGTGCCT
GTTCCTTTTACTAATTCAGATTCTTTTCTTTTTATAGCCATCCATCCTCATAGTGCCATA
TGGCCTTCAAGTATTGCAGTTCCACCTACATCCTCTGAAGGTCCTGCAAAGAAACGGGTG
GATGGTCCTTTATCTTCTCCTTCAATTTCACATCACAAGCATCACCACAAAAGCAAAAAG
TTCCACAGCTCTGCTCCAGAACCAACTTACAGTCGACAAGGTTCAAAACTTTGGCGTTTG
TCTTACCAATAGATGTACAGTTCATTCATGAAATGTATTTATCTGAAGAATATTTTTGAA
ATGTATAGGCCCTGCAGTCTCCCCCCTTCAATCCCCATTCTCTTCAACAAGTAGCTGGGC
TGCAGCTGCACCCTCACCAACAACTCTCACAAGCCACTATAATAGTATGGAAGCCTCATT
TCAGTTTGGTAGCTTTAACTATAGTGTACTTACTTTATCTACCTAACTATGATTTGAATT
AAGTTGTGATTTTTTTCGTCTCTTCTAGTGCCCGTTTTTCCACCTACAGTTTCTCCAGTG
GGTTCTTCACTGAAGAATACAAAGGCCCCACCACCATCAATTCTGGCACTACCACCTCCA
CCTCCCAGTGAAGGTATGTACTCTGCCTTTCTATTTTATTCGAAAATGGTTCACAATTTT
TATTTCAAAAAATAGTAACCATGCTTAAACATACGTGTAGATTGTTCATCAATCACATGC
ACAGAGCCATTAACATATACACCTCTTGGCTCAAGCTGCGGTTGTGTGCGGCCAATTCAA
GTTCAACTCCAACTCGGCGTTGCAATATACACATTCTTCCCTTTAGTTTCAGAGCTGGCT
GAAGAAATTGCAGCCAGTGTGGCACTAAACCATAGCCAAGTTCGAATTATGGGAGCAGAT
GCGGTCAGTCAGCAGCTAGAAAAAAGCGCCGTCCTCATTAACTTGGTACCTACAGGAATA
ACATTTGATGGCACTACTGCATTCCAAATCTATGAAAAGTTCTGGCGCAGACAGGTTTCC
ATAAAGCCTTCCCTCTTTGGAGATTATGAAATTTTCTATGTTCACTATCCAGGTCTTCCA
CCTTCTCCCCCTTCAATATCCTCAAGCATTTCTACTACAGATGACGGGCCATACACTGGA
AAAGGCAACAATGGAAGGGCAATAAAACCTTTTGGAGTTGATGTACCAAGGAGAAAAAGA
GATGGGCTCGGAAAAAGTGTGATTGCTGTGATTGTTGTATCATCTTTCACAGCCTTTCTT
TTATGTGTCGGAGTTGTTTGGCTTTTGTTGCTGAAATGTGGATCATGTCACTCACATCAA
CTGGAAAAGTTTCCGCAAACTTTGACATCCTCTCCTACAAAACTCTCAGGTATTTGAAAT
GCAGCCAAATTCTCCCTGACCTTAAGGCAGTTTACTCACAACAAGCTTATGACATTAATT
TTATTTTGAGCATGTTGCACAACTATATATAATCTATAGCGAGATGTTAATGGATGTTCC
TTTCATTTTTAATCATTATTCCTTCATAGTACAGTTGGAACTCTTCGAAGTTACTCCAGA
ATATTAACATCATCTACTCAACAGGGCCTCCGAGGTCGGTGATGTTTGGAAGCATGCGTG
GTTCTGGATCAACATCTTTGAGTTCTGGCACACTGAATTATACTGGATCTGCTAAAACCT
TCACTTTGAACGACATGGAGAGAGCCACTAATAATTTTGATGCTTCAAGAATACTTGGAG
AAGGTGGTTTTGGGCTTGTTTACAGTGGCATTTTGGACGATGGAAGAGAGGTGGCAGTGA
AGGTTCTCAAGAGAGAAGATCATCATGGTAGCCGTGAATTCTTGGCGGAAGTTGAGATGC
TAAGCCGTCTTCACCATAGAAATTTGGTTAAATTGATTGGTATCTGTACTGAGGGCCATA
CTCGCTGCCTAGTCTATGAACTCGTTCCAAATGGGAGTGTTGAATCCCATTTACATGGTA
GATACAAGTTTTCAAAAAATTAATTTCTACATCAATACTTCAACATTTGTTTGGTTGAAA
TGCTAGATATTTAGTTGCTTAAATGATTGGACGCAGCTTTGAATTATGAGTGTCTTATTC
TTGTGTTCTCTCAGGCATTGACAAGGAAACTGATCCGCTTGATTGGGATGCCAGAATAAA
GATTGCCCTCGGTGCAGCTAGGGGCTTAGCTTATCTCCATGAAGACTCAAATCCTCGCGT
AATACATCGTGACTTCAAGGCTAGCAATATCTTGTTGGAATATGATTGTACACCCAAAGT
TTCGGATTTTGGATTGGCTAGAGCGGCATTAGAAGAGGGAAAGAGACATATTTCAACACA
TGTTATGGGAACGTTTGGGTATGAACTTCTTTACCATCAAGTATATATATATATGTGTGT
GTGTGTGTGTGTTTGTGTGCATGCATATATACAAGTTATACGTATGCCAACCAGTGATAT
AATGAATTCTTAATGGAATTGTGTGCCCCAAGTCGTACATAAATGTAGCAACTTATTAGT
TTTACATAAACATGCTCTATCTTGTTTCTTGGTCCAGTTATTTAGCCCCGGAGTATGCAA
TGACCGGCCATCTCTTAGTGAAAAGTGACGTTTACAGCTATGGTGTAGTCCTTCTTGAGC
TTCTATCAGGGAGAAAACCTGTGGACCTGTCACAGCCTCCAGGCCAAGAAAACCTTGTTG
CTTGGGCTCGCCCCCTCCTCACAAGCAAGGAGGGGCTAGAAATGATAATAGACCCAGCCT
TAAAACCGTCCGATATCTCGTGGGATAGTGTGACCAAGGTAGCAGCAATTGCTTCAATGT
GTATACAACCAGAAGTATCTCATCGGCCTTTCATGGGTGAGGTTGTGCAGGCCTTAAAGC
TAGTATGCAACGAGTTCAAAGAAACACAAGAAGTAGGAGCTTCAACAAGTTGTGGCCAAG
ATGATCTCTTCATTCATATAGATAGTGGCAACTTGGAAGTCTCACAATCACAGCATGAGC
AGGAGCTGCCGGGGTTTGGTGCTGACCTTGGCACCAAGATACCATCAACATCAGATCTTT
TAAGTGCACCTGTGGGACTTGAGGTTGAGGGGCAGGAATTTGGGTCCTTTAGGAGGTACT
CTAGTTCAGGGCCACTGAGGACAGGGAGGAGGAAGCAGTTTTGGCAGAGACTGAGAAGTT
TGTCTAGAGGCAGCATGAGTGAACATGGGTTTCCAATGAAATTATGGCTTTGA
>EVM0000515
GAAAGACAGAGACAGAGCGTAGAGAGGGAGAGAGAGAGAGAGAGAGAGAGAGAGAGAGAG
AGAGAGGGAGGCTTGCCAAGGTCCTATGCCATTCACTTCTCTCTCGGGATTTTGAAGATT
GAAGCTAATTAGCTTTAATTTACAGTACTTTGATATAGTTCCAGACTTGATTTCTCTCCA
AGGTTAGTGGGTTTCTTTGGTTCTTTCTTTTATATTTGAAATCGGATGATCTGGGTTTTG
TTCGTTTCAGTCTTTTTCTACTTCATCTTGGTCTAGATCATGGGGTTTCCCCCTTTTTTC
TGTTGTATTTAGGGTGTTTGATTTTCGTTGTTTGATGATGGTTTCTGATTGGTTCTAATC
TGTTTCCCTTGATCTTAAAGGTTATCGAAATGGGTTCAAAGGAGAACAACCCAGGTCTCG
TTAGGTCCTCAAATTTCCAAGGTAGAGACCTAACAAAACCTTAAATTTAAAACGGCGTTT
TTTTTTATTTTGAATTTAAATTTATTTTGTTCATTTGTATTTATTTTCTTTGAAATCCTG
AAAAAGGTCCAAGATTGGTGGGTACCAAGTTTGTGAAGGAGGTGGGGCCGATTCGTCGTC
AGGCACTGAGAGATGTCCAAAACATCACCAGAGCTAACGTCAACCCTTGTGTTGTCAACA
AAAGAGAATGTGCTGGGTTAGTGATATTTTCTTACAATCTGAATCTCTTTCTAAGTTTTT
GTTTTGATATTTTATTCTTTTTGTAAAAATCTTTCATTTCAATTAACTAATGTGTGAGAC
CTTGGTCAATCGTTATTCAGGAAAGATGCGGCATGTGATAAAAATGTGGCAAATCTGCCA
CATAGACCAATTACAAGGTTGGAACTCACTCTTGTTTGATTTCCCTTTTTGTTATTTCCT
TTTTTTCTCAAGAATTTAATTCTGATTTGTTGATGTTCTTATAGGAGGTTTGCAGCACAA
ATGGTCCAGCAGTGCCCAAAGGTAGACTGATGACCAAAAGCTTTTAATTCATCTATTCAT
TTGTTTTATTGAAATTGAAATTAATATATTGGAGCTGGTTGTATGCAATTAGGAAACCAA
GGAAGTGATTGTGTCTTCATTGGTTGCGAATTCAAGTGGTGTGGGGGAACTTGATCTGGA
AACTAAGAAACTGAGCTCATCTACTGTCAATTCTAGTTGTCTGGTGGACTGTGAAATTGT
AGATGTGGAGGATAATGAGGATGAGGCCTGTGATGCTCCTGTGCCAATGTTTGTGAAGCA
CACAGAAGCCATGCTAGATGAAATTGATAGGATGGTATGTGTGTCTTACTGTCTTGTACC
GCCAGCATTTTTCTTCATGAAGAGTTTCTATTTTTATATATTGGAAAGCTAACTAGGTAG
ATGGTGTTGAATACTGCAGGAAGAGGATGAAGATGTAGAGGAACCTGTTATGGATATCGA
CAGTTGCGGCTTGAAGGATCCACTTAATGTTGTTGAGTACATAGATGACATCTATGCTCA
CTACAGGAAAACTGAGGTATATTTCATTAGCTATAGAAAGCATACACTATACTATTTGTA
TTATATGAATTACTCCACATAAGTTCTGTTTTATCTTGAGGGTTAGCAATTTAAGGGATA
GAACCTCCAGTTTTAATGAAAAAAAATCTGTTTGGTCAGAGCTCAGGATTTTGAAAACGT
TGCATTTTTGTGTTTCATCTGACTTCATGTAGCCAACCCCAAATAGTTGGATATCTAGTC
TGTTTGAGATGAGCTCAAACATGTAAAAATGCTCCATTTTTGTGGTCTCGTATAGCTGAG
GCATTAGGATAGAATGGAACAAAGGAGCAAAGTTCATGTAACTGGCCCCAAATAGTTGGA
CAAGGCTACGTTGTTGTTGTATATGCCACCACATCAATGTGGTCTTCTGATTGAGATGAC
TCCTTGGTTGATAATCATTTTTTGCCTTGCATTTTTGTGGGGTTTAATTTTGTTGGGTTT
TGGTTTTATGGTTTCTCGGATTTTTCAATTTGGCAAAGAAATGCTTTCTTCTTAGCTGAA
AAATGGTTATCTAAATCATGCAGAAGTCAAGCTGTATCTCCCCCAGTTACATGGCTCACC
AACCTGACATCAATGAGAAAATGAGGGCGATTCTCATCGACTGGCTTATTGAGGTACTAT
ATTCGGACTTTGTTTGGCTTCATTTAAGATGTCCAAATTTGACTAGTAAGAGTTTGGAAC
CTGTGATGTGAATAGATTGTTAATAGGTTTGAATGTATTAACAGGTCCACTACAAGTTTG
AGCTTATGGATGAGACATTATTCCTTTCTGTCAATCTTATAGACAGATTCTTAGAGAGCC
AAATGGTGATCAGAAAGAAGCTTCAATTGGTTGGTGTGACAGCCATGTTACTAGCATGCA
AGTATGAAGAGGTTTCTGTCCCAATTGTGGAAGATTTTGTTCTTATATCAGATAAGGCAT
ATTCAAGGAAAGATGTCCTTGATATGGAGAAATCAATGGTGAACAGTTTACAATTCAACT
TTTCTGTTCCTACTCCATTTGTGTTCATGAAGAGATTCCTCAAGGCAGCTCAATCCGACA
AAAAGGTCGGTAATAGTAACCCCACAGTATAAGAAGCAGTTAGATTTCACTTATCATTTC
TCATTAAAAGAATGTATTAATACTTTGTACTCCTGGAATTGAATCAGATTGAGCTTCTGT
CCTTCTTCCTCATTGAGCTATGCCTGGTGGAGTATGAAATGCTCAGGTTCCCCCCATCTA
AGCTAGCTGCTGCTGCAATTTACACTGCTCAGTGTAGTCTGTCCCGGTTCAAGCAATGGA
GCAAGACCAGCGAGTGGTATACTAATTACTCAGAAGATGAGCTCCTGTAAGTAGTTGTTG
AACTGAGTTTCATGATTCATAGCAATTTTATGGTATATAAATGAAGTAATAAAACTATAA
TTGGACCACATTCCCGTTTCATGATTATCAGAAAGCTAATGTTGTGTGTATATTTTTGTA
TCAACAGAGAATGCTCAAGGATGATGGTTACTTTCCATCAGAAGGCTGAAACTGGGAAAC
TTACTGGAGTACACAGGAAGTACAGTACATGGAAGTTTGGCTATGCAGCCAAAGCTCAAC
CAGCTGCGTTCCTCCTGGATCTCTAACAGTGCTGACAGAGAACGTCAATCAAATTTAAGT
GATCAAGACTTTCTGGTTTTCAAGGTCTTTCTTGAGTTGTCACTGAGCAACAGAAGTTGC
CCTGGGGGGGTCTCAGAACATATCGGGTGGGTTTCTTTTGTTGACAACACCAACAACTAT
CTTTAATCTGCACTCTGCAGATAATGTGAATGTTTCTTTTTTGGTAGTTTTTCACTGACT
AGTGTCTCCTGGAATACCAACGGTTTCTTC
>EVM0000525
ATGAGCAACATAAGCATGGTGGAGGCAAAGTTGCCACCTGGGTTCAGGTTCCATCCAAGA
GATGAGGAGCTTGTGTGCGACTATTTGCTGAAAAAGGTGACTCAGACTGACTCAACCCTT
ATGATTGAAGTTGACCTGAACAAGTGCGAGCCTTGGGACATTCCTGGTGAGTAGTTTTTC
AGTTTCACCTGGATATTTATTTCTCTTCATCATTTCTTCTCTGCATGAAGTTATATACAA
CATAACACAGTGATGATTAATTTCAATTGCCATTTTTAAAAGCCTTCCCAGCTATATTTG
CATTAATCCAATATCCATATATGTATTAATTATTATTGTTAACCTTCTAATTATGTATCT
TTGAAAGACTTTATTATTTGGTTTTCTGCTCTTTTTCTTGGTTTTTTTTTTTTTCAAATG
GTTTTTTTGAAAATATCTATGTTATTATATATTTATTGGTGAAAACTCAAATCTAGCCTT
TGTTCTGTGGCTGTGATGTGCCTGTGGATGAGGTGATAGCAACCGGACTGGCTATAATTT
ACATACCATTATTAGGCATTAAAATGGTGTTCTTGCTAACTGCCTTGCTTCATTTTTCGT
AATCGAAAACAAAAAAATTAACAAATCCGACGTCGGTTTAATCAGTAGAAACAAAAATGG
TTGAAAAATTTGCATAATATGACATAATTAAGAGAGTCATTGGCCTGTATCAATATATAG
TGGACCAGTTATATCATGTGATATATTGAAAAGTGATGCTGATATATTAGCATGTTCTCA
CAATTATTGCACACAAACTTTAATTGCTCACATTTTCATCAGAAAATAAAATGGGCAACT
TGTTGATGCCTTACCTTGACAATGTTCTCCCAATAAGTAAAATAATATGCAACTTGTTTG
ATTGAGCTTTTAATTAATCTTACTTAGAACAATCCCAAATTACTAATTACTAATGAGCTA
GGTTTTGTAGAGCTGACTTCCACCGGTCACGAACCACTAATGAATATTGTTAATCTACCG
AACTTTAGCTAGTGTGAATCATCCATGTTTGACGGATGTAAGGTCCCATTTAAGTAGTTC
ACACTTATTTACGATTGTCAATCACCATGTACATACGTGTGACAAATGTTTTTAGTTATT
TTTGTTCAACCAATATTTATATATATACCTTTGAGTTGGGAGAGCAAGTTACACAATAAG
CTGCATTGCACCCTCAGGAAAGCCCTAAATATCCATACGCAAATTCATTCCCCCATGGCC
CTATCTTTACTAAGTTTGTCCAAAAAATAAAAATATTTCTCATTCACTGCTTTTTCAAGA
AATGGACATTCTTGGAATTTTCTCAACCAAAAGCTGTGATAGTGATCGTGATAACAAAGC
AAGCCCCAAAGTCTAGTTCCCACCCCATTGCAGCCATACGCGTGTATACAATCGGGTTGG
AAAGAATTTATCTTTCACATTCAATCCTCACCCAAACCATTCAAAGGCCCTATGGCTTGT
CGCCATCATCCTCTAATCATATCTCCTTTGAATTTTCAAATCTTCTTCTTTCAAACTTTT
ATGTTAATTATCCTCTCACCTGAGGTAACAGTTACCCAATAGAAGTTTGCTTACTAACAG
TTATCAGCACACAACTATCTCTTTGGACCTTTGCAGTCGTCATCGATAGCCAACAATCAC
TCATTTGTGTAACAGTGACACTCTCGTTAGAATTTATTCGAGAATAATATTACAATTCCA
TATATATATATATATATATATATATAAATATAAAAAAAAAAAAAAAAGGGGGAATATTGC
AGTTATTCCATGTATTATTCATGATCATGCCATGACACAATTTAAATCAAAGAAATCTTT
TGTGAATTACTAAAAGAAAAAGAGAAACCCTTTTGTGACTTGGGCAATTGGCAGTTCATT
ATGTTTAATAATTTTCTATTGAGACTTGGATATTGACCCCTCAACTGCATAATAGTTGGA
TATAGTTCAGCTATTTTGGCCATGGATGATGCTGAGTCACCACCAATGCTTTTTTGTCGC
CATGTGATGGCTATCAAGAAGTCTTCGCTTGATATCACTGCACACATATAAGTGCATATT
TAATATTGAAACAACCAGATTCGATCTCAAAAATTTACAGAAACGAATATGCACATACTA
TACATACATACATACATACATATATATACATACATACATACATGGCAAGGAAAAAGTCAG
TGCGTGTTTGGGGTCAGTGGCAGAGCCACTCCTAAACCTAGAGTGGCCCCGGGCCCCCAG
AGTTTTATACCTCCTCTATTATATTATGTATAATATATAAAATTTGTAATAAACAACTTA
TAATTTAAGTTAAAATTTCATCTAAAATAAATTAGGCATGACTCAATTAAAAATATTTAG
CTTTAAACATGTAATTATTGAATATTTAGATGTTTTATATACTTGTATTTTCTACTTAGA
CACCCCTAACTTTACAATTCTAGCTCCGCCTCTGTTTGGGGTCATAGCTTGCTGGTATAG
GCCTTAAATGACAAGGTGAACTTTGAACTCATTTTGAGCTAAAAGTGCTGCAATCAAACA
AGCTTAAACGATATACAAATTAACAAGCGTACATGCTTACTTGAATACGCGTATGAAAAT
TTTGGGTGACGTTTAATTTTGCAGAAACTGCATGTGTGGGACGCAAGGAATGGTACTTCT
ACAGTCAACGAGATCGAAAATACGCAACAGGACTAAGAACAAACCGTGCAACTGCAACAG
GGTATTGGAAGGCCACAGGAAAAGACAGGCCAATCCTTCGCAAAGGAAGCCTCGTAGGGA
TGAGAAAAACCTTGGTCTTCTACCAAGGTAGAGCTCCCAAAGGCAGAAAATCTGACTGGG
TCATGCATGAATTTCGGCAGAAGGTCCCTTTGGTCCGCCTAAAATCTCTTCTCACAAGGT
ATGGCACATCAAAATTTAACTAATACTTTTACATGCTTCATTTTCCTGATTATTTTCGTT
CTCAATCATATTAGAACGTTACGAAATAAATAATGTGTGAATTAACAGTTGATCGTGGTA
ATTACTGCAACATATACATGTCAACACTCATATGTAGTCTAAAGCATACATAGGTTTTTT
TCTTTTCTATTTTTCAATTCTGCTGAGAATTTTAAATGGATTATTGGGTGGCAACTGGCA
AGTGGGAACTTACAAAAGAATTTCCATGATTTATAATGAGATCTTTGACTTTTTTTAAAT
AAAATAAAAATAAAAAAATTTCTTGATATATACAGCCAAACCCATATATGTCCCACTTGT
CATGACTGATGACTTATATGCAAAATTTTATCTTGGGTAGCTGACCTAAGCAGATACTAA
TTATTTTCATCAGCTCATTCTAAATTCATTTTTATTTAAAGTACAAGGACTAATTATTTA
TCCGTTTGCCTAATCACATGAATTCAGCTTGTTAATTAGTTTTGTTTTCAATAACAGACT
TGGGTTAATTAACAAACATAAATTTCCGTTATTGGCAATGTATATATGTGCAGGAAGATT
GGGTTTTATGCAGAGTGTTTTATAAAAACAGAGAAATTGCTGCCAAACCCAGCATGGGAA
TTAGCTGCTATGATGACACAAGCAATTCTTCTCTGCCTGCATTGATGGATTCTTACATCA
GTTTTGATGGCCAGCCTCAGACTCAGACTCAGCTTCAGCCTCAGCCTCATCATGAGTATG
AGCAAGTGCCCTGCTTCTCCATTTTCTCCCAAAGCCAAACCAGCCCAATTTTCTCACATA
TTGACATCACTGGTGCCCATTTGGAACCAAACATGCCCACCAAGAACAATAATAATAACC
CAGACACATTTGGGGGCTGCCAAATGCGACCAGTTTTCTTGACCCTTTTCATGTGACAAA
AAGGTGCTAAAAGCTGTTTTGAGTCAACTTACCAAGATGGAAGAAACTAGTTCTTATCCT
ACTTCAAATTTGAAAGGCTCATCACCACCAAGCTTAGGCGCAGGAAGTAGCTCAGAAAAC
TACCTATCTGAAGTTGGTATGCCCAACATTTGGAGCCACTACTGA
>EVM0000526
ATGCATGCCCGTGACATTCTACTATGTCCTTCAATCATATTGTTTTGGTGGGGTTTGCAT
AGGGACACAGTGTGGTCAAATATTTCATTGATTAGATTAAGTTGTGTAGTGAAATTGGTC
TTAATTGGGGTTTGTTCTATGCTTGACCAAATGCTAGCTATCATAATTTGAGGCAATGGG
TACAAAACACTCAATAGCTTTTGTAGAAGGGTTCAATTTTGAGCATATGAATTCACAAAA
CTTACGTGTCACGGTTGTATACACATTTTCGATAAATCCTTTTTGTAGCTTGCGATATCA
CACAAAGCGAGATAAACATATCCGGTATTTACCACCCAACTTCATCCGTTTTTTTAGTTT
GATTTTGCTAAGAAAAAACGATATAAGCAATTTTTCCATGTCCAAAATGGAGAATGTTTG
TATAGTCTAACCTTTGTTTTCCTCTTAATTATTGCATGAATTAAGAAAGTAGTGGTGTAT
AAGCATGCCAAGTAAGTTGGAATTGAAAAGTTAGGAAAAAAGTTTGGCTGTATAGTTTTT
TCCATCCTAAACTTACAAATCCATTCAACTTTTTAGAAGTAGACGTGTCCAAAAGAAATC
TAGGGCTCTAACGCAGGGTGATCCCATAACATTTAATATCTTAGCACCTTACATCAATCT
AATAGGATTTGACCAAACCCTTTTATTTTCATAAAGAAAAAACATATTTAGTGTAAAAAA
ACTAAACAAATTTAACCAAAAATTACCCTAACATGAGTACAGTTTGCCCTAAAATTTCTT
ATTTTTTGCTTGTGTCCAATCTGTAAGCAGATGGCAGATTACATAGGCTTTCTTTTCATA
TCCAAAAGTAGAGAGAGAGAGAGAGAGAGAGAGAGAGAGCAATAGGCACTCTTTGTCGTC
TTACTTCTAAAATTATGCACCAAAGACACATGATTCTTCTCCAAAAAAATGTAACTACTG
CAACCCTAATTGGTTAATTTATGCACCTTTTCTCAACCCAATATAAATTGAATAGATTAT
AAATGTTGATAGAGAATCAGACCAATAAATTGATCAACCAAACCACACCTCAATATTGGA
CCTCATCCTCCACAAGCTTAGCCTGCAGGTAGCAGGTTGCCTTGCTCTTTAAAAATACCT
TCTATCTCAATGTCAAACTTGATGGGGTCCCTAAAGTAAGAAGTTGGTAACTGCTTACTT
TTCTGTTAGAGAACAGAAATTATATTAAATAAACCAAACGTTTTCAATATCAAAAGAAAA
AAACAACCAACAAAAAGAAGAAGAAGAAAGACAATACGCAATTAATTTAAACTCTCATCA
TATCATTAGTATAAATACCAATTAATACATAGACCTAAAAACAGGCATGGAGGAGGGTGG
TGTCTTGCGTATGATCCATAACAAAACATTTCTTCCCATTTTCTTAGCAAATCTTAGTTA
GACCCTTCTCTTTCCATGTCCCTTTACTCTACCTTTTTCTCTCTTTCTCTCTCTCTCTCT
CTCTCTCTCTTTCTCCCACATAAATATAAACTCATCAATTTAGCACTTTACCCCCAACAA
CTTGTTCTAACAGAGCTAGAACAGAGAGAAACAGAGCAAAACAGGGGAAAACAGATATGG
AGGCAACAATGCCAAGAAAGGCTCTAACATGGTCGATGCTCATGGGGTTTGCCAGCTTCA
TCATAATTCATGCAAGTGCAGAAAACTTTGAAATGGGCCGTCATCAATTCTCCGGTGGAG
GTCGTTTTCGAGACGATATGCGCAAAATGCAAGAGTTCAAGGCCTCGCTTATCCGCCATG
ATTCAATTTCTGCTGCACCACCTTCAGTCTCGCCCTCTCCTTCTCCTAGCTATGTTGATC
CTCCACCGGTAATCAATGGCTTTGTGTATAAATCATTATCTTGTTCTTGAATTTGTTTCT
TTAATTCTTGGTTAAACTGTGTGACGGTAGTTTTTGTTCTTGAAACAATTTATGGTTGAT
TAGTCTATTTTGTTGGAAAATGATGGTTGGTGTTATGGTGGTGATGCAGGGGAGAAATAG
TGCACGTGTGTATCACGTGACATCGTACGGTGCTGATCCAACGGGGGAAAGAGACAGCAC
TGATGCACTTGCTGAGGCAATAGCAGATGCATTTAGAGGACCAACTGTAGGGTTCTTGAT
TGACGGAATTGCCAATCTTGGAGGTGCCCAGATCAGTCTTGAAGGTGGCTATTATCGCAT
CAGCAGACCACTCAAATTGCCTGCAGCTGGAGTAGGAAACCTCATGGTATGCCCCAGTCA
ATAAAATTTTAAAATTTCCAATTTATTGGGAGTGCTAGCAAAGATTAGAAAATTGGTAGG
CGTGAATATTATTGATTAAAATCTATAATATAATTTCTGGTACACATGGTTATGCCACAT
GTCATTCAACGGCTCGCCCGCGTGGCTGGACCAGGTTCGGCATTGGCACAAGGGAGTCAC
CATTGATCATATAGTCTAACATGTGTTTTCCAATTGTTAATCAAATACACGGCAACATGA
TGACTTTCAATTTTCATTCTGTATTAGGTTTATGTGATTTGATGTTTCATTTGAGTTTTT
ATTTATTTATTTTGATGAAACAGATTCATGGAGGAACATTACGAGCCTCGGATGATTTTC
CAACTAATGGGTACCTGATTGATTTATCTGCTTCATCATCACCTAACGAGAATGAAAAAA
CTTATGAGAGCTCAATTTCTGCACAGCTTTCTTCATCCTCAGCCTACAACTATGAGTACA
TAACCCTAAGGGACCTCATGTTAGACTCTAACTACAGGGGTGGGGGCATTTCAGTCATAA
ACTCACTTAGGACCAGCATAGACAATTGTTACATAACTCATTTCACCACCAATGGGATCT
TAGTCCAAAGTGGACATGAAACCTACATCCGAAATTCCTTCCTAGGCCAGCACATCACCG
CGGGTGGTGATCACGGAGAAAGGAACTTTTCGGGCACGGCAATCAACCTAATGGGCAATG
ACAATGCTGTGACAGATGTGGTGATTTTTTCTGCTTCTGTAGGTATAATGATTTCTGGTC
CGGCCAACATACTTTCCGGAGTACATTGCTACAACAAGGCCACTGGATTTGGGGGCACTG
GAATTTATCTGAGACTGCCTGGGTTGACGCAAACCCGGATTGTGAATTCTTACTTGGACT
ACACTGGTATAGTTGCTGAAGATCCAGTGCAGCTTGATATCTCAAACACTTTCTTCCTTG
GTGATGCTTACATTGTGCTAAAATCAATAAAGGGGTTGCTAATGGGGTCAATATTGTTAA
CAACATGTTTAGTGGGTCCAATAATGGGGTGGGAATTGTTCAATTGGACCAATCAAAGGG
GCCTTTCAAGGACATTGGACAAATTGTTGTGGATAGGAACAATGTGAGGGGGATGAACAT
AAAGAGCACAGTTGGAAGGAGGTCTGTGCAAGGCAATGGCACCTCCTGGACCATAGACTT
TAACCCAGTTCTTCTATTTCCTAACCTTATTAAGCATGTGCAGTACACGTTGAGCACCGG
CGGCAATGCGTTCCCTAACCATGCCCTGAGGAATGTGTCGAATAATCGCGTTGTGATCGA
GTCGAATGTGGCTGTTCCTGCTTCTGTTTTTGTGACAGTGGATCAAGGAGTGGCAAACTG
AAGCTCATGACCTGAATTTGTGTCGAGATTGACTGGACAATTGTGAATAGGTCGGGAGAT
GGATTTCTTTTTTTCTTTTTTATCAACCACTCTACTTTAGTAAAAAATATTATTATTATA
CACAAAATTGGACCACATAATAGGTTTCACACTTGTAATAGTAGTTGAAAGTACAATAAA
TCAAATATACATCAGCAAAACTTAGCCCAAATGTCTTGTTGATTTGCTGAAAGTTGTGCA
CTAGAAAATCACCAGTTGGTCAACTTTGGGAATCTCAGTCTCAAGGGCACATTCTCATAA
GAGAAAGGCTTGCTCTATTGCTGCAATTTCAATTTACAAACACATTTTAACAGAAGTCAA
CAACCTTAATTGACCTGAACGACGCCGTGTTTGAACATCATTCAGAAACGATCTAGAGGG
TCATTGGGTGCCTTGAGAAAGAAAAAAAGAAAGGGTGAGGAAATAAAACACTCTGCGGCT
GATATTTTGTATATAGTCTAAGAAACATGACACAGAATCAGGACAAGATTTGGGCGGAGG
TTTCATGGAGTAGGAGCAGCAATGATCAAAAGTCCAAGGTTTTGAAATTGAAACTTGAAA
GCGTAGCAAAATCTTGGCTATTGAAGGTAGTTGAGCATTTCAACCACAAAAAAAAAAAAA
AAAAAAAAAAAAAGTAGTTGAAACATCGGTCATTATTCTTGTGGTTAGAGTTGGGAAAGC
CTACCTACCCAATATCATCGTTTATAGTATTAGAAATCCAAAATGAGCCAAATATGTTAG
AGATTGGAGATAGTATGGTGATGAGTGGCCTCCATATGCAGTTCATCAGCTAGAACCACC
CTGCTGCCACCACTTCGTCCTCACGTCCAGCAGCAACATCATCAGTAATGGTTCTTATCA
AAAACATTGATAGAGGAATTGCTAGACGTGGGGATGAAGTGGTGCAAGCGGTTCTTGTAG
TCCCAACTCTAGTTGTAGCTGATGAAGTCATTTGGAGGGCAATCATGATCATCGTTGGCA
TGAGGATGCTGCCCTTGTTTATCTTCATGTGTCATGATGATCATCCACCACTTCCATCTC
TTGTTCACTTTTGTCATGGTAATCCCGCCCCAATTCGACCTCTTCTTCATATATTGTCAT
GAGACAATGGTGAAGAAGAGGCATAAATGGTGAAGTATGATCATGAAAATGAAAGTGTAC
AAGGGATGGAAGGGGCGGAGGATCAACACAATCAAGGTGAACAAGAGCAGAAAATGTAGA
AGGATGATTATGATCTCCCAATTACTCATGAGATGGTTGTTCTCTATTTATAAAGGAAGA
TGCTGGTTTTAATTAATTAAATTACAATATTAATAGTATGTATTTAACCTAATCATCGAT
AATTAATAGGGATGCATGTTCCCGTCTCAATTTTATTTTGATGCTCATAGAGCGAAAGTC
AGTCAAGCGCAGGCATGCTTTTTGTCTGATTGACTGTTTGTACAACTGTAAGGACTACTT
TTCTAGTTTCATTGACTGGCACTGTCAAATTGGTAATGGCAAGTAGATAAGAGAATTGTA
CACCACAGCACAGTCAAATTGCACAAAATATTTGTTTCTTTTTTAAGTTATCTTCTTTGT
TTTTTTTTTTTTTATAGCAAAGTTAAAATGGAGGGAATTTTCCACACAATGTAACGTGTC
ATAGGGTTTGAAGCAAAGACCACTAATCTAAAAATTAAGGCCATTTTTCATTAGATTAGA
CTCCATTAGCAAGTTATCTTCTTTGTTGACTTCATAGAAATGTAATGCTTTTGATTCTAA
ATTTAATACAGCTGACTGAGTAACATATTATAAAGCCTTAGGAGTCAATGTAGGCTTATC
GAACATGGCAAGAAATAAAAGTAGCCAGGCTCATTAATTTAGCTCAATTTCAAAGTCCCA
ATTCCACACATATATGTGCTCTGTTCCACCAATTTCTTTTGTGGGTGAAAATGTTCCATG
GCAATCAATCTAACGAACCCTAGGGCCAAAAAAATGTCTCTAATGTACATGTGTGTTTTG
TGTGAACAGTGTCATCACGAAAACTTTACCCATGATGAAACGGTAGCTAAGCTAGGTTCT
TAATTTTTTTAGTATTATATAAATAATAATTATTTTATTTTGAAATTGGTACTATATTTG
TGCACATATAACCCTATATAGTATATTACGCGTAAATTAAGTTACTTTATTAAGTTATTT
GTGCATGGTCGAGCAGCACAGCGAGAACGGCGAGATGAATGGACAACAACAAGAACGGAG
TCGATGAGCAGCAAGAAGACAAGTCGAAGCCGATGAACGAAGATGCAAACGTCGATCAGA
TGGAAACCGACAAGTCTGGCCCTCCTTTGTCCAGCAAGGACAGCTTTGAAGTTCCTTTCT
CTAGGGCCTTCCCTGAAAGCAGAAGTAACTTCCTCCTCTGCAATTGCAAGTTTTGAATTA
TTAGGGTTTCACTATTTCACATTATCATTAGTATTCAAATAATTTCAGAGAACAATTGAG
TGATTTATGAGCTATGATCCCTTGCATTTTTTTGTGCAGGACCAATACTTCAAAAAGATT
GGCCCACCGTGAAATCGGCTTTAGAAAGTTATGGTATTTCATGCACACTGAATCTGGTAA
TTTATGTCATATATATGATCTCTTGTGTTGAGCTTGTATATAGATTAATCAGATTTTGTA
TTTCTAATTTATGTATGGTGATCAGGTTGAGTGTTCCATGACAGCTTCACTGAGCAGTAA
GGCTAGAGGAAACCCGCTGTATATGAATCTCAGGGCTAGGATGCTTCTGCTACTTCTCGC
AATAGGTGTTCCTGCATATATGGTTAATATCTATCTTTAATTAATATTAAAAAAATATGT
ATGCTGATTTTATTTATTTATGTGAGCTATATGTATTAGTATTTGATGTGCACGGCATTT
TGAATTCAGGCACTAAGAACACTGAGGGCGTGTCCTGAGATCCTGATGATTGGGCATGGA
TCTACTGGGCTTTGCTCAAAATTTCGCATCGAGAAGGTGACAAGGCTTATTTTTCTTCCC
CCTCCTCCTTTATCATTTATTTTTTTGGAAGCATTCCCTGTGGTTGTGATGCAGCACCTT
TTGAAGCTTTTATTGTTTGATGTTAGGATTTAGAAAGGTTTAGAGTCGGTTTGGCTTTGG
TGACACATGGATTAATATGAGGAATATGAGCCTCTCTCTGAGTGTTGTGCAGGAGCACTT
TGTTGAAGATATGCAAAAACTCATCTTTCAGGCTTTTTCTAATCTCTAGAATCGTGTGCA
GGAGCAATACCAAAAACGGCCGAAACTTCTCCTCAGCCCAAAAGAATAAAGTTACATGGA
TTCTTTTTGCTAGCTGTTCATCTAATTTTTGACATTATAATTGAGATCATGCAGGAGCTT
TCACGATTGACAGGCTGTGATCTTTATCTCCACGTAGGTGTTGCTATTCCGTCCTCTGTG
ATTTTGATGGCATATTTGTTCTTCTGCTCTTCCCACCTCTCCAGGTGAAGTTAGAATTAT
CAATTGATGATTGCTAATTTAACCATTTTAAACTTGTAAATGAATAGGAAGACTACTTTA
TTGCTGCTACGGGTTCGAACGAAGGAATAAAGTTAGCCAAGAAGATTGTGACAGATTGCA
TTGTCCATAGAGTTCATCCTGCAACTCAGATTAGGAAGATTAAAAGGATGAATCAAGTGA
TTGGTGGTCTGTTTGCTAGCTGAGCTGTTTATCTATTTCTTGACAATATAATTGAGATGC
AGGAGCTTTCACAATTGACATGTTGTGATCTTTGTCTCCACGTAGGTGTTACTATTCCTT
CCTCTCTGTTTTTAGATGGCTATATATTTGTCCTTTAGGTCTTCCCAGTGAAGTGAGAAT
ACTAATGAATTTAATGATTTTTAATTTAACTTGTAAATGAATAGGAGGACCCTTTTATTG
CTACTACGGGTCCAATCGAAGGAATGACGTTAGCCAGGAAGATTGTGACAGACTGCATTG
TCCATAAAGTTCATCCTGCATTTCAGTTCAAGAAGTTTAAGATGAAACCAGTGAATCGAG
TGATTGATGGTCTTGGGGCTTTGCGTTTCTGAATTATATATATATATAGTACTTAACAAA
ATAGAATGGTACTATCGTGACGTTGCAAATATTACGGAGACTTTTTCGTTTTTATTGTTA
GTATATGCATTATCAACACTGGATGGTTATTTTTAACATGTTAGTTTGTTGTGCTATAGG
AATTGGAATTTTCAATGTCTTTGATTGTACTGATCTAATGAAGTTTATGACAATGACAGA
AATGCACAACAACATGACTGACCTAAGAGACCAAAACTCTGAAAGAGTAGACAAAAGAAA
CTAGGAGAACCGGTAATTAGGCATGCCCAGTCTAGTCCCATTGACAAGAAGGCAAAATAA
AAGAAGGTGCAGTATCCCACCAAATTAAACCAGAGCCCAAAGCACCATGATTTGCCAAAG
CATCAGCATCATGATTACCCTCACGAAAGATATGAGAAATCTTAAATGACATGTGTTGGA
GACGATGCAAGCAATTTTGTCAATCAACTTGTAGAAGCCAAGGGACCAAATGTGGAGAGA
AAGAAAGAATTTAGTAACTAACAATGAATCAGTTTCAATCCAAACATTATGCCAAGCATG
GAGCCAAGCAAGCTCAATGGCCTTTATGACCGCTAAAACTTCAGCATGAACCGCACTAGG
AACATCTAAATTTGCCGAAAATGGCCCCAAGAATTTGTCACGTCTCATTGAATGATTGTA
CATTATGTATGCTTTGATGAATCCACCAATGGCCATAATTGGGTATTCGATATTCACCAA
CACTCAAGACCATTCTATTTGGGCATCAATTTAGCCGAATCGATCAAATTGATTGATCCA
AATCATAATGGTCTGGTTTTTCTGGTTTCGATTAATAATTTAAAAAATTCAAATGGTTTA
ATACGAATTGGACTGCAATAGTTTGATTTCAGTTGAGCTCCGTTTTCTTAGTGGATTGTG
GATTCCCAAATTGACTTTAATTTTTAGCTCCATTTTGAGGTGTTTGATATTATCGTCTTC
AAGTGGATTCTCGTGATCATGATAATGCAACTGAGTTGTTCAATCTTAGACATTCTTGCT
TCCTTAAGAAACGTAATCGAGGAATATTCAGGTATATTTAAATCATGATTCACAATTTTT
GAGTATGCCCCTCCATTTCCATATAAGACACAAACATAGTGAGTCTTAGCTTGTGCAGGG
TTGCGTAATTTTCTACACAAGGAGTGTCGTTATGATGAATTTCCTATTGAAGAAGACAAC
GAGCATAATTAGCATCGTCATCGTCACCAGAAAATGAAGGAAATAATTATGACCAAGTTT
TTCAAACCCAAGAACAAAAACCAAAGAATGCTAACCAATGAAGGGTTGGGATATCTTCAG
ATATGTGGAGAAATGCTATGAATAACATGAGTCAAAGATGAGCAATGAAGCATATATTTA
TTCCTTTTTATGCATTTAGAATTGTAGTGTACTTATCATTTTTTGTCATGAAATTACTTT
TATGTTTTTACTTTTGAGCATTTTTCATAAACATGCAAACATAAATCCTTATTTGGTTGC
ACATTTGAACAAAATGGATTCCCTTTATTTTATTTTCTTTGGACGTTCTTTACAAAATAT
TTTTGTAAAGATACTTTTCTCTTTGGGTGACTAAGTATCACAAAAATCGCCCGGATGAGA
CTCCAAATGTGCACTTGCTCGGATAAAATATTGGGCATAAAATAATTGAATTTAATGTTT
AATGTATAAAATATTGGGCATAAAATATAATAAATAAATAAATTATTTATATCAATGAAA
AATGCATATATATATTTAGTAAGTAAAAATAAAATAAATATTATATCAATCAGATCGAAT
CATTATCGGATTGGATTAGGTCAAATTCAAATTTGTCCTGTTAACTTAATGAGTTAACAA
ATTTGGAACATAATCGGATTATCAAATTTGGAACATAATCGGATTATCAAATTATGCCAC
TAAATCCATCCCTTATTAATTATATCTTATTCAGATTGAATTCAAATCAAAATCCGATCC
ATTGACAGCTCAAACACTAACGGACCTAGTTAATGAATAATTCTTCAAAGGGAAGACTAT
GGATTAATGGTTGCACATAGTTTGTGTTGTGATTAATTAATTCTAAGGGAATAGCCACAT
GCACCACACAAACATATATATAATTGAGTTGTGGTTAATTAATTCTAAGGAAATACCCAC
ATGCGCTACCCACACATATATAATTGACTTCATAAATATGATATATAGTGATATAGCTAA
TTAAGGCCAATTATACAATTTGACAAAATGATTAGAGCAAATAATTGTAATAATGCAAAA
TATATATATATATATATATATATATATATATATATATATATGCTAATTAAGGATTTCAGT
GATCTTCATGATATGATATGATGCCCGCCAACAAATTGAATATATAGCTTGTTGCTTTGA
AAAATCGCATGTGTATAAGCTATAATATTAAACTATCCTCAATCCATAATATACACATAT
AAATATATAGGAAGTATATGGTGTTTCTAAAAGCCACAATCATATATTAATATCAAGACC
CCAAAACACCCCCAACAAAATTTTATATCCTCTCCCTCTCTCTCTCTGAAAGTAGGCCAG
AGAAACAGGGGAGAGCAACACATATATATACAGCAGCTCTCTCTGTTTTTGAAAGAGAGA
AGTGCAGTTAAAAGAGAATGAGGCCCATACCATCAGCAGCATTGTGTTTCTTCTTCTTCT
TCTTCTTCTTGTTGGTAGAAGAAGCTAAATGTTCTTCTTACAGGCAACAAATGCTGTCCG
CATTCAATCATTCCAAGTTGCCCTTTTCACTGGCTCAAGCTTCAAATGTCACAATGGTAC
GAGATATATATAGATATTGTTCATTTAACTTGTTTTATTTATTGTTTTAATTGGTATTGA
ATTATGTTTAATTGGTTAATTAATGTGTGGTGTTATGTATTGTTAATTAGAATGGGAGGG
TGTTTTACCCAATCGGGTACGGGGCAGACCCGACTGGAGCAGAGGACAGCACAGCTGCCG
TACTCAAAGCGGTGGAGGAGGCTTTTCAACTGAAATCCAGGCTTGAATTGCTGCCCGGAA
TCACTGACCTGGGAGGCGTTGTTATTGATCTTCAAGGTGGAAATTACAAAATTAGCCAAC
CTCTAAGGTTCCCCTCAGGTGCTGGCAATGTTGTGGTCAGTCTCTCTCTCTCTCTCTCTC
TCTTTGTAGCTTTCCAACTAAAATTGGATTTCTCATTTCTGATTTTCCTACATAAGTACT
TTTACTATTACTTTTTCATATAACCTTTTACTTTTTCCAAAATCTCTCTCTTTTCTTTTT
TGTTGTTGAAAGATTTCCAAAATCTTTCGTTTAGATGTTATTTGACATCTGTAGTAATAT
TAATTTACTAGGACCAACGACCTTGGTTAATATTCATTATTTTGATCCAACAAAAAAAAA
AATCTTTCTTTTGTTGTTTTTAGTTTGATGCTTACATCTTCATTAACTTTTACATTTTAC
TTTCGATTTTGACATAAATAAATTTTAATTAATTAAATCTTATTTTTCATTATTTTTTAA
TATTCGACTTTCGATTTCCCCATATAATATTATTCCCATTACAATTTAAATGCATTTCAA
TGCGTTCAATCTGGCTAGTTAAATTTAATGTCTAAACTCTCCCTAATCAAATCAGTTGAA
ATATGGACATATGCATGGACAATTTAGGTACAAGGGGGAACTCTACGAGCCTCATCCACA
TTTCCAGGGGACCGCCATCTCATTGAACTAAGGTCACCAAGTTCTCAAAACCTCAAACAA
AAAGCTACCATCACCAGCAATAATGTAGGCATCTACTATGAGGATATCACATTCAGAGAC
ATTCTCTTCGATTCAAGCTTCAGAGGAGGAGGCATTTTCGTCGTTGATTCGGCCCGAATT
CGAATAACCAACTGCTTCTTCCTCCACTTCACAACACAAGGCATTTTAGTCCATAAAGGC
CACGAGATCTTCATATCAAACACCTTCTTGGGGCAGCACTCAACAGTTGGAGGAGACAAA
GGTGAGAGGCAATTTAAAGGCACTGCCATTGACCTTGCCAGCAATGACAATGCCATTACT
GACGTGGCAATATTCTCGGCTGCTATTGGTATTGTGCTGAGGGGCCAGGCAAACGTGGTC
ACTGGGGTACATTGTTACAATAAGGCCACAGGGTTTGGTGGCATAGGCATTTTGGTAAAA
TTGGCAGGAAACTCTCAAACCAGATTGGATAATTGCTACTTGGATTTCAATGCCGTAGTC
TTGGAAGACCCAGTTCAAGTTCATGTGACAAATGGGTTCTTCTTAGGTGATGCAAATATA
GTCTTAAAATCTGTCAATGGCAAGATTTTTGGGCTAAATATTGTGAACAATATGTTTACA
GGGAGATCACAGGTTCCAATAGTCCAGCTAAAGGGGCAGTTTGAGCATATTGATCAAGTG
GTGATTGATCAGAACAATGTGATTGGGATGGGGTTGAAATCAACGGTGGGGAGATTGAAT
GTGGAGGGCAACGGGACCAAATGGGTGGCTGATTTTTCTTCTGTTTTGGTTTTTCCCAAC
AGGATTAATAATTTCCAGTACTCATTTTATACAAAAGGGGAGGCCAAGTTCACAGCTCAT
GCTGTGACAAATGTGTCAAACAATGTGGTGGTTGTGGAGAGTGAGAAGGTGGTAAATGGT
GTGGTTTCTCTGGTTGTTCACCAGTAG
>EVM0000551
ATGGGAAATGAAAAACGTCTCCTCACAATTCAATTTCCCAACCCAAGAAGCAAACGAAAA
GAAAGATCATCATCGGGAACTTGTGAATGGGATTTCAATCTCTCAACAGTTGTGTCTTCA
AGCGTCGGCTCCACCGGAGGAGCCGTATCAAACACCATCGGCGTGATCGAGTTCGACCCA
TCAAACGCCGTCGTAGCCACCGGCGGAATCGCAAGAAAAATCAGAGTTTACAGCTTCAAC
TCTCTGCTACCCAGTGATCAATTTTGCCAAGCCAATTTGTTAGACCACGTCACTGCATGC
GCCTACACTCTGTGCACCCCAGCCAAGCTCAGCAGCCTTCGATGGCGACCCGGATCCGAC
GGCCGGGTCCTCTGCTCGGGAGACTACGACGGCGTCGTCACGGAGTACGATCTCGAAACC
CGCCTCCCCATCTTCGAGCGCGACGAGCACGGCGGGCGCAGGGTCTGGAGCGTCGATTAC
TCCCATTCGGATCCGGTTCTCGGGGCATCCGGCTCCGACGACGGGACGCTCCAGATGTGG
GACCCGCGCTGCGACAGCGGGGAATGCGTGGCTAGTGTGCAGCCCAGCGAGGCGCGTAAT
CCGGTCTGCTGCGTGGAGTTCGATCCTTTTGGTGGGGCCTTGGTGGCCGTCGGATGTGCG
GACCGGAGGGCATACGGGTACGATGTGCGGAAAATGGTGGACCCGGTTTTGGTCTTCGAC
GGGCATAGGAAGACCGTGACTTATGTCCGGTTTATTGACGGGTGTACGGTGGTGACAGCT
GGCACGGACGGGTGTTTGAAGCTGTGGGACACGGAGGATTCGCGGGAGATTCGGACGTAC
AAAGGGCACACAAATAATCGGAGCTTTGTCGGGTTATCGGTGTGGAGGAATGGGGGCTAA
TCGGGTGCGGGTCGGAGGACAATAGGGTGTATGTGTACGATAAGAGGTGGGGCGAGCCCA
TTTGGTTGCATGGGTTTGGAGCGGTGGGTGAGGGTAGTAGTGGTGGGTGCGATGAGGAGC
TTGGGTTTGTGAGCAGCGTTTGCTGGAGGCAAGTTGGCGAGGAGCAGTGCACACTTATCG
CTGGTGGGTCGGATGGGGATTTGCAGGTTTTTTTGGGCAGAAGAAAGCCATTAATGTTGG
ATTATTAG
>EVM0000560
ATGCCTTTCTTATCAGACACCGCGAGCGCCATCAAGAGCCGGTTTGGGTTCCATGACCAC
TCCTCGGACCCGGTCCGGAGCACTCCAGGTCTTCCCAAATCGGTGGCCAAAGAGGCTGTC
TCGGCGGTTCGGAGCATCCGCGACTGGAGCGACGACGAAGACGATGACGGGAAAGTCAGC
ACCAGTACGGCGTCGTCCAATCAGAGCTTCGAGTTTCGGGAAGATCCCTCCTTCTGGAAA
GACCACAACGTCCAGGTACTTCAACGAATCGTTGATTCTGCTGAGTTTTTCAAAGTTACT
TTTATTGCTTTCAAAGGCAGACTACATTTGTGCTTAAAGTGTTAATTTGCTTTGTCTGAG
TCAGATTTATATTGAATTTGGTGTATTTGTGAGGTTCTTAATTGTTCTGCTTAGTTAGGT
TTTCAGATTAGTGTCTAGGAAGTGCTGTTTTTAGCTTTTGCTTTTAAAATCAAAGCCGTT
GGAATCAAATTTTTTGTTTTATGTTGAAATTATGGTCAGGTTATCATTCGGATTCGGCCC
CTTAGTAACGCTGAAATATCAGTGCAAGGCTATGGCAAATGCATTCGTCAAGAGAGCTGT
CAGACAATTACTTGGACTGGACATCCCGAGTCACGATTCACTTTTGACATTGTTGCAGAT
GAGAATGTTAGCCAGGTCAGTTGCCTTACTTGGCTGTGTTTCATTTTTGTGGTTTTGTTT
TTTCTTTCTTTTTGTTGGCATGGGTTTCATTTGAGTTTTTTCATGTACAGGAACAATTGT
TCAAAGTGGCAGGATTGGCGATGGTGGACAATTGCATGATAGGTTACAACAGTTGCATGT
TTGCATATGGCCAAGTGAGTCTCCAAAAACTAGGAAAGCAAATGTTTGAATGAATTAAAT
TTCTTTTGGTTGCTTTCTTTTGACTTGATTGTTTCTGTGCAGACTGGAAGTGGGAAGACC
CACACAATGCTTGGAGATATTGAGGGAGGAACTCGAAGGCACAGTGTCAATTGTGGGATG
ACACCTAGAGTCTTCGAATATCTGTTCTCAAGAATTCAAAAGGTGTGTGCTGCATGTATT
GAGGCATAATTGCAAGTATTAAGGTTGCCTACATGAATCATTTTCCACCATTTAGTTCTA
TTCAAGCTGAAATTTGAATCTGAATTCCACATAGATTTTTATCTATGTTTAATATTTGCT
GCAAGCTACTAATGCACACTTTGTTGATTGTGTTGTTTCAGGAAAAAGAGGCTGGTCGAG
ATGAAAAATTAAAGTTTGTATGTAAATGTTCATTTTTAGAAATATACAATGAACAAATTC
TAGACCTTTTGGACCCTTCATCTAACAACTTGCAGGTATGGATCACCTACTGTTGATAGT
TTTATTTATACTATTTCTCATTTTAGTTCTGGTCACTCAGATAAACCTACCAAAACTAAT
TTGAATCTCTTGTTGTCATTTCAAATAAACTAATGAGTTTGTTGTGAAAATTGTGAGAAA
ATTACAGATAAGAGAAGACATAAAGAAAGGTGTTTATGTGGAAAATCTCAAGGAGGTTGA
AGTTACAAGTGCCCGAGATGTTATGCAACAACTTATTCAAGTATATAAGACCTCTACTCA
TATATGCTCTTTATCATTTCAACTTCAAACATTTGAATTAGTATAAAACTGTTTTCAAAC
ATTGTGTTTCAACTGATAGAATAGTTTGTTTCATTTACTGCTGACTTTGTAGCAATTTAT
TTTCTGCTGTGAATGAATTTTATAATTGCTTTAGTGTAAATGGAATTTGCATTACTTACT
ACACTTTATTATGTTCCAGGGTGCAGCAAATAGAAAGGTAGCTGCTACTAATATGAATCG
TGCTAGCAGTCGCTCTCATAGTGTATTTACGTGCATCATTGAAAGTAAAGTGAGTTTTTT
TCTCATTTCATTTCTATTCAAAAATTGAACAATCTTGCCTTTTCTTCTTTCCTTTCCTAG
GGTTGGTTAGTTTGAACTTCTAATTAAAAATTCATTTCTTCTCAGAGGGAATGCCAAGGA
GTAACTCACCATCGATTTGCTCGGCTTAATCTCGTTGACTTAGCAGGATCTGAAAGGTAA
AGTGATGTAAAGAAGAGCATGTGAATTTTAAATTATTTACAAGGAAGGGGTTCGTAGAAT
ACTGAAGGAAGATAAGGGCGTGTTCAACCTGCTTCTATATGTTTAGTACAACAAGGGAAA
GGAAGATATATTATGTAAAATATGGGGCTTCTCGTAATTTATGCTATAAGAGGGTAGTTC
CCACTCAGTACTTTGCACTTTTTGAGAGATAAAGACTGGATCTTAGGGGAAGTAAGCCTC
ACCATTTCTATGCATTGCTTCTAGTAGGCAAACAGAAAATAATTATCATTACTTTATTTT
CTCCCATTGCCATCAGTGAATTCAGTTTCTGTTTATTTGATGTTGTCTGTGTGTTAATGG
CAGGCAGAAGAGTTCTGGAGCTGAAGGAGAGCGTCTGAAGGAAGCTACTAATATTAACAA
GTCTCTTTCAACGTTGGGGTATGTTTTTTCTAGCCATTATCTTTAGATTTTTCAGTTTAA
AAAATTTCCTGGGAATTTTGTTTTCTCATTGATGTTCAAGTGGTAGAATAATCAACCATT
CATTTGTTGAAATGATTTTTATATTTGCAGACTTGTGATTATGAATCTGGTAAATATTTC
CAATGGGAAGTCACTCCATGTTCCATACCGGGATTCAAAGCTTACATTTTTGCTTCAGGT
ATTTTTTGATATAATCTGGAATGCTATCAAATGCAGTTACTTCTTATTTGTGGATGATAT
ATAATTAGTGCTGCATATAGTAAAGTGAAGAATCAGTGCATGGATGTGAGATTTTTATCT
ATTGCAAGATGTTTGATATCCTCATTTTTTTGTGGGCTACAAATTTGGACTTTGTAAGCC
TCATTGTTTGAGGCTTTGAAGTGTTTTGTTAATAAGTTATATCCCATCATCGCCCTTGCA
GTTCCTGAAGTAGTTCTACATCTATCTGAAAGTGTTCCCTTGCAGGAATTAATATTCCGT
AGAATCACTCCCTGTTTTTTTAGTTTATTGATTTCTGTGGTTCCAGTACAAAATTTTGAT
TATTTGGAAATTTTGAATCTCTTGTGTAATCCTGATAGTGTGTCCTTTTCAGGATTCTCT
AGGAGGGAATTCTAAGACAATTATAATAGCAAATGTTAGTCCTTCTAGCTGGTCAGTAAA
TCTCTCTTTCTTACGCATCTTCCTTTTATGTTCTACTTCTGCTTTTTGTTTATAGTATCT
ATGCCAACTATGTATTGCAGTTCCTATGCTAACTATGTTTTACAGTGCCTAGAGGTCATT
GCATTCTAAGCTATCAAGTTTTATGTTCTAATTTCATTTTGTATAGTGCCTATTGTTATA
CCTGAAATTTTAAAGTTTATAGTTAGTTTTCTTTTTCATATATTGTCTTCTATATATTGT
ATGACAAGCTTGATTATGTAGCTTTTTAACATTTTATGTGGGTTTTTGCAGTTGTTCGTT
GGAGACATTGAGCACTTTGAAGTTTGCACAGCGTGCTAAATTCATTAAGAACAATGTATA
CCAGTTTTTTCTTTCTTTTTTCGCATGCACATTTCTAATGTATGGGTTTTGCTGCTTTGT
CAGATGAAAAAAAATGATTCTACATAAGTAGTTAGATGACCCAAAAACATGTCTTCTTTT
TATATTATTCTTGCATTCATTTTAGTCTATCAAAAGTTAAAATGGACTGAGTTATTATGG
CACTGGAGGGCTGATTTTGACGTTTGAACTTTTCTGGTAATACCTTTGTTTCTAGTAGTA
GGATAGAAAATGCTTATATCATTTAAATGTTCTCAGGCAATTGTGAATGAGGATGCATCT
GGAGATGTCATTGCCATGAAGGTGCAAATTCAACAACTCAAGGTAAATAATTTTCTCTGT
GTTTGTGGTCACACTCATGGTATTTTTTGTCTTATAGATTGGGTATCTTTATCTTTCTCA
GAAGATTAGGTTGGGACTTGTAGATTTAATGGTGGTGAGCATTTACCCCAAAGCCAGAGT
TCAAATCTCCCCCACCCTTTGGCCTCATTTCTACCAAAAGATCTTTCTGGGAAGATTATG
CACTGATTTAGTCATTATAGATTTCTTGCCAAACACCTATTAGGAGTCAGCATAAAACTA
CAGAGAACCATGGTCTAATTACAATGAACTTATGTTGACTTCTGCTATCCGTGTTTGTTA
TTTTACTACCAAGGTACTTTTTGTTGAGTTTATAGTGAATGCTGATTTTGAATAAGGTAA
TGAAAAAATTTACTTTAGAATACACCCCAGGGATTCCACTTTTTAGGTTCGGCTTAGACA
AACTAATTGGTACCCTTTCTCTGTTGCTTCATACGGTAATTGTGACTGATTTAATGTCAT
CTACTAGATGAGCACTTTCTAAGTCTAAATAGTGAACATTTTATAGCTTTCTAGTGACTT
ATATTCTGTCTTATGCATACCATTAATTTATTTTCAGAAAGAAGTATCCCACTTACGAGG
ACTAGTCAATGGAGGAACTGGAAATCAGGACAATGATACATTAGCTGGTAGCTTTCCAGG
ATCTCCAGGATCTTTCAAGTGGGATGGACCTAATGGATCATTTAGTCCATTTATTTCCAG
CAAGAGGACATCTCAGGTATGCTATGCACCATTCTTTCCTACTTGTTGAGTCAAAATTAT
TTATGATCTACTCCAACTCCTACTATGAAAATAGCCCTAATTTCTGGTTAGTAATTAAAT
TTATTGCTCTCTCAGAAAAAAGACTATGAAGTTGCCCTTGTTGGGGCTTTCAGGAGGGAA
AAGGACAAAGACATTGCATTGCAGGCATTGGCTGCTGAAAGCCAGGCAGCTTTGCAGCTG
GTATGTAGCAAATATTGTCTTTCTTGTTATCTTTTAATGATTGATTAGTCCTACATTCAG
AGTATGTCTTGCAGATTTCCTTGGTTATTTGACAAAAAATTCCACGTCAAAAACTTAGGA
TTTGGCTTGTATAGTCATGCCATTCTGTTATAAGATTTGTTTAGTTTTGGACATTTAAAT
CAATTTAATTTTCTTCAGTTATTAAATGATTTGAAAATTATTTTTGGACATAAATCTTTG
CTGTGAACTAGGCCAAACAAAGAGAGGATGAAATACAAGGCCTGAAGATGAGACTACGAT
TTCGAGAAGCTGGAATAAAAAGGTTGGAAGCGGTTGCCTGTGGAAAGATCTCAGCTGAAA
CCCACTTACTAAAGGAAAAGGAGGAACATTTAAAGGAAATTGAGGTCCTACGTGCCCAGG
TTGATCGTAACCAAGAAGTAACTAGGTTTGCTATGGAAAATTTGCGGCTAAAAGAGGAAA
TAAGAAGGTATGTATTTGTTCTTATGCTAGTTGAGTCCTCTTTTATCACAAACAGAATTC
TTTCAGCTAGTGAAAGTCATACGGTTGAGGAACTAATAATGATACACTGTTTTCAAGGGG
CCGTCACCCTCACTTATTATCTGTTTCCTTCATATATATCGACTAACTAGTGTTCTAGCT
AAGCAAAGTTTCAAAGCCCACCCACTGCCACTTTCATTGTCTCTAACTATGAGTTTATGA
CCAACTTCAATTAAAGAATACAAATGGCATGGAGTGGCCAATTATTAAAAAATAGTATAC
TAATAAAACAAATTGATGAAATCATAAAAACAAAATTTATCTTCTTATTGGCTTTTTGCT
TACTTGAGTTCATGCACTGGTTAAAGAGTATAAAATATATAAAGGTTCATTCAAGCTCTT
TCCTTGTAACAATATATTTTCAGAGATTCGTGTAAATTATGTGAAGACAGTTTATACTTT
TTGCTCACTTCAATGTTATTAACATTCAAAGTCAAGAATTTTGTACTTGTTTGCTGTGTT
TTATTTTTGTATTCCCCTCTTAGGCAAAATCCTGGGTCCACCACTTTCAGAAACACTCCT
CATTCATTTCCATCATCCATTTCTTTAAAACAAAAAAACTTTTTTCACATTTAAACGCTA
TACTGATTTATAGGTTTTTATTTTATTTAAATTTTTGTTTCTCTCCAAAATTTACAGGAA
ATCTAAGATTTAATATTGCTATTGCTTATTGACATCTTATACCACAGGTTGAAGTCCTTT
TATGAGGAAGGTGAACGAGAGATAATGAATGAACAGATAATGGCGTTACAAAACAAGGTA
AAGAAATAGTATAGAACAATATTGTTTGACTTTAATCATTACTCCTTTTTCCTTTTCTAC
TAATCAGAATATTTCTTGTGACTGACACGCAGTTATTAGACGCTCTTGATTGGAAACTCA
TGCATGAATCAGAGCTTTCGAATTCGAATATGCCGATGGAAGTTCAGAATGATGATAATT
TTCTTATCTCTAATCAGGTGAGCTGCAGGTTCACTATTTGTTTCATAATTTTCTTATCTC
TTATCAACAACTATGCCATGCTGAAAATTTTCACACTTGAGTGTTGCTTTAAAACTGCAA
GTGGTTTGTAAACTTGAGACATGCATATCAAATTTAAACCATACATATACTTGTGAATTA
TTATTTTTAATTAAAAAATTCATTATTTTGATCATGTTTTCTGAGCTTCAGGCATGCATT
TTAAATTTGATTCATCTTCTTCGTCATTGCATATGATGGCCCTTAGGCATCATTTTCAGG
TCTATCTTTTATCGGAAAATTAAGGACTAGGTTGTTATCAACAATTCTCGGATTTTTTAG
ATTGCTAGTGCTTGAGTGATTGATTATTACAAGTGTTTGATTTCAAGTTTACGCCATGTT
TATACCCTATCTGCTTGTCTTTTTTATGTTTATTGCTTTTTCTCATTTCATTTTTTCCTC
TTTCACTATGTGATACAGGAACAAGCATCACCTTGGCAGTCTTCAATTAAGGAGGAGAAT
GAATTTCTCCGTATGCAGGTAAAACATGTAAAAAGTTTTTCGTCTAGTGGAGCTTTATTT
CCCTCGATAGAAGTGGTTTTCGTATTTGATGTTAACTTGCTCATGACAGGCCATTCAAAA
CCAATCCGAAATGGACACACTCCAGAAGAAACTAGACCTCTGCCTTGAAGAGAAAGAAGC
TTTGGAAAGGTAAACATTCGATGGTTTCAACTGCTATCTTTGATTTTTTAAAATCTCAAC
GCAATAGAACTGTGAAGTTCAATATGATGTATATATATATATATATGGTTAAATTCATTT
GCCTGTCATATTTTAAAACTGGAGGGGACTGCGGCTACCAAGGGTTTTTATTCTTCATCT
TTTGAGGAGTATAGATCTCATATTGTGTGCATTTTTTTCTGTTCGGTTACAATTTTTGCT
CTTCATTTCTTATTGTTTTTAATTTTTAATTTTATTTGATATAATGAGATTTAGGTTTCT
ACTTTATAACAAGTATCTTAATTTTACTTACCAACTCTGCAGGAATATCAATGATTTGAT
GACAAAACTTGAAGAAGAAAGATCTTCTAGAGCCATGAAAGAAGACACACATCAACTTGA
GCTTCCTTCTTTGTCGGCTGATGTGCCAATTATGAGTTTCAGTGATCAGATGGAGCTGAA
AACAATGGTTGATGCCATTGCTGCTGCAAGTGAAAGAGAAGCCGAGGCTCATGAGACAGC
AATAATCCTGTCCAAAGAGAATGATGGACTTCGTATGAAGCTCAAGGTTTTGATTGAAGA
TAACAATAAACTCATTGAGTTATATGAAGGGGCCACTTCAGACAGCACTTACAGAAATAT
TAATAAATTTGAGTGTGCTCATGATGGCACTGAAACTCACAGTAATGGTGGTGGTTTTAT
TGACCTTTCCAAAGAAAAGGAGGCTGAGATGAATAAAGTGGTTGAGAATTTAGAGCATCA
ACTTGTGGAAATGCATGAAGAAAATGAAAAACTAATGGGTTTGTATGAAGGGCCATGCAG
GAGAGGGATGAACTTAAAAGAGTGCTTGCTTCCGGTGGTCAGAAAAGTGTTACAGTGAAG
GGAGAATTTGATTCCCCAGAGAAGCTTGTTGAAGTTGATGGAGGTGCTTCTCCTATGTCT
CTGGAGGAAAAGAATTGTATTGGCGAAAATGGTCTTCCTGGTTCTGATGGAGGAGAAAGC
CGTCAGTTTGAGAAACCTACTTTATGTCAAGGGGCAGTCTCAATGGAGGAATCGGGTTTC
TCTGGATCAAATGTGCGAGGTGGGCTCAGTCATATATCTGATGAAGTGAACCCGGATACT
GAAGAAAGTGGTAGCTCAAGAATTTTGGTTGATAGAGCTGGTCTATGTACTGTTAATACT
GAAGAAAATTCAGGAAATGAGGTTGATGCTGGAACTCAGTCTGACATGGAACTGGAGACA
TCAGATCTCACTGCAGTAAAGCTTTTAGAAGCGCTAAGTTTGGTCAGAAAGAAACTGGAA
ACAGCAGATGAACAACTTTTAGATTCTGCAAAAACAGTTACCATATTTGGTTCCCTTGAG
AAAGTAATGTTAGAGGTTGGCAAACTCTCAGGAGAAATTGAAGCAATGGAAGCTGAAATT
CAGGTCAAGCAGCAGCTTTTTGAATCATGTGAACTCCTCACTTCAAAAGTGAAAGAAAAC
ATCGCTCGAATTGACAAAAAGTTATCAGCTCTCAAATACTCCCTATCTAGCTTTTCTTCA
TCTGTAGTTTACTTTGAGCAACGAGAAGCTCGGGCAAGAGCAAGGGTAGCTGCTTCAACA
TCTTATCTGGAACAAAAGAAAGGGCAATTGGGCTGCCTACAAGCACAGAAGGATGAAATA
GCTGCTGCTCAGCGGGAAATGCAAGGATCTGAAGCAGAACTAAAGATCAGTCTGGCATGC
TTGAAGTCAAAACTGGAGGAAGAAAATCGAAAACAAGAGAATGAACAGGTTCTATTTGCC
ATAGATAATGTTGAGAAGTTAGACCCCTCACAAAAAAATTGGCATTTGGTGGGAGGTAAA
GCTACCGAGTTACTGAAGTCTGCAGAAAGAAAACTAAACTGCAGGCGGAGATGAAGACAT
CTCGAGAAAAACTTGGAGTCATGAGAAGGGAACTTGAGGATTTGAACATGAAGTCTGGGA
AGGTAGATAAGGAGATGCTAGCTGTTCAGGCGGAGATACAGAAAGGCATCAAGTCTGTGG
AAGAGATGGAACTTGCCCTTCAGAATGTAATTCAGGACAAGGAGATGCTGTTGGAAGTAA
AAGATAATGGGAAGGCTGAAGCTGAAAGTCTGGTTGTTGAGTACCAGCAGCATGTGTTTG
AGTTGGTTTTGAAGGAGGCCGAGTCAAAGATTGTGGAGGAAGAATTGCAGATTGAGTTAA
GAATGTTGGAAGAGCTGCGCACGGCAAGGGCTTTAGCCGCTGCGAAGACAATGCAGTTGT
TGGACACAAGGTCTGGTTCATGTTTGTTATCAGAAAAGATGGAGGAAGAGCTTCAAAGTG
TCAGGAAATATGTTGTGGAGGCAAAGTCATTGTTAGGTGAGAGCTATTTAAATTCAAATG
TCAGTTGA
>EVM0000566
ATGGTGCAAGGTCTGTCACTGAACACTCTAACTACGTCCCGTAATGGTGCCTTCTGTGGA
TCAATGCCTTCGTGGAGGAAGCATTTCAAACTAATGAGGAAAACCCAGATAAGCTCTGTT
ATTGAAAAGCATGGTATCTGGCATCTGTGTCATCAAAGCTTAGTCTCAAGAGGTAACCCC
AATATGTTAAAACAAAGGAACATGAGGGTGGAAGCTGGGTGGCTGTTTAAAAGGGGTGAT
CAGGGGTTGAATGCAAGCTCAGAGCAAAGCGAGACAGCTAATGAGGATATTTTGATATTC
TTTTTCCAGCTGGACCTGGCAACTCGAGTTCAGGTTCGATGGGATTCCTTTCATAGTTTA
AATTTTATATTAGGGTGTGGCATTTCTCTCTATTTTGTTTGTCTAACAAGAATTTGCTTT
TTTGGGGATGCGTTGGCAGTATGCTTTGAACACGGAACAGTATGATATTGCACAACAACT
AAGAAACAAGCTGACTGAGGTTAGATCTCTCATCCTGATTTTAAGCAATATGCTAACCAG
GTCTGGCATGGCTTGTTTTGAAATATCAATTTTTCTACTATAACTGTCTTTGAGCTCCAA
AAACAAAAGGCAAAGAATACCAAGGAAGACCTTTTAGGCCTTAACAAAATCTTGAGAAAC
AGTCTCAATTTTTAATGCAGGTTTAGTGTTCCTAGCTTTCTATGAACCACACTGACGAAA
CTTCAGATTACTTTTAATAACATTACAAAAACCAGAAAGTTTTGTAAACATGATCTATGC
TAGCTGATTTCTTGGCCTTTGAAAAGGATCGTTGGCATGTAATCTTTTGGGATGTTGTGT
TCCATACCAACATGTCTAAGCATCTGCATAAATGGAGAATGAAATGAACTCCAGCTAGCC
TAATAAGCGTTCTTTTTGTAAGGTTGAAGCTGAGGTTATTAGGCAGCAAGAGGCAAAAAG
GGGATCGTCTCCAAAGAGTGAAGCTCAAGATAAGGCTATAAGTATCATTCGGTTACGGTA
CGCTGCAATTTTTGCCATATTTTATCTAATTAAGGTTTTAATTCAGTGAGAAAGGTGCAA
TTTATATGTTTCTTCCTTCTACTATCTTTCGACCCTTCAATTCTTTTGGCATATGGGATC
AACTAAACATTAAAGTAGACTACTTCTTTGTCTTTTCTTACAGTGCAGACTTGCAGAAGG
CAATTGAGGAGTGAGAATTATGCATTAGCAGCCAAGCTACGGGATGCAATATCTGAACTG
GAGGCAGAATCACTGGCTGCATCCGCAAAAGCTTTGGCACATGAAAATGCAAATTATTCC
TTTCGTTTGGGACAGAGAGTGAGGCATAAAATTTTTGGTATGTTAAGTAGTCTGTAAAAG
GAATGCTTCTCAGTTGTAGACTTTGGGACCATGTTTAGCTAGTTGAATTTTATGAATTTG
AGCGATTGCTAGGCAATTCATTGCAAAAGCCTTGAAGAGTCTGTCTAAAGAGTAGCAGCT
TGGAAGAATCATCATGGAATAAGTACAACTGGATTTTATGTGTTTCTTCGTTTCTTTTCT
GCTTTCCAGCTTGCTTCTGTTACATAAATCTTATGTTATGTTACTTTTTCAGGCTATCGG
GCAGTGGTTTGTGGAATGGATCCCGTGTGTTGTGAATCAAGTTCATGGATGGAAACTGCA
CAGGTTGAAAAGTTGCATCGGGGCTCTAATCAGCCATTTTATCAGGTTTGAAATCTGATC
TATAGCCCTTCATGACTATGCACCTCCACATATGCCTCTGATATGATCTTCTTCTTTTTT
TGAATAGAAACACTTTTTATTCAAAACTGAAGAATGCACCACTCAACACAGAAAATAAAA
CATATGACCTCTGATATGATCTATTAAAATCAATTAGTATAAGCAAAAACTTCAATAACT
CTACCACAGTATAATGATTCTCCTATTACGTTCCAGCATAGGTTCAGTGATTTATAAATT
TTAGCAATCTGAAAAAGATTGCTTTCCGGTATTATCTCTATCCTTCAATAACGTTCCCAC
AACTTTAGAGAGAAAGGGCTACCATCTCCTGACTGATTTGGGAAACTAAGGCACATATAG
GGACAGTGTCTCTGTAGTGTAAACATTGCATGCGATATGATTTCCAATTCTCTTCTTTAT
CTTTTGTCAGGTTTTGAATATGATGAGAGAATGACAAGAGACCCCGGATGGATCTACCTC
CTCTGGTATGATCTATTAAAATCAATTAGTAATACTCAGCTGTTTGACCCAATTCCTTCT
CAGATTTAAGTTTCTTTTCCCATGTAATCAGCTTCTCTTTCTGCAGTTTCTGAGGAGATG
ATCCTTCTGGTGGCATATGGTAATACTCAGCTGTTTGACCCAATTCCTTCTCAGATTTGA
CCCATGTAATCAGAAGTTTCTGAGATGTGGTGAGATGTGGTGAAAAAACTCTCTTTTTGT
TTTCTTTTCATTGTGAGCCTATTCTTTCCTCTTTTTGAGTTGGGTTGCTCTTTGAGTAAC
ATGAGAAATTCCCCTGTTAATTTGGTCTGTTCTGTTGTTAACCTTGCAGGATCGATTTGA
TCATCCCTACATTTCCTTTTTATTCTATGGGATGGATGCCGCTGGGGATTTCATCCCAAT
CAAGCAATTGCGAGAGAAGTACAATAGACCCCGACATGAAATACCCTTTGATCCACTAGA
TGAGGGGCATGGAAGTGATGCTTAG
>EVM0000573
ATGTCAGAAATACCTCAAACTTCTGTTAAACTTCCCATGCTAGATATTTCTCAGCCAATA
TTGCACCCTTCTTCTTTATCCTCTCTAGCTGAAGCCTTCAAAACATGGGGCTTCTTGCAC
ATCACCAATCATGGGATCTCCAAAGATCTTTTCAGAAAACTATATTCACTTTCAAATGGC
CTCTTCAGCCTCCCTTCTGATACTAAACTCAAACTTGGTCCTTTCTCTTCTGCAAAAACT
TATACTCCTCATTTCATAGCCTCTCCATTCTTTGAAAGCCTCAGAGTTTCTGGCCCAAAG
TTCTTTGAGTCTGCTCAAACTTCTGCCAATGTTCTCTTTGACCAACACAACTCTGAATTC
AGGTACTATATATATAGATAATTGTATATATAAATACTGTCATCCTCATAAATATATATA
TATATGCTTCTGTTATCTTATGTCTTTTATCTTCATATTAATTTTCTTGAGGTTTGGAAA
GGGCCTTGTAGCTCAAGCGATTAAGAATATTCACCCTTACTCCCAAGGCCCTTTGTTCGA
TTTCCCCAACCCAACTGTTGCTTGTATCAAAATAAATTTACTTTGAGGTCATAATTAATT
TGCTATTTCTGATCATCTGTACTTTCTTTCTAATAGTGAGATATTACAAGAATATGGGAG
CAAGATGGCAGAATTATCGAAGAAAATCGTGAAGATCGCGCTGATGAGCTTGGGGGATGG
TTTGGTAAAGCAATTTTATGAATCTGAATTCCAAAATTGTCATGGTTACTTGAGAATAAA
TAACTACTCAGCTCCAGAAAGCTTGGAAGATCATGAAGATGAGGTTGAAGGACTTGGAAT
GCACACAGACATGAGCTGTGTAACAATTGTGTACCAAGATGAAATCGGAGGGCTTCAAGT
GAGATCAAAGGAAGGTAAGTGGATGGACATAAGCCCATGTGAGGGGACCTTGGTGGTGAA
CATAGGGGATATGTTTCAAGCCTGGAGCAATGAGAAGTTAAGGTCATCAGAACATAGAGT
CATTTTAAAGCAGCCGGTGAACCGCTTTTCTCTGGCCTTCTTTTGGTGTTTTGAAGATGA
GAAGGTGATATTTGCACCAGATGATGTGGTGGGGGAAGAGAATGTGAGGATTTACAAGCC
ATTTGTTTGCTTGGACTATTTGAAATTCAGAGAGAGCAATGAGAGAGGGAAGTTTGAAAA
GGTTGGGTTTACTGTAAGGGATTTTGCTGGGATTAAACAGCAAGCCTAAATGTGACTGTT
GAAAAAACAAAAACAAAAAATTGAAGCTCCTCTTGTAATTAAAGTAATTATAGTTAGGCA
TTGTATTAAGTAATAATCTGGCTTTAAAATTGTAATGTTTGTGCTAAATTTGTTTGTGCC
AGTTTGCTTGAGTGAGATGCAGAGAAGAAATTGGTAGGAGTTAGTTGAGTTTGAGGAGCC
TTGACTTGTTGGTAGTTGATAGGAGAAAAGCTGTAAAGTTGGAATCTCAACTTTCAATTC
ATTTGCATTATTATTATACAATCCTTGAATTGGTGTTCTTATGGAATT
>EVM0000576
ATGAGAATGAGATTGTCCTCAGACGACATGTCGTTTCCATTCATCGTTTTGTCCTCCAGC
TGCTGGACAGAGATCGCGCCAGTGTTCAGGGTAAAAGCGTAAATTCAAACAAATCAGTGA
TCCCAAAATGCCCCTGGAAAAGTGACTGTACGACATTCCGTTCGTGGCTTCCCTATTAGC
AAACAAAGAGAGAGGGAGAGAGAGGCTGTGTGTGTTGTGTGAGTGAGTGAGCAAAACCCG
GTGACGTGATTCTTCAAATTCCTAGTTTTTCTCTCTATAAATACACGTATGTGTAAGTGT
AAGTATGTATTATTATAATGTTGTGAGATCTGTTTGTTTCTTAGATTAGATCTATGGTGG
TTGACATGTTATGTTCAATCGTTTGCAGCTACTGACCTTTTGATTTTTTGGTTTTTGGTT
TTTTTTTTAATGGAATAATTTTTTGGTGGGGTGGAGTCACTGGAGGCAGCGGTTCATCGA
TCTCTTCCTGAGATTTGTTGTGAAAATACAAAACATGAATCGGTCGATAAACCTCTGCAT
CCAGCGCTCACTCTCTCATTCTGGTGTTTTTCTTTTTTCTTGTATTTCTGAACTTGCTCT
GTTTGAAGTTTGATGTTGTACGAGCCTCTAACCGGGACCCAGAAGGCAAAAAGTCTGTTA
ATTTATTTCTAGAAGGTAAAGACACAGACTTTTTTTTGTTTGTCATTTTTTGTTTCTCTG
CTTCCGCAGCAACCAGAATGGTTGGTGATTTGCCTTTGTTAACTTGTTTTATTTGCTGTT
GTTGGTTGGTTGGCTGCAGGGAATCAAATTGGTGGTTGGTTGCCTTTTGTTTCCTGAATT
CTTAACCTGCACGCAGATGATCTATGACTTGCTTTGTTCTTAAAGTTTTATATTTTATTG
TACAAGTTCAATGTATTGATGTAAATTTTCTATTTTCCATGCCTGGTTAACAGTTTTGTT
TGACCTGAAAGTTGATTATCATGGGGTGTATATATGTACATATATATATGTTGAGATGAC
TGATTTTTTGGACTACAAATCTTCCTTTCAAAGATTGACTCGCAGGTCTGCCTCAGCAGA
GTGCGCAGTGTGTGTTTCTGTGATCCATTGTTTTGCTCGTCATAATGGTTATCATGATAA
CAAACTGATGTGCTTCTCATTTTTCGGTGAGAAGCTTTGGGGGTGAATTAAATGCTTATT
ATTCTTTATTATTTTTTAATCGTGGGTAGAATTTTGTGTTCAAATAACCTTACATGTAGT
CTTTGTGATGGAACTTGCTCTTTCAATAGAAAGCTGGGTTTTCTGTTGTGTTCTTCCTCT
TCCCCTTTCGCTAGAAATCTATGTATACTTTTTATGTTGTTCAAAACATTTTGCTTTCTT
TTAAGTTTAATACTTCTGTATTTGTGGAATTAAGTTGTCTTCTTTGCTTTTAATTGCTGT
ATTGTTTCCTAATCATGTATGCATGGATTTTAATGCAATGTCACTTTTAGTCTTATGTAT
TAATCTTTTTCTCCCCTTTTCTTTTAGTCAAAGAGAGCTGAAGGATTGGCTAAAGAAGGG
GAATTTTTTTCTTCTTTTTCTTTTTATCCTCTTTTTTGGTTCTTGAAATTGGATACTCAT
GGTAATTAATCGGCTTCCAATTATTTTGTCATTTTCTTGAGCAGATGGTCAAAAGTTTGA
ACTTGTTTCTTTCTCTTTTAATGGATAA
>EVM0000580
GTCGTCTTCCTCGCGACGCCGTCTTCCTCGCAGACGATTTGCAGAGTCGAAAATTTCTTC
CGATTCAGAAGTTTCCAGATATGGTGCACCTTGCAACGCCTCGCTTCGCCTAGCCACGCC
TTGCAGCGCCTTCTCACGCCTTCCCAGCGCTAAACGTGCAACTCGCGAAATAGCCGACCG
CCTCGGGCGTTTTTCTCCCGCCTCGCTCCGACGCGCGCAAAGGCATGCCTTTGAAAACAC
TGGTTTGGGCAAGATGGAAATCAGATAATTAAAGAAAGAAAGCATGAGTATCCGTCTTGG
AAAGTTCCTTTCTTTTTCTATGTAAATTCCTCCGTTTTCTCAGTAACCAAACAGAGGTAT
TTATGTCTCAAAGAAAAGCACTTGCGTATTAGCTGTGGAAATTGAGAGGGCAACAACTGG
TTTCCTGGTTTGCAAATACTCGTCGTGGAGATCAGTCTTCTTCTGAGACATCTTTAACAC
CTAGTAGTAATCTTCACAGGCCCTCCTTGAGTTTCAGGGATGAGCTCGTACAACTATAAT
CTCTATGAAGAGCCCATAAAGGTAGTGGTCACTCAAAACTTGATCATAACCATAGCTAGC
CTGCCAAGCTAGCCTAACAGTTTTTTTTTGTTGCATATATTTCTTGATTAGTATCTTTAA
TTTTTAATTGAATTTATAATTAGCTTGTTACTTTTCTTCTATAGGCTACTTCAGAATCAG
CAGAGTGGATATTTTTTGCCACTAACCTTGGCCTAGCGATGTTGTCAGTTGCTTGTGATC
AGGCTTCCTCCCCAAGAAAATCCCACTATGCACTGTTTGGTATGCTGTTGGCTATTGCAG
CTGTTCTCATTTCCATCTGGGAGCTAATTTACAGAGGTAAAAAGGAAAGAGTTGTGTTGA
GGAGATGGGGAATACTCTGGTGGTTTTATCATCCACCTCCTCGTAATACGCTTTTTGGTA
CTCTTCCTGACATTTATGGATTAGTTGCTGGCATCTCACAGTGCATTTTCTGTATAGTTC
AGTATGTTGATTGCCTTCGGCATGTTGATAATCCTTTCAAAGCATCCCTTTTGCCTGCCA
TATTTCTTCTGTGTTTAGGTGGTTCAAAACTAAGTAATAACCGAGTGAACGCCAATACCA
CTGATAACAACGTCTTGAGAAAGCCTTTGGATAGTAATTCCTCTACCTCTACAATTACGA
TTTTTTCTCCTGTTAAATCCTTTTCTTTTTCTGTTAAATTAATAATGTTGTGGGTTTATA
TATTAGGTCAGACTATTCATGTTCAAGATAACAAGGACTCCATGGAAAATTCTTCAAGGT
AAACATGAATTAAATTGCTCATCTGCTGCTTAATTTAATTTGCATATTAAATCTTTTTGC
AGCTTTTTAGTCTTAGATAATACAAAAGGAAGGCTTCTTCTTATTTATTTATTTATTTAG
TTTTGGAAGGAGACAAGATGGAAATTTTAAGAAATAATTAAGGGGATTTTAATGAATATC
ACATGGGAATTCTACTTTATTCAATCAGCACAAAATGTAAAGAGTAAAGTGTGAGCAGAT
GGAGAGAGAGTGGCTAATTAAGCTAGCTCTCTATCTCTAATAAATAAGATAGTCGTAAAA
GTTTGCTTTCTTTTCTCTGTTTGTTTTTTCATCTGTATGCATGGCTTCCATTCCATTGAT
AGAAAATACTATCTCAATCTGTTGGTTTGTAGCACGGAAGAAACTTCTAAGCATGCAACC
GCGAAGCATTATGCACCTGCAAATATACCATCTTTTGATGATCAGGAGGTAGAGGTACCA
ATTTAATTACGATTTAAAGTAAATTATTTCCAAAACATACATATATAACTCAAATAATTT
TATTTAAGGGACATCCTTTAGGGTATCCTACGAATTTTTTTCCAATGATCCAAACTATCT
ATTTTTAAGGTCTACATTCATAGATCATCCTTGCAGAAAATTAGAAAAATCGGAAATTGT
TTCAACATCCAATTGTATCATACAAAATCAATGAACACAGTGCTTCAAAAAAGTACTAAA
ACTTCAATAACACAATTGAGTGGTCAAACGATATTGGATTCAAGTGATTTTTTGTAGAGA
TGATCTTTGGATTAGTGAAATTCAATACGGAGTGGGCCCAACAAGGGTGTCCCTCAAATA
AGTTAATTTGAGAGATCCCTCAATGGAAACTCTCTGTATATATATCTACACATGCACATA
TATAACCTTGAAATATTAATTTAAAAGTTGTCATTTGGAATAACTGAACAAAATAAAGGA
AATTATGTTTCCCTCTTTTATTTATTCATCATATTTGTATGCATATCATATATATATATT
GGTTTCGGGAGGACATGATATATCCAAAAGGCTTAAGTTATGAAGTCCCATATGTATCAC
GGAATTTCAATTTGGAGCTCACTTTGGGAAGGCCACATCGGGATTGAATACGATAAAGAA
AAATTAAAAATTAGGTATTAGACATAACAACTAATTAGGATTTGAGACATAGAGTATTTC
TATTTGGGTTTTAATATCTAGGAATGAAATTTTGTTTTGAATTAGGCCAAAGAGGAGACC
CAGATATGAAAGAATTTTATTTTATTTTATTTAAAAAAGCCATTAACTGTTAATATAAAT
ATTGCGTAACTAACAAAATACCACAAAAACAAGGTTGGTGAAGTGGTTTGTGAATGAGGC
TTTCCTCCTTTGAGGGTCAAGGTTTTAGTCTCTTCATGCACATTAAATTTTTTATTTTTT
TTAGGTTGGGGGCAACATAGTTGGTTGCCGACGAGTGGCTAGCCGGGAGGTGTTGGCTGG
CAATGGGCACGTTGGTGGTGGTGGGATGAGGAGATGGTGAGCGGTGTGCTGCAAGTGCCC
AAGAATGGAAACAATGGCGGCGGAGGCTGCAATGGCGGACGCGTGGACATTTGATATGAC
TTTGAAGTAGTGGCATTGTGTGTAATTTTGATATTTTTTAATTACATTATTGTAAAATTA
GGTACTACTTTTTACTATTTGGCCTTATGCTAATTATGTAAAATTTTATTCCTATGTTCC
AAATTAGTAAACTATATAGTGTCTTAAAATGAAAGCTTC
>EVM0000597
ATGGAGATCAATACGGTTGGTGAAAACTCTTTTTCATCAAGTGATGATGCTCGGGATGAT
CATACTTGTGGTTTTAAATGCAACATATGCCTTGAATTAGCTGATCAGGATCCAATTGTA
ACACCTTGCGGCCACCTTTACTGCTGGCCCTGTCTATATAGATGGCTTCGTGTTTGCTCA
TCACAATCAAATAAGCTCCAGTGCCCTGCTTGTACGACTGTCATTAAGGAGAAGAAGCTA
ATCCCTATCTATGGAATAGAATCAGATCGAAGATCTCCTTCTGTACCGCCCGGTTTTAAA
ATTCCAAATAGGCCATCTCCATCTTCTTCATCTTCAAATAGACGATTGGTTCGTCAAATC
AGAAACGCCGTTGCTTCAGCTTTCAGTGCTCCATTTTCTTCATCTTCAATTGGACGAGCA
GTTCGTCGTCAAACCCTAAATCCCATTCATTTCATGCCAATGGTGCTAGGTGGAATCGGA
GTTGTTGTTCTCGTTGGGGGGATACATTTGGTGTATTTAGGAAGTGTGTGATCGTACCTA
TCAAGTGTTGGATTCTGTCCAACAAGTGTGTGATAGTACCAAACAAGTGTTGGATTCTGT
GGAAAGAATATGTGAGGCTATGAAACCTGTGTGTGATTGTATTGAAGCAACACATAATGG
TTGGAAAAAAGTAAAAGCAATGTGTTCATTAGGGTTACGTGTTGTCTATTATCTGATTTG
AACGAAGTCTTAATCTCAATTGTTATCAGTTTGGTGTTCTCCATAATTGACGTTCTTTTT
GTTTTCCAACGTTTCACTGCAACCAAACAAAAGATGAGTAGTTTGCAATACGTACGCCCA
TTACCGCCGGCAGAAATGAATAAAACAGAAAATAAAATGAAAGTTCCAGTTGTAAAATAT
TTAGGCTAAATTCTAGCGTCTCTGTAGTTTACTCGCACTTTCAATTGTTTACTTTTTTCC
AATTTTTATTTTATTTTTAAGATTCTAAATCCATAAGGAAACTATCCAGTCCCTTCTGTT
TATTAAGGATGATGATTGGGATTTTGATTGCAATATTTGCTTTCATTTACCTACATATAC
CCCATTAACATCTTGA
>EVM0000600
ATGTTGAGGCTTCAGATGTCCGGAAACAAACTGGTAGCTTTGCACAAGCATTTGAGAAAC
ATGAAGCGGGCATCTGTGAAGGTAAACATGAGAAAGAAAAGGTACAGCGGTGGAGAAATG
CTCTCACTCAAGCTGCAGATTTGTGTGGGGAAGATCTTAAAAATGCTGATGGGTAATTAC
TAATTTCTTGTTCCTTGGATTATCATCTCCTTACTTGACAACCATATGTTTTCTGTCCTT
TTTGTTTTTGTTTTTGTTTTTCAAACTATGTTTTAACTATGTTTTTGACTTTGAAGTTTG
GTGTTTGTTTGTGTGGTTTGGTTTTAACTAAGCATTCTTTCTTACTTGATAATGTAAGAT
CCATTTAACATTTGATGTTAAATCCCAATCTTAATTGTTAATTATATCTTAATTCTAAAT
TATTAAGTTAGGGATTCAATTTAACCTTGTAGTTTGTTCTGCTTCTGTGTTTAATTGCCA
GGCATGAAGCAAAGTTTATCAAGAGAATTCTTGGGAAGGTTAATAACTTGGTGAACAGCA
AATACCAATTAGACATCGAACACCTTATTGGAATTACTTCTCGGGTGAAGGTTTTGAGTA
ATCACTTGGATATTGAAAATTCAGGTTCTAAGGATGTTGTTCGCATGATTGGTATTTTGG
GGATGGGCGGCATTGGAAAAACAACGCTTGCCAAAACCATTTATAACAAATTTGAACGTA
TCTTTGAAGGTCGTAGGAGTTTCCTTGAAAACGTGAGGGAAGTATTTGCAAACCAACGCA
GTAATGGTCTGGTTGGTTTGCAACAACAACTTCTAAATGATATCTTGAACGTATCTTTGA
AGGTTGATTCTGTTGCTAAAGGGATCGATATGATAAGAGAACGACTTTGCTGTAAAAGAG
CACTTGTCATAATTGACGATGCAGATGATCTAGAGCAACTAGAAGCAATAGCTAGAGCTC
GTGATTGGTTTGGTCTTGGAAGTAGAATTGTTATAACAACAAGAAATAAACATTTGCTAG
AGCAAGTTGGAGTGGATAGCACATATATGGCTCAAGAAATGGATGAGGAAGAAGCTCTAG
AGCTCTTTAGTAGGCATGCCTTCAAAAGACGTTATCCTGATCAAGAATACCTTGACCTCT
CAAAACGTGTAATTCGTTACTGTCAAGGCTTGCCACTAGCACTTCGAGTTGTAGGGTCTT
TTCTGATTAAAAGATCCATAGCAGACTGGGAAAGCCATTTGGAGAAATTGGAAAGATGTC
CTCATGGAAAAATTCATAAAACACTTAGAATAAGCTTTGACGGGCTACCTGATGATACAA
CGAGAAAGATATTCCTTGATATATCTTGTTTCTTTATTGGACAAAACAAGGACTATGTAA
CACGAATATTAGATGGATGTGGCTTTTCTGCAAAGATAGGAATCAGTGTCCTCATTGAAC
GGTGCCTTGTAACTGTTGGTAAGTATAACGCGCTGAGGATGCATGATTTGCTTCGAGACA
TGGGAAGGGAGATCGTTTATGAAAATGCCCACGGTCATCCTGAAAAATTTAGTAGATTGT
GGAAACATAAAGACGTAACAGATGTATTGAACGATGAATCTGTAAGTACTTTCCCAATTA
AGTTTTAGAATGCATCATGCTAGAGAAGCATATGTATCCCATGTCTATAATAAATTAATA
TGTCCTTTGATTAGGCATAACCAACAAAAAATATGTGCTTTGATTGCAAACACAAACTAT
AGGGCGTAACATGGTCCAATACTATTAATTATACCTTTTGGTTAATACATACATGGATTT
TCATGTTTGTAAATCATTTTTCTAACTCGGTATCTTTTGTTAACAGGGAACTAAAAAAAT
TGAAGGAATTGCTCTAAAATGGGATCTATATTGGGATCGAGATTTGACTAGATTCAGTGC
ACAAGCATTTACCAACATGAAAAAACTGAGGTTACTCTGCCTCGGCAACGTAGAGCTCAC
TGGAGAGTACAAAGATTTTCCCAAAAAGTTAATGTGGTTGAGCTGGAAGGGATTCCCTTT
AGAGTCCATACCAGATGACTTTCCTATGCAACCAAACCTAGTTGGTTTAGAGCTGCAGCG
TAGCAAACTCAAAATAGTTTGGAAGGATTGCAAGGTATAA
>EVM0000601
TTCACAAATGGTGGTGACCACTTTACAACCGCTAAGTTTCCACACAGCAAAACTGAGCAT
CTGCTCTTCCAAGAGCAAGAAAAACAAGAAGCAAAAACAAGTTAACCAAAATCAAAGCAA
CAATTCCCTCTCTTTCCCGAAAACAATCCCAACCCCCCTCATTATCTACCATAAACCCCA
TTCCCAGACCAAGCTCCAAGCCCTCGACGCCGTCGTCAATGACCTTGAAGCTGCCATTGA
TAAAGGCATAAACGTCGATACCGAAACTTTTGCTTCCCTGTTAGAAACATGCTATCAATT
TCAAGCCATGGACTACGGTCTCCGAGTTCACCGTCTTATCCCAAGAAGCGTTTTACGTAG
AAATGTAGGCATTTCGTCGAAACTTCTTCGGCTCTATGCTTCGCATGGGTATATCGAGGA
GGCTCACCAGGTGTTTGATGAAATGCCTAAGAGGGACGTGTCTGCTTTCGCCTGGAATTC
ACTTATATCGGGGTATGCAGAACTGGGTTTGTATGAGGATGCTATGGCGCTATACTTCCA
AATGGAGGAAGAGGGAGTTGAACCGGACCGGTTCACGTTCCCTCGTGTTTTGAAAGCTTG
TGGGGGAATAGGGTTCATTCAAATAGGTGAGGCTGTGCATCGCCATATAGTGCGATTGGG
TTTATTGAATGATAGGTTTGTGCTGAATGCATTGGTGGACATGTATGCCAAATGTGGTGA
CATTGTGAAGGCTCGGAAAGTGTTTGATAAGATTACTAGTCGAGACCACGTCTCTTGGAA
CACCATGCTCACGAGTTATATGCGTCATGGGCTTCTGTTGCAGGCTTTGGACATCTTTCA
TGAAATGCTTCATGAAGGGCACCAGGCAGACTCTGTTGCCATATCCACTATCCTCGCAGC
TGCAGAGTCATCATTGGAGCTTGTAATTCAAATCCATGGATGGGTAATTCGGCAAGGAGT
TGAGTGGAACTTGTCTATTGCCAATGCCTTGATTGCAGCGTATTCGAATCATCGCAAGTT
GAATCGAGCAAGGTGGTTGTTTTGTCATATGCCTGAGAGGGATGTCATAACATGGAATAC
TATGATTTCAGCTCATTCTAAAAGCCCGGAAGCCTTGCTGTTTTTTGAGCAGATGGAGAG
TTCTAGTGCCTTGCCAGACAGTATCACATTCGTGTCAATATTATCGGCTTGTGCCCATTT
AGGTTTGGTGAAGGATGGTGAGAGATTATATTCTGTCATGAAAAATAGATATAGGATTAG
CCCAATTATGGAACATTATGCTTGTATGGTGAATCTTTACGGAAGGGCAGGTCGAATCAG
AGAAGCTTATGGTATTATAGTGGATGGAATGGAGTTCGAGGCTGGGCCAACTGTGTGGGG
TGCATTACTGTATGCTTGCTACCTTCATGGCAATGTAGATATTGGAGAGGTTGCAGCTGA
AAGGCTTTTTGAGCTGGAGCCTGATAATGAATACAATTTTGGGCTTTTAATGAAGATTTA
TGGCAATGTGGGTAGATTGGAAGATGTGGAGAGAGTGAGATTGATGATGGTGGAGAGAGG
ATTGGACTAATAGTCCCATGCATCTCTGTAGACTCTAGTGTTGAGGTTTAATTCCACAAA
ATTAAAATCTCCTGGTTGGCGAGCCCCTAGTTCCAGCTGGCCTTGGGTCCTTCCTTCTTG
GCTCAACATGGATCCTAAATGGCCTTGGGTCCTTCCTGCAGACAAGTGAATGTGGCTGCT
CGTGGCTACAAAACCCCACCTCACCTCTTCATCTCTTTCGTGCCTTCGTTATGACAGGGA
AGACACATGAATTTATCTGCAAAAAGGCTTCAGAGGAAATGTGATTTAAGATTATTGTTC
AGTAGATAAAATGTATAACTTGTAAATTTCCAACATAAGAAAAAATAAAATCATTCATTT
TTCTTAACTGAAGAAAACATGGTTTTGGTCCACAAGCTAC
>EVM0000610
AAAAAGAACACATTGACCTTATTAATGCACACTGGTCTTCCTAGCTATACTTTTCAAAGC
TTTGAAACCATGAAAACTGGCATGTAGCTCCCTCTTCATTCCAAGCAGAGCAAGAAGAAA
ATATGAGTAACAACATCACCAAAACTGCATATTGGGTTTTGGTTCTTCTTGTAATTATAG
TCCAAGTCCGAGGCCGTTCTTTTAGACTCGTTTCAGATGGTGGAACAGATCAACATCATC
ATCATCATCCTCATAATCAAAATCAAAGCAGCAGCTCCTGTTGGTTTTCAAAGGAATTGA
TTATGCAGAAGAGGAGACATGTGAGCAGCTTTATGGGTTCTTGCCATGCTCCAACAGTGT
GTATGGGCATGTGTTTCTGATGGTGGTTTATGAGTTCTTGCTGTTTCATGGAGAGTCGTA
TTTGGCTGCTGGGGGTGAGCAGATTTTCCAGATTTTGGGTCCTGGTGTCTTTGGTGCCAG
TGCATTTCATGTCCTTGGTGCCCTTCCTGAGTCTCTTTTACTTCTTGGTAAGTAACTGAA
ATTTCCATCTTCTTCATTAATTGCTTTTTTCATTAGTTTTCTTCTTCTTATATCACTTTG
ATTGGTTTTGTGTGTGTGTGTATGCATATATATACACTTACAAATTTCTATCTTCTTCCT
ATGTTGTCACAAAATCATAGATGATCATCTGCTAAATCTTCTACATAAACCTTCATATAC
ACTCTCAACATATATATATAGAAGACATTCTAAAAATTAATTTGTAAGATCTCCATAATA
GTAATGTGTCTACAATTCCTATTGGAAAAAGCCACGTGGCTTGCAATTATTTAAAGAAAT
AGTGATGATGATATCAAACATATTACTTGCCTCTGATTTGCACATTTGTTGGACAAATTT
TCTGATTAGTGATCCACAATATTATACAATTATTTTCTGATTAGTGATTGGTTGGGATAG
CAAAACAGTGATATCCCCGATTCATACAAGTTTTTCTGCATCTACACATGAATCAAACAA
ACAATTGAATTATTGACGACACCAAATTAATTTGGCAAGTTGCAATTTAGCTTGGTTATT
GTACTAGAGTCTACTTTGATTACATATAGATTCATATAGCATATGACTGACTAATTGTAA
TTTTAATTTGAAAAACCTTGTTTACAGCTTCTGGATTTTTTAACTCCAAGGACATTGCTG
AAGAATATGTGTATACTGGAGTTGGGTTGTTGGCTGGAACATCAATTTTGCTCTTAACAA
TACTTTGGGGGACTTGTGTAATTGTCAGCAGCCAAGACTTTCCAAATAAACTAAGTTCCA
AGGCTTCCACTGATTCAAATTCCTCTCCACCTTTGTCATGGAAAAGACTACCTGCATCCT
TGACAGGTATATATTGGATTATTTCCTAGTCATATATAATTACAATAATTACTTTGAAGA
ATAATGTTCACTATCAACTTTTTTATTTTTTTATTTTTATTTTTAACTTTTCATTTGAAT
TCACAGGTTGTGGTATTACTACGGATGGAGAGACCAGCAGCCTTGCAAGGATTATGATTT
GTTCAGGAGCACCATTTCTTATAATGCAAATTGCAAATATCTTCCAATCCTCTTCCAAGG
AACGCATTGCCATCTTGATTGCTCTCTGTGTTTCTGTTTTCTTCCTATTACTGTACTTTA
TTTATCAGGTATACACATCTAATTAATCTTTTTTACTTGCTAATGTTACTAATTATAATG
TCTATGATGAACTCATAATCTTCAACATCTTAAAACCCTGCAGATCTTCCATCCCTGGGT
TCAAAAAAGAAGATTAGAGTTTGTCAAACATGGGCATTTGGTGTCAAGCATTTTACAACA
TGTGCAAAAACATGCATTAGGGAGAGTCCTCACTGTCAAAGGGGCACCGAATTTATATGC
TATCAGAAGGTGAGGCTTCCTTGGAAATGCATGGATATTTGCTCTACCATTGGAGCTCTG
CGTTTTCTTTTTCTTTCTTGTATGTCGGTCACTAATGCTAGAGTCACCAAATTTGCACAT
CAAATGATCTGTCAGTGCACATGTTAGCGTCTTATCTATAAGAAGTAAAAGAGGTTCAGT
TTCGGAGTAGGGTCATATATATGATTTTCAACTAAGAATTAGAGTGTATGTATTGTTTAT
TATTGATCACTGCTTAACTTAATGAAACAATGTGTACACATTGCAGGCTATTTGAGGAAG
TGGATGAAGATGGTGACAATCATATATCACTTTCTGAAGTGAAAGAACTTCTCCATGAAA
TCAAATTCATATCAACAGAAGACGATAAGGATAAAGGAACAGCAGAAGTGATGAAACAGT
TTAACCTGGATCATGATGGGAAAATCACTAAAGATGAATTCATCATTGGCTTCACAAAGT
GGATTGATGAGATCAAGGCACAAAATACCCACAGATCGTTGGAGAACATATATGAGGTAA
CTTGAGCATATAATTAACATTAACATACTGCATTATGTGAAAAAAGATATTGCCTTATTC
ATAATATTACTTCCATTTAAAGAGAATCATGATGCAGATCATGATTCCACACAATCAGCC
CATTCCATGAAATCAGCCGATCCCACTAAATTAGCATTGACAGACTCCCCATCACAAGAT
CAGCTTCATCCCAGCTAGGAATTAGTTTACAATTGATTCTGTTATATATAAGATTGATTT
GTATATGCTTTATTAGGTCTTTCAACCTTGGATTGAAAATAGAAGAAGAGAACGTGAAAT
GAAGAAGAATCTAATGTCAGAAGTACTAAGACATGTCCAAAGCAATTCACTCGGAAGCAT
TCTCACAGAAGATGGCATGCCTGATATACCAAATATTAGAAGGTTAGACCACATTTGGTT
GCTATTCGTGTGTCACGTACAAACTTTTTATTTTTCAATCAACGTGGAGGGAGAATTCGA
ACTTACCATCACATGTTCCAATATTGAGAAGAGAAATACTAGTAGACCAAGAATTAGTTA
GTATACAAACAATTATACTAATAATAGTTACACAATTTGTTAGCTTGATATATATACAAT
GTTGGTTCATTTTCTAACAATTTAAGATTCGAGTCCAGTGGTAATGTAGCATACGATGAG
AGTCTTTGGTAATCTAACATAACTATCATATAGATGTAATTAATCAGCAATTAATCTATG
CTTTTTGTTCCTTTCCACGTGAAAACAACAGGTTGTTTAAAAGATTGATCTTGATGGAAA
TAATAGTATATCACAAGCAGAACTAAAAGAACTGATCGCGCATATCAAGTTTGGTGAGAT
TCCAGAGGACGTGGATGAATTAGTTGTGAAATTGATCGAAGAACTTGACACAAGTGGAGA
CAAAATGATCAGTGAGGAAGAATTTGCTACTGGATTAACAAAATGGATAAATAAATCCAA
TGGTACTCAACCCCCTTCCTCGTCGAATGAATCTGATGAAGACGATATCTATCAAGTAAG
TAATGGTAAAAATTATAAGGAAATGGCCTGAAAACAATATGCTTGGTTACTTGTATGTAC
GTTATAGGAGACACTCCTTTTTACTTACAAATCACAGTCCGACAAATATACAGATTAAAA
ACACAATACGTATCAAACTGTGTTTTGCAGATAAGGATTGTTAAGCTTAATTCTTTGAAA
TGAAATTATGCAGAGAACTTGGGAAGAAACAGATAGGTTGGTGGATGAAGAGAAAAGCAA
GGGTGGATCAGCTGTAGACAAGTCAATATGGGATTGGTTGAAGGCCATTACATATTTGGT
GCTTGGATTTGTTGTTTTAGCAGTTCTAGCAGAGCCTCTTATAGATAGTGTTCAGGCTTT
TTCCAAAGCTGCAAGCATTCCTTCTTTCTGTGTAGCATTTGTGCTTGTCCCCTTGGCAAC
AAATGCTAGGCAAGCCACTTCAGCAATTAAAGCAGCTTTTAAAAAACCCAAGAACCACTT
CTTTGACATTTTCTGAGGTTTCTGATTTTCTAAGTTCATTTTTTCAATTAGCCAACGGTG
TCTAAATCAGTATAAAATAGTCTTGAATTGCACATCAATAGTTTCAAGTTCGAACTCCTA
TAGTACCTTAGATAGCGCATGTGTTTAGACTATCGATTGTATTCAAATTTCTTTCATTTT
CATATCTTGACCAACTTTTCTTTTTCTCTTGTTTTTTTGGATGCAGATTTATGGTGGAGT
TTTTATGAACAATGTGCTGGGAGTTTCTGTGCTTCTAGCAATAATTTATGCTCGTGAAAT
GACATGGGAATTTTCTGCTGAATTATTGGTGGTTCTAATTGTCTGCACTGTAATGGGTGT
CATTGCAAATTTTGTTTCAACCTTTTCTCTCTGGACAGCCTTCTTGGCCTACCTGCTATA
CCCTGTTTCATTGCTTTTAGTCTATCTTCTCAATGACGTTCTCAAATATACCTAATTGAT
ACTCAAACTACCTAAAGTGTGAAGGATATTATTATTTTTGTAACTTAGCAGGCACGTGTA
TTTAGAATCAAATTTTCCATTTTTTTAATAATTATTTTATCCCAAAGTTTTGTCATTTTT
TTTATTAGAGTATATTTTATTATGATTCATTAATTAATAATTTACAATATGGAAATAATG
GAC
>EVM0000613
ATGAAAATGGCATGTTCGAATTACGTTTTAGCATTCATTTTGCTTGCAATATGCCTGATC
AATTCAGCCCAGTTGGTATCCGGAAATGGGGATCAAAACAATGTCCAAAAGGCTTGCAGT
GTGACCAGATATCAAGACCTCTGCATCCACTCACTTGCTTCATTTTCAAGCTCGGCCAAG
AGCAGCCCTAGCAGGTGGGCAAGAGCTGCGGTTTCAGTGACATTGGGTGAGGCCAAGAGT
GTGGCTCAGTACTTGCTAGCTCTGCAAAAGCACAGCCGCATCAATGGAAGGAGAAGCAGA
GTTGCTCTGTCTGATTGCATTGAGTGCTTTCAAAACACAATCGACGAGCTTCACCAAATC
GCTTGGTGTTCTCAGGAGTCTAAGTCGAACGACTTTTGACACGCAAATGGGTGACCTCAA
TACGTGGCTGAGTGCTGCCCTTACCAATGGAGACACTTGTTTGGATGGCTTTGAGGGCCA
GAGAGGAAGAAAAGTCAAATTGCTTCAAAAAAAGGTCTTAAAAGCCACTCATATCACCAG
CAATGCTCTGGCTCTTGCCAACAAACTTGCCGCCACTGGCCTGGGAAGCCTCCCTCATTC
ATAG
>EVM0000620
ATGACGTGCCGGTGCAGGCCCTTCATGACGACCCACCGCATTCCCCGCATGACGTGCCTG
TGCAGGCCTTGCATGGCGACACACTGCAGTCCCCGCATGATGTGCCTGTGCATGCCCTTC
ATGACGACCCAACGCTGTCCTTGCATGACAAGCGACTGCAGACCCTTCCTTCACAGCTTG
CATTTTCAGTCATAG
>EVM0000622
ATGGGGGAAGGGGAAATGCAGTTCAAGATTCAGCAGTCCAAACGACATCGTTGGAGAACA
TTGAGGCCTTGCTGGAGGTAACCTAACTCCCTTTCCAAAAGTTAATCCTCTTTTCGAAAG
TACCTCTCTGTATTGAATGAAAGGATTCAACATATGTGATAAATTGTGTTTTGTACAATG
AGATGTTTATTTGAAATTCATATCATGCTTTCATGAAATAAATTGTAGTTGGAGATGATC
TTTTGTGTTTGGCAGGCTGCTAGATATGATGACATGGATGATACTGTGTTTAGCATCTGC
TGGTGTTTCTCTCGATTCTAAGGATTCTCAGGGCCGAACAGGTTATAATTTTGTTGTTTT
ATAAATTCATCCCTGTTTTACAGTTTTTTTTGTTATATAAATTTGACATGTGCTAAAAGT
GGTAGATATTTTTCTTGTGGCTCATGGTTTTCCTCTTATTAAAATGTGAAATTTTTATTA
CTTGTTAAGGAATTCATTTGGATTATTAAAGCAATTATAGATTACGCATGAGATGACACT
TTGTTGTACCAAGTTGTTCTTTCAACATGCAGAAGTTTTATTTGTTTGCTGCTTTCCTGT
GCATAATCACTTGTGAATTTGTTGAAACTTGGACAGCATCTCTCAACCTCTTATAGTAGT
TGGTCTCAATAACGTAGATACCAGGACAACCAGAGTGATAATTTTTCATGAATTTGCTTA
TTGAAAATCTGAAAGATATTTATTTGGTTGTCAAATTTGAAATTCAGTAGGTAAGGTTCA
CTTCTATGTGGTCTTAGAGGTTGATGATATTGATATTTGATCTGTGAAGCTTGTGAACAA
AAGTAGAGAGGTTGAGGAGATGCAAGGGTGATTTTGAAGGATAGAGATCTGAAAACCTAA
GTCTTCTTGGAAGTGAGGAATTAGGTTTTCATTTCCTTGAGAAATAGTTAGGTGTTAGAT
AATGCATTGAAGCTGTTAGTTATTTCATTAATCAGTTTAATATTGACAAATCATTTTGAC
CTCCTTAAAGTGTTTAAATTGGCATACCTTGTATTGCTCCAACTTATGATAGCGCCCCAT
TTCCAAACTATTTTCAACAATTACTAAATCATGCTGTTAGTAGTAATGGGTTTGGTTCTT
GGGTAAATTTTGGAGTGTCTTCTTAGTGTAGGTAGATGTTGGTTTTGGGTTTCTTTTTCT
CCTTTAGAGTGTCAACAAGATCTCCTCTGTATTGTGTAATTTTCTTTAATAAAGTCTTGT
TCCTTTACTCTCTCTCTTTCTCTCTCTCTCTCTCTCTCTCTCTCTCTCTCAAAATTTCAA
AAGACAAGACATATGCAACAAGGTAATGAGTATGACTACTGTAATGCCTCTTGAACAATC
GATTCCAGATTCTGAGGACAACTCATAAAGGTTGAGATTTTCTTCAGAGTATTTGGATGG
GAGAGTTTGATTGGGCTTTGGGGTGAAGATGTTGTTTTGATTGTTCAAATCCTATCTTTT
TAGACAGAAAAATCCTTCCCATCTTTAAAATTTAATCATTTTGAAATTCATTGTGACTTT
TAGATTTCTCATTATCCCTATTGTAGAGCTAATGCATTTCAAATGGACTATTGAAGAGAA
TTTAAAGTGTTTTTTATCCCATGAAAAGTTTAGTCAATATTGTTGATATGAAGGAACAGA
ATCCTGTGTTGGTTGCTTGCATGGGCAATACGCTTGGATGCTGCTCTGCCAGGTTTCACT
AAAATACTACTGGAATATCAACTCACGGGTTTCTACTGAAATTATGCTTCTTCGCATGGT
TTTGCTTGAAAAATATCGTGGTTTTAGTTAAATATTACGTGAAATTCGATTCGCAAAGGG
ATAGATCCAGTTAGAATAGAAGAGGCGGCATTGTAAGGCAACTTGCTGGTGCAATGCCGC
TGCTTGGCATAGGATGACCTTCAGTTGCCTCTTCTTTATTTATCTTTACAGATCCCATCC
CAGCACATTTGGTTCCTCATCATTTCTTCCCTGTTTCATCGGCATTTCAACTAGCATTTG
ACATTGCATATTCGGTTTTAGTTTTTTTTTTGAAGAGTGTCATACTTTTTGGGTTCAGCT
GAGATTTTATAAATTGGGGGTTAAACCTGAACATTTGTTTTTTGACATTTGGCAATAAAA
GTAACTGGCAGTCCTAGATCAAGACTCAGGTTTAACTTCATACATATAAAACAAACTTAG
CTTAAGGATCCCAACCCAACCAAAAAAAGGTCTGAGGCGTGATCATTAGTGATGCCATCC
CAATAAATAAGCCTATGCTAAGTGCTGTATGAATGGGATGGGAAAAGTGCCAAAAAGAAG
GGGAGAAGGATTGCATCCAAGCAAACCACCCTGACCTCACCCCCCTGGCCCCCAACCCCA
ACTGCTTAATTTCGCTTAGCTCCCATTAATAATTAAATTCTAATTAATTAATTAATTAAT
TTTTGAAATACTTTATGTATATATCATGGGCTGAGCTAGTTTTGTAGTGTGTAACTGATA
CACTATTTTTTCTACCAAGTTGACAGAGTCTATTATTTCCTTGTTTCTAAATTGGTTGAA
ACACTTGACCAAAAAAATTTGGTTGAAACACCTGACCAGAATGAAACTTCATTCCTTGTC
AGGAGTTGATAGCATAACAGACTTCGAAGTTGATGGTTAATGATTATGCATGGCTTGAAT
CAATGTTATTTATTCCTATATGTCATGCTGCTACTTTTATGGTTTAAGTGAGAAATTTTA
TTTCTAAGGTTTATTTTTCTGCCAATGATCTTCTCTAGTTCTTGGTCAATGGTATTTCCC
AATTAAACCACAAACAATATGTAGGTATGATGTTCATACATAAGAGAAGATATTTAGTTA
TCTCATGCACACAATCACATACCTATTGAAATGAGAGTTTTTCTGAGTTGAATTTCAAGA
CTTAGATGGGGATATTGATGTTATGCATTTTTCTTTGATTGTTATATTATACCAAGTGAT
AATGAAACTTTATTCACGCTGAACAACTTTATGTTTGTGTAACTGTGTTTGACCGAGGTA
CTGTGACATTTGATTGCAGCACTACATATGGCTTCTGCTAATGGACATCTTGACATTGTG
GAGTATCTTATCAGTAGAGGAGTGGTGAGGTCTTTTAAGTCAATCTCTAACTTTCTTTTT
CTCCTTTTCAAAAATAATATAATATAACAGTCTTTTAGTTAGAAATTGTGTTTTATTTTC
TCTCAAAAAGTTTGTAAAGGAAATCTGTAAGTATCAATCTCATGTTAGAATATAAAGTCA
ATAGATTTAGGATCGATAAAAGGATTTATCAATTGGGTTTTGGTCCCTATTGTAGAGCTA
ATGCATTTCAAATGGTTTTGGATGAGGAGCTTAGATGAATGTCAGATTGGAAGTTAGTGG
GAGGAAAGAAAATTGAGGGGTTTGAAGGGAAGGTTGTGCGAGGAATTTTATAGAAGCTAA
GTGCTGTTCAGAGAGAACCCAAACACTCACAGAGAAGGAGAGAAGAAAATAGTGATTTTC
TCACAAGCTATGGCCGCCGCCACAATAGCTTGGGGACTGCTGGAGTGATGGGCACAATGG
CTTTGGAAAAGAAATTATTATTTTTTAATTAAAACTTTTCTTTAATTGTTATTAATTAGT
AATTGGTGAATTTAAATGTATTTAATATATAAGTTAACTATGGTTAGACTTTAGGAAACA
TTGTAGCCTTAGACTAACTATGGTGGTGATGCTACACCTTTGGATTAAAGTGGTGAACAA
AATGATCTCTATTTTTAAATTTTTAGGCAGATGACTCATTGGTTGATTATATGGGTAGTA
CATTGAAATACCAACTAGTTTTTTTCCATATAAAAACTCTCAGATCTTATAAATGGAGCA
ACTACTTTAACTGGTATGAAGCACTTTAATGTCTTTTTTACTCAACAAAAAGGCTTATCG
GTTAAGGTTATGATTGTTCTTTGTTTTTTTTTTTTGAAGATTAAATTTTATTTATGTTAT
TTGCATTGTGATATCTGGCAAAAGATTGCTTGCATGTTCTCTGTTCTGACTTGTGATATG
TTATTATGATAAATTATAATAATTTTGTGCTTCTTTGCGTAAGGATCTTAATGCTACAAA
TGAGGAGATGAATACACTTCTCTACATTGGGCTTGCCTGAATGGACATGTTGAGGTGACT
ATTTTGTTTGTTTTGGCACAGTGATATTAACTCATTCTACTTTTTGTCTAACGTTTTTGC
CTTTGCAGGTGGTTAAGAAATTGATCTTTGCAGGAGCTAATCTTAGTGTACTAAACAGGT
ACGCATTCGAACATGTTAACTAATGCCTGACTTTCTTTAATATATAAGATTTGCACACCT
TTTTTATTGTGAGAATGATTGTGGCACTGGTTGTCTTCAGCTATGAGAGGACTCCAATTG
ATGAAGCTGTGACCAGGGAAAGATGGATGTTCTTGATGCCATTAATGCAGCAGCTGCGTC
AAGTAGAGCTGACTGGCGTCAGCGTGTCCTAATGTATTGAGTACCCAACGACAAGTGGGA
GCCATGACAAAATTTTATAGATGTTATCTTCTTGTAGATTGCAAAGTTTAGATATGAAAC
TTTTGGTAATAGCTATAGAGGTTGCAACTGTTTGCTAAACTAGTGTGATGCTAGCCAGTC
CCATATCTCAAATTTAATGTGCAGCGCTTCAGTGAGGCCAAAAGAAATGTAGTGTTGTTT
ATGCCATGGGAAATAATCTGCAGGAACATGTTTCGAA
>EVM0000625
ATGGGGGCAGCTGATAAGGCGGCATTGGAGAATCCGAAAGACAGTTGTGAAGCAGAGGAA
GTGGGTGGTGCGAACGAGAAGCTTGGAGCGGTTGAAGCCGTTGCTGATGGAGTAACAGTG
GTGGGTGTGGAGGTTGTTGGTGGCTTTGAAAGAGGTGAGGCTGTTGGGAACGAGAAGCCT
GAAGAGGAACTCGAGAAGCTTGGGAATGAGGGTGTGGTTGAAGCTGAAGACGACGAAGCA
GAGTTGAACAAGGGTGTTGAAGAAACTGTGGAAGATGCACCAAACAGGGAAGAGGGTGCG
CTGTGTGTGAAGGAAGTTGAGCTAAACAGAGGTGAAGCAGAAGCAGAAGCGGAGCCAATC
AGGGGTGAACTGGCTGCCGATACAGTTGCTCCGAACAAGGACGAAGCGGTGGACGACGGT
GCTCCGAATAAAGTAGAAGCGGAAGCGGAAGCGGAAGCCGATGAGGATGAGCCAAACAGG
GGTTGGGATGGAGATGAACCAAACAGCGGAGTTGAAGCCGAGGAGCCGAACAGGGATGAT
GGAGCCGAGGTTGCTGCTGAGGACCCGAATCCAAAAGAAGGGGCGGCAGCAGAGGAGGCT
GTGGTGGCGGTGGAGGCTCCGGTTCCGAATCCGAAAGAAGGGGCCGGGCCGGAGCTAGGG
TTAGATGACCCAAAAGAGGGGGCGGGGGGGGGCGGAGGGTGGTGGTGTTGAGGGAGAAGG
GGAAGGGAGATGAGAAGGAGGAAGGGTTAGAGGAAGTGGAGGCACCGAAGGAGGATCCGA
ATGAGAACCCGGAGGTGGAGGTGGCGGCCTGTGCGGCGGTGGATACGAATGGGGAAGCGG
AGGACCCGAGTGAGAACCCGGTTGAGGTGGCGGGGGAAGAGGCAGGAGGGTTGGTGAATG
AGAAAGGCGCAGTGGACTGA
>EVM0000632
ATGAAGAGTCCAAGTTCACAGCTACATAGTGCTGCAATTTTTCCATCTCCAGCTTTTTTA
TGGAGGTTCAAGGTTGGTTTCTTTTATTTTTTTAATTATGTCATTTGCAAGCTTATAGCA
TTGATCTTCATCTTTATTATTGAACTTTTAGCACATTAACCTTTCAGGTACTACTTTTCA
TGATATGGGGATTCAGTTGTTGCAAGGTCAGTGTTAATCCTTCTGTTCTCAATATACTTT
TAGGAGGTTATGGATACTTTTAAGGCATTGTTTGGTGAGAATTTTTATCATTTCGTTACT
ATGCTTATGCTTGAATTCTTCTTTTAGGACAGATTGGATGGGATTCTGTCATGAGGATGA
GTGCAGATTTGCGTAATTTGTTCTTATATGAGGTGTTTTTGTATTATAACCCTCTCCTCG
TAGTGGTGAGCTTTAGTATTTTTTTAACTTCTTTTTTATTAATTCCAGATAAAGATTTTT
ATAGCAGCTTATCTGTAGTTCTTTTCTTTTTTGTTGCAGACCTTGATGGTTTGGCTCTGG
GGAGTTAACTTATGGGTTTTTTCACAGTCCAATGTTGGTTATGCAAAAATATTTGATCTT
GATCAAAATCACCTCACTCACAAAGAAATATGGAAGGTACTGTGGTCTCTTTATCTTTTG
CTGCTGTAATTAAACATTAAATTTTATGCTGAGGTTAAAATATTTGAATGGCCTTTTTGG
ATCCTCTATATGCAAGAAACAAAATTTGCAACCTCCACCTATCCAGCTTTCTCGTGGCAA
TCTTAATCCATTTCTCTAAAGATTTATGCATTAGGTCCAAGAATGGTGCCTTTAATATGG
AAATATAGTGCACAGTAAGTTTTACGACAAAAAGTAATAGGTTAAGGTAAGTTTTTCTGG
AATTAGGTTCTATAATTTTAGGCCGGGGTGGAATTGTTCACTCTTGATTTACACATGGAC
AATTTGTATATGCATGCACATGTATTCCAATGTATGGGCTTGTGCATGTTACTTGTATGC
ATGTATATGTAATTTGAGCATAACCAAGGCAGATCCTTGCTACATCATGTGATTTGTGCA
CACTTGTGCAAAACATCAAGGCCTGCTGAGTTTCTCCTTCAAAGTCTCTACTGGTCTAAA
CCCTTATATTAGGCCTCTTCTCTTTACAACACTCGATTATGAGATACATAAAATATTATT
CCATTACTGCAAATCCAGATTAATTACTCAATGTCCAAGTGACCACATATAAGTGACCTT
CTTTTTTCCCTGTGACGCGTAAGTGATTACCTCTCAAAGCAATATGTCCCTTCTTCCATT
CATGAACTGCATCATTTAATATTTGGTTCCATTTCTTATTATTATGTCAATCAGTTACTC
TATACTTGTATGTTTATCCCAATTGACCTTATTAGTATCACCAGAAGTTCAGAATGCATG
TTTCTTTTTCTCCTTTTACCTTCCTGGTGCTGAGCTTCTAATTGTTCGGTTTTGTTATAT
GCAGTGTAGCACTTGGATGACAATCATTGTCCCTACTAGCATTACCGCATACCTTTATTT
TTACTCCAGTGGAAATGTATCATTGGCAGCATTACAACCAGTGTATTATCCGCCTTGTCT
CTTAAACTTGCTTCTAGATTTGGTTTCCTTGAATCTTGATTGCATGATTACGACAGTAGT
TTTCATTGGTTTTTTTACCTTGCTCTAATATTTTGATGTGTATGAGATATTGATCACTCT
CATGGTTTTTTTATTTGAGATATTGTCTGCTATTATGTCTTAGGAATCTGTGTGATGCAG
CAAATTCTCTGCATCATGCTGTACAATTTACAAATATATGTTCTTTTGTATGTATTTTAT
GTGCCTCTGTTTTATGGCATTAGAATCATGCCTCACTAGCCTAGACATTCTATTTTCCAC
ATCAGATAAATGTTTCTAAGTGGTCTATATACTTGTTGCAGGTATCCCTGTATATTGCTG
TTGCTATGGTTCTGATATCCCCCTTTGATATTTTTTATTTGTCATCTCGTTACTTCTTGT
TAAGGACACTATGGAGGATAGCTCTTCCATTGCAGGCAAGTGTTTGTCGTGTAGCTTGTA
TCTGTGGTACTTGACAAAGGCACATTTTACACACACAAATTTGTCTTTGGGCAAATTTTA
TAATCTGGACTGTTGTGCTTGCCTGTCTTCACTCAGGACTTGATAGTACTCAACGTTTGA
CAAGATTGCATAAGTTAAAATTTGAGGTTCCTTCAAATTGACAAGTTTTATTTTTCTTTT
TGGGTGCATAAGTACAATAAGTATTTGATCTCTTAATTTTTGTGCTTATAATCCACCAAG
GAAAACTTATTATAGAGAATCAGAGGGGGCCTTTTGGTGGATGAAATTCAGAGTGCTAAT
ATTTTTGTCACTTAAATGAACTTGATCTATACAAAATGCAGGCAATATCATTTCCTGACT
TTTTTTTGGCTGATATCCTTACTTCTATGGCAAAGGTATGAATCTATGCCTCTTGTAGTA
ATTGTCTTAAAACCATCACATCTTTCTCTTTGATCAATCACTCTGTCAATTTAATATTAA
ACATATTGTGTTTAATTTAAGTTGCTACTTTCCAATCTCTCATCTTACCTTCAGAGTTTT
ACTGTTGAAATAAGTTGGTTCTTAAAAGATTAATTGCATTTATCCTTCCTTTTCTTGTGA
TTGTTAATTATTAATTGTATTCAGGTGTTTTCTGATTTGGAACGTTCGGTTTGTAGAATG
GTTCGTAGGCAGGTATTGTTCTAGCATTGAATTCATTCCTTATGCATGTCAATTGTCAAA
ATCCAACTAACCTTGGTTTTTTTGGGAGGATTATTCTTCCATTCCTCTTTTAATATCTAG
AGTTCTGATTCGTGTTTCTGCATTGTTTATTAATGGACTTGTCCATCTGAAAGTCCAATT
CTCTCTTGTATCCCTTCACCATAAGTCTTTGATAAATTTACTAGGAGTTGGTATTTCTTT
GATTTTAGCCTTTGGCCTGTATGTGTGAATTTTCTCCCGATCTAGCAGATATAATTAAGA
TGAGATTTCTTTTATTATGCAGGTTGCCACTATCGCATGGCTTGAAGCTGATTCAGTTTG
TGGCAGCCACTCAATTGCAATCCCTCTAGTGCTTGTTTTTCCTTATCTTTGCCGTTTATT
TCAATGTCTTCGTCAATTCAAGGATACAAAAGAAAAGACAACCCTTTTCAATGGTAATAG
CTCTTGGTAGTTTGAGTGCTTGTTATCTAAAATTGTGATTCTGGTGAATTGTTAAATGCT
CTGGCTTCCCTTTTTTTTATAGATAAATTGCAACCAAGCTTGAAATATAGTTACCTCAGC
TCTACTTCTTTTTCTGCTAACACTGTCATATCTTTTTAACACCATACAACTCTGCTTTTC
AGCTTTAAAATATTCGACTGCGGTCCCAGTGATTTTTCTTTCGGCCCTTAAATATCATGT
CTTCCCTGATAGGTGGACAAACTTCTACTCCCCACTTTGGCTTCTGTCAAGTGTTGTTAA
CTCCCTCTATTCCTTCTACTGGGATATAGCTCGAGATTGGGACTTGAGGTATGTTTTTAT
ATTCTCAACCATTTTGAAGCCTTTATACTATCTTCTCACTTCAATCTCAACTGTACCCCT
TGCTTGAAAGTGGTTTCTCTCGGATTTTCAAGTTCAGCAGATCGAGTATGCTTTCAAACA
TGTTCTATGGACGAAAATGGGTAAGGACTTAGTGAGTTAGACAACGTTATGTGCTGGTGG
ACAGAGCTTTTACTGGAGATGTTATCTCCCTTCATAATGCAGGTATATTTCTGGGTTATA
GGAAGCAACCTGGTTCTGCGGTGCACATGGACGTACAAATTGTCTTCTCATCTCCGTCAC
AACTACTTGACGGTGTTTACAATCACTGCATTGGAGATTCTTCGGCGCTTTCAATGGATA
TTTTTTCGGGTAGAAAATGAGTGGAATAAGATTAGCAGGTCAAGCCTTGATCAGCTTCTT
CCCATGACTGGCATCCAAGCAGAAGAAGAGATGTTACTTAAAACCAACAACCACATTGTA
TAG
>EVM0000635
ATGGAAGAAGACACAATAGTCCTCTACGCAGCTCCAGGAATGGGGCACATAATCTCCATG
GTTGAGCTAGGCAAGCTCATTCTCAATCGCTACCCCGAAAAATTCTCCATCACTATTCTC
TACACCTGCGGCAGCGTTGTGGATACTCCAAGCATCCCCGCCTACATCCACCGCATCTCC
CAAGCCCATCCTTCCATCTCCTTCCACCAATTCCCTCGAGTTCCAAATGAAAATAAATCA
TTAATTGGCTGCAGCGGCGCTGCCATAATGTTCGATTTCATCCGCCGGAATGATCCTCAT
GTCCGCCTTGCCCTCCAAGAGATCTCCAAATCTTCAGCGATTCGCGCTTTTATCATCGAC
CTCTTCTGCTCCTCGGCGCTGCCAATGGCGAAGGAACTCGGCATTCCCACCTACTACTTT
TACACCTCTGGCGCTGCAGCTCTTGCGGCTTTTCTGTATTTCCCTTACATCGGGGAACAA
AGCACCAAGAGCTTCAAGGATCTAACCGAGACTGTTTTCGAGTTTCCCGGGTTCAAGTCT
CCTATCAAGGCCCCCCACATGCCTGAGCCAATGCTTGACCGAGACGACCCTTCGTATTGG
GACATGCTCTACTATTGCTCACACCTTCCCAAATCTAATGGGATCATAGCCAACACGTTC
GAAGAGCTGGAGCCTCCTGCAGTCCTCAAAGCCATTGCTGGAGGTCTTTGTGTTCCTGAT
GCTCCCACTCCTCCCGTCTTCTGTATTGGGCCGTTGATTGATGAAGAAAAACAATCTGGT
GATGCCGCTGAGGCGGAAGTTTGTTTGTCATGGCTTGATAAACAGCCAAGTCGAAGCGTG
GTGTTTCTCTGTTTTGGAAGCAGGGGATCATTCTCAGGGCTCAATTGAAGGAGATGGCAG
ATGGGTTGGAGAAGAGTGGGCAGAGGTTTTTGTGGGTGGTGAAGAAGCCTCCTCTTGATG
AGAAAACCAAGCAGGTCCATGGAGTTGATGACTTTGATTTGGAGGGCTTGTTGCCAGAAG
GGTTCTTGGAGAGGACCAGAGATAGGGGCTTGGTGGTGAAGTCATGGGCTCCGCAGGTGG
CGGTGTTGAAGAAGGAATCGGTGGGTGGGTTTGTGACACATTGTGGCTGGAACTCGGTGC
TTGAAGCTGTGATCGCTGGCGTGCCGATGGTGGCGTGGCCGCTCTATTCAGAGCAGCACA
TGAATAGGAGTGTTTTGGTGAAGGAAATGGAGATGGCGATTGCTGTGGAGCAGAGAGAGG
AAGATGGGTTTGTATTTGGGGATGAATTGGAGAGAAGGGTTAGGGAGCTGATGGAGTCGG
AAAAAGGGAGAGAGCTTAGAGAAAGGAGCAGGAAAATAGGAGAGATGGCTTTGGCTGCTT
GGGGTGAGTCTGGTTCGTCCACTAGAAACTTGGTGAACTTTGTTAATAGCATTACATAAC
TTGGTTTGTCTTTCTTTTTCCCCTCTTAGTTTGTCTTTGTATTGCATTTTGGTTTTGCTG
TCCCCCCTTGTGGCTTGGACTTCCTTGTTTGTTGCTTTCGTATTTTTCCTGGGTTTGGTT
TCTTGGCTACCCCCTTCTCGTGGTTAACAAATTTTCACTGTATATATAATCACAATCCGA
GCCGTCATCTTCTTGTATGTAAAATATCAATGAAATTGGAGATCGTTTAGTTATCCAAAT
GCATCGAACAAATCGACGAAATTGATTACGAGTAAGATTTTCATTATGAATTATGCAATA
TTTTTTTTAATAGATATCAACTATGCATTTGAATTGTTAACCACGTGATTATTGTTGGAG
TTATCAAATGCATCATTTGTTATGTGTGCTTGTTCCTATAATAATTTTTTTTTTAACACC
TTAATATGATTTGAACTTGTTATGCACCTAACAAGACACTATTTTGCAAGAAAATTGATA
ACTTGTACCATGCTTTGCAAGGAGCTCTCGACTTGATCACATCCAAGATTTGGTTGTGCC
AACAAAATGTATGAAAAATATACTAAATAAGTAGTCAATATAAAGGGATCACGAGCCTTT
TATATTTAGCCTTGGTATGCACTATTTACATAAATACATTTAGAACATACCCTTTTTTGG
CCTTATTTTTTTGCTATTGGTTTTATCCTTCTTCATCATTCTTCATCCTTTTGAGAGCTC
TTTTCATATTTGAGACTTGGAAAAAATAAGTGATAGTTTAAATTAAACTACAAAGGGGAT
GAGAGTTTCTGCAGAGTTTCTGAATTCTTGCCTTATCAACACAGCTTAACACAAGGTCCA
CTCCACTGCCTTCTTCATTTGGGCGGAATGATTTATATATTACAACTATTGTCATTGTCA
AGTAACATTTGAGTCTGGTTCTGGACAACTTGTAACATGATAATTCTCCATCTTCTCGTC
ATTGTAAATGCAGCAGGCTGGCTTGGCTTATGTGCTCGTCGATTTCGGGATCAAAGTTAG
AAATCAGAGGGGAAGAAGGAATGGGATGATTCCTGATTCGGATAAACCATAAACTATAAA
CTAAAAAAAGGAAGAAAGAAAGTTGTCCCACATTGATCAATTGCTCCCCGAGTAAGCTCC
TTATAATTGTGCGTCTACCACAGTAGTTTTCAAGAAACTGGATCCTAAACCCAGATAATG
TTGGCCTATAGTGAGAAATAAAAAACACTCTCTAACGTGTTTAAATTTTGGGAAATAAAA
TATGACTTGTCTTGTGTTAAGTGATTAGATCTAGTGGCTCAAATTAACCGAAATAAGAGT
AAATGCATGGAGCTTATATGCAGAGGCTCGGGATTCTTCAATATTCTAACTCATTGTTTT
ATTTTTAGGAGCCTCTATTTAGTATCCACGTATTTATCCGCATTTCACTTCATCTTAGTC
GTTGTAATAATCAAACGACTTATAACATGATACCTCAACTACCATAAAATTAGTTTAATT
TTAACCAACCTATATGAAAATATAGGTTGGATATGCAGAGAGCAAGGTATGCATAAGTTT
CTAATTTTTATTCTTTCATAATATTAGTAAGTGATTGTACATGTCTTCTTATTAAAGGGA
ATTGTTGAGTAAGGGTAGCATAGGAAAGAAAAAGAACCAAAAAGAACTAAATTGATTAAA
AAGTATTAAAAAGTAAAAGGGTTTGTAAGTGAAAAAAAGGGGAGTGGGAAAATCATCTCC
CTATATATATATATATATTATTAAATGAAAATATAGTTGTACTGAGGCTTCTTCCTAATC
TTTCTTTTATCATATTTGTATTTTTATTGTGGTAAAAGTCTTCTCTAAACCCATGTTGTA
TTATTCTTTCTATGAATTCTGAACAACCATTCAGATCTGACTGGCAGATGCACATTGTCA
TTATATTTCACCTGCCCAATGTAAAGAGTGCCAAACTTGAACTACCATCTTTCTAGCTTT
TTTTACTTGTCAATTTTTTCAAACCAATCACGCAAGTTACGCATTTGTTTTCCCATTATC
AGACTAACATGCCCTTTCTAATATGTTACACATTTGTTTTCCCATTATCGTCTTTCTCTT
TTGTTTCCGTAATTTAACTTGCCTAACTAACATGGACCTAAGCACGCTAGTGGAGTATAG
GTTGGTTGAGCTCTTTCACCTCCACTTAATTTTAACCAACTTGTTAAGATGGGCACTTTA
GCAGTTTTCAAAAATTATGAAAATATTCATGGAAAAACTTCAAGATGCTGTCTTCCATCT
CCAATTGGAATCATGTCAAACTCTTTTATGAGGAATATCTGGCAAATTTATACATTTTGT
GGCTCATAAGCTAGAAAACCAGAAAACAACTTAATTTAGTATCTTTAGTCCAAATTAATT
CACAAAACTAAGTAAAAAGGATATAAAATTATATGAAATTATGAACATATCAAATACCCC
CAAACTTGGATTTTGCTAGTCCTCGAGCAAAAAATAAAGAACGAAGAAAGAAAAACGAAG
ACAAACAAAAAGAAACAGAAACACACGACACACAAGACTCTTCTTCGTACAAACCAAAGG
TGTTAGTCTTAGCCCAATTTTTCTCCTCACCAATTGCAATCAATCAAAAGTACATTGGAA
CACAAATCAGAATTCTCAACTCATAGAAAGGTTTAAAAGAAAGAACAAACTTCCAAAATG
TTAAACAATTAGCTCAATACAATCAAAGAGATTTACAAAAGATTAGTAAAGAACTCACAT
GCTTTTCTTGGTGTAGTGTGAGGCCAACACAAACGCAGAAAATTAAACCAATCTCGAGTA
TGCAGCACCTCTTATGCTATAAAATAAGGGACTACCTAGCAAACAACTAGTAGATTTTTT
AATTTTTTTTTTCTTCGGAACAAGCTTTCTAATCAACTCATGTAACGAGTTTTAGGTGAG
TGACTCCCAAATCCAATGACTTTATGGCACTAAATGTGAAGACATCCCGAAGGACTTACT
CACTCGAGTTGAAAAGGCTTGTATGTAATTTCCGACTTTAGCTTTTAGCTCACTTCAATT
TTCACCCTAACTTCATTGAATTGTACTTTGACTTTGCATAGGGCTGTGACTTCTTTGGTC
ACTTTCAATATGATAGACCTTTTTTCGAACCTTTTAGTTAAATGCTAACTAATCCTATAT
TTTATAAAACAAAAGGATGAGCATACTCAAGACTCGTCTAACTCCCTGCAAGAATGTTGG
TGTGCATGTGAAAATCTTAAGGTGAAGCATATGACTAATCCACTAATCCAAAGTAAATAA
CTGTGATTGCAAATTTCACCCTAGATTTCATAATGGAAGCATGTTCAAACCTTTAAACTC
ACCTATGAATATCAAATTCAAAATTTAAATTTCACTATACTTTGAATTGCTCATAATTAA
CAAGAAGAACAAACGACTAAGATTGACAAAAATATTTTTGGACTTTTTATTTATTTTTTA
TTTTAAATTTACTAAAAGAAAACAACCTAAACAAAGTTTCCCACCCCCAAACTAGAACTA
AACATTGTCCCCAATGTTAAGAAAAGAAAACATGCAATGCACAATTAAGTAAGGAAGCAT
ATAGAAAAAAGAAAAATAAATAAATAAATAAATAAGAGAAACAAGGAAAAGAAGAGGACT
TCCTTGGTTTATTAGCACTAGCTTCATGAAGAGAGAATTGGTGAGGCACGAGGCTCTAGT
GTGTGAGGCAAACCACCACAAAACGAGGTGTGAAGCATCAACATTTGAGGACAGCAACAG
CATCAAAATCTTGAAAAATAACCTTTAGCGACAGTTTTTCTGCAGAAAATCATCACTAAA
GACTGCAGGAACCTTTTCTCTACAAAAAAATCCGACGAACAACCCTCGCAAAGCGACCAA
AAATTCGATGAACAACCAGAAAATGCAGCAGTAGCAATTTTGGTATTTTGGCTCATATTT
GAACTTCCAATCCACCTAAAACACAATGTAGGCCATATGGGACCCCCAAACTTGGTCCAA
ATCATCACCATAACCATTTGCAACATGTCTGAAACCTGGAATTCACGTGAAACACTCCAT
AGTGAAAATTATGAGGAGAATCCGAAAGTACTGTTGCAATTACTGAGTCGTTTTGGTGAG
TGATTTGGGGTTTTGATATTTTCATGAATTGGTTAATTAAATGGATCCTCAACAAACTTT
TTCTTGTCAAATTTCTTCCTATATTTTGATTGCTTTATGAATTGGGTGCTGATTTGGTTA
TTATGTGTTTCTTGTCAAATAAATAAACATATTCAAGTTTTTTTTTTTGTTGCCAAAGTT
AGGATGAGGAATTTCTCACACACACAAACACTACAAATATGTCATGGGTGTTTGAACATG
ACACCACTAATTTGCAAGTGAAGGTAATTTTCTACTAAGCTAGATCTCATTGGCATATTG
AAGCATAATTAATTTATAACAAACTACCAAATTAATAAAAACATAAATATACGGATTAAA
TAATATAGTTATTTTTGTTGTTAGAATAATATGATAATTTAGAAACACTAAAAATTCCAA
TAACCGATGATTCTTGGTGATATTCTAGAATATTTTATTTGAATAATAAACCACCAAATG
AATAAAAGCATAAATTTAAGATTAAATAATAAAGCTAATTTTGAACCACTAAAATTACAA
CATGCCCAAAGAATATCTTATCCCAATCTCAGTGTAAAGATATCCCCAACACAAATCGAA
ATGAAAACAAGAAAAACAAAAGCAAAAAGGAAGAAGAAATCCCTGTATTATTATTGATTG
TCAACGTCACATTTGCGATCGTCGTTTGATTGTACAGCCTGAGCCTGTGCCCTCATGCTT
CACCTAACTATCACAGAGTTGAATTTCCGTTCCATCTACTTTGCCGCGTGAAGAGTATTT
CAAAACCTCACCACCAGAGAAGAGAAGCCAAACACAAATCAACCAAAAGCCATGGAAGAA
GACACAATAGTCCTCTACGCAGCTCCAGGAATAGGGCACATAATCTCCATGGTTGAGCTA
GGCAAGCTCTGAAAGAGCTTGAAAAGTATTATAATGAATAATTGTTATTGAATGATTGTT
GTTTACAATGATACATCCGCATAGGATATATAGACAAAACAAAAGTATAAAGTTGCATTG
GATGCACTAGGAATAGAATATTGAAACTGTCAGTGGATGTTTCCACGCCTGGTTCTAAGG
AAAACAATGTTTGCTAGTTTAATTTACTATTATATGTTAACTAGTGGTATTCACTGAGTG
TGTCTTCTGTCATGTCTTCTGTCATCATTATGTCTTCTATCATCCTCCCGCAAGCTCAGA
AGCGGAGAGCGAATGAGCTTGGATTTTAAGAAAGTAAAGCGAGCAAAAGAGAGGCCTTTC
GTAAAAATGTCTGCAAGTTGGTGACTAGTGGAGACATAACGAACATCCAAGTCTCGAGCA
ATCACTAATTCACGAACATAATGATAATCAATGGCCACGTGCTTAGTCCGAGCATGAAAC
ACAGGGTTGGAGGCCAAAGCAATAGAACTGGTATTGTCACACCATAACAAAGGTGGACAA
TGTTGAGAAACCGAAAGTTCAAGAAGCAGTTGCTGCACCCAAACTATCTCGGTTGCGGTG
ATAGCCATTTGTCGATATTCGGACTCAGTGCTAGATCGAGCAACGGTGCGTTGCTTCTTA
GAACTCCAAGAAATCAAGTTGGGACCCAAGAACATACAAAAACCTCCTGTAGACCGACGA
GTATCCGGATTGCCAGCATAGTCGAGTCGAATATGCTACTAAGGTAGTATTGCCTCGTGT
GAAAAACAGCCCCTCGAGGATGAACCTTTCAAATAGCGAAGAATTCTTTTAACGCAATCC
AATGGACGGTAGTGGGTTGATGCATATGTTGACAAACTTGATTGACAGCGTAGGTAATGT
CGGGGCGAGTGATCGTTAAATATTGTAAAGCCCCAACAAGACTGCGGTATTCATGAGGAT
TAGACAATGGTATACCATCTGTGACACTAAGTTGGGAACCCGTAAGCAAGTGGGTGGGCA
CATGGTTTAGAATCCTGCAAGTGAGCACGAACAAGAAGATCGCATGTGTATTTATTTTGT
GATAAATGAATACCAGTAGGTGTGCGAGTAGCTTCAATACCCAAGAAATAATTAAGAGGC
CCAAGATCCTTCATTGCAAAAGCTTTACCAAGAGAGGTAATAAGAGACTGAACCTGACTG
TTCTGATTTCCTGTAATTAAAATATCGTCCACATATATAAGCAAGAGAGTATAAACACCA
TGTCTATTGTAAATAAAGAGAGAGTGATCTGCCTGAGAACCAACAAACCCATATTGAAGA
AGAAACTCAGAAAACTTGTGAAACCATGCCCTCGGGGCTTGTTTAAGACCATAAATAGAC
TTGCGAAGTCGGCAAACATGGTGAGGTCTTCTAGGATCTTCGAAACCCTTCGGTTGACGC
ATATATACCTCCTCGATTAAGATGCCCATGAAGAAATGCATTTTGTACGTCTAGTTGACG
AATAGGCCAATCATGAGAGACAAAGCAAGTGATAGAACAATGCGGATGGTGACATGCTTA
ACAACAGGATGAAGGTTTCAGTATAATTAATACCCTCTTGTTGAAGAAAACCGCTTGCAA
CAAGTCGAGCTTTAAAACGTTCAAGTGAGCCGTCCGATTTGCGTTTGATGCGATATACCC
ACTTACAAGGAAGAATATGAGTAGCTTGAGAAGAAGGAACAAGATCCCATGTGCCCGCTT
GTTGAAGGGCTTGAAATTCAGCATCCATTGCGGAGCGCCAAGAAGGAGATTGATTTGCTT
CACGAAAATTATATGGTTCACGATCCAAATCCTGCGAAAAAGAGACCAAAGGCATATCGG
GATTGGGTTTACGAGTGCCGGTTTTAAGACGAGTAAGCATTGGATGAGAGGGTGTCTTGA
CTAATTGAAGAAAACCTGAGACACTATGGGAGAAGACGGTTGGTGAGGAGATGAGAGGCC
CGGGTTGGAGGAAGGATCTTGGGACAATGGTGGCAAATGTGATGACAAAGAAGGGGGTTG
AGAAAGAAGACGAGGTGAGGTTGGTGGTGATGGGGATTAGGAGAAAATGCAGGGACTAGA
AGGCGTGACACTAGTAGATAACAGAGATAAAGAATCGTTAGTATCAGAATGAGAAGAAGA
GGAAACAACAGGAAATGTTACCCGAGGAGGACTGGAGAAGGATGAAGAACCACAAGGTTG
GTGCTCAGCCAAGGGTGAGAGTGGTTGAGGAGTGCAACAGTGGCAAAGAGGAAAATGAGT
CTCATCAAATACAACATGGCGAGATAGGTAAACACGCCCGAAAGCAGGATCATAACAACG
ATACCCTTGATGATTTAATGAGTATCCTAGAAAAACACACTTTTTAGACCGAAATTCTAG
TTTATTTTTATTATATGGACGTAAATAAGGAAAACACGCGCAACCAAACACACGAAAAAA
AAGAATAAGATGGAGCACGACCAAACAACTTTTCATAAGGTGATAGAAAATGCAATTGTC
GAGCGGGAAGACGATTAATGAGATAAACTGAGGTATTGAAAGCATCTACCCAGAAAGATT
GGGGCATTTGAGCAGTAGCAAGGAGAGTAAGTCCCATATCCACTATATGACGTTGTTTAC
GTTCAGCCACCCCATTTTGTTCCGGTGTGTGTGGGCAAGTGACACGATGAAAAATTCCAT
TCTTAGACAAAAAAGTTTGAAAACTATGACTCATAAACTCACCACCACCATCAGTTTGCA
ATGCCTTAATTGTATATACATTATTAATGGAGAGGAGATTTTCAACCAATAATTTAAACT
TCTGAAAATAATGTAAGGCCTCAGATTTATATTGCAAAGGATATATCCATGTATATCGAG
AGAAATCATCCACAAATAAGATAAAATACTTGGAGCCTTTATTTGAAGATACTGGCGAAG
ACCAAATATCACAATGGACTAATTGAAGTGGAGAAACGGAAATGGATGAAGATAAAGGAA
AAGGGAGCTTAGTGCTCTTTCCCAAAGGACATGTATGACACATAAGACTTGACTTAGAAG
AACTAACAGGAATAACAGAGCTGAGCTTATGAAAAATATCGTTAGAAGGATGACCCAAGC
GTTGGTGCCACACAGAAGGAGTTGTTCGTTCACCAATGAGAGCTACAAATTTGCATGACT
CCACCCGAAACGGATACAAACCGTTCTCACTCTTGCCTTGGAAAAGCGTCCTCCCCGTGG
ATAGATCCTTCACATAAAAGGAAGAAGGTGTGAAAATAAAATAACAATGATTATCAGAAG
AAAATTTTTGAACACTCAACAAATTGTGGGACACAGAAGGACAATGAAGAAGAGTATTGA
GCTTAAAGGAAGACAAAGAACCAGAGCCAATATGCTCAATAGGTAAACCTGCACCATTGC
CAACCGACACTTGATCTTGACCCGTATATGCAGTTGGAAGACGAAGATTAGCAAAATCAT
GAGTGATATGTGAAGATGCCCCACTGTCTGTATACCAAGTATCATTAGAACCTGCAGCAG
AATGAGTTGCTACCAAAGCTCGAGAAGGAACACGTGGGGAGCGAGATTCATAAAACTGCT
TAGGCTTCGAGCAATTATTAGCAAGATGGCGAGGATCACCACAATTGTAACAAAAACGGT
TAGGACGAGGAAAGCCACCAGAAAGGGAATTCTCATGAGCAAAGGAATGACCACGGCCAA
CAGAATTTGTGAACCCTCCAGAAATTTCATTCCCACGACTTGATCCATGAAAAGCACCAG
AATAAGAACCCCTTTGTCCACGTGAAAAGCCACGACCACCAAACTGATTGGAACCACCAT
AACTGCGACCACCAAATTGATTGGAACTGTCATAAGAGTCAAATGCACGACTATTGTTGC
CACGACCACTGTTGCTACGGCCAAAACCTGAGCCACCAAAACTGCGACCATGAGAACCAG
AACCATGACTGCGTCCTTGAGAAGTCGTAGTATAGAGAGCCGTAGAGGTAGAATCTGAAA
GGAGAGAGTTGGAGTCCTCAAGTCGAGACTCAGCGCTCAAAAGGAGAGCAAGAACATCAT
CCAGCAGCATAGAAGTTTCACGAGCTTTAATAGAGTTTACAGCACTCTCATAAGCAGGAC
CAACACCATTAAGAATAATCTCAATAAAATCCTCATCATCGAGAGGTTTACCAGCAAGAG
AAAGTTGGTCCGCAATACCGGTCAACTTATCAATATACGCAGTAATAGACATACTACCAC
GCCGAGTAGATTGGAGCTGAAATTTAAGCTGAAGTATACGAGAGCGAGACTGCGAAGCAT
AACGAGTGGCCAAGGATTTCCACACCTCAGCAGAAGTAGTACATCTAGCCACAGTAGAAA
GAACAGTGGAAGTTAACGTAGAGTTGATCCAACTCATAATTTGCTTATCTTGTCGCTGCC
AAGTCGCATATTCAGGATTTGGAGTGGACTTATCATCAAGGAGTTTTGCAGGACAAGTTT
GAGAACCATCAACATAACCATAGAGATCATTGGCTTGTAACAGAGGAGTGAATTGCGCAA
GCCATAGCAGATAATTGGTGCGATCAAGTTTGATCGAAACCAAGTATGAGACGTTGGGAA
GAGAACTGGCCAGAGAGGTAGAAGATGAAGCCATCTCAACCAGAACAGGAAACAACCAAG
AACAAACAATCAAACAAGAACAGAGTTAAAAAAAAATTGGATCGAGAGTCTCAAAACAAG
AGCTCTGATACCATGAAAGAGCTTGAAAAGTATTATAATGAATAATTGTTATTGAATGAT
TGTTGTTTACAATGATACATCCGCATAGGATATATAGACAAAACAAAAGTATAAAGTTGC
ATTGGATGCACTAGGAATAGAATATTGAAACTGTCAGTGGATGTTTCCACGCCTGGTTCT
AAGGAAAACAATGTTTGCTAGTTTAATTTACTATTATATGTTAACTAGTGGTATTCACTG
AGTGTGTCTTCTGTCATGTCTTCTGTCATCATTATGTCTTCTATCAAGCTCATTCTCAAT
CGCTACCCCGAAAAATTCTCCATCACTATTCTCTACACCTGCGGCAGCGTTGTGGATACT
CCAAGCATCCCCGCCTACATCCACCGCATCTCCCTAGCCCATCCTTCCATCTCTTTCCAC
CAATTCCCTCGAGTTCAAAATGAAAATAAATCATTAATTGGCCGCAGCGGCTTTGCCATA
ATGTTCGATTTCATCCGCCGGAATGATCCTCATGTCCGCCTTGCCCTCCAAGAGATCTCC
AAATCTTCAGCCATTCGCGCTTTTATCATCGACACCTTCTGCTCCTCTGCACTGCCAATG
GCGATGGAACTCGGCATTCCTACCTACTACTTTTACACCTCTGGCGCTGCAGCTCTTGTG
ACTTTTCTGTATATCCCGAAAATCGGGAAACAAACCACCAAGAGCTTCAAGGATCTAACC
GAGACTGTTTTCGAGTTTCCCGGGTTTAAGTCTCCTATCAAGGCCTCCCACATGCCTGAG
CCAGTGCTTGACCGAGACGACCCTGCGTATTGGGACATTCTCTACTTTTGCTCACACTTT
CCCAAATCTAATGGGATCATAGTCAACACGTTCGAAGAGCTGGAGCCTCCTGCAGTCCTC
AAAGCCATTGCTGGAGGTCTTTGTGTTCCAGATGCTCCCACTCCTCCCGTCTTCTACATT
GGGCCGTTGATTGCTGAAGAAAAACAATCTGGTGATGCCGCTGAGGCGGAAGTTTGTTTG
TCATGGCTTGATAAACAGCCAAGTCGAAGCGTGGTGTTTCTCTGTTTTGGAAGCATGGGA
TCATTCTCAGGGGCTCAATTGAAGGAGATGGCAGATGGGTTGGAGAAGAGTGGGCAGAGG
TTTTTGTGGGTGGTGAAGAAGCCTCCTCTTGATGAGAAAACCAAGCAGGTCCATGGAGTT
GATGACTTTGATTTGGAGGGTTTGTTGCCAGAAGGGTTCTTGGAGAGGACCAGAGATAGG
GGCTTGGTGGTGAAGTCATGGGCTCCGCAGGTGGCAGTGTTGAAGAAGGAATCGGTGGGC
GGGTTTGTGACGCATTGTGGCTGGAACTCGGTGCTTGAAGCTGTGATCGCCGGCGTGTCG
ATGGTGGCTTGGCCGGTCTATGCAGAGCAGCACATGAATAGGAGTGTTTTGGTGAAGGAA
ATGGAGATGGCGATTGCTGTGGAGCAGAGAGAGGAAGATGGGTTTGTATTTGGGGATGAA
TTGGAGAGAAGGGTTAGGGAGCTGATGGAGTCGGAAAAAGGGAGAGAGCTTAAAGAAAGG
AGCAGGAAAATAGGAGAGATGGCTTTGGCTGCTTGGGGAGAGTCTGGTTCGTCCACTAGA
AACTTGGTCAACTTTGTTAATAGCATTACATAA
>EVM0000637
GTGTCCACTCCACCTTATCGTAAACGCGTTAAAGCAACAAAGTATGAAAATGGAACGCCT
TCACAGAAAACGTTCAAAATCACCTCTCATCTCTGATTCCATGCATGCACAATCTTACTC
TATATATAGAGTGCTTCTTCAATCCTTCTCCTTACCACAAAGCCCAGCTTCATCTCTTCA
GCTCTCATATTGATGAAGCTTACAATGTCCTCTCTGTCCTACTTCTTCATTGTTGTTACA
CTCTTCATCATCCCTTTTTTTGGTTGTTGTGCCAAAGCACAACTTTCTCCCAACTTCTAT
GCAAGAACTTGCCCAAGTCTTCCGACTATCGTTCGCAATGCTATGAGTCAGGCTGTTGCT
AGGGAGGCTAGGATGGGTGCCTCGATCCTTCGCTTATTCTTCCACGACTGCTTTGTAAAT
GTGAGAACAATACAGTAGTGTTTTCTTATATTTGTTATCGTAGACAAAGATTTAATTATA
TGTCAAATCGCGTTTAAATATATTGTCTTAATTCACGGTCTAACAACAATAACACTAGGC
CTGGTCCCGAGGGCGACTGCCTAGGGCCTCGGATCTAGAGCGCCCCAAAGTTTTTTATAT
CAATATAATATTATATATACTTATTCATGCCCATAATAAATGGTTTTTTTGTTGTTTTTC
AATAGGGTTGCGACGCTTCCATACTATTAGATGACACGGCCACCTTCACCGGTGAAAAGA
ATGCATCCCCAAACCAGAACTCAGTCAGGGGTTTTGAAGTCATTGACACCATCAAAACCC
GAGTGGAAGCTGCTTGTAATGCTACTGTATCTTGTGCAGATATTTTAGCACTCGCATCCC
GGGATGGAGTTGTCTTGGTTAGTAGCTAGCTACTATATTAATATTTGACGTGATAAAGGC
TACTGATATGCATCTTATGAAGCATCAAGCTTTTCCATGCGTATTAATTTACCATCAAAT
TTGGCTATATTTTGGGGTAGATTGGTTTTCAAGCTATGGTACAATCATTTTCCTATTATT
TTTGGTCCTAACAATTTAATTTCCTATTATTTTTAAGAAAATATCTCACTTGGGAGTAGT
AATTTCTTTTATCGACATTAATTTGGAGTTTAAATTATGTTGTGCATGTCAAATCCTCAG
TCTAATACATAAATTTTAGATCTCAATTTATTATTATTATTTTCTCTATTTGGACGAGCA
TAATTTTTTCAACTATGGTCCCAATGACTTATGACTTTCAGAGAATATTGTAGTAGTACG
AACATGTGATACTTCTTGTAAACGTGTTATAATATAAGTGAATATTTATTGATATTATTT
TTTAAAAGAGAAGAAAATAAAGGCTACTGATATGCATCTTGTGAAGCATCAAGCTTTTCC
ATGCATATTAATTTACCATAAAATTTGGCCATATTTTGTGGTAGATTGGTTTTCAAGCTA
TGGTAAAATCATTTTCCTATTATTTTTGGTCATAACAATTTAATTTCCTATTATTTTTAA
GAAAATATCTCACTTGGGAGTAGTCCTAATTTCTTTTGTCGACATTAATTTGGAGTTTGA
CTTATGTTGTGCATGTCAAATCCTTAATCTAATACATAAATTTTAGATCTCAATTATTAT
TATTATTTTCTCTATTTGGACAAGCGTAATTTTTTCAACTATGGTTCCGACGACTTACGA
CTTTCAAAGTGATTATAGAATACTATGGTAGTACGAACATATGGTACATCTTGTAAACAT
TTTAAGTGGATATTTATTGATATTATATTCTAAAACAGGAAAAAATAAACCATACCGCTC
ATCAATATTATAACACGTGTATAAGATGTACCACGTAACCATTGTAATATTCTATGATTT
CTCTGACTTTCGTGGTCTCTTGTCTGATTTTGCTGCATGCCAACTCAACAACCTGCATGG
GGACAAAACCTACCCTGCAACGTACATATTTTAAAATATCGGATTAGTCAATGATTGAAT
TAACCCATTTTAAAATTTTCATGGACATAAGCCCTCTACGACCCAATCCACATACCAAGA
TTTCATACATATTCTATCCATTTATAGGAAAAGACCTCTTTTGCCTTTTCTTTTGTTTTG
ATCACGTGATATTCACATGCTCAATACTTTGTTTCTTTGTGCAGCTTGGAGGAACCTCAT
GGACGGTAGCCCTAGGCCGAAGAGATGCAAGAACAGCAAGCCAAAGCGATGCCACCAACC
AACTCCCCTCTCCCTTCGCCGACCTCTCAACCCTAATCTCGAGTTTCTCAGCGAAAGGCT
TAACCGCCAGCGACCTGACCGTGCTCTCCGGTGGCCATACAATAGGCCAGTCTCAGTGTT
CTCTCTTCAAAAACCGCATATACAACGAGACCAATATTGACCCCGGCTTTGCCACCACTC
GTAAGGCTACATGTCCAGCTTCCGGCGGCGATACGAATCTTGCTCCCTTCGATATAACCC
CGACTCGTTTCGATAATAATTACTACAAGGCCCTCGTGGCTCGTCGTGGCCTTCTTCATT
CGGATCAGGAGCTCTTCAACAACGGGAGTCAGGATGCCTTGGTTACAACGTATAGTAACA
ACCCCGCCGCGTTTTCGAGAGATTTTGCTGCAGCCATGGTGAAGATGGGCGCTATTAGTC
CTCTAACTGGGACAAATGGAGAGATCAGGAAGAATTGCAGACTAGTGAACTAATTTTATA
AGGAATTTAGTTTTGTGCAACTGATAAATATTGGGTGACATAAGTTTCCTTTATAGACTG
CTAATTCAAATTAAAGTGCACCAAATCTTTGTGTAAAAATTTTCATGCCCATTGGAGAAG
TATTGGCTATGAAATTGAAGTACGGTCAATGGTGTATTGTTCTAATTATTAGTAAAGTGT
TGATCTTTTTCAAATATCTCAAGGTGTCATATATTATATATGAAGAAGACACGGAAGCTG
C
>EVM0000644
ATGACCACTCAACCAGTCTCTTCTTCTCCTTCTTCTTCTTCTTCTTCTCCATATGATGTC
TTTCTGAGTTTTAGAGGCGAGGATACACGCACCAATTTTACAGATCATTTGCACGAGGCT
TTAGTCCGTAAGGGAATCCGGACCTTCATTGATGGAGAGCTTGTAAGAGGAGAAGAAATA
TCGCCAGCCCTTGTCAAAGCAATTGAAGAATCAAGAATTTCTCTCATTGTATTCTCTGAA
AATTATGCATCTTCGAGGTGGTGCTTGGATGAACTTGTCAAGATCCTTCAATGTAAACAA
TCAAAGCAACAAGTAGTTTTGCCCATTTTTTACAAGCTGGATCCGTCGGATGTGCGAAAA
CAAACAAGTAAATTCGGTGACGCATTTGAAGGCCTTATTGAAAGCAAATTCAAAGATAAC
GAGGAGAAGGTGCTCATATGGAGGGAAGCTCTTACAAAAACAGCAAATTTGTCCGGACAT
ACTTTCAAGGATGGAGAGTACGTATATTTCTATCTTTATCATTTTCATGTTTAATTTTTT
CTTCCTTCTTTCTCATTACTATTTGTTACACATTTAATTGTTACTCATTATTAAATTGTA
GGGAGAAGATCTTTATTTTAATTTTTTTTAATAAATATTTTCGATGTCATATTTTGAGGC
CAAACTTATATATTTTAATAAGCATACAAAATACACTAATAATATATAATTAAAAAAAAT
TAGAAAAAGTAAAAAGACATCAAGTCTTGTGTGCTGCCACACGTGGGTGGGTACAGGATT
GCCACAGCAACTGCAGAATGTTTTTGGGAGCTCACGACCAACTTCCCAGTGGGTCACCCA
TCCTGGGATTGCTCGCCCCAACTTCGGAGTTCCTAAGACTCCGGCCGCGAGAAACTCAAA
AGGCCTCGTGCGTGATGGATGGATGCGGGCATGCACATATAAGGCACATCACCCCCTCCG
TTGGTCGATGTGGGATCTTACAATCCACCCCCTTAGGGCCCGGCGTCCTCGTCGGCACAC
TCGCACTACACGGCAGAGTGGCTCGATACCAAATTGTCACATCCGGATCGGCTCCGCCAG
AAGACGATATTGTCCGCTTTGGGCCCCCTCTCTCACGCCCTCACGGTTTTGTTTTGGGAG
CTCACGACCAACTTCCCAAAGGGGTCACCCATCCCGGGATTGCTCTGCCCCAAACTCGCT
TAACTTCGAGTTCCTAAGACTCGGGCCGCGAGCTCCCAAAAGGCCTCGTTCTAGATGGAT
GCGGGCATGCACATATAAGGCACATCACCCCCCCTCCGTTGGTCGATGTGGGATCTTACA
ATATTGGAAATAGAGAGTATTGTATGAGTCACCACATGATTAGCTAAAGTAACATTTCTA
GAAATATTACTTAAATTTATATATAAAAAATGTTTTGATGAAGATGACCTCCACTTTTCT
CAATAGAGTAATGTAATTATGTAACTCATAATATTGGAAATCGAATAAATATAAAATCAC
GAGTACTTTTGCATTGGAATTTCCTTTCAATTTTTCCAGCTAAAATTATAGACACAATTG
CAATTGATCATTGGAACTTGATCTAGCGAGGATATGTTTGTGTTATACGATTTTGTTAAT
CCAACTCTTATGCCAATGATGACGAAAATCTACCAAATTCGTTTGGTAGTTATTCTGTCA
CTTATTGGGTACACCTTCCACGTGCTTCTTTATATAATCATTTTTAGTAATTTTTAGTGA
TTATGGAGAGAAACACTCTCCATGTACTTCTCCATAAAAGTGATTATTGATCTATCAAGA
ATCACTCCCAAACGAGCCATCATAAAACTTAATCATTTGAAGTAGAACAAGGTAAGCCAA
AGTCAACTCAGCTAGCTAACAAATAATTTCTCTATAAGAAATCATTTTGCATATCGACTT
TGAAAACTGATGATATCTACTTTTTAATGTTTGCTTTAGATTGCTTTGTAGGATCTTATG
TTGCTTGCTAAGTATTATATGATAATTTCGCCTTGACAAAAAAACGTGAAACTGAATAGC
GTCAAGTTGAGCAACTATTACTTAGAGAAGTATTCTGTTATAAAAATATACAACTGTAGA
AGATTTATTTTCTTGGGTACTTTTGTATTTTCGATAGCTGCCTGTAAGCAGAAAGTTCAA
AATCCATATATTAATCTCTTCAAAAGGCATACAAGTATAAATGATACATAACACAGGTTT
GTGGTTAAATAACTATTACATCTTTTTTGGTCAGAACAACTATTACATACTTGAGTATGT
TGTGTTCTTTTGCGTGGTTGGATTTGTTTAAATCTGATTCATTGAATGTGTGTAATTTGG
TTAAACTCGCAGGTATGAAACTACATTTATCAACAGCATCGTTGATGGAATCTTAAGCCA
AGTACTGAGCCGCACATATTGGAATGTGGCCAAGTACCCAATTGGAATCTCAATCTCGTG
TACAAGATGTGGAAAGGCATTTAGATGTTGGTGGGAATGGTCGTCGCATGGTTGGGATAT
GGGGGACATCTGGAATAGGCAAGACAACAATTGCAAAAGCCATATGGAATGCAATTGCAC
ATAAATTTGAGGGAAGTTGTTTCTTGTCAAATGTTAGAGAAAATTCAATGTCAGATGGAG
ACTTAATCAAGCTACAGGAGGCTCTTCTTCATAAAATTCTTGGCGGTGAATGGAAAATTC
ATAGTGTTGATGAAGGAATTGGTTTCATAAAAAAACGGTTGAGCCATAAAAAAATTCTCT
TAATTCTTGATGATGTGAATCAATTGAAGCAATTAGACAATTTGGCTGGTGTTGGTTGGT
TTGGTGAGGGTAGAGTCATCACAACTACACAAGATAGCGGATTGCTAAAATGTCATGGAA
TTGATTTGATATACGAGGTCCAAAAGTTATATGGCAACCAAGCTCTTGAGCTTTTTAGTT
TCAGTGCCTTCGAAACCAACAAACCTCCAAAGGATTATTTGGAACTCGCACAACGTGCAC
TAGAGTATGCTCAAGGCATACCACTAGCTCTAACACTTTTAGGTTCTCATCTTCGTAATA
AAGACAAAGATCGTTGGCAAGATATATTAGATAGTTATGAAGGAGAACCATATACAGGTA
TTCAAAAAATACTTCAAAAAAGTTGTGATGCCTTGGAAAATTCCATGCAACAATTTTTTC
TAGACATCGCATGTTTCTTCAAGGGTGAAAATAAGGACTATGTTCTACAAATAGTAAGCA
ATTCTAAGAACAAGGTCTCCCGAGATTGTATTGAGGTACTCATTGAGAAGGCAATGATAA
CTATTGACTATGGTAGGATTCAGATGCATGACTTACTAGAAAAACTAGGCAAGGATATGG
TTCACGAAGAATCCCCCAATGATCCCGGCAAGCGTAGTAGATTGTGGTTTTACGAGGATG
TTGATCAAGTTCTAACGGAAAGTACAGTAAGTATCACATATGTTATTATATTCAATTTGA
CCAGAAAGAATACCTTATGTAACCTATATAATTTTCTTAACAAAATGTGCTTGCATTTTG
GTTTGTAAAATGACTTCGTTTTTTAATGTTAATGCTTTTCTATCTTAGGGAACAAGAAAT
ATTAAAGGCATCATGGTGAAGCTTCCAGAACCGGCTGAGATAACCTTAAATCCAGAATGC
TTCCGTAATATGGTAAATCTTGAAATTTTCATAAATCGTAATGCATCTCTATGTGGGCAC
ATTAACTATCTGCCCAACGCCTTAACATTGATTGATTGGGATAGATGTCAGTTACAGTCT
TTGCCACCCAATTTTCAAGGAAATCGTCTTGTTGTGTTCAGTATGCCTCGCAGTCATATG
AAACAATTGGATGGATTTAAGTTTAAGGTATGCATTTGAAATTATTTCCATTCATTATAT
ATAATTTCAAATACAGTTGTTAATTTCAGAAATAAAAAAACAAAAAAATGTTTTCTAGGT
TTTTGTCTTTTGAAGCGTGTGATTAATTATTTCATGTTTTTGTGTTCTTCTCTCCCACTC
TCCCAGCATTTGCCAAACCTGACATCTATGGATTTGAGGGGTTGTCAATTCTTAGAAAAA
ATTCCAGACTTATCCGGAATCCCAAACATAGAGTATTTGAATCTACGCGATTGCACACGG
TTGGTTGAGGTCGATGATTCTGTTGGATTCCTTGATAAACTTGTTGTATTGGATCTTGTT
GGATGCTTCAATCTTACAAGGTTTGCAACAACACTTAGATTGAAATCTCTTAAAGAACTT
GATCTTGGTTATTGCAAAAGGCTTGAGAGTTTCCCAGAAATAGAAATGGAGATGGAATCA
CTATGGAGATTGAATATGCAAGGAAGTGGCATAAGAGAATTGCATCCATCAATTGCATAT
CTTATTGGGCTTCGAGAATTGTATCTTTATGGATGCTTCAATCTTACAAGGTTTCCAACA
CTTAGATTGATATCTCTTGAAGAACTTGATCTTAGTGATTGCAAAAGGCTTGAGAGTTTC
CCAGAAATAGAAGTAGAGATGGAATCACTACGGAGATTGGATTATTGTGAGAACCTTACA
ATTACGATGAACTCTCAAGTCTCATCCAGCAACTCCGAATTACAGCTGCTTCCCAACCTA
TTTGCATTTAGTCTCAAAGGATGCAATCTATCAAAAAGTGATTTCCTCCTGCCCCTTGAT
TGCTGGTCCACATTAACAGAACTTGATCTATCGGGAAACAATTTTGTCAGTCTTCCGAGA
TGCATTAGCAAATTTGTCAACTTGCGGAAGCTTGACTTGAGTGATTGCAAGAGTCTTCTG
GAAATTCCAGAACAAGTGCTTCCACGAAGAGTAGAATTCGTATTGCTGGATAACTGCACA
TCATTGGAAAAAATTCCAAAACTGTCTTGGGTATTGCTGGATAACTGCACATCATTGCAG
AAAATTCCAGAGATCTCACCGGGGGTTGAATTGGAATTGACTTTGACCAATTGCGTTAGA
CTACACGGCTACGACATCACAGAAAATATTTTTCTGAATCAGGTTTCTGTTTCTTCTCCG
CGTTCTTATTTCCACATTTATCTTCCAGGCGATGAAGTTCCAAAGTGGTTTAGTTGTCGT
AAAGATGCAACAATAGTTAGACATTATGTGATTTCAGGAAGTGGAACGAAGAGATACGCT
GCTGGATGTGAAGTTAGTTTTGAAATTCCTCCAAATTTAAAATGGGAGACGTTAAGATTG
GTTCTATGTACTGTTACTCCTGGTTCTGCCAAGATTCTTCTCAATGGAAAAGTCGTCAAT
ATGATAGATATTGTTCGATCATATGAGAGATATATTGGATTATTGGAAAGTCTTGTGTAC
CTCACGTCTATTCCATTATTGGATTATTGGAACTACGAGTACGAGTCCGAGTTTGAGTTT
GAAGAACCACTGACTAAGCAGGGTACTACGTGTCAAGTTGTACTTGACTTCTTTGTCAAA
GTGCCCACACCCGTTAAAATTCCCTGCGGGGTCCACCTATTAGGCCACCAGGTTGCTGAT
GTCAGTGAGACTGATGTTGTTGATCATGGGCCAACACAGTTGTTGTTACTTGATGCGATG
GCAGTGGACGATGATATTTATGATGATCAACACCAAGACTGCGAATTGCTTTCCTCGTCT
TTAGCATCAAAGACTAGTCTTGGCAAGAGGCCTCGCCAATCAGATTACATGGCACTTCAC
AATGATCTTCGTGCTAACGTCGTCGACATTGGTGATCATGAAGCTCAATGGCTTACCTTG
TTTACAGGACCAGCAGATCACCAAAAGAGGAGGCACATTGATCTCAATGAGGAGCCAAAG
TATGTAAATTCATTAAATTTTGAATGATATCTTTGCATTTTCTGGTCATATATCTGCATT
TTGTGTTCAATTCAAATTTAGCAATATTTTGCTGTGCATCTCTGGGGTATAGGTTGTAGT
TTTCAGGGTGTGAGTTTTTTTTTTCTTTTTGTTTTGGTTTAAATCTTTTTTCTTAGCTCT
CTATATTCGATATTAAATTTTCAGGCAATGAGGTTCCAAAGTGGTTTATGTGAGCCCCAG
GTTTAGTTGTCGAAAGGAACCCAATTTCCGACAATGGTCTGGTAATCAAGAGGTGTTGAG
GCGCCAGCAATTTCTGAGATTCCATTTTAAGTTGCATAAGGCAATACATTTCTTCTCAAT
TGATGCATCCAGCATTTATCCGCGGATGAACATAGCCGGATTTATCTAATGCTTTCATTC
CACACATATTTTGTCTATCTCAGTCACTGGAATTGATGTATGTTGGGAGCAAAATGTAAC
AGATTTATCTATTTCATAATTTCCAATCAAGATTTATTGAAAATCAGACATTAATTGTAA
ACAGGCATCCAAATATGTCCAACATATTTCTGTTGAAAGATTATGTCTCATTATACTAGT
GATTTTGCTAGTATTGGCAAGGTACAAGAATCCCAACATGTCTAAATCATGTGAAGTTGC
TGCAACTCAACTGCAGGATTTTTGATAATCCTGCAAAAGACACGAAATGGGATTTGGAAC
AATTGAAACCGCAAGATGAAAAGTTTGATGGGCAGCGATAG
>EVM0000646
ATGCCAATTCGATTTCACTCAACACTTTTCTTGGTGCTTTGTCTCTCTCCGATCATATTT
GGTTACTCTCCAAATGATGTGAAAACATGGTGTAGCCAAACTCCTCACCCAAAACCATGC
GAGGATTTTCTGAGCCATAACCCAACTACAACCCCCATCAAAGAAAAAATCCCAATTCTT
CAAGATATCAACCCAACTAGCCCTAGACCGTGCCATCCATGCTCAAACCAACTTTTACTT
ACTTGACTCAAAGTTCCAAAATGCACACGAAAAAACTGCATGGGCTGATTGCCTTGAGCT
CTTTGATTTCACAATCCAAAAGCTCAACAGAACCGTAAATCCCGTCACCAAGTGCACCCA
ATATGACAGCCAAACATGGCTGAGCACAGCTCTCACAAACCTAGAGACATGTCGAGAAGG
GTTTGCAGACCTTGGGGTCTCAATACCTTCAGTGTCAAATAATGTTTCTAATTTGATTAG
CAACACTTTGGCCATAAACAAAGCTCCATATACTTCTCAGCCAAACCACAAAAATGGTTT
CCCAACTTGGGTGAAGCCTGGCGATCGAAAGCTCTTGCAGTCATCTTCACCGACGGCTGA
TGTTGTGGTGGCAAAAGATGGGTCTGGGAATTACAAGACCATAAGTGAGGCAGTAAGTGC
AGCGTCAAACAGAAAAGGTAGTGCAAGGTATGTGATATATGTGAAGGCAGGGACATATAA
GGAAAATGTTCAGATAAAGTCGAAGAATATTATGTTGAGGGGAGATGGTATAGGGAAGAC
TATTATCACAGGAAGCAAAAGTGTTAGTGGGGGTTCTACAACCTTTAATTCAGCTACAGT
TGGTAAGTAAAATTAGCTATTTTCTAAGTGTTTTTTTTTAATTTATTTATTTTTTCTCTC
ATTTTTATATACATGCTTTAATCTGAATATAGCTTAGTTATCTCTCATTAAAGTTGATTT
TTATATAGTTTTAGTCCATTCACTTTTTATATGAATAAATTGTATTATTGTTCGATTTTA
AATACTATTATGGAGCTGTTATTGGTACGTACTCCAAAAAGATAATCATGCACTCCTCCG
AATCAAAATTTACCCTATATTTATTCATACATAATATACTAAACTATATATTTATAACTT
TGTTTTGAATTATGAGTTGCATGTAATAAGTTGCTTATATATTTTTTTTAAATGCGTATG
AGATAAGTTAAAGAATGATTAGAAGCTTTATTACTAGGTAGGCAGGCTTTAAAATCCAGG
CCACTTATTAAGTTCATTGACTTGTACACAATCTGTTTAATTTCACTGGTGCTCGAAAAT
GATCGACCATGCCATTAGATAATGACAAGACAAAGTCGACTAATTTAAACTTGTTCATTA
ATCATTTTGGGACCGAACTGTCTTTATCTAGTATCTAACAAACTTTTGGATTGAAGGTCC
AAAAAGGCAGTCCGTCAATATGTGTAAAGTACTTTTAAAACAGGGATTATTAATTACTAT
TAGCTAGTTGGATACTTAGAGAGCTTGTCCACTTTTGAGAAAGTGGTTAGATTACTTTGT
TTTTTCCGTCATTGGATAGCGAGAGGGATGAGAGAGTATTATATTGAGTTGTTTCAAGAT
TGTCTTCCACGTACTCGGATACACTTTGAGGGGAAGAGGGAGAGTTTGACCCACTTTTCC
ACTGTGGTGCCATCTCATGTGCGGCTAGATTACTTTATTATGTGGAAAATGTTATTCATA
TAAACACTAATTTTATGAAAATTGTTGAAAATATAAATTGATGTAGGGGTTAAGTCATAA
TGCTGATAATTATTTTGGTCTTAAACTAAGACTTGTGAAGCTCAAGTTGCCCACAATATC
ACTTAATTTTCCATAGTCTGGTGTCTATTGATTTGAACAAACAAATTGTGCTTGAAAATA
TATTTTGTTTTCATAATATTGGTGAAAGAATATTTGCAAAGTCAGCAATGCCTCAAATTT
CATGTAATTTTAATGTTGTTAATTGTCAACTTGTCTTACAAGTAACTCTTGTCAACTTGT
CTTAATTTGCAAAGTCTGGTGTCTAAATTAAAATTCATGACATTCTTTTCTTTGTTTTGA
TTCATTTTAGCTGTGGTTGGAGATGGGTTCATTGCCCAGGGCATTACATTCCAAAACACT
GCTGGTCCAACAAGCGGCCAAGCCGTGGCACTCCGGTCTGGTTCAGATCTCTCTGTTTTT
TACAAATGTGGCTTTGAGGGGAACCAAGACACCCTCTATGTGCACTCTGACAGACAATTC
TATAGGGAATGTGACATCTATGGAACTGTTGACTTTATTTTTGGCAATGCTGCTGTGGTT
TTCCAAAACTGTAACATTTATGTTCACAACCACAAAACCAATACCGTCACTGCTCAGGGC
CGGTCCGATCCGAACCAAAATACAGGAATTTCTATTCACAATTGTAGGGTTACAGCTGCT
TCGGATTTAAAATCAGTTCAAAGTTCAGTTAAGACATACCTAGGGAGGCCATGGAGGGAG
TATTCTCGAACCGTGTTCATGAAGACATACCTTGATAGCTTAATTGACCCAGCTGGTTGG
CTGGAATGGAGTGGTAACTTTGCCTTGAAGACTTTGTATTATGGTGAGTACATGAACACA
GGCCCTGGTTCATCCACTTCAAACAGGGTTAAATGGGCAGGTTACCATGTCATTACAAGT
ACCTCCGAGGCTTCCAAATTTACTGTTGGGAACTTCATTGCGGGTAATTCTTGGTTGCCA
GCCACCAATGTGCCTTTCACCTCTGGTCTATGA
>EVM0000648
ATGGCAGAAGGAGTCCTCTTCAACATTGCAGAACGGATCATTGGAAGGTTAGGCTCCCGT
GCTTTGCAAGAGATTGCATTGCCTTGGGGTGTCAAAGATGAGATCCGAAAGCTCAAGGAA
AAAGTTGCCCAACTCCAAGCTGTTCTTCTTGATGCTGAGCAAAAACAAGCCAACAATAAT
GAAGTCAAAGTGTGGCTCGAAAGCGTAGAAGATGCAGTTTATGAAGCTGATGACGTGCTC
GATGAGTTTCATACTGAAGCTCAGTGGAGACAAATGGTGCCCGGAAATAATAGTGTTTCA
AAGCAGGTACGCATCTTCTTCTCTAGCTCAAATCAGCTTGTTTTTGGGCTGAAAATCGGT
CATAAGATAAAAGATCTTAACAAGAGACTTCATGAGATTGCCTTGAATAGAACATTTGAT
CAATTAGAAAGGAATCATGAAAATGTAGAATTTGTAAGAAGACAGAGGGTCAACCACCCA
TTTGTCCGGGAGGATAATATAATAGGGAGAGATGAAGATAAAAGAGCAATTATTCAACTT
TTGTTGGATTTGGATCCCATCTCAATAGAGAATACAGAGAATGTGTCCACCATTTCCATT
GTGGGATTTGGAGGAATGGGAAAAACTGCACTTGCCCAACTCGTATACAACGATGAAGAG
GTTCAAAACCATTTTGAGCTGAAAATGTGGACGTGTGTCTCCAATTCATTTCAGTTGGAG
GTACTTGTTAAGAATATCCTAAAAGCGGATAACCTTGACATGGATCAGTTGCAAAATGAG
CTTAGGAAGAAGATCGATGGGAAGAGATACCTCCTTGTGTTAGACGATGTGTGGAATGAT
AATCGTGGAAAATGGCTTAGCTTGAAAGACTTGTTGATGGGTGGTGCAAGAGGTAGTAAA
ATACTAATAACTACTCGTAGTGAAAAAGTTGCAAAAATAACAGACACATCTAAACCATAT
AACTTAAGGGGTTTAAGTGACGAGGAGTCTTGGAATTTGTTCAAGAAAATGGCATTCCAA
GATGGAAAAGAGCCAACGAGTTCAACCATTAAGGCCCTTGGGGAGGAGATTGCTAGAAAA
TGTAAGGGGGTTCCGCTTGCTATAAGGACCATAGGAGGGATGTTGTACACTAGAGATCCA
GAAACTGAGTGGTCAGCTTTCAAGAATAACAAGCTTTCAACAATAAGTCAAGAAGAAGAT
GATATTATACCAACACTTCAGCTGAGTTATGATGTTCTCCCATCACATTTGAAACATTGT
TTTGCTTATTGTAGTTTGTTCCCGCCTGATTATGAGATTCCCGTAGAGAAATTAATTAAG
CTGTGGGTAGCACAAGGGTTCGTTAAGTCTTCAAATCTTAATGAGGGCTTGGAAGATGTT
GGTTATGCATATTATAACGAACTAGTTTGGAGATCTTTTTTCCAAGAAGAAGAAAAAGAT
GAGTTTGGTACAATAAAAAGCTGTAAAATGCATGATCTCATGAATGAACTTGCTGTTAAA
GTGGCAGGGGAGGGAAGCAGAATAATGGATGGCAATCAGACTGATTTTGATGCAAAACGT
CTTCTTCATGTATCTTTCGATTTTGATGTTGATTTGTCGGAATGGAAAATACCAACATCC
TTGCTGGAATCAAATAAGCTAAGGACTTTTCTTTTCTTAAGACAAAAGCGGCGGGAGAAG
TCATTCCATAATTCATTTTGTGCAACAATCGCTTCAAATTTTAAGTCATTGCGTATGATG
AGTTTGAATGGATTGAGAATTACAAAATTGCCAAAATGTCTTAGGAAAATGAAACATTTA
AGATATCTTGATCTTAGTGCTAATCCCATTGAGAGACTTCCAAATTGGATAGTCAAACTT
CAAAATTTGGAAACACTAGATCTCAAATGGTGTTCCTCTCTTGTGGAATTGCCTAGAGAT
ATCAAGAAATTGATCAACCTGAGGCATCTCATTCTGGAATATTGTTATAAATTGGCTCGA
ATTCCTCTTGGATTGGGTGAATTGACTGCTCTTCGTACTTTGAGTAGATTTGTTTTGAGC
GAAAGCAATTCCATGTTGAGGGACAGTGCAGGGCTCAGTGAGTTGGGGAAGCTGAAGGAT
TTAAGAGGAGAGTTGGAGATCAGAAATTTGAGGTACAAGAAAGATATGGTGTCAGAATTG
AATTATGATGGTGCACTTTTGAAGGAGAAACAACATCTCAATTCGTTGACTTTACATTGG
ACGCGCATCGAAAGAGAAAATAGTGATGCGGTTGAGGAGGAGAGTGATGTAATTATAAAG
TCGATGGAAGCGCTGCAGCCCCATTCATGTCTAA
>EVM0000668
ATGCGCCGGCGTCATCAGCGTCATCAGTGGCGCGACCTGTTAGAGCCAGGCGTTGTCACC
GCCCCCCCAGCACGACCGACACAACATCGACATCCGCTATTAGTGCGTCGGGGTCACAAC
CAGGTAAAGATTTCCTTGAACTCAAGCTGTTTTGGACCAAGATTGGTATGTTGGTTGTTG
AAATGTAATTGTTCCTGCTTACTAGTCCTTTTTATTGCAAGTTTATGTGTTTCTCTATTA
TTTCTATGCTTTTTCCTTTTTGCTCCCTTTTAAATACACTAATTGACCCTTGAGCCTGTT
AGCTAGCTAGGCACTTTAAGTTACACATGCCGCATGTTGAGTCAGAATCCTCTAGAGTTC
TACAAACTTCTCAATTACTTTACTCCAAGGCTTTTAAAACTTCTCAATTCTTTCTTCCTA
TGGTCACTTATCTTTCTAAAGAGTTTATACTTAAAGTGATTAAAAATGTGTATCCATGCA
CTCAAAGTCGTATTTTCGATATCTCCATCGCATAAAATAAAATAAAAATCTGATAATTAC
TTATTTGTACTTATTTGGATATGTTTGTGTAGGCTATTTTTATATAGTTCGTGTCAATGT
TATAAATTAATATTAAAAGTCCATTCCTAGCATACCGAATACCGGTCAAGATGCTTGTCC
AATAACATCGATCGAAACCCATCTTTATTTTGTTAAGCGATATTTGAGTTCAAATGTTTT
GGATGGCAAGAAATGGTAATGAAGACCAAGGATTTTTAAGTTCAATCTGATGGGTGAATA
AAAAGGGGGTTGGTGGGCTGAGTAATTTGCATCATTTAAAGTTTCTAACCTACCTCTGTA
ATTTCTACTGTAAATTGGACCATGGCTTGGACCCTGAGTTTAGTCTGATGGTTGGTTAGG
ATTTTTTGTTTTCTTGAATGGGTTCCTATTTGTTTGATTACTTTGACTATGACCTAGCAA
ACACATTGGTAAAAAAAAATTAAATAAATGTTTAAATGGTTTTGGACCACATATTAGAGT
AACTATGTTTTTAAATTTGGATGCTTGTTCAGTTGTGCAGATGTCAAACTTGATTAGAAG
TCGTAAGGCAGTGACGACTGCACAGAGTTTGCCTCCCCCGGCTCAGTCGTCAGTTGCTAC
TGCTCCAACACAGATGGACCACTTGCCGATTGGTCCAGGGGTCTCACATGCGCCGGCGTC
ATCAGTGGCGCAACCTGTTAGCGCCAGGCGTCGTCACCGCCCCCCCAGCACGACTGACAC
AACATCGACATCCGCTACTGGTGCATCTGGGTCACAACCAGGTAAAGATTTCCTTGAACT
CGAGCTGTTTTGGACCAAGATTTTAGTAGGATTTGTTATTTAATGTTAATTTTATTTTTC
TTTGCAGCCAAGAAGAACACCCGGGGACCTTGTCGCCAATTGAAGACAACGAAGGCCACC
CGGGTGACCAACAGTCGTATCAACATTGGATATGATGAGCGGCATCGGGCTGCACCAACG
GCGGACCAGCATAGCTCACTGGCCCACGACATTGGTCACGTCGTTCGGACCTATTGCCCG
ATGAAATGGAAGTCTTGGAAGGTCATGCCTGACGAGATGAGGACGGAGGTACGCGGACAG
TTGTCGGTATGTATCCTACCTTTTAATTGTTTTTCCTTCAAACTTTGTATATTTCTGTTA
CGTAATGTATATAATTAATTTATTGTAGACGAACTACAATTTAGAGGACCTTGACAACGA
GTCGTTGGCGTACGTCAACAGACTCTTTGCTGAGAGGTACAAGCAGTGGAAGAGCGACCT
GCACCACCATTTTCAGGCATTTGATGATCCGCAGGTCGCTCTTCAGGAGGGTTTCCCAAA
AGAGCTTGAGGGGCGGGAGGATAGTTGGGCGTGGCTTTGCGGTCATTTTCAGGAGCCCGA
TTATGTGGTATTTTTTTATATATATTAAGTTGAAATTACACGTTTTTTACTAATGTTTAT
TTAATTTTTTATATTTCATTTCAATTTCAACTAATATGTTTATTTTTTGTATAACAGAAG
AAGGCGAAAGCAAATAAGGGCAATAGGGACAAGAAAATTCTTCTTCACCATTCAGGTTCC
AGGCCCTTCTCATATAGGATGGAGGAGCGGCGGCGGGTAATAATAAAGTCGTTTATATTC
AATTTTTAA
>EVM0000676
CCATCTTCTAATAAGTTCTTTTAGTTCTTGAATCAGATAGACGATGCTACATTGCAAGCA
TCTCATAACTCCTTTGAGCTTCAAGACAAAAGTAGTTGCAGTAGCAACACCCAACAACCT
CACATCAATTAATCACAGGCCACTACTGCTGCCTAAATTGCCTGGTTTCTTGAGCATGGA
TGATGTTACACGATCTCAACCGTTGCCTTTGGCTTCAACAGCTGCCAAGGCATCCCAGAA
CAACACCATTGATCCGCACCCCAAATATGAGGGCAAGAAGATCAAGGGGAGGGTGGTGTT
GATGAAGAAGAATGTTCTGGACTTGAACGACCTTACAGCATCGGTTCTCGATCGTGTCGG
TGAGCTGGTAGGCAAAGCGGTTTCTCTGCAGCTCATTAGTTCAGTCAATGGTGACCCTGG
TGAGAACTGAATACTACTTTGTCTTTTAAGTTCATAGATACATAGGCTTCTAGTTTACTT
GTAATTTGTTAGCATCCATGCTTATTTAATGGTTCCAAGTTACTTGTAGTTTTTAGTACC
AGAACCTCAAAAGAGAAAACAGAACATCTCAATTTAGAACAGAGAAAAAAGAACCAGCAT
CTATTGATCCATTTTTCATTTGATCTCCTTTTGTAGAAAAGGCGTCCCCAGGAAAAGTTG
GAAAGCCAGCATATTTGGAAAATTGGATTACCACAATCACCCCCTTAACAGCAGGGGACT
CTGCATTTGATATTACTTTTGATTGGGATGAGGAGATTGGGGTCCCAGGAGCATTTATAA
TTAGAAATGATCATCACAGTGAGTTTTACTTGAAGACTCTCACGCTTGAAGATGTTCCTG
GTGAAGGTCGAATCCACTTTGTCTGCAACTCATGGGTGTACCCTGCTGACAAGTACAAAA
AAGACCGCGTTTTCTTCGCAAACAAGGTAAAAGTTTGTAGGATGAAAGAATGCAGTTCTA
ATGCAACTCATTAATCATGCATGAGAAAGAGAGAGAGGGAGATTGAAGTCCATTAAGACA
AACTCATTTAGTTGTAGTTTATGGACTGCTAGAAATACTGAAAATGGTGAACTAGTAGGT
TGATTTGTATATATTTGTGCAGACTTATCTTTCAAGTGACACACCAAAGCCGCTACAGAA
ATTCAGAGAAGAAGAGCTAGTAAACTTGAGAGGAGATGATGATGATAAAACAAGAGAGCT
TCAGGAATGGGACAGGGTCTATGACTATGCCTATTACAATGATTTGGGGAATCCAGATAA
GGGACAGGAGTATGCCCGTCCAGTTCTCGGAGGGTCGAGTGAGTTCCCTTATCCTCGCAG
GGGAAGAACAGGAAGACCACCAACTAAGACAGGTTAGTTGATAAACTTGGTATTTTTTCA
GTCTTTAGAAATGACAAACAGGAAATATGGATTTCTATTACTTTTAGCTCATTCAGAAAG
AATGGTTGTCATGAAGAATTTTCTGATTTTGTCTTGATAGATCCTAACACTGAGAGCCAG
CTGAAGCTTATCATGAGCCTAAATATATACGTTCCAAGAGACGAACGATTTGGTCCCTTA
AAATTGTCAGACTTGCTTGCTTATGGTTTGAAAACCATACCTCAGGTCCTTAAACCTGAG
CTAGCAGCTCTACTTGTTGGCAGCCACAATGAGTTCAACAACATGCAAGAAGTACTTAAG
CTCTATGAAGGAGGTATAGAGTTGCCTGATCGTATACTAAAATATATTAGGGATAGCATA
CATGAAGAGCTGTTCAAGGAACTTTTTCGAACTGATGGTGAAAACTTCCTCAAATTCCCA
GTGCCTCAAGTGATCCAAGGTATATAGTTTACCAGTCTATGTGCCTTCATATATACTGCT
TTCTTTTACCTGACTCTGGTCTTCTAATGATTTTTACTAGACAATAAGTCGGCATGGAGA
ACTGACGAAGAATTTGCAAGAGAAATGCTGGCTGGAGTAAATCCTGTCGCCATTCGTCGT
CTCCAAGTAATCTTAAGCTTTCGTGATCTATTGTGTACATTTGGTTTTTTTTTAATTTTA
AGAAAATGGAAAACTAGAAGCTTCATTTGAATTTATGTTACTTTGACTTTCATCCTTAAT
CATTGTTATTCCTGAATAAACTGCAGGAATTTCCACCTGCTAGCAAGCTAGACCAAAAAG
CATATGGGGATCAAACAAGTCAAATAACCAAAGAACACATAGAACATAACTTAAAAGGAC
TGAGCGTAGATGAGGTAATGCTATTGACTTATTTAATTCAACATATGTTCTTGTTATATT
CTTATTCGAAAATAATTACTGAAGAGTATTTGGTGTTTTAGGCAATCAAGAACAAGAAGC
TATTCATATTAGACCACCATGATGCATTGATGCCATACCTGAGGCGTATAAACACAACTT
CCACAAAAACATATTCAAGCAGAACACTCCTTTTCTTAGAAAATGATGGGACTTTGAAGC
CATTAGCTATTGAGTTAAGCTTGCCACATCCCGATGGAGATCAATTTGGCTGCATTAGCA
AAGTCTATACTCCCTCTAGCCACGGCGTCAAGAGTTCCATTTGGCAACTTGCTAAAGCTT
ATGTGAATGTAAATGACTCTGGCCATCATCAGCTCATCAGCCACTGGTATAACACTGTCA
AAGAAAGCATTGCAACCAAACATTTTTCCCCAAATGCATCTTGAATATGTTCTTGCTGTG
TTGCAGGTTAAAAACTCATGCAGTGATTGAACCGTTTGTGATAGCAGCAAATCGGCAGTT
GAGCGTGCTTCACCCGATTCATAAACTTCTGCATCCTCATTTTCGTGAAACTATGAATGC
AAACGCAATAGCTAGAGAGGTTCTTACAAATGCAGGTGGAATTATAGAGGAAACAGTCTT
TCCTTCAAAGTTTTCAATGGAATGGTCGTCTGTAATGTACAAGAACTGGGTCTTTCCTGA
ACAAGCGCTTCCTGTGGATCTCATCAAAAGGTAAAATCTTATGACAATAACATTTTTCAT
CTAAAATTTTTGGCCATGGATGCAACTCAAATATTAGAGCTAAGACACAATGTTACAGGG
AAAGATGAAAACAATTAAAGGGTCTAAAAGATTTGATGAATGCTGTCATTATGTTCTAAA
CTCAAGTCTCAAAAACAACAAAGATGAAAGGCTTGATGGCTTTTAATTATCTACCCTTTG
CTATGTTCAGAGGAATGGCAGTTGAAGATCCAAAATCGTCACACAGTGTACGCTTACTCA
TAGAGGACTATCCATATGCTGCTGATGGGCTTGAGATATGGTCTGCAATTAAAACATGGG
TTAAAGAGTATTGCTCCTTCTACTATAAAAATGATGAAATGGTTCAAAATGACTCAGAAC
TCCAGTCTTGGTGGAAGGAACTCAGAGAGGAAGGTCATGGTGACAAGAAAGATGAACCAT
GGTGGCCTAAAATGCAGACTTGTGAAGAGCTGATAGAATCATGCACCATTATCATATGGC
TCTCTTCAGCCTATCATGCAGCAATCAACTATGGCCAGTACTCCATAGGTGGATACGTCC
CCAACCGGCCAAGCATAAGCCTGCACTTCATGCCGGAAGAAGGCACTCCTGAGTATGAGG
AGCTCAAAACTAACCCTGACAAGGCATTCTTGAAAACATTTACACCTCAGCTGCAGACCC
TGCTTGGCATGGCCTCCATAGAAATCTTATCAAGGCACCCAGTTGATGAGCTTTATCTGG
GGCAGAGAGACACCCCAGAATGGACAACAGATGCAAACATGTTGCAAGCCTCTGAGGATT
TTAGAAAGAAGCTGGAAGGAATTGAGAAAAGAATTATAAAAATGAACAAGGATGAGAAAT
TGAAGAACCGAGTTGGACCGGCCAAGATCCCATACACTTTGCTCTATCCTTCTAGTGAGC
CTGGACTTACTGGCAAAGGAATTCCCAACAGTGTCAACATCTAATGCTTCTCTATTTTGT
GAATTTTACTCATCCTTCTCTCTTGGCTCGATTTATTTTTTTTTTGTTGTATGAATAAAT
TCAGAAATTGTTCATGTGTTTACTATGTGAATGCAAG
>EVM0000685
AAATGAGGTCGCAGCAGCACTACCTCCCTCTACTGCTAAACTAAGTTTTACTTTAATGGT
GTTATTGAAGTATCAAACACAGCGTCCTCTGTCTCTCTATCTATGTTAAGAGTAAGCTTT
GCAATCTCTTTGTGTTTGTTATATGATATCTCTTTCATATGTTACTTTAATCTGTTTTTC
CTTTGTTAATTTATAAGTAGGGGCTATGCATATACAAAACTGGGGTGGCCATTTTTCTTA
TCTTGGCACCAAAGTCACCACCCGACTGTTGTTACCACCTTCAATTCGTCCTCCAACAAG
TCCGTTATCTTTATATGCAGGCTATAACTCTAAGAACATGTGAAAAAATGAACTACAACA
AGATATAGTGCATATAGAGATAACAGACTTGTTTGGGGACGAGTTGAAGATGTCAACAGT
CTGGTGCTGACTTTGGTGCCAAGGTATAAACAATGCTCACCTGAATTTTGTTTTCTTTGT
GTATAGACTGCATATAATTAACAAAAGAAAGAAGATTATCAGACGTTGAATTCCAATCCA
AAAGTGGCAGAGTGGTTTGCAATCTGAGATGAGATGGTATATAAATTATAATCCAATCCA
ACTGCATTTTGGAGTGGTAGAAATTAAATCAAAAGCTCCGATGTGACAGCAGATGATGAT
GTTGTTGATTGTGATCCACACCGGATGTCGACCTGGTCAATTGCAATATGTGGTGGTGTT
GGTGCTCTCGGCAATCCACGTGTGTTCTTCTAATTTGCATTCATTTTCCAATTGTAACTT
TGTTCCTCCTGTGTATTGAGAAAATAATAATAATAAATCTTTGTTCCTCTGTTACAGTTA
GCATCACAATATCGTAGAAACATTAACTTAATACACTAAAAAATGATTTAATAATCAACT
GATGCCATTTTCCCTGGAAAATGATTTTGGCATTTTACCTCTCACACTCCTCTAAGCACC
GACTTACAAACAGGCAAGAGTCCGATGATCAGGGACTACAAGCAAAGCAAAGCAGTAAAA
CACTAAGCATAGATTTGATACAGATTGGAAAGCAAACAAAGACACTGCTGCTTCAACAAG
CCAAGATACGTCACAGCCAACCCAAATCTGTCAAGAGACACGCTGCGGAGGGCAAGGGAG
ACCATCCTTGTTTAGAATGCCAATCAAAGAGGAAGTGGGCATGTCGACCCAAACAAAAAA
GCGTGATTATAACATCGGACACACTTTATCTTCTTCTGTGTCTGTTTTTGTTTTGTTGGA
GTTTTCAGACTTTGAGAGAGAAGAGAGGTTATGTGGGATTTCCAAGGATGCATGGGTAAG
TCTCTCTCTTGGAATTATTTCATATACTTCTTAATTGGATAAGAGCATGTCTAATGCAAG
GGAAGGGGGGAAGGGGGATAGGTGTTGTTTTAGCCCCTC
>EVM0000693
ATGTCGACTTACTACAGTCCACCATCGTTAAATAGTGGAGAGACAGCAGCTATTGCCATA
GGTTTGGGTAAGATCTATCCCTCTCCCCGTTTGCTTTTTGCTTTCTGCATTGGTTTGTTG
TTAATTACTTGTTGATCTTTATTTCATTTTAGAAAAAAGCAACAATTGTTAAGTGCTAAT
GGTTTTTCATTGAGTTTTAAATTATGCAGTAGTCCTCTTAGTGAAGATCGTTATCGTGAT
TGTGATATGCCAGAAAAGAAGTCAGAAAGGCAGCTCTGTTAATCCCGACTTTAAGACACT
CACAATGGACAAGTTTCTAAATGATATGGAAAGAGAGAAGCCCATCAGGTTCACTTCTGA
ACAACTTCGGATTGCAACTGATAACTTCACCAACTTGTTGGGGCAAGGAGGATTTGGTGC
AGTTTATAAAGGGATATTTAGTAATGGAACCCTTGTAGCAGTGAAGGTTCTAAATGGGAG
CTCAGACAAGAGAATCGAGGAACAATTTATGGCGGAAGTTAGTACAATTGGAAAAATTCA
CCATTTCAATCTGGTCCGTCTTTATGGCTTCTGCTTTGAGAAACACCTCAGAGCGCTTGT
TTATGAGTACATGGGAAATGGATCGCTTGACAAGTTCTTATTTCATAGCAACAAGGACTT
AGGATTTGAAAAGCTTCATGAAATTGCGGTGGGGACAGCAAGAGGGATTGCTTACTTGCA
TGAAGAATGCCAACAACGAATAGTCCATTACGATATAAAGCCTGAAAACATTCTTTTGGA
TGCAAATTTATTTCCAAAAGTAGCTGATTTCGGTTTGGCCAAGCTCTGTAACAGGGATAA
TACTCATATAACCATGACTGGGGGGAGAGGCACTCCTGGTTATGCTGCACCGGAAGTTTG
GATGCGGTTTTCTGTAACACACAAATGTGATGTTTACAGCTTTGGGATGCTATTGTTTGA
GATCATAGGCAGGAGAAGGAATCTTGACATTAATATTCAAGACAGCCAAGAATGGTTCCC
AAGGTGGGTTTGGAAGAAGTTTGAGCCTGGAGAACTAGGAGAGATAATGGCAGTGTGCGG
AATTGAGGAGAAAGATAAAGAGAGGGCTGAGAGAATCGTAAAGGTTGCTCTTTGGTGTGT
CCAGTATATGCCTGAGGCAAGGCCTTCGATGAGTGTTGTGGTGAAAATGTTGGAAGGAGC
TATTGAGATTCCTAGACCTTCAACTAACCCGTTTCAGCACTTGATGTCAGATACTCCATA
CCCAATTGCACCAGTCTATGATACTTCAAACGGAACATATAGCACTAGCGCTTTCGGTTC
GGATCCCTCACGAACGGTAACTGGATATACCGTTGTCCATGGAACTCCTATCATGACGAA
ATACGAGATTGAAATAGCGTCTACCTAG
>EVM0000697
ATGGAACGTCAACAGTGGAGTATCCTCCTGACAATATGTGCCACTCTCATCCAAGCATTT
TTAACAGCAAACTCCTTCCCAGAAGCTGATAAAATCACCAGTTTGCCAGGTCAGCCACAA
GTGAGTTTCCAGCAATATGCAGGATATGTAACTGTGGACGAAAATCAACAAAGGGCACTC
TTCTACTACTTCGTTGAAGCAGAAACTGATGCTGCTTCAAAGCCTCTTGTTCTTTGGCTA
AATGGAGGTGAGCTTACCATTCACTTATTTGCATCATTTAGAAATCTTACTAGATTATGT
GAGCATGTATATACACGTAAGCGAGAGTACTTTCATACATGCAAGAAGTTTCGAGTTAGA
ATTGTAGCATTAAAGAAAACTGTGAACATATATCTTCTGGCCTGCAATTTAATGGTTAGA
AGCTTTCAAGTTTTAGATTTTTTTCCAAAGACTATCCATACCAAAAAATCAGTCAAATTT
AAAATTGTTTAACTACAATTTGATTCTTGTTATTAGTATTTCATTCTTGACTGAGAAACT
GTAATTGTCTACCAAATTTAAAGTACAAAATGGTTTCCGAGTTGGCCGGTTTTTTGTAAC
AATAATCTTTGAAGAATGACCTAAAATATTGACGATTACGATCATTAAAATACATTGTGG
GGCAGCCATAGGGAGGAATGAGAAATCCTCACTTGAAAATTTTCCTACATCTATATTATC
CTTACATTTACATACATCTAATCAACTAGTAAAAACCAGATACTAATTGAACTTTATGAG
TAATGAAGGGCCTGGCTGTTCATCTGTTGGAGCTGGAGCCTTCATTGAGCATGGACCTTT
TAAACCAAGTGGGGACATTCTGCTCAAGAATAATTTTAGTTGGAACAAAGGTAAGTAATC
CCATTAAAGTCTATGCTATGCTCAATCAATTAATGAGCTTATACTAATTCTCGTTATGGT
TTTCTTCCTTTTTAATCTTTTGCAGAAGCAAATATGCTCTACTTGGAGTCACCTGCAGGA
GTTGGCTTCTCCTACTCATCAAACCAATCATTCTATGGTTATGTGGATGATGCTATAACA
GGTTTTCACTTCATATCACTTTTTCATCGAACTAAGAAGAACATCAAAATTAAACGGATT
CTTTCTGACTTGTGAGTCTGTTCTCTTCTGTTTAGCAAATGATAATCTCGTGTTCCTTGA
GCGCTGGTTTGACAAATTCCCAGAGTTCAAGAACAGGGATTTCTTCATCACAGGAGAGAG
CTATGGAGGTAACCATTCCCTTAATAAACACCGGTTACTGGATAAAAAATTTGTTAAGGC
ATGAATCGTTGGTCCCTGTTTGCTGTTTGTTCCCAGGCCACTATGTTCCAGATCTTGCAC
GTCTGGTTGTTGAATCGAAACTGAATTTCAATCTCAAGGGCATAGCAGTAAGCAAATAAA
AGTTGAAAAACTGAGACCAATTGAAGTTTCTTAAGTAATAAACTTAGAGTTTTTTTTTTT
TTTTTTTTAATGTATTGCAGATAGGCAACCCCCTTCTGGACTTCAACAATGATTTCAACT
CAGTGGCAGAGTACTACTGGTCTCATGGATTAATATCAGATGCCACCTTTGAAAGTTTCA
CCTCTGTCTGCAACTATTCTCAAATCCTTAGGCAGATGATTAATACCGGTACACTTAGCC
CTACTTGTGCTGCAGTATATAACCAAGTTCAAACAGAAGTCAGTGACTTTATTGATCAGT
ACGACGTTACTCTTGACGTCTGTTTATCCTCCGCTGCTGCTCAATCTCGGAAGCTCACTC
AACTGGTAATTGAAGACTTGGCATTTTTCTCCTTTCATTTCCTCTGTTGAAGTCACTCAC
TCACTCACTCACTCACATCTACAGCAAGAAACAGAGAAGATAGATGTCTGTCTTGAAGAT
GAAACTAGTAAATACTTAAACCGGCAAGATGTACAGGATGCACTTCATGCTCGGCTTATT
GGAGTCTCAAATTGGACCATTTGCAGCCAGTAATCATCTCACCTAAAATACTCATAATCA
CAACCTGAAAAAGAAATGTTCCACCTTGTAATATTAAACTGCCTGCCGCTGTTTTCTAAC
TTCGATCATCTTCTTTACAACAGTGTCGTCAGGTATCATCGGCAAAACCTGGAAATATTA
ATGCTTCCTGTTTTGGGTTACCTTTCCCGGTCTGGAATCCAGATTTTGGTTTACAGGTAA
CCATGTTTTTTATGTCCGCATTATACTCATCGCCGTACAAAAACTCTTCGTCATCCACGA
CGTCGTAAATGCTTTTACAAATTCTAAAAATTATATCTTGAATTTCTACAGTGGAGATCA
AGATTCGGTTCTCCCACTAACTGGGACACGGGCAGCGGTGGATGGATTGGCAGAGTTCTT
GGAACTGAATACGACTGTGCCTTACAGAGTCTGGTTTGAAGAAAAACAGGTCTGTGAACC
TAACCAGATTTGAAAGGACTCCGCTTCTTGCCTGCCCTTCTTAACCATCATTTCTTTCTT
AACTTCTCAGGTTGCTGGATGGACAGAAGTATACGGTGATGTTCTATCGTTCGCCACCAT
AAGAGGAGCAGGTCATACAGCTCCATATACACAGCCAGAGAGATCACTGCTTCTATTTAG
TTCATTTGTGGGAGGAAAGCCACTGCCAGAAGCACGCACTCACTGA
>EVM0000706
ATGTTAACCAACTGGCCCAAAACGACATCATTTTGGCCAGGTCACCTTAAAAAAAAAAAA
AAAAAGGAAAATATGATGCGAGCGAAGGCAGGCTCTACTACTACCTGCAACCTCTACAGC
AACTGCGCTCCCATCTACATCCAACCACAAACCACCGGGGACGACGACCACGCCTCCTCC
TCTCCGGCGGCGACGACCAATCCTCCTCCTCCTCCTCCTCCTCTCTCTCTTCCCCTTGCG
CTCACTCTCGCTCTCCCCTTTGCTCAATCTCTCGCTCACCCCCACACCCCACGGGTAAAC
ACTCTTATATTTTGATTTCTTATTTCTCTGTTCTATTCTTGGCTGTTATTTGATATATTT
TCATTAGGTTTTTATTTTCTAGATATTTTAGGCAAAATAGAATTGGAAAGCTGTTAAATT
TCTTCTGGGTGTTGCTGTTGTTTGATTTTGCTATTTTCCGTTCTGGTTGAGGTAAGTTTC
TTTTACTTTCTCACTTTGTCTTTCTCTTTCTCTCCCCCTCTAGTTTTGAAATTAAACTGC
CGTCTCCCAGAGGCTTAGCCGCCAAAACCAGACGACCACCTCACTCTTCCTCTCTAGCAA
AAGGAGCTGCTAGGTTCAAAGCTCAAAATCACAACCTCTTTTGAATTTTCATCTTGGGAG
AACTATTTTTTGTTTCGTATTAAATTTCTGATTGCTAATTTTCTCATATGTAATTTGTTT
TATCATTAATTGTTACTTTATTAAATCGTTTCTATAGCTAAAGCGAGTGGATGAGTGTTA
TGATGGAGGCACTTTTAGGGTTTAAGGAAGAATCAACAGATTATGACCAACTTGTGATAT
CAAAGCCGTCGTCATCAGCATCCTACAGCTACAAATTAGTGCCGTGGTTGAGCTGGGATG
AGTGGCTTTTCGTAGACGAATCTCTCTTTCGAATTCACCTGATTCTGTGGCCTCCGCTTT
AAGAAGAGTAAGAGAACCGCAACTTTATCTGCTCTTTTTGCTTAGCCTGGAAGCAAATAT
TTTATTTTAGCATTATATCAGAAATTCCATGTGATGCCTTGCTGTTCTGTTTATTTCTCT
TCTCGAAAAAAAAAAAAAACTTTTTGGCTGGCTCTGCCATGAAATTCTTAGCATGTTGTT
GAATATGATTGAATCTTTTTTATTTGCTCCTGTAATTTTGTAAACAGTGGAGGAAGTTAT
TTTTAAGTGGGTTCTGCTTTAAATTGAATTTTCTGGTGGTTTCTGGAAACGGTATTTATG
TATTTCATCTTTGACTTGTTGTTTAAAGATATCAGCATGGAGAAGCAGAGGTTGTCTTCC
TGTTGTAATTGAAGTTACGGCATCCATTATTGAAATTCAGCAAAAAGATCCACACTTTAG
GTACCTTTTACTTCCACCAACTTCTTATATCTTTCTTTTTTTCATCCCCGGTGAGGGGCA
GGGGCAGGGGGGTACTTAATGCCAAATGTTATTTGCTTTGTGGTTTCTGTTTGTAATTTT
ATCTCATTTATCGCTTTAAATTCCAACCAAAAATAATGTATTTGTCCTACTTTGGTAACA
ACTTCATGTATGTGTTTTGTGAATTATAGGAAGGACCAGTCAAATGATGCTTTGGATAAT
TGCAGAGCAGATCAATCAAGTGATGCTTCACTTTCAGACGAAATGCTGGCCATGTTATAT
TGTATGGCAATCATGAGGTGTGGTTCCTTTAATGTTTTGGTTCTTAAATCTCTCCGTTCT
TTTATCTAGTCCTTATCATATGGTGATATATGGATGAATGTGATTAGTAGTACTACCATT
GTAACCACAGTGCAATAATTTGTAGAAAAAGGTATTAGGGCTGCATGATAGATGTATTAG
GGATGCAATGATAGATGCATATGTTCTTATTATTGGTCATTTGGAAGAAAATCTTTGAGC
ATCCAAAATTTTTGTCAGAATTTTTCTTGATATATGCATTCAGTGCTTATCTTCAATATA
AGATTTCCTTCAAAATAGGTTCTTGTAACGTGCAGGATTTTTGTTATAAGTTCTATATCC
TGTCACATTCCTGATATTTGTAATATATCAAGATAGTTTATTTGTGGATTGCCTCCTTTC
AGGGTTTCTTTTGAGGGATCCTCAAATAATTTATTTGAGGGACACCCTTTAGGTACCCAA
CAATTTTTTTTTTTCAATGATCCAAACCGCCTATTTTTCAAGTCTTCATTCATAGATCAT
CCTTGCAAAAATCAGACAAATTGAAAATCATAAGGCATCTAATTGAGACGAACAAAATCA
ATGAACACAAATGCTTTCAAGAAAGTACCTAAATTTCAATAATTTAATTGAATGGTCAAA
TGATATCGAATTCAAGTGATTTTTTGTAGAGATGATCTTTGAATGAAGATCTACAAAATA
TACGGTTTGGATTAGTGAAATACAATGCTGGTGGCTCTTATAAGGGTGTCCTCAAATACT
TATTTGAGGGATCCTCAATGGAAGCTCTCTCTCTCTCTCTCTCTCTCTCTCTCTCTCTCT
GTGTATATATATATTTCACTCAATATTGTAGGGTTAATGCTTAACTCACATTTGTTTTCA
CAATTGCTATCTTTTCTAAAGGCTTGTGAATGGTGTTGTTGAGAAGACACGGAAGAAAAC
AGAGGTTTCAATTGCTGTGGCTGCTGATGCAATTGGCATTCCACGCACACTGATTGATAT
TCGCCATGGTGAGCAACTCCTACTTTGAATTTGCACATTTATCATTGGTTCGTTGATTAA
GATTTTCGTAGTCTAGACTACTAGCCATGCCCATTCGACCAGAGCATACTCTTTGAAGTA
ATCTTTTGAACACTAATGATACCCTGGATTGATCTTTGATTTCTTTTCTCTTTTTTTCAC
TTGGTTATTGCTTTGATTTTTAGAGGGATCTCACCGTGAACTTCCCGCACTGGAGGTTGT
TCGTAGTGCTTCAGTTAAGGTATGCAGCATGCTTGGTAATTCAAATTTTGTTCCTTCAGA
TACTTCTAATGCTTACTCTTTACAATTAGATTTTATGTCAAACACATCTAGTTTATATTA
ATAAGCTTCCTACTAAAATTTCATTTGTGTTTGGATTAACTGCTTGTGGGTGCTGCACAG
AATGGTTGTTTTGTTGAAAAGATTTCTGAGTTCTATTAGAAATTGTTACAACTGGCTTTG
TTTTTCCATTCGACTGCAAGAAACAGTTTACAGAAGATATCATGTATTCACTTATTTAAC
TTGTGGAAAATTCTAAACTATATGAGTCCCTAGTTTTATGAATGTAATAATAGGGTATTA
TTGTGAATAATTTATCATTTTTTGAAAGGCACATGATGCCCCCAAAAAAAAAAAAAAAAA
CCTTCCAAAAACGAAGATATTCCTGACTTCATGAATCTCACCAAATATTACCAAGTTGTT
TTTTAGGAGAAAAGTGGTCCTCTACACTTATCTTAATCCTTTATGGTTTGGAACATGGAT
AACTACTATGAAACTTGTCAGTGTATGAAATTTTAGATTGAACATGGCTCCACAACTGAA
AGTTCATTTATTTCTCTCTTATTGTTGTGCTGCACAAACACGCATTTACCAATTATATTT
GGAAACAAAGAATCAATTTAAATTTGGGACGTTAAGCTATATCCATGGTTGGTGTTTTTA
GGCCCTTGATTGGTTGAAGTACTACTACTGGGAGCCTCAGAAGAAGGCAATTCCATTTCA
TGGTAATGAAACTGCTGACATCAGAACTGAGATAAGGTCGAAATTCCATGAATTGGCTTT
GTGCTTAAGAGTTAAGAACACTCTCTGTCGCTATCTTCAAAAGTCAAGGAAAACGTGGTA
TGAAAAACTTATTTCTTCGAATTATGTTGATTATAGGCCTAAAATCTTTGATCTATAGGA
TGTAATATTTTCCAATGATTTTACATAGAGTGCAATACGCCTTTGCACCTATGACATATA
GAACCTTTCATGTTCATCTCAGCCAGATTTTTGGGATTATACTGTGTCATGTGTCATAAT
CCAACAATGAAATATATGCTTGGTGGAAACTTCTCAACATTTTATGTCTAGGTATATTTC
CTTTCTATCTGGCATGTGAACTTTGACACTCATTCTTTTGTCAAGGAGTAATCTAGGACT
GTTTATTCGGAGTTATTTTCTGCAGATGGAAAAGCACAGTATATGAATGCCCTTAGAATT
AGGAAGCTGTAATTTTCAAAATTCTAAATTTATGTTTAGAGTTTGTCTTTTTTCGCTACC
TTATGGAGAATATTCTTTTCTTTTTTTTAATGAATTGGAAATAGAAATTGTCATGGTATG
TATTTCGGTCAGCAAACAATCTCGCAAACACATGGAAAAGTCAAAATTATGTTGTGTTCT
AAGAAAAAGGCATTTACACAGCTAAGCTATGGTACAGAACTAATTGTCTACATGTATCGT
GCACACAATGTATACTTCAGACATATGGATATATTTCATATGTCAGGTTTTAGATTTGGC
TACATATTTTATTTGAGTAATGCTGCACCTACATTTTTTATTTTTTTATTTTTTATTTCT
ATATATGAAAGCAACCACGTGTCTTGCCACTGGATTAGCATTTACTGGGCACTTGCTACA
GTGCAATGATGAAAATATCGGCGATATCCCGATATATTGGCCAATATATCCCTTTTTTAG
GTGTCGATACAGATACGGGGTGCCTATTTCTTCCTCCCTTATCGGCGATATATCCTCAAT
ATTCCCTGATATCCTCGATATTTACTGATATTTCTGATACCAGACAAATTACCCAGAAAT
TTGTCTTCAGTTTTGAAAGTAATCATAGATCCTGGTCACTGAATCATTGTCAAACACCAA
GCTCTAATACTTAGTAGCTTTTCCTTTCTACTCCTCAGTCATTTCGGCTATCTTTGGCTC
ATTCTCTCTCTCTCTGGTTGCTCGGTTTCTTGTGTGTTTGATTTTATTTTTCACCTAATC
TTCTTTCTCTCATTTCCTTTATCATTAAGTCGCACTTTGTAATATAATGTTGCTATGTAT
ATGGGTTGGGTTGGGTTATGTTTGAATAATGTTGTCTTTGTTGTGTTAAGTCTAATTGTA
TTTATTTTCAAGATTTTCATTGAGCATTATATATACACATACATTTCATCATATGCACTT
AGTATATTTTGAATTTTATTTGTTCAATACATTCATTGATAATGTGCTTAATATCTATGA
AAGTTTCACTTCAAAATTCCATGTTTTTAAGCCAATATCTGTCTTTTTTGTCGATTTTCA
CCGATACCTACAACGACATCGATTTATCCCGGGAAATATCTGTAAATTGAAGGCCCGATA
ATATCTGTATCGATATATTTTCATCCTTGCTCCAGCGGCATAAGTGATGTGCGTGGCAAA
CCATGTAGGCTGTCGGTAATGGAGAAATTCTGTAAAAGTAGGAGTTTTGTTTTAGTTGTT
TAGTTTACAATGAACATTTCTTATTGCATAATGCTTTTCATTGTTTCAAATTTCAATCTT
TATATAGGTGGCAGAAGTAGTAAATGGCTTTGTGGGCTGTGAATAAGTTTTTCTCACTAA
TGGCTGGCAAGATACATTCATCAAAACCTAGACGTAAGATTTATCCCTAATTTTAGTAAT
TTAGTGGCCTTAGGAGGTGGTAATCTGTTTTTGTTGTACACTAACATTTTGTTGGTGAGA
GAAAGAGAGAGAGAGAGATTTCTTTATATTAAACGTAAATCTGGCAGTAGTTCGAAGTAA
TAAGGAAAGTTTGGTCAAATCATTGGCTTAACAGCAAATCAGGTCTTTACTAGTTGTTGG
ATTAGCTGAAAAGCATAAATCCTAACTCCACATACCCATAGAAGTCTAAACCTGGTTGTC
ATTATATGTTAAAGTAGTCACAAATGCAACTATTGAGTTATAAACAACGTAAGTTTGGTT
TGGGTTTTCCCATTTGTAATCTCAACAATGTAAACCCAAAACCAAACCATCCCAGAACTC
AACTTTACCAGAGATTTTCTGTCCCTAACCTGTTCAAAAACATTTCCAAACCCGACATTC
AAGGGTGGAGTAGGTTTGGTCCTGCCAAAATCTGCCTGTTGTTGGCCATAGAAAAACGGT
GTTTTATTATTATTATTATTATTTTTAAATACTTCAAATATGGACATGTAGTCTATCCCA
ATTAGTTTCTGTATAAAGGTTTCATTCATTGTTTTTAAGTCAACTGCATAATGGTGTTGA
TCGAAGATATGTCTTATATTGTTAAACAATTGGTAATAGTGAGAAAAGTATGGAATTGTA
TAGGTACTAGTGATAGAACAGAGTACATATTGAGAATCTGTTATAGTTTCAAAAAATTGA
ATCATGTATCTAGTTCTATTCCCTCTTTCTTTTTTAAGTTGTGGATGACGTATGCCATAT
TTAAAACTCAGTTTCATGTTCCTCTTGGCTATCTTTTCCGTAATTATCACATTAATGAGC
TAAGAATTGGGCCCTTTCCTTTGACTTCTGAATGTAGAGGACCTAGTCTTTCACTGTTGC
TGCCAATCATAATTAGAATGTTTGAAAGCATGTATTAAAGAAAGTCACTTATCTTAAAGT
ATGCTCAGAGCCGTCTAAATCATGATTGGATGTCCAGTACTAAAGAACAGCAGTCAACAT
TTGAAAGAAAATGGGGACGAGCTCAATCTGTGCTCTAATGTTTGAAGGATATGTCTTTTA
ATAATTGCATGTCATATTGGTATGATGGTATCAGTTTCAGAGAAAGTCGCTTTTTTGGTA
GTATATATTGACAGACATCTTAAGCATGATTGATGTCCATTTGAAAGCAAATAGAGAGGA
TCTCAATCTGCCTGCTAACTTTTGAAGGATGTCTTTAAATAGTTGGATGTTTTATATGTT
GATTGAGGTACTTTCTTTTCAGGTTCTAAGAAAGACCTTACCAAGATATTGAAAAGTCTT
GTAGGGTTGTATGCATCCTTCTCCTCAGTAGTTGTTTCTGTACTGTTGGAGATCTTGTTG
AATGCTATAAATATCTCAGATTCTCGAAGCTTCCAGTAAACACCCAAAATGGTCCGAGCC
TTCATATTTCATTGAATGAGTGGAAGCTTGTGATAACAAAATTTTCAAATAAGGAACCAG
AGTTACTTCTGGCTCTCCCAAATGCAGCTCTTGATATGATCGAGACTCGGAAGCAGTGCT
ATTTGAGACAGGTAATCACATGACCTGATTTTTCTATGAATTAGTTGCTCTGTATTTAGA
TATATACTGGTAAACTTATGGCGAGTCTGTGCATGAAATCTAATTATATTTACTTGGTTT
CAACTGACTGATTTTTAATACTGACATGGGTCAGTGATCGTAGTTGCTGCTTTTGTGAAT
TTGTTTAGAGGGGTTTGCACATCATCAGACCATAGGGCAGATATACTCCAAGTTGAACAC
CTCTCTCTCTGTTTAAGTGGCTGGTTGGGAATTTTGAAGGATTAAAGCCTCATCTTGAAA
AAGATTCTGCACCTGAGATCAAAGTTTCTTTAGGAGAAAAACGATATCGAAAGCTATTCT
GATGGAACTCCTACGTAAATGCCTTGTTCTATCAGCTTCTGCTAATAACCAGCTCATGGA
TTCTGCTGTCCATCTTGCACAACTGACAGGGGACAACTACCTATTGGGAAAACTGAACAA
ACTCTCTTCATTAGTTTCATCAAATTTGATGTTACTGAAGAATATGATTCTCTTAAACAT
TCAACTAATGTATTTAAGAACGAAGACGAATCTATAAGTGAAGCAGCAAAGAAGCTAGAA
ATGATTAAACAGCGCAAAATGAAGAGCAAAGTAGTGAAGAGAACAGATGGTGATGCCAGA
AATACTAAAAGATGGGTTCTGGCAAAATCATGGAACCCATGTCCAATTGGAATGTTGCCT
CGAGCTGTTGGGTCTTCTGGTTGCCTTCCTGTTCTGGACTTTAATACTGTTCCAGAAAAG
GTTTCTCAGTTACTAGGAAGAAAAGAGAACTGGGAATTGAACCAGTGTAGTGGCAAGAGA
GAAGCTAGTTCCGATTTACAGCTACTAGATAACTGATGCGTTAAGAAGTTGAGGGAAACA
GAGGATGGCTGTGTATCAGATATTGAGCGTGTTTTATCCACAGAAGATGTCAGTGGTCAT
CTCATGATAGGCGGGTCTGGAAGAAAGTTGGGGAAGAAGAACTACTTGCCATCAAGTCTG
CTGTAA
>EVM0000723
ATGGAGGAAAAGGAGAGCACTTTCTCTGGGTCACCAGGCAACTCGGGGACCGAGTCACCG
CCAGTGACTCAGATGGTGACTATGCCCATGGCCATGGATGTAAACATGAGCTCAGAGATC
ATCAACAACAATAGCAACAACCCTGTTTCAACAACAACAACAACAGAAATTGCAGAAATT
GCAGCGGCAGCAGCAGCTACTGTTGGAAGTGGTGATTTGTCTGGGAAGAAGAAGAGAGGG
AGGCCTAGGAAATATGATGCAGATGGGAACTTGAGATTGGGGTATAACAGTAATATCAAC
AAGGGTGGTGGTGTGGCCCCACCACCACCACCTGGGTTTTATCTTTCATCCCCTGCTTCT
GAGTTTTCTTCTTCTTCGTCTTCCAAAAGAGGAAGGGGAGGCCTCCTGGATCCGGCAACT
GGCAGGTTCTTGCTTCTTTAGGTAAGTTATCAGAGGGAAGGAAGTACTGATAACAAAGTT
TGAGATTTTGATTGCTATGTACTTCAATGGTGTGTGTGTGTGTGTGTGTGTGTTTTGGTG
TTTCTTGTTTTCTCATTTTTTTGCCAAGAAAATGCAACCAAAAGGAAAGATATTTTGATT
AGGTTAAGAAAATGTGGTTGGTACTTGGTTTGGTTGCTTGTGTTTTGTGTTTTCCCCAGT
TTTTGATGTGTAAAGCTCAACTTACCCACCTAAAAGAAGAAAAAATAAACTTTTTTTTCC
CTTAAAATAGGTCAATTGAAAGGGTAGCCATAATGATCACAACTCTCATTCTTTTTTCTT
TTTCCTTCTTGTTTTTCTTCCATTTTTCCCATCAACCAAACAGGTTCTGATTGAATACCT
CATTTGGGTACTAGGAAAATCAGTCTCACTTATGGCTAGTAAAAGATCTGAATTTTCTGC
TTGAGAATAAAACAAACAATAATGCTTTGTGGGGCTATTGGGATTTTTCTCTCCATTTCA
ATAGGGACAATTTATTGAGGTTCATAAAAGAAGAAAACCAGAAGTGGGGACATATTTGGT
CAAATGGCATGTGTAGATTTTGGTCTATAATTCCAAATTTGATGGTGTGATTAACATTAA
CATAGTAATTTGTTGAGTTTTCCCACTTAAAAAGAGTCATAAACAAACAAGCTTTACAAT
TATCTTAAATTGGGCAATTTCTAATCTTTGCAATCTGATTTTGGCAGGTGAGTTGTTTGC
AAACACAGCTGGTGGGGACTTCACACCGCATGTGGTTACTGTTAGCACTGGGGAGGTAAT
GTATGAGGATCTTTCAACAGATCTTGAATGTGCTTTTGGGTTGCATTGCATGAGCTGACA
AAGGGTCCAAAATTTTTTTTGACATGCAGGATGTTGCAGGCAAAATTCTTTCGTTTTCTC
AGAAGGGTCCTCGAGGAATTTGTGTTCTCTCTGCCAATGGAGCTGTCTCTAACGTCACCA
TTCGCCAACCAGGTTCTTCTGGCGGCATTCTGACATATGAGGTATGTTTTCGGATTTTCT
TTTGCTCTTTCTGTCAACATCATTTGGCCTTTTTCGGTTTTACTTTTGGTTGCAATTGCT
TACAAGTAAACCTGTCTTAGAATTTCTCTTTTTTTATTTTATTTTTAATTATTTTAATTC
CTTTTTTTGGCACTAAAATAATTCACTGACTCAAAGAATTTCTAGATTGTTGATCTGGTT
TTCAGTATGTAAGTAACTAAGAACAATGTTATTGCTTATGCTATTTGATACTGTTTTTCT
GCAACTGATATGCTCGTTTTGTATGTCATCATGGGGTTAGATTTACTTAGCACTCTCTAA
AATATAAAAACTTCGTTGCAGGGCCGCTTTGAGTTATTGTCTTTATCTGGGTCATTTACA
GTCACTGAGATTGGTGGTGTAAGAAATAGGACTGGTGGTCTGAGCGTCTCATTGGCCGGC
CCCGATGGTCGCGTTATAGGTGGTGGCATTGCTGGTTTGCTAACAGCTGCAAGCCCTATC
CAAGTAAGGCCTTTTTTCCACATTTCCATTTGAATTGCTTGCGAAAAACCCATGCCTGTT
GATCCCCTCTTTTGTTGAACAACCGAACAGGTACAATCAACATTTGCTTGTGTTATAGTT
TACCCCAAGGAATAAGCAGTTTAACTAAACCAGTTCGTTTGTCTCAAAACAATTGAAATG
AAAATCAAATCCGTTTTATTAACTCATTGACAGAATTGTGTTCTGATTAATATGCCAGAT
TGTGGTTGGGAGCTTCACGCCAAATGGATACAAGGCACATAAAAGGAAGCATTATCGTGA
GAACAATGTAGCTTCACCAATCTCAGGTTCTCTAGATACAGTCACAGCAGCAACACCCAT
TTCACAAGCGCAACCTGAAAGTGAGAGCAGATTGACCGCGATATCCCCTTTACCAGCACA
AAGTCATGGGGAAGCAGATAAAATCATGATCCAAATGCAGACCTCCAATGCCTTATCCAC
CAGTGCTGTTTGGAATGGAACAGGGCTCAAGTCAGAACATAGGCCATCACCGGACATTAA
TGTATCCGTTCCTGGTGTATCAGTAACTGGGGAATAA
>EVM0000739
ATGGGTTCCTCAAGATTGCTAATTTTCTTCATTCTTCCTATACTCTTGGTCTTGGCTCCT
CTTGCTCCTACCATAGTGGGCCACCATACCACCGGCTTTTGCACGGACACAGCAGACTAC
TGCTGGAGCTGCGTCAACAATGGCAGCATGCAGACTAATAACAACGCCTCCAACGGTGGC
AGCAGCATCTACAGACAAAACCTCAACACCCTCCTCTCCTCTTTCCCTTCCGACCCCCAA
ATCAATCCCAGATTTTACAGTTCTTCTCTGGGAGAAGCCCCGGACAAAGTGAACGCAATT
GCCGTATGCAGAGGGGACGTTGCACTCGAAGATTGCCGCACCTGTTTCAAAAACTCTGTT
ACCCTTCTCCTGCAGAAATGTGCTGATCAGAAGATAGCAATCATATGGGCAGAGCGCTGT
ACGGTTCGATACTCGAACATCTCGATTTTCGGTGTGCTTAAAGATGAGCCTCTTAAGTTT
GTGCCGAGCCCAAATGACATATCAAACGCTGAAGAGTACAAGCAGGTGCGCGACCCCTTA
TTTGAAAATTTAAGCGAGAAAGCTGCAGCAGGGGACTCTGTTTTAAAATTTGCAGCAGGG
AATGCGTCGGTGCCTGTAACAAATGAAATTATATATGCAACTGTCCAGTGCAGCCCTGAT
TTGGACAAACAAAACTGCAGCGATTGCCTTAAAAACTCCATGCCAGATATTACAGAGTGT
TGTGGTACTGTGGGTGGAGGAAGAGTTCTTAAACCCAGCTGTTATTTGAGGTTTGAGTCC
AATCCTTTCTGA
>EVM0000748
ATGGAACACAACAAAAGCAGGGCTGGTGAGAACAGTTCTTCCTGTGGTTATAAGATGAAG
AAACCAGATAGCCATAAAAACTGTCCTAGTAGAGATGCCATTGCTGGAAGTGATCTTTGG
ACAGATGGACTTATTTGTGCTTTCGAATTTATTCGAGGCCGGAAGAAATCAATTAGTTCG
AAACCTGGCTCAAGAATCCTAACCAAACCACAAACAGATGGTGAGCATGAGAGGCTGCGT
GTTCCTTCTATTGGATTTTCTGAGTCTTCTTCCCCAATGGAAGATAGGAACAAGTCCCCA
AGTGATGACTACAGAGGTAGCCAGATTCAACATGATATTGAAAGATTTGAGGGTGGTCAT
TGGGTACCAATTGGGTGGTCTAGACTTTCAGAAATTGTCCAAACTGTGCAAGCTGGTTCT
GGTTGGGCCTGTCAGGAGTTTGGGGTGGATGATGAAGATGACTTCACTGTTGCAGATTTA
GCAGCTCCCTATTGGGAGCGTCCAGCAGGGCCCATTTGGTGGTGCCATGTCTCAGCAGGT
CACCCATCAGTTGATGCATGGCTCAGAAATGCCCAGTGGCTACACCCTGCTGTTAGTTTA
GCTTTGAGAGATGAAAGTCGACTGATTAGTGACAAGATGAAGCACCTGCTATATGAGGTA
AGTTGCATTTTACATATCTGAAATTTCTATTTAATTGGTAGGATTGGTTTAGTAAAGCTT
CTTGCAATGGTAAAAAAGACCTGGGATTGAATCCCTCAACCATGAATTGGTGGCTTATTG
GATGTCAGGGGAGCCACCTTCTATTGGACCCAAGAGAAAAACTGAGAATAGATTATATCA
TGAATGTGTTACTTAGAAACTATTGATAAGTTTTATGAACTATTAGGATCTTCTTATGAT
GGAAATATGTGTTTCCAATGCGAAGGAGTATGTTCGTTATGAAAATTGGAAATGTGAAAG
GTTGGTTGAGATGGTTTTAACTTAACCCTCTTTTCACCATTAGACTGTGAGTAAGACATA
GACAGCTAGGAAATAATTGCATTGTGCCTGTGAGAGTCCTCTTACATCTAAGCTATAGTT
AACATATTGACTAAAGGGTCTGCAACTATGACTTTTGGCTTTTCTGGACTCTGGCTTTGT
TGGTTTTTTCTTTTTATGGTTTGATACTTCTGTTCAGGTCCCAGTTAGGGTTGCTGGGGG
ATTGTTGTTTGAGCTCTTGGGACAGTCAGCTGGTAATCCATTTGTTGATGAGGATGATAT
TCCCATTGTACTTCGCTCCTGGCAAGCACAAAACTTCCTTGTAACTGTTTTGCATGTAAA
GGGGCCGGTATCAAGTGTTAATGTGTTGGGTATCACAGAAGTTCAGGTTGTTCATATTTG
ACAAAGATACTTTCAATGCCTTTGATCTTCTTACTAAGTTACACTTTATGTGCTGTGTGA
CTTGTTGTGGGTTTGTACTTTAATCCTTTGCTTCTCTGCTTTGGTTAGGAACTTCTTTCC
ACTGGTGGCTATAACATACCTAGAACAGTGCATGAAGTCATAGCACATCTAGCTTGCCGC
CTTTCTCGATGGGATGATAGGTAATGTTAATATTATTTTTCTTTTATAGTGAAAATTACA
GAAGCCTACCTACTCTGCAAAGTGATACATCAAATATTGGTGTCAGCTGGAGCATTCATC
TTTTGTGCTTGAGGCTTTGATCATATAGAGATTTGATTTTATAATTATAATGATGTCTTC
AACATGGGTAGTTAGTCTGTTTGGTATCTGGAAGTTCTTTCGTCTGTCTCTCATTGAAGT
TCAAATTCTCTTTCATTGCCCATGTTATGACATTTATATATGCATCATACATGTTTGTCA
ATTTTAGTTTCTTAACTTGTGGTTTCCTTCAATGTCTTGGTTGTTACAGGTTATTCCGTA
AGTCCATATTTGGGGTGGCAGATGAGGTTGAATTAAAATTTATGAACAGGTTCTTCCATA
TGCATACAACCATTCCTCCTAAAGTTATATTTTCTCTTTAATTAGTTTCTACGTTTATGA
CAACCTTTTTTTCTCTATGAATAGGAGAAACCATGAGGATCTGAATCTATTTAGTGTAAT
CCTCAACCAAGAAATCAGAAAGTTATCAAGACAGGTATAAAAAATCCCTTGCCAGTTAGT
AAGTATTAAAGACACTTCCAGAGAACCTTCAGCTGGGATATTAATGTGTATAATTTTTTT
TCCAAGTCATGATTTCTGTTGGGTGCCTACCAAGCTACATGTCAAATTAAGTTCTTTAAA
AAGAGTTGGCCGGATTTTATCTTATTGTTTTCCTATATTTTGAAGTCGATAGGTTTGCTG
AAAAATTCAAATGCAGGTAATCAGAGTGAAGTGGTCACTTCATGCAAGGGAGGAGATTGT
ATTTGAGCTTTTCCTACATTTGAGAGGAAATGTAGCAAGAAACTTATTAGAGCAAACAAG
AAAGAGCACAAGAGAAATGATTGAGGAGCAGGAAGCTGTTCGGGGCCGCTTATTTACCAT
TCAGGATGTGATGCAGAGCACTGTTCGTGCATGGCTGCAAGTATGCGCTCATAAAACAAA
ATGGGAAATATAGAGAAATTTATAATTTCCATTTGTTATTTTAACATGGCTTTTTATTCG
TTTAATAGTCAATTCATTGTCTCCTGAATGGTTAACCCAGGATAGAAGCCTTCGAGTGAC
GCATAACTTGGCTGTTTTTGGTGGTGGCGGCCTCATCCTTTCCATAATCACCGGACTATT
TGGAATCAATGTCGATGGAATGCCCGGAGCACAGAACACACCGTATGCCTTCGGTGTTTT
TACAGCCATTCTCGTCTTTCTCGGAGTGGTGCTAATTGCAGTTGGGTTGCTCTACCTTGG
GTTGAAAAAACCAATCACGGAAGAGCAAGTCAAAGTTAGAAAGTTGGAGCTTCAAGAGTT
AGTTAAGATGTTTCAGCATGAGGCAGAGACTCATGCCCTGGTTAGTCAAAAAGTGTCCCG
GAATAATTTAACCCCAACCGCCGGTGATGCCTTCCCATATGATGCAGATTATATTGTCCT
TCAATGA
>EVM0000749
TTCTTCTGGTGAGGTTTTTTTATTTATTGTCTCTGCAGATTTGAGTAGGTAGGAACAATA
AACATGGCTGTTGTTGAAGGCCGGCTGGGAGGGTTTCTCATTGTTTTAACAATAATGGGC
TTGGCTTTGCCGGTGTTCTTTAGTGCACCGGTCCAGGGGTATAACCGTCCACCGCCGCGC
AAAAACCTCTACGTCCCTTCTGATGATCCCGGCTCTGATTCTCCACAACAGGTACTCTGA
ATTATATATGTTCTGTTCTTTTCTTCGTAAAATTGTTTCTTCATTTTCGTGAAAGTGTTT
TTTTTTTTTTGTTGGCGGCACTTGAAAGCCAAATTATGACCTTAATTAGATAGTGGTAAT
TAGAGGGATGAGTTGATGATTAAGTCGTTGAGTTTGATTAGCTTAGTCCAAGATGGATTA
CCAGACGAAATTGTTTTTTCTTTACTTACTTACCAACCACAATAAATTAACCGAAATCTC
TTGAATTCTTAGTTTTTCTTTTGAACAAATGTTTTCTCTTTGGTCAAATGAATGGGGACA
AATGGGAACTGAAAGGGAAAATGAATGGGGGACAAACATCTGTGACACAAGAGGCCAAAT
AAGAGATATTTATATATACAAGATTTGCCCTCATATTGTTTTTTTTAAAAATTTTAATTA
TTATTGCTTGGTATGGTGAGATTTGAGTCTGAAATACACTGTCGCGAAGTAAAGAGTAGT
ATCACTAGATCAAATAATCATTTTCCGGAGATTGAAATTACCCTAATTTTGTTTTTCGGT
TTGAAATGACTCCAAAATAAATCTTTGAATTTACAAATACCAAGTCAATTTGAGAGTTTT
ATTGATTTGAAATGGGTTAAAAATGAACAGAGTTTTTTATGTGCTGGCGCAGGTGCATAT
ATCTACAGTAGGTGCAGACAAAATGAGAGTATCCTGGATCACCGACAGTCCAAGTCCAGC
AACAGTGGAATATGGCACATCTCCTGGTGCATATGAGAAGTCGGCAACTGGGTCGACAAG
TTCGTACAAGTATTTGATGTATGAGTCTGGGGAAATCCATGACGTGGTCATCGGTCCATT
GGAACCCAACACAGTATACTACTACCGCTGTGGATCCAATTCGGGTCCTGAGTTCAGTTT
CAAAACCCCTCCTGCATCCTTCCCTATCACATTTGCAGTCGTAGGTATGTAACACGTTCA
TAGGTTAATTTTTGTTTGAATGTGCGGTTCAAATTTGTAGTATCGTGATATAAGTATATG
TGACGCTAACTATATATATATAAGTGAATTTTGTTAAAATATGAAGATTAGGATGCCATT
TACTATAAAGTGCATATTTGGAAATGATAGATCGAAGGATAAAATCAATGGAATAACGCA
TTAATTAGGCGATCAGTAAATTTGGTCCAAATTGTTAAATTTTGTTACCCTAATACAATA
TACTATTTTCTCTATATGTAGATTTTTCTCTTCAAAAAAGAAAATTAATAATGTGCATTT
TTTGCAGGTGATCTTGGGCAAACTGAATGGACCAAATCAACCCTCGATCACATATCCAAA
GTAAACTACGACATGTTATTACTACCAGGAGACTTATCCTATGCAGACTTCGACCAATCT
TTATGGGACTCATTTGGCCGTCTGGTGCAGCCCTTGGCAAGCCAGCGGCCTTGGATGGTG
ACACAAGGCAATCACGAAATTGAGAAAATCCCTGTCCTACACTCGACCGCCTTCACTGCG
TACAATGCAAGGTGGCACATGCCGTACGAAGAGAGTAGTTCGGATTCGAACCTCTACTAC
TCATTCGATGTGGCTGGAGTTCATGTGATCATGTTGGGGTCGTACACTGATTTTGATCCT
AGTTCTGCCCAGTACCAGTGGTTGCAAGTAGATTTGGGGAAGGTGGATAGGGGAAGGACC
CCGTGGATCGTTGTGCTTATCCATGCTCCTTGGTACAATTCTAACAAGGCTCACCAGGGT
GAATCTGAATCTATTGACATGAAGGACGCCATGGAAGATCTGCTCTATCAAGCTCGTGTT
GATTTTGTTTATGCTGGCCATGTACATGCGTATGAGCGTTTTGTAAGTTTTCTTCTTCAA
ATTTTTCGAGCTTATAATTTACGAGTAAATGTTAGACAAATCACATTAGACATTATTAAG
GTGTCAATGCTAAAATGACAAGATCATCAAACATAATTCACAAATAGATCCTACATTTTA
ACATGATCCCTTTACCATTACTCGAACAAACATATTAACTTATTCGGAACATGTCTCTTT
ATGTAAATATCATATCGTTTGCCAAAAAATGTATAGGTTTGGGATTATTTTCTATTACTT
GATTTAGTTTAATTCGTTATTAATGGTCTCATCTAATTATTCCATTGTTCTATTTTAGAC
CCGCGTTTACAAGGATGAAGCCAATAATTGTGGTCCAGTGCATATTACCATTGGAGATGG
TGGCAACCGTGAAGGTCTTGCTAGCAAGTAAGTTGGTTTAATTTCGTAGTTACTTGTTGA
TTAATCATTTTATTATTAAATTTCTGCCGATTTATACATATAATTTTTTTTTCTTTCTCT
TTTATATATTTATAATAGGTATAAGAATCCGCAACCCAAAATATCGGTTTTCAGGGAGGC
CAGCTTTGGGCACGGGCAGTTAGTGGTGGCAAATGCAACTCATGCACAGTGGACATGGCA
TAGGAATGAAGATAGTGATGAGGCAGTTGCCAGTGACTCCATTTGGCTCACAAGCCTCTC
CTCTGATCCTGCCTGCAAAAATTAAAACTCCAATATTAAACTGCATAATATTC
>EVM0000753
ATGTCTAGACCAAACCACCAGCACCAGGTTACTTCTCTGCCCATTTTGTTTCTTTCTCTT
ACTTTCCATTTCTTCATCACTGCTTTCTCTTTTTTAAGCTTCTTGTTACAGCACAAGGTC
TCATTTTCTTTTCTCTAATTTCTTGGCTTGAACCCCCCGTTCAATTTGCACTATGAATTG
AAGTCACCCTTGTTTTTTTTTTTGGATTCTCTAAGTACCCAGAATGTTTAATTGTTCTTT
CTTGCTGTTGTTGGGCTCATAGTTGAAAAACCTACTGGGATTGTGTAAGATTGCTCCATG
TGGTTGTGATGAAGTCTTAATTGATCGGTTAACTATTTTTTGGACAATGCTGAGTTAATT
TTTTTAGTTGGTATGCAAAACCCAGATAAAGATTTGGAATGTTATTAACAGAGAGAGATA
TATGCTGGATATGGGTTTTGTTAATTTTTTCTAAATAATTGAAATGTTGGTGAGCAAAGA
GAAATTGAGTGTGGTGTGAGAATGGGGCAATGTAATGTGAATTTTCGATATGTAAAGTTG
TGTACTTTCATTTGTAAATATGTCATACTGTCCCTCCAGTTTGTGTTGTCATTTTATATG
CCAAGTAATTGCTGCAAACTGCTGCCATATGTTGAACCAACAACAACCAATTTCTTATTA
GCTCATTTTAACATTCTTCAGATTAATCTAGAAATCAAGCGGCATGAAGATAATATTAAA
TTTCTGCAGAGTGAGATAAACTGCTTGAGTGAATCTATACTTGATTTGCAAGGTATCTTC
GTATCTTATATATATTCTCTTGTCTCTTCATTTCCTATCACCTTCTAAGTATCCATACGA
ATCACAGTTAAAAGTATGATGCTTTTTGATACAAATGTTTTAAACTTGGTTATTCATTTT
CTTCTGATCTAAAAGTTCAACTCGCATTGAATAAGTTCCACCTCCACTTCAGTATTAACT
AGCTGGACATCATTGTGATATTCGAAATTCTTCTGTTTTTTTTATGTCTAGGGAGTCTTG
GAAAGCATCTCCCAGCCAATGGAACTGGAACAACAAATGAAAGTGGCGCTACTCTTGCTG
AGAAGGATGAAACAGAACAGATATTGCGGCATGAGAAATCTGCAGCTAGTTTATTGTGCA
AACTGTTGAAATCTCCTCACGCGACTCAGGCTTTGAATTTGGCTCTGACAAAGGATGTTC
TCGGTATTGTTGGCATTGTTGCCACCCTTGGCAGAGTCGATGATGACAACCTTAGCAGGT
CTGTTTTTCTTGTCGTCCATCTCTTTCTCATGATATCCCGTATGAAAGAGAGTTTATTGG
CTGGATGAAGTCAAAATTTCTTCAGATCATATTTCTTGATTGGTTTTATTGATCATCCAG
ATGATAGAGTTCATGGTAAGGGTTATTAGGTTGCTTCCTCGAGTTTCTTCCTGCTACTGC
TCAAACTTACTGTGACCCATATAATTTCTGATAACAAAAATAATCCATCAGTTTTGTTTA
TACCAGACAAATAATTTGCCCAACTTGTATGTGGGATTCATATGGGGTCTTTCAAAAATT
TATGATCTGCTATTCAGATTAATCTATGACCCAGTTCAGCATTTCCAACAAAGTACAGAT
AGAAAGACCACAATATTATATAAAAAAAACTTATTATTTCGTTTGTTGCTCTTCATTAAG
TTAAGTAAAAAGTATAAAAATATAGAAGAAAGATAGATCACTATCTATCACATACCCTAT
TTCTTTCTTTTACAAAGTTGCCTGACATGCTGCTTTCCTGTAACTTTGAACTAGGCTTCT
CTCAGAATACTTGGGACTGGAAACGATGCTAGCAATTGTATGCAGGACGTATGAAGGTGT
TAAGGTTCTGGAAAAGTATGATGCGGATGGCACAATAATCAGCACTGCTGGTATACATGG
GCTAGGATCTTCTATTGGGAAGAGCATAAAAGGGCGGTTTCTTGTTATATGTCTTGAAGA
TTTAAGGCAAGAAACCTGTCCCCTTTTTCTCTCAAGTTGTTATTGCTTATAAAATTTCTA
ACTGTTGTTTGTTTTTAGCCCATATGTTGGGGGATTTGTAGCTGATGACCCACAAAGGAA
GCTTGCTCTTCCAAAACCAAAACTACCAAATGGGGAGTGTCCGCCTGGCTTTCTTGATTA
TGCAGTGAACACAATCAATTTGGATGACAAAAACTTGGATTGTCTCACCAGCGGTGGGCA
TGGTCTCAGAGAGACACTATTCTATAGCCTCTTTTCTCGCCTCCAAATATATAGAACCAG
AGTGGAGATGCGTCTTGCTCTGCCATGCATAAATGATGGAGCACTGTCTTTAGATGGCGG
AGTTATTAAAAAGAGTGGCGTGTTCATCCTGGGAAGCAGGTTAGTTTGGAACTAAATGAA
ACTCTCAAAAACCTTGTTTATTGCTATGTTTTTTTCTTCTTCTTATAGAAGTGTTATCTA
CTCTCAGGAAAGATATAGAGGTCAAATTTCCTGCAACCTCTGGAGAATCTAGTATGCCTG
CAAAATACCTTGAAACTGAGGATATGATCAAGAAGCTGAAATGGGAGCGATCTCATGTTA
CCGAGGATATGCAAAGAGAACAAGAATTGTTGGACTTCGCTAAGGCAAACTTCACCAGAC
AGGTGTGA
>EVM0000756
ATGAAGGGGAAAATGGAAGGTGATTTTCAGTTTGGGTCGAATTCAAATTCTTTGGATCTT
CTCTCTGAGGTTGCAGTTGTTGTCAAAAATTGGGAGGAAGAGGATGTTGAGAAGGCCATG
ACCATGGCTGTGAGAAGCCGCTGTAATCCACTTCAGGGATTTGGGCTTGATGGGTATGTG
GTTCCTGACAAAGCCACGATCAAGATAACGAATAGGGTTAGGGTTTCATCATCATCATCA
TCATATGCCTTGGATATGTTGCTTCAGGTTACAAGCAATGAATTGATGGAGTTGAAAAAA
GCCAACACCTTCGGTGGCATATGCATACCTAAGAAGAAAAGAACAAGTCTGAGGAGGGGG
AGGACAGTGCTTACTTCCTTTCCATGCTCTTCTCATGATTCCATCCCACTACATCAGATA
CCAAGGAAGAAAAGGTCCAATCTGAGGAGGGGGAGGACAATACATAACTTCCTTTCCATG
CACTTCTTGCAAGAATTAGACAGGGTTTTGGCAGAGAAGGGTACTGTTGACTTCACACTC
TTCCCACTCAACGACATTTGCATACCCAAGAAGAAAGCTGCCAAAGTGAATGCAATGAAG
TTCTGCTCATTCCAGCTTAACTCCCCTTCCTGTTCAAGTACTTCTTGCATCAGCCAGGAC
TGTTAGTGCACGGCATACATATAAGGAGTAAGGTCTTTTAGTTTTGTTATAGAGATTCTT
TGGGTTTCTTGCTTCTGAAACCAATTCTTTAATTGATTACACTGTAAATCATTATTATAT
AGTTGATGGAATTTAATTGTTCTGTTTTTCTAATAAAGGATTGAATTGTATGTTATCTCT
TCAATGGGGTTCTGTGCATACTCAAATTGAGGCAAGTTTTTCTCGTCTGCTTTCTCTTCG
CATGCTATTCTGTCTGCCTGCCCATTTTTATATCCTTTTCCTCATTAATCCATGCTTCAT
ATTTGGAATTGAATTTTTTTAATTAGATTATGCATACGTTAATTTCTAATTATTTGGTTG
GCTAATATCATCATTCTACTTATGGAGGAGAATAGAAGAGCTATCTTCTTTATTGTCTCA
TAATTTTTTAATCTGTGGCTAATATTTGTGGTTGGTACCTATTGTCCATTTTTGTTATTG
TGCCCCACGTGGCTTTCATGTATTTTTGGGTGAAGTAAAAACATCTAAGCAATGCAAAAA
TCTCTATTTTGGTTAACTGGGGTATAATTTTGACAAACATGACAGAATATTCATGAAGGA
TCAACTTTTGACTCTTGGATCATCTAGTTTAATACTTTCAGCTAGATTGGATGATTTGTT
TGGTGATTCTGTGAAACTTAGACTTATTTTTGAATATCTTTGTCACAGTGTGTTAGTTCT
CTTTCGATGGAGCTGTCCCTTTCTATGGAATTAGGCTCAGAAAATCTGTATGATTAAGCT
CATCACTAGTATAGAAAGTGGTGAATTTGTATGATTCACCACTCTCTGAATTTGTACAAT
TATGCTCATTACTGGTATAGTAGAACTGCCCCTCCATTCAGAAAATTTGTATATTTAGGC
TATGGAATAGTATGCGGTAAATTTCAACTCTTTCAACTCTTTCACTAACCAATCTTCAAC
TTTCCTTTGATTATTGCTTGAAGAACTGGATTAATTGTCATATCTGAAAGTGCAGCTTGT
CCTTTGTAATTCTTGAGCAATTCTTCTCTGTGGTTCTGATGTCTACTTCCTTTCTTGAGC
AATGAGGAAGAAAAAGGAGCCAACCAGTTCATTGCCTCAGTGAAGAGGTTGTTCAGAAAA
TGCAAATGAGAATGAAGCACCAGTGGAGAGCATTGCTTGTAAATGAGGTAAGATTCTTAT
AAACAACCAAAACTAATCTCGAAATTCAAAATTATGTGGTTGAAGATAACAGAATTTTTT
AGCTCACAATCAGACATATCACATGGACCTCTAGTTCAATTCTTATAGCCGCCAATAGTG
ACAAGCCTAAACTCATGAGTCTATTTGGAGAGCAATGGACAACAGAGTAATGAGGATGAA
ACGTCTATTGGTGCAGTGCATAGCATATTTCTTAACCTTTTGACAATTTGATTTCTAAGC
AGCATTTCCTGCTCTCTCTCTCTCTCTCTCTCTCTCTCTCTCTCTCTCTCTCTCTCCTCT
TCATTTATTTTTCTCCCCAACCTTCTCAGTTTCATCTCACTTTTTGAGGCTACCAAATAT
CAGTTATGTGCGTGGTGCAACATTTCTGTGCATATACTATGTCTGCTGCATTGAAAGTCT
TGTTTACCTGATTGTTCTTGTTAGGTCTCTCTTTATCCCCCTCCCCCTTTCCTCTTTTCC
TGATCTTCTCGCTTTCATCTCAGTTTTTGAGGCTTTCAGGTATGGGTTGTGTGCTTGGTG
CAGGATTTCTGTACATGTACTATGCTCACTATACAAGGGAAGTTTCTCTAGAACTTAATA
TTGATCTATATTTTATGAAATACAAATCTTATGCATCCAAATCTTTCAAGGTGGCTAAGC
ATTTTAAATGTCTTGGATGGTCTCCCAGGTTTACATTGTTTTTCAGCTGATCATATGAAT
TATCTTGATTGATGATTATGTATGGACAACTTGTCTGTCTTTCCTTGTATGTTTATTAAA
CTTTAAGCTCTCTTGTATGAAAATAGAGGTCGGTGTATTCTTACTCTTGTTAGGTGATAT
TATTGCTTCCTTACTCTTGTTTTGGTTGGGATTTCATCTCAAAAGTAAATTTATAATTGA
AATTATTTCTTTTGAAAAGTTATATTTGACACATGATTGTCATTTTTTTTGGAACTCCTG
AACAATGTTGTTTGAAAGATTTTGCAGGGTTTGCAACAAATTGAATTTATTCTTTGTTTA
GCCAAAAAAGAAAAGACAAGGTTCGAAAGAGGGTGAAAAAAGGCGTGATGATCCTAAATG
GCTCAACTTCACATTCCCTGCTTGCATAATGGATACTTCAAATGCTCCATTCCCTTTATT
CTGAAATTACAGCTAAATTCTAATACTTTGTTGTAAGAAAATACTTAAAGCATTTGGATA
GAATGAATTTGATTCTTGCATTTACCAATTATGAAGGATTGAATTGTATTTGTGGTCTCA
ATGTAATAAAATTGTTCTATCGTTTTCTCTCCATGCCCAAATTGTGACTCACATACTGTT
TTGTCTATTTATCAATTTATGATGCTTTTCCTCAAATTTA
>EVM0000762
ATGGAAGACGGCGACGAAAGCTACGAGTACGAGAATGACTCGTCGTCTGAGTCCAGCTCC
GGCTCGGTGGCCTGCACCGGCATCATTATGGTCTCGCCTCCGGAGAGCTCAGAGGACGAC
GAAGCTCACAACAACAGAGCCTCCCAAGACGTGTTCCAGACCCCACCCGAATACTCGTGC
CCGCTAACCTCCGAAGGGAAAACTCCGTTGCTGGAAGTTAATACGAGCGACGACGATCCT
CCGTACGAGGATGTTGGAGACGGGCGAGGCGTAATCGTGGCCTTCAGCGAAGGTACGGGT
GCGGTGGATTTGGGAGGGGACACGGATCTAGGGTTTGCAGAGGCTGCAGCGGTGGAATTT
AAGGTTTTGAGGAGGGAATTGTCCCCGGAAGGCGGTTTACTGGAACCCCCATTGAAGAAA
TTGAAGGATTCCGAGCACGATTTGGGAAAATTTGAGCCCTCCTGTAGTTCCACTGAAAGT
CTCGAAATTGACGGTTGCGATGAGAGTTCGGGCGAGGAAGGCTCGGAGGAGAGGAAGCTG
GACTCTTCTGACAACGAGAGCGAGAGTGCTGTCGAAGAAACTCAATCGAACAGTGATGAA
AAAGACAGCGTTGTGGAGATGGAGGATGGCGGCGAGGAATGCCTGGATGTGATGAGGAGT
ACACCAAATGTGACTATTGAGGAATTGCGGCGAATAGACAGCCCGTGGAGAGGGCGGGCT
CTGCCACGATCGATCGTGCAGCCTGGGTCTAGTGCTATGGATGGTGAGGATACAGTGCAG
AATGAGGTTGCTATATTGGATGTGTTGAAACTTCTGAAAGACAAGTATGATGGTGATGGT
GATGGTGATGATGTGGTTGGCAATGGTAGTTTTTGGGAGATAAGTAGGCGTCGAGGCATG
ACTTTTTCCCGGCCTTCGTGGTGGCCGGAAGGCAGGTTCTGATTTGAAGAAGAAGAGTCA
AGTTTGAAGAGCAGCAGCATTGCAACTGAGGTAGGACTTTTAGGGTTCAGGTAAATGGGG
GTTTTATGAGAATAGTTAGGATGAAAC
>EVM0000763
ATGCAGCTGAACCGTCTCTGCTTCGTTTTACCAGCTGACTTCAATGAAATCGAGCCGCTG
GATTGCGAAAAGCTGCAGAAACCCACAAAAGAAGAGATCAAAAAGAATCCTCGTGGTTAT
TGTACAAGTCATATTCTTGCTTTCATCAAGGATTCACTATGCAGGCTCTATTATGACTTG
AAATGGATCCATTTCTGTCACCATGACAGTACACGAAGGAAACAGCACTCTGGCGTGTTT
CAAGACATGGATGGGATACAACTTAAGGACAAGGTTGGAGGAGACAATCCGAGGATCTTT
AGCTTTTCCGAGCTTTATATCGGTTCTAATGGATTTAGTGAGGATGGAGTTCTGGGAAGT
GGAGGATTCGGCAAAGTGTACAAAGCAGTTCTGCCAAGTGATGGAACTGTGGTTGCTGTT
AAATGCTTGGTGGAGAGAGGAGAGCAATTCGAGAAGACTTTTGTGGCTGAGTTATTGGCT
GTGGCTCACCTCCGCCATAAGAACCTTGTCCGGCTAAGGGGATGGTGTGTTCATGAAAAC
CAGTTGTTTCTGGTATATGACTACATGCCCAACCTCAGCCTTGACCGCATAATTTTCAGG
AGGCCTGAAAATATTGGGTCTGCGCCTCTCAATTGGGATCGTAGAAGGAACATAATCAGT
GGCTTGGCAGCAGCGCTTTTCTATCTGCATGAACAGTTGGAAACTCAGATCATTCATCGG
GATATTAAGACGAGTAATGTGATGCTTGATTCCCATTACAATGCTCGGCTTGGTGACTTT
GGCTTGGCACGGTGGCTAGAACATGAACTTGAGTACCAAACAAAGACACCATCAATGAAA
AATCACCAGTTTCGGCTGGCAGAGACGACAAGAATTGGTGGAACAATTGGGTATTTGCCG
CCCGAAAGCTTCCAAAAAAGAAGTGTTGCTACTGCAAAATCTGATGTTTTCAGCTTTGGG
ATTGTTGTGCTGGAGGTGGTGTCAGGTAGGCGGGCAGTTGACCTCACTTGCTCAGATGAT
CAGATCATATTGCTCGACTGGATCCGAAGGCTATCTGATGAAGGGAAGCTTCTACAAGCA
GGGGATAATAGGATTCCAGATGGGTCATACAAGCTTTTTGATATGGAGCATCTGTTTCAT
CTTGCGCTTCTTTGCACACTTCACAACCCGCAATCTAGACCAAACATGAAATGGGTTGTG
GAAGCACTTTCTGGCAACATTTATGGAAAATTGCCGGGCCTCCCATCATTTCAGTACCAC
CCTCTGTACATCACTTTATCCTCTCCGACCACTACTAGCACAAACAACGGCAGCACCAAC
ACCAGGTACACAATAGCCACTACCAACACAACCATTTCATCTATTTCATCGACTTTTGTC
ACAGCCACTGGAGAAACCATCTACGCAACTGCTGAATATGTAAGCAGTGATGTCAGCTCT
TCTGAAAGCTTCCGTCAGAAAAAATCAACATTTCCCATGATAGAAACTCCACGAGAGATA
TCCTACAGGGAAATTATATCTGCCACAAATAATTTTGCAGATTCTCAAAGGGTAGCAGAG
CTGGACTTTGGGACAGCCTACCAGGGCTTTCTTAACAACCGTCATCATATCCTGGTGAAG
CGGCTTGGCATGAAAACATGCCCTGCACTGCGGGCACGATTCTCAAATGAACTTCAGAAC
TTAGGAAGGCTCCGCCACAGAAACCTGGTTCAGCTCCGTGGATGGTGCACTGAGCAAGGA
GAGATGCTTGTTGTCTACGATTACTTAGCAGATCGCCTTCTGAGTCACCTGCTTTTCCAT
CATGACTACAGATTTGGCAATTCTATCCTACAATGGCGTCACAGATACAGCATTATCAAA
TCGCTTGCTTCTGCCATTCTTTATCTCCACGAGGAATGGGATGAGCAAGTAATTCACAGA
AATATTACCTCTTCTGCTGTTATTCTTGATCCAGACATGAACCCAAGGCTCAGTTCTTTT
GCTCTTGCTGAATTCTTGACACGAAAAGACCATGGCCATCATGCAACTGCTAACACAAGC
AGATCAGTTCGTGGGATTTTCGGTTACATGTCACCAGAATATATGGAATCTGGGGAAGCA
ACGCCAATGGCTGATATATACAGCTTTGGCATCGTAATGCTCGAGATCATTAGTGGACAG
ATGGCAGTAGACTTTCGACGGCCTGAGGTGCTACTGGTGAAGAGGGTCCATGAATTTGAG
GCACGCAAAAGACCATTGGAGGAACTGGCAGATATTAGGTTGAATGGAGCGTACGATCAC
AAAGAAATGATGAGACTGATTAAACTAGGAATTGGCTGTACACGCTCCAATCCACGTTTA
AGACCAAACATGAGGCAGATAGTAAGGATACTTGATGGCAACGACAAATGCTTCATGGAA
GAGGGGAAAAAGGAGGAAAGTATGAAAGAATGGAGGCAAATGAATGCTTCTTCCTTGTCA
TTAATCAAGAGGATCCAAGCTCTAGGAATACAATGA
>EVM0000774
TAGAAGGAAGTTAATTTATGTAGTTGTGAATATCCATGTTGTGACCGTCGGATCAATCTG
ATTTACATTTGATCTTGGACTACGATTGGTGATCGTGTGGTTGTACAACGTGTAGATGAT
GGGATGGAATACAGAGGATTACAACTTTACGTGTCAACGAGGTCCAAAAGAGTCGACTCA
AACTAATCCAAAGATTTGATCTTTTTCCACCAAACTTCTCTTCCTTCCCTGCCATCCTAC
GTCTCATACTTGATCTTCTTCTCAATCTCCCCGACCTTCTGCTCTATATATACCCACATG
CTTCTCAACTGCCCTGTAAGATTTACATACAGATATATACAGAAACATATACTAGCTAGG
GAAAAAAAATAGGATAAGTATTGTTGGAAGCAGAGCCTCTGTGAATCCACAACAAGAAGA
TGGAGAACAGGAACAGCAACAACAACAACAGACAGAGGGAAGGCTTTGAGGAAATGGGTT
TTCCTGTTCACAGCCAAGTGAGAAAGATCAAGCAAGAATCCGAGAAAATAATTGATTGGT
TGCCGGGAAAGCCAGAGATGAGACCTGTCCTTGGAGAGATCACCATGACCAGGCAGATCT
CTCGATCCCCTTTGGGAATTTCTTGCAGACCCATCTCTGTTGGTGACTCTTAGGAGGAGC
TCTCCTTTCTTGGAGCTTAGTGAAGATGGGGTTTTTGGTGGATGGTCTATGCATCTTTCT
AGAATTGAAAAACAGAGGGTTTTGTTCTGTTTTTTTTTCTGCTCTTGCTCCCCTGTTTTC
TTTTTTCTATATCCAGTACTTTTTTGCCATGTTCCCTTTGTAAATAATACATATTTTAGT
TTAATGATATGGCAGTCTTGCTCCTTTTTGAATTTGGCTGTCTGGTCTTGAGGATCATAG
GTTGCAGATTTGATTGTTTTCATAGAATATCCATCAGTCAAGATTGATCAAGTAGGAACC
CCACCAATCTTGTTGTGTTTCACTTTTTTCTCTTATTTAGACAATATGTACAAGTCGAGG
CAGATACACTTTAGCAAACAATACAAAGTTGTTCGCTCGTTGGGTTAGTATCTCAGAAAG
TACTCATCTTTGGACGTTCTTGGTTCTTGTTGTACATTTTTTTCCTTCTATGAAGAGGTA
CGGTTGGTGTTTTCTTTTTCATGATCAACCAAAAGGTTGGCGCCATATCTGTGTTTGGTA
GCAGGAAAGTTCAAGTTTGATTGAGTATTCAGGAAAGACTATACTTTGGGCAATCTTGAT
TGTTT
>EVM0000776
CGATAAACTCGAAAACCTGACCAATAAAAGCCCTTCTCTCTAACCCTATTTTCCTTTCTA
GCTAGTGCATCTCCTCATTACCACAACACCAACACTTCAAACTCTATCTGATCTGATCTC
TATATCTTGGATGTCCTAATCTCTAAGACAAAACGAAACAAATCTATCGAAGCCAGGCAC
TGCTAGCCAAGAGACACACACCAAAACAACTAGTTAAAGCTCAAAATTAAAGGTGGATCG
AAGGCATGGAAAGCGCCCACTTCCTTCAGAAGCATCGGAGGAAAAAGAGAGAGATCCTCA
GCAGCACCATGACTTCCCTTCTAATTACGAATCATCCTGGACAGACGCTGACATGTCTGC
CATGGTTTCTGCTCTTACTCAAGTTATTGGAACCACTGAAGATCATCACCAAGGAACTGT
GGTGCAATCAAACCCTTCATCCATCTCTCACTCTATAGTAAAAGAAGAACCGGACCGCCC
TCAGCCGGTTCAAGACCAAGGTATGATTTTTTGATTTTTTTTTTCCTTTCTTTAAATTTT
TTTCTTCATTTTTTTTTTTTGGGGTTTGGTTATTTTGGTTTATGATATTGACATATGCCT
TCACAATATAGTTGTGATTTTGATCCATCTTTTGTTTGTTTTGCATTGTCAAAAGTTGTA
ATGGTCTAAACAGGTGTCCATCTGAAATTCCATTTTGGGCAAGATAATCAAACTTAAGAA
GCTACAGCTGTGGCTAAGATTGCTTTCTCTTCCTAATATATTTATATATATATATATATA
TGTCCCCCAGCTGTGTGTAACTTGCACAGATGAAGTTTGACCAAAGACTTTAGGAAACCT
ACATCATAGGTACAAGTTCAAAATTATTATTGCTTCCTACCTACCTTCCGTGAAGAACCC
TCTTTCTATCTCAACGAGCTGAAAATGGTTCTTGTTTCTATCTGAGACATTCTTTTCATG
TTTTTCTCAAACTTCACACCATTGTGTGTGTTTTGTAGTCATTGAATATCTATATGCATA
GTTTAATTACAATTCAACCTTGGGCCTATCTTTTTGGTTTTCTAGCTAATTCTAGAGTAT
TTTGTCTCAGCATTATCCGATCTTTGATAGTGACATCTGAAAACTTTATAGCTATCTTTA
CTTTGGTAGTGCTATATTGTCACTTAACTTCAAGTTTTCTGGAAGATTTGATGACCCCAA
AATTGTTTACCCAAAAATGAGGAGAACCCTTCTCTATCTTTGTCTTGCTTTTTAGCTAGC
TCTTTTGAATTTAAACTTTTACATATAAATGGTGCTTTAGCACCGGTAGGGCACACTTTG
CTGCTGATCACACCCCTCTTCTAGCTAGATTCCTTCCACATTGAGAATGCATGGCAAGTC
AAGACGTACGTGTTAATGCATCAACTAGGAATTAAAATACTTGTGTTTTATTTATGCGTA
AACGATAGCATTGTAATTAAACTCATTACGCTTGATATGTCTGAAACTACATGATTTTGC
TCAATTTTTAAGACGGACGTGTCAATGCATCAACTAGGAATTAAAATACTTGTGTCTTAT
TTATGTGTGAACGTGATAGCATTGTAATTAAACTCATTACGCTTGATATGTCCGAAACTA
CATTATTTTGCTCAATTTTTAATGTGTTGTGTTTATGTCTGAAACTACGTTGTTTTGCTC
AACTTTTAATGTGTTGTATTTATGTTTGAAATTACGTTGTTTTGCTCAATGTATATCAAC
TCAGCATATAAAACTTGGGCAAAACGACCCTATTTTTGTTTTCAATTCTACTATACAGTG
TACAATATCTTTAGCTCATAAGTGAAACTTTGTATATATTGTTATTTCATGGCGTGCATT
TTTGTGAATTAAGAGACTGTAAGGAGACGACACTATAGAGGAGTGAGACAAAGACCTTGG
GGGAAATGGGCAGCGGAAATACGTGACCCAAAGAAAGCAGCCAGAGTTTGGCTTGGGACT
TTTGAGACAGCTGAAGACGCTGCCATTGCATACGATAACGCAGCTCTCAGGTTCAAAGGC
ACAAAAGCCAAGCTCAACTTTCCTGAACGAGTTCAAGGCAAGACTGACTTTGGCATGCTT
ATGGCTACTTCTGGTTCAACAAGAACAACAAGTAGTAGCAGTGCCTCTACTCAACAAAAT
CAAAATTTCACGGGGCCAGCCGGTGGCGGTGTTGTTGCTCATCCACCAGCTGCTCCGTTG
ATAGCTCCTCAGCCGGAAACTTTCCCTGATTTGTATCAGTATGCTCAGCTTCTCTCCGGG
AATGATATTGATTTCTCGTACCACTCTTCCAATCTATTTAATCACCCAGATCCATTTGGT
TCACAAATTTCATCACCAACAACGCATTTTTCATCCTCGAATGCATCGCAACCGCCGCAA
AGACAACAACAAGATGATCAAGACGAAGATGTGAAGGACTGGAATTGGAATAATCCAAGC
CAGTAGTAGCTGCATGCGTATGTAATTTTGATGAGGTTCAATTCTATGTATTATATATTT
ATATATATTGAGAGGAAAGTTTACTATTTGAGATCATCAATTTGATGTTCAAGTTCTAGC
TTGCTAGTTAGTTTGATCATTTAATTTCAAGTCTATTTTTTTTTCCTTGTTGCCTGAACT
TTTTACGCATTGTTGTAGTGCCATGCATTGAAAAACGCCTGTCTAGTTATGAAGGAGAGA
ATCATACGTATAGGCTATATATATTGAGGCATTACCACATGGTTTTTAGGTTTAAGACTG
GAATATATTAC
>EVM0000788
ATGGATCTATTTGATGTAGTGAACATTGTTTTTCAAATTTATATCAAACCTAAAGTTCCA
ACATTTAGGGTCATGGGGAGATCATATCTCCATACCATAGTTTTGACAAAAGGAACCATA
TTAGTTGAAGATGCTTTGGTAATGGCTAACAGGATTTGGAGGATCTCATCACACGTATTA
ATTGACATTTTAGCTGTTCTTCCCATTCCACAGGTATGAGAAAATTGGTTTACCAATCTC
TCTTTTAAAAGTATTTGAAATTTGGATATGTGAATATAAGCTAAATTAACTGTTGGCTTA
ATCCGTTGTACTGTGTCCAGGCAGTGATCCTTATCTTCATGGACTCTAGTTCTTTGAATA
CGATGAAGTTTTTGGCTTTTCTTGCTCTGTTGCAATATGTACCACGAGTTCTTCGTATCT
ACTTATTGTGTACCAAACTCAACAAGACTCCTGCTAGAGAGACTGAGATATGGATTTTAT
TTAAAGGTGTTTTCAGTTTCTTTTTGTTCATCCTTGCTAGTCATGTAAGTTTCAATCTTC
ATGTAGTAATTTATCTCAAGTGATGCTCCATTTAGTTTCCAAGTTTTGGTTGGATTTCTT
GCCTGGAAACCTTGTCACCAATTTATGAACAAAATAAACATCATTTAATTTCCTATGAAT
TAATATATACTTTGCATAAACTTTTCTCAAAAGTTTGTTCGCTAACTTATTAACTTGTTG
ATGTTCTTAGGTATTTGGAGCTTTCTGGTACTTTTTAGCTATCCCACGGGAGACGGCTTG
CTGGCAAAATGCTTGTCACAACAACAATGGATGTGAACCTACTACCTTCTACTGCAATGG
TCGTTCAATCAGAAACATCACATTTTTGGACGACTTATGCTCTATAAATCCACACAATAC
TAATGCAACACCCTTCGATTTTGGTATGTTTGGTGAGGCTGTTCAGTCTGGAGTGTTGGA
GTCAACAAATTTATCGAAAAAATTCTTTCATTGTTTCTGGTGGGGCTTGCGAAATCTAAG
GTTTGAACATAATTTTTTTTAGAAGGAACAAATTTACAACTGTCTAGATCCTAACGTTAC
TCTTTTACGTTGCCTAACATCACACACACATATGTATAAATGATGTTTTAACTTGTAATG
TCTTTAACATAGACGAGAGGTCCTAGAATATTTTATTACTTGCAGCACATTGAATTTATT
ACTTGCAGTATATTGAATATATTTCTTCTGTTTCGATTTTGCAGTTCTCTCGGGCAAAAC
CTTGAGACGAGTAACTATATATGGGAAAATATCTTTGCCATTTTTATTTCTCTAAGTGGC
TTGCTCCTGGTTCTACTATATCTCACTACAAATTTGAAGGTTGGTGCCAGAACTTCTACA
TTAAACATAATGTATCTTAATTAACTTAGGGTTCGTATGGGAGTGGTTTTGGATAAGCTA
AAAATCACTTCTCCATATAATCACTTTAAGTGGTTTTAAGTGATTTTATGGAGAATGACA
TAAGATATGCTTCTCCCCTAAAGTGATTCTAGGAGGGCAGAATTTCTCCCAAACGGGCTC
TTGGAGTTTTGTTGTAAGGATCTCAATCTTGGAGTTCATCAAACAATTATTTTGGCTTAA
TAAAGCTAGATGGTGATATTTTTTATAAAAAATAAAATCAAAATTGGCAAAGCTAGATGG
TGTTGACATGGAAATTGGGGTTAAAAGAACTCATGATTGTCATGTAACAGATATGTATTG
AGTTGGTAACTAGAACATCACCCAAGAGGAGAAGTATATGGCAGCGGAAAAGGAAACATC
GAGAGGTACAACGCTGGTTATCTAAAAATGACATCCCTAAGAATATGAAGGCGACCATCA
TGCAAAAGGTGCACAAACAACTTGAACAAAACACAGATGTTCAAGTGGAGAATATCCTCT
CTATTCTTTCCTTGGAACAAAAGAAATTTATTAAGCGACATCTCTGTTGGCCTACAATGA
AGAAAGTAAGTTCCCCTCATCTCCAAAGCGTTCAATTTTTCGTTATTTTAATTAGTAAAG
GGAGTACTGGAATTCCAAAATAGTCGTCTCCTCTCTTATTAATTTTATAATTAACATTTA
AAATTAGGTGCCAATGCTTCGAGTTATGGACGATCAAGTGTTGAAAGAAATCTTTGACAA
TCTCAAGCCAGTGAGCTATACAGAAGACAACTACATAATTAGAGAGGGTGAACCACTTGT
TAAAATGCTCTTCATCACTCAAGGCACTTTGTTGACCTACACAACTAACAATGGTGCTGG
AACAAGTAGTGGAGGTTCTTCAACCACCAAGTGTCTTGCCAAAGGTGATTTCTATGGAGA
AGAACTTCTAACTTGGGCATCAACATTCTCCCCGCTTTCAGACTTACCCATCTCCACAAG
ATTTGTCAAGTCCCTCACAAAAGTTGAAGCATTTGCACTCACGGCCAGTGACTTGAAGAT
TATAGCGTCTAAATTCTGGAGGCATTTTAGCACAGATGCTCGGATGCCGATACATCTCTC
TGCAAATCTTATACAAACCAACCTGGCGCCACCGCGATACAAGGAGGGCTATGAACCGAA
CCCTCTCAGCTCCAGCAAGGAGGGTTACCCAAACCCTCTCATCTCCAGTTGA
>EVM0000795
ATGGGTAAAATGAAAGTTATGTATAAATTTAAGGGGAATTTCAAAACTTTAGCCTTTTTT
TTTTCCATCCCAAATAACCGATTTTTTAAATTAAAAACTGAAGAAATAGCATTTTGGGTG
TTTTTCATTCAATTAAAAACACTGAAGAAATAGCTTTCATTCAACTACAGGGCAAGCAAG
CTGATAAATAACCGATGTATTTTGTGTTGATAAATTAAAAAAATTAAGTTGACTATTAAA
AAATTAGTGGCAACGGAGGAGCACAATTATCAAATGAATTTATCCAATAAACGACAAAAC
AAACCATCAATTACGCATTCCTTATTCCAAGGTACAGTAAATCAAATCAATAAAAGACCC
TAAACGAGAGACAAAGACTTTGACTCCAGCCGTTATAAGACCAACCACTAAGACAAAGAC
TTTATTACAATTCTAACAATGGCAGCAAGCTCACTCAAGCATCCAGGTGGGTGGGACACA
TCTAAACCCCTATGTCATGCATATGGTTATCTCTCACCTTCGTCAATTTCATTTCATTAT
TTCATCCAGAAAATACAAAATTGGCATGTAAATTTAGAGAATGAAAGACTGAGACCTTCA
CTCAAAAGAAAATTGAATGGCGTGGATGAAATTGCATTGACAAGTTATTCCTCTTCGGAT
TTGTTGGGGACAGCTGGGGTGGATTAATTTTTCCACTAAAGCAAAGCAAGAAGCATGTTT
TGTTTGAATTGTTCTAGTCGTGACAGGACTATAACATTTCAGGGTTAATCATGCTTTGAG
AAAATGCAAAAGTTGTTTTTTTCAACTTTAAAGAAAAGGGACAAAGACTTTCAGTGTGAA
AACCCCAAACAATAATTTCATTGTGAGAGGTAAAGAAAAAAATGAAACAATAATTTCATT
GTCCAATGCCATGGTGACATTCAGGTGTGAATTTGAGGTCCAAGAAGACCACGGGTTCTC
ACACAACTTAATCAAGAGCACAAGGAACACGCTCTCAAAGACTTTTCAATGCTCAACTGA
ACCCTGAAGACTAACCCACACTATATATAAGTAGTAAGGCATGGCCCATACAATATACGT
ATACCACACAAACAATAACCATGACATCTTTAACTTCCACTAAACTATGCTTCCTGCCTT
ATTGCCTTGTCATCTTGTTGTATGTTTCATCACCAAATTGGGTTGCTTTTCCTTCTGCTA
CTTCTACTTCTCATACTGAAGCAAAGGCTCTTCTCAAATGGAAAGCCAGCTTATTTCCAA
ATCAAGCCCTCAATCATCTCACCTGGTACCCTCCCACTCATAATATTAATGCCACCAATT
CTTCCAGCAGCAATCCAAAACCAAGAACAAGCCCATGCACTTGGACTGGTGTTTCATGCA
ACTCAGCTGGAAGTGTCAGCACGATAAACCTTTCCACTTGTGGTATTCAAGGTACGCTAC
ATGAGTTTTCATTCTTGTCCTTCCCTAATCTTGAATATCTAAACCTCAGCTTGAACAAAC
TCTTTGATGCCATCCCACCTCAAATCAACTACCTCCCTAAACTCCACCATCTTGATCTCT
CCCAAAATCAATTTTCTGGTTTGATTCCCAAGGAAATAGGGAACTTGAAATCTCTTGTAG
ATCTAGCGTTGTCCGACAACAATTTAAGTGGTCTCATCCCTCCAAATATTGGTAACTTAA
TAAAGCTAAACTATTTGTACTTGTATAACAATCAACTTTCTGGTTTGATTCCCAAGGAAA
TAGGGAACTTGAAATCTCTTGTAGATCTAGATTTGTCAGGCAACAATTTAAGTGGTCTCA
TCCCTCCAAATATTGGTAACTTAACAAACCTAAACACTTTGTACTTGCATTACAATCAAC
TTTCTGGTTTGATTCCCAAGGAGATAGGGAACTTGAATTCTCTTGTAGATCTAGGGTTGT
CCTACAACAATTTAAGTGGTCTCATCCCTCCAAATATTGGTAACTTAATAAACCTAAAAA
CTTTGTACTTGGGTAAAAATCAACTTTCTGGTTTGATTCCCAAAGAGATATGGAACTTGA
AATCTCTTGTAATTCTAGATTTGTCCTACAACAATTTAAGTGGTTTCATCCCTCCAAATA
TTGGTAACTTAATAAACCTAAACACTTTGTACTTGGGTTCCAATCAACTTTCTGGTATGA
TTCCCAAGGAGATTTGGAACTTGAAATCTCTTGTAAATCTAGCGTTGTCCAACAACAATT
TAAGTGGTGTCATCCCTCCAAATATTGGTAACTTAATAAACCTAAACATTTTGTACTTGC
ATTCCAATCAACTTTCTGGTTTGATTCCCAAGGAGATAGGGAACTTGAAATCTCTTGTAG
ATCTACAGTTATCCCACAACAATTTAAGTAGTCTCATCCCTCCAAATATTGGCAACTTAA
TAAACCTAAACACTTTGTACTTGGCTGAAAATCAACTTTCTGGTTTGATTCCCAAGGAGA
TAGGGAACTTGAAATCTCTTGTAAATCTAGACTTGGGCGGGAATCAACTCAATGGTTCAA
TTCCTATTTCAATCGGTGACTTGCGCAACTTGGAATTCTTATACCTAGGTGATAACCAAC
TTTCCGGACCCATCCCCCAAGAGATAGAGAATCTCAAGAAGTTGACTAATTTGCAGTTGG
GTGTAAACCAATTTTCTGGTTATCTACCCCAAAATATTTGCCAAGGTGGAAAACTCACAA
ACTTTACAGCAAGCAAAAACTATTTGACTGGTCCAATCCCCAAAAGCTTGAAAAACTGCA
CGAGCTTAGTCAGACTCCGTCTTGAACAGAACCAATTGACAGGCAATATATCTGAAGACT
TTGGCATTTATCCGAATCTTCATTTTATAGATGTAAGCCACAACAACTTGTATGGAGAAA
TCTCACACAATTGGCAAAAATGTCCAAAGTTGACAACCCTACGACTTGCGAGAAACAACC
TTACTGGGAGCATCCCACCTGAGATAGGCAATGCAACCCAAATTCGTGAGCTAAATCTCT
CTTCGAATCATTTAGTTGGGTTGATCCCAAAAGAATTCGGGAGGTTGTCTTTGTTGGTGA
AGTTGATGTTGAATGGAAATCAACTTTCGGGTCGTATACCGTCGGAATTCGGATCATTGA
ATGATCTTGAATATCTTGACTTGTCAACAAATAAATTCAATGACTCAATTCCAAGCATTC
TAGGTGACTTACTCAAATTATACCATTTGAATTTGAGCAACAACAAGTTATCTCAAGCAA
TTCCATTTAAGTTGGGGAAGTTAGTTCAATTGAATGACCTGGATTTAAGTCATAACTCAC
TTGAAGGTAGGATACCATCAGAAATGGGCAATATGCAGAGTTTGGTGACACTTGATCTTT
CCCACAACAATCTTTCGGGTTCCATACCATCAAGTTTCGAAGAGATACATGGCTTGTCGT
ACGTTGACATATCCTACAATCACTTGGAAGGTCCCCTTCCCAACATCAATGCATTTCGAG
AAGCTCTAACAGAAAGATTGAAAGGGAACAAAGGATTGTGTGGAAAAGTTGGAGCTCTGC
TGCCACCCTGCAACGCACATGGCTCAAAAAACCACCACAAGGTCATATTCTCTCTTCTAG
CAGTATTTGTCCTTGTATTTGCTCTCTTTACAATTGTCTTTGTAATAGTGCAAAGAAAGA
AGAAGCATCAAGATACTAAACAAAACCACATGCATGGAGAAATTTCCTTTTCAGTTTTAA
ATTTTGATGGAAAATCAATGTATGAGGAAATCATAAGGGCAACAGAAGATTTTGATTCCA
CATATTGCATTGGGAAGGGAGGACATGGAAGTGTCTATAGAGTGAATTTGTCATCTGAAG
AGATAGTGGCTGTTAAGAAACTACATCCGCTTTGGGATGGAGAGATAGAATTTCAGAAGG
AATTCTTGAATGAAGTAAGGGCACTCACTGAGATAAGACATCGGAATATTGTGAAGCTCT
ATGGTTTCTGCGCACATAAACGACACTCGTTTTTGGTGTATGAGTATCTTGAAAGAGGTA
GCTTGGCCGCAATGTTGAGCAAAGATGAAGAAGCTAAAGAGTTGGGGTGGAGTAAAAGGG
TGAATATTGTTAAAGGCTTAGCTCATGCCTTGTCTTACATGCACCACGATTGCTTGCCAC
CGATTGTACATCGTGACATCTCAAGCAAGAACATTTTGTTGGATTCTGAATATGAGGCCT
ATGTTTCAGACTTTGGCACTGCTAAGTATTTAAATCCAGACTCAACTAATTGGACTGCCG
CTGCAGGCACATATGGCTACATGGCACCAGGTAATATTGTGATTCCCTGTTCTCTGTATT
TAGCACTTTTTAAGCTTTTGCTTTTAGACCAATGCTTCATTTTCACTTCTGTGATTTAGA
GTATATAACTATTAGATATTTTTTTATGTGAATGATGATGGAAACTTTTCTTATTTAATT
ATTTTTCTTCTTCAACATCCAGCTTTTAATTCTTTTTCTTCTTCACCGTCCAGCTTCTAT
GAAGCTATCTGTTTTAGTTCTGAAAAAGAACCAAATTTCCTCGAATTTGTAGGTTGTGTG
TTTCAATGAATTATTAATTTGATTGGGAAATTGTGACTTCCTCACTGTCCTTTTTCTGAG
AAGCAATGTTTTGAACACTTCAATCTGAGTCTCTTATTATACGTGTGTACAATTGATGCA
TGATACAATTTCTTCTATGTGCTTTTTTCTGAGCAGAGCTTGCATATACAATGGAAGTGA
ACGAGAAGTGCGATGTTTATAGCTTTGGAGTTGTCACACTGGAAATAATTATGGGAAGCC
ATCCAGGAGATGTTTTCTCATCTTTATCATCCGGGGCATCATCATCGTCCTCATCTGCAT
CACCTGCCCCTGAAATGCCAATTTCGGAAGTTCTGGACCAACGCATCTCCCCACCCACAA
AACAAGAAGCAGGGGAGGTGGTCTCTCTGGTGAAGATCGCATTTGCATCCTTGAATCCCA
GTTCGCAGTGTCGTCCAACAATGAAGAAAGTTTCTCAGCTCTTGTCATCAACTCAGAGGC
TGCATTTGTCAAAACCATTACATATGACAACATGTGGTGAATTGCTTGCTCTTGATGGTT
TCACTGCCTGA
>EVM0000800
ATGTCAAAGACCGCTTGTCCTCCTCCTACTCCTCCTCTGCCCAAACGGAGACCAAATGGC
AAGAGCTCTTCTGCTTGTAGGGTTCTTATACAAAGTCAAGGGTTTGTTGGGGTTTCTGAT
TCTCACTCAGTTAAGTCAACCAAAGATGATGACTTGGGCACTCTTGTTCATCATGCCATG
TATCAGGCCACAGACAATCTTTCTCCATGTAAGGCTAGGCGAATTCAGTCGCTTAAGATG
CGATTTTCAGGTACAATACGGAAAGCAAACAAGATACTTAAGGGTCTACCTGATTCTCCA
CCAAGGAGAAAATTGATGCATCGAATCGATCAAAGGGAATTGGCTCGCTGTGCCATTTTG
AACATGGAGAAGTCAGTCCAATTTGAGGACCCTTTAAAGGATCTCAAACAACTTGAGATT
CTGTGTGGCTGTGGCAGTGAAAGGGTCTACCTTGGATTGCCTCTTAAGCGTTTGGGTTTG
TACCTCAAAGAAGATGACGAGTTACAGGGTCAGGACGAGGAGGCTTTTCTGAACGGAGAT
CGGGAGGAAGGCAAGATATGCTGGCAGGAAGGCCATTGGGAGGAAGGTGAGATCCGCTCA
TGA
>EVM0000802
AAAAAACAAACACACAGACAGACAGAGAGAAAGAGAAACAAGATTAATTAAAATACAAGT
TTTGTTTTTGTTTATTTTCACTCCCACATTTAATTTAAAAATTGGCCATCTTAAAAGGAG
CCAATAATTCTCTAATATTTTTGACCTCCAAATGCACATGGCTTCTTGGTTTTCTCTCTT
TCTCTCCCACATATATTTTTTGTTTTCCTTTCCCTCACATGCTTTCCTGCCTCTCTCTCC
CTCTCTCTCTCTCTCTCTCTCTCTCTCTCTCTCTAATTGATTCTTTACCAGTGAAAGGCT
TTTGACTAAACAAACAGTTGATGAGATTCCCCAGAGTCAGATCTACAGTGTAAGGCTTTG
CTGCTTTGGCCATTCGCAGGCTCTGTTCTTTCTTCAGGTTGCTTTGGTTCTGCAACAAAA
AGGTTAGTTCTTGCCAATGGGGTTCCTTAATTCTCTGTTTTGGTCTTAATTCTTCATTTG
GGTATGATCTAGTTGTATAATTCTGCAGCTTCATCAACCCCATTGGATCATTTGACTTTC
TATTGGGTTTGACTTCTTTTTGCTCATGGATCTCGGCTCCATTGTGCCGAATTCGGGTTC
TTTTCTTGCCTTTTTATTCAAAATGAGAAAATGATTTAAGACTCTGTTCTTTGTGTTGCT
ATTGGCAGAGTTTTATTTAACTTGGAGTTGGAACTCAAAGCATTAAATAAAAGAATTTAT
GATTTTGACAGTTTTGTTCTCATCTTAATAAACTAAAACTAAACCAAGAATTTTGCAATG
CAAATGTTTGAGTTTAATTGTTTCTTAAATTGAATATGTTTATTTCCAGTTCAGTTCTTC
TCTTGAATTGTAGGTTCTTTACTTCCTTGTCCTCCAATGTAATAATCTTGACATTTGTCT
CAGTTTTCCTCTGTTATTTCTACATCTAATAAACCCCTGTTCTCTGTTTACTCATGAGTT
CAGTGAAAATCCTCAATTTGGTCTACTTTCTTATTTTTGGCATCAGGGTTTTACCAGAAT
TGGCTTCTTCATACTTTATCTGCCTTAATTTTATTTTAATTTTATCACTGAAGTAGTGCA
GGGAAGAGTTGGTATGAATTTCTCGGTCATGTGATTGTTTTTTTTGTTTTAAATTTAATT
CTAGCTTCTAATGCTTCAATATGATTCTATGTTGAAATTTATTTTTCTTCTTCAGGTTCT
TACTGATTTGTGGTTTCTAACTGTTTCATTTTTCTTCTTGCAGAAATTTAAATTGTGATT
TACTGAGATGGGTAGATTGAGACAGTGGTAATTTAAGTGAATTTGATGGTTTGGGAGATG
GAGACTGATAATATTGAAGACATGGACATGGAAGTCCTCCCTTCCATGTGGCCTGAAGAT
ATTGGAGCTGATGCAGGGAAGCAATTTAACATAGACAAGCCAGGACAAGATCAAGACATG
TTGGAGGAGGTCACATTTATAGAGGAACCAACTATAGTAGATTTCAAGCGTCTCTTGGAG
CTAACCAACTATACCGACAAGGGCTCTTCTCAACTAGCATTCCTTGTAAAAAACTGGGAG
TATAAGCAGGCAAATGCCGTGCGGCTTCTCAGAGAAGAACTAGACATCCTAAGCAAGCAA
AGGCAGGAAGTTGAGCTCAAGAAGTTGGAGATACTGGAAGAGCACCGGTTCGAGGAAGAA
AGTTATGGCGGAGACAAGCGCCCCATTTCGATTTTGGATGAAGTTTATGATATATGGCTG
GATATTGCTCCGAAGAAACATGATGTTGTTGTTCAGAGCAAGAAAGTTGAGATTGAAGCT
GAGTATGATACTGTTGTGTACTGGAAGCAGAGGGCAATGCATTTGGAGAAGTTGTTGGAG
GCTAGTGCTGAGAGAGAGCAGATACTTGTGGATAAATTGCAGGAAAGCATTCAAAGTCTT
GAAAGGCAGTCATCACCAGTGGAAGAATTGTCCCAGATTTTGAAAAGAGCAGATAATTTC
TTGCATTTTGTACTTCAGAATGCACCTGTTGTTATTGGCCATCAGGTACCTGACTGATAC
ATTGTAAATCCTATGTTTATGTTTCAAACGACCTCACTGATCACTTTTTTAATTAACTTT
TTCTTGATAATTTTCTGTTTTAGGATAAGGAATTGCGGTATCGTTTTATCTATAATCACT
TCCCAAGTTTGCAAGAGGAGGTAATTAATTGCCACTGAAGTTCTTATTCAAGGTTTGATA
GGATTGCTGTATAACTTCAATGTAATTTAAAAGGAGGTAATTACTGCCTTGCTTAAGTGA
CACTCTGACACTAAACCACCTCAAATATATTCTGTCCTTTCTTCTTGCCAGGACATTATA
GGAAGAACAGATGTTGAGATTTTTACCGGGGCCGGCGTTAAGGAATCTCAAGACTTCAAG
AAGGAGGTTCTGGAAAAGGGGTTACCTGCAAAAAGGGAGATTACATTTGAGACACCATTA
TTTGGGTCAAAAACATTTTTGATATATGTGGAGCCTGTCTTCAGCAAGGCAGGAGAGACA
ATTGGTATAAATTACATGGGGATGGATGTAACTGATCAGGTATTAGCATTTTGTATGTTT
CAGTGTTCAATTCAAGACTTTTCTTCTGATCACTAAAGGGTATTTGTGTTTCTTCTGCAC
AAACTATAGGTGAGGAAAAGAGAAAAGATGGCAAAGCTTAGGGAGGAAATCGCCGTCCAA
AAAGCCAAGGAAACAGAACTGAACAAAACAATTCACATCACAGAGGAGACAATGCGAGCA
AAGCAAATGCTGGCAACAATGTCTCATGAGATAAGATCACCTCTTTCCGGGGTTGTGAGC
ATGGCTGAGATTCTTACCACCACGAAACTTGATCGAGAGCAACGACAGCTTTTGGATGTC
ATGTTATCTTCAGGAGATTTGGTCCTTCAACTGATAAACGACATCCTTGACCTTTCCAAG
GTGGAGTCAGGAGTGATGAAGTTGGAAGCTACCAAGTTCCGGCCAAGAGAAGTAGTGAAG
CATGTACTACAGACTGCAGCAGCATCATTGCAGAAAATATTGACCTTGGAAGGACATGTA
GCGGAGGATGTTCCTGTGGAGGTGAGGTTTTAGATTGTAACAAACATCTTTATATCATTG
TGTCGTTATCGCCTTTCATATGCAAATATGTATGTTTTTTTTTAATCAGTGTGTTAATTT
TAGGTCATTGGAGATGTTCTAAGGATTCGTCAAATCCTCACCAACTTGATCAGGTACGGA
TCTCGTCGGATTCTTGCAGTCTTGTTGTATGCTTCCATGCAAGGTGGATATACTTGGTTG
TGGCTTTAGTTTTTGATAGCTTCTACGTTTGGCAGCAATGCAATCAAATTTACTCACGAA
GGGAAAGTTGGGATAAGACTTTACGTGGTATCAGATCCATCTTTGGAAGAGGGTGAAATA
TGCCCTCAGAGGTTGAATGCAGATCAATCAACTGTTTCAGAAAATGGACTGAAAGAGGAT
GCTGATCAAGAAGGTTTTCACGGCGACGGACCTTACCAGAATCATTCACTTAATGATGAA
CCTAGGACCCCGGCTAAGAGTGAAGTCCCAATGGACGCAGATCAAGAGGAGGAACCTCAA
ACCACAACGGTTTGGCTGCGCTGTGATGTATATGATACAGGAATTGGAATACCAGGTAAT
GCTTTAAATGATTCTCTCTATATGAAATCTATTTCTCTGTTTCTCATTGTGTTCTTTTGC
TTTTTCATGTTTCAGAAAATGCTTTACCTTCTCTGTTTAAAAGATACATGCAAGTCAGTG
CTGATCATGCTCGAAAATACGGAGGCACGGGATTAGGACTAGCAATATGCAAACAATTGG
TAAACACTTCTTCCTATACAGTATAGTTTTTTGTTTTGTTTTTTTGGGTTCAAACTCAGA
GCAGTAGTTTACTGTAGAGAGTTGACGCCAATCTTTCTGTATTGCCTTCTTGAAACATTT
GAATGTGTTTGGTGTAGGTTGAGCTAATGGGGGGTCAACTCACAGTGTCTAGCCAAGAAC
ACTGCGGGTCTACATTTACATTTGTACTCCCGTACAAGGTTTCAACGTCGTCTGACCATT
CAGATGATCCTGATGAAGTCGTGGATATGGCTAATCATGATGCTGCAACTGATGAAGTAG
CCGAGAGCTTTTTCCAGTTCCAACCACGCACTTTGGGGTCTCTGTTTTCTTCTAATGGAT
CCAGCAGGACCCAAAAGTTGTTACCACACAAGATCGGTTTTAGTGGTTCACATAAACTCA
ATGGGTTCTCACAAAATTCATACTCATTTCCCCAAAATGACATCATACCAGAGGAGATGG
ATTCAGTTGAAAATGGCTGTTCAGCAATTGATGTTGCTGAGACATTATCTGAACCAGAGA
GTTCAGCAAGTCGCATCCCCAATCATAACTGCGAAACTCCAGCTCATGCGGACAAACGGG
GTCAAGATGACACAAATAATAAATTCCAAGATTCTAGAAATACAGACTCAAGTTATCACG
CAGAGCCAAGCAGAGAAGTTTCTGTAGCAGCAAAGATAAGAGAACCCCAAGGAACATGTA
AGAGGCAGGAGAAATCCGACGCAGACTCGGAGAGTACTTCATCAAAAATACCAAAATCAA
CATCGAAACCTAAGATTCTTCTCGTTGAGGACAACAAAATTAATGTTATGGTGACGCAAA
ACATGATGAAGCGGTTAGGCCATAGCATTGATGTTGTGAATAACGGAATTGAAGCTGTGC
GAGCAGTTCAACACTGTAGTTACAATCTCATTCTGATGGTAAATAATTTCCACAAAACTC
CCAAGGGTTTGTTGGTTTATATGAACACAAGAATATTAGTCTTGGTATTCATGCATTACC
TAAATTTTGCAGGATGTTCACATGCCAGTTATGGATGGCCTACAAACTACAAGAATAATA
CGTTCCTTTGAAGAAACTGGCAACTGGGATGCTGCTGAGAAAGCAGGAATTGAGCTAACC
GTGCCTTCTCAAGATGCATCACAAAATGGTCACGGTTATGCGCCTTCGGGAAACCGAATT
CCAATTATTGCGGTGAGCATATATTGACAGAAGATTTTCTCTTACCCTACTAAATACTAA
ATACTAAATACTAATGCATCATCATATCATGATGCAGATGACAGCAAATGCATTTTCAGA
GAGCGCAGACGAGTGTTTTGCAAGTGGGATGGACTCATTTGTGCCGAAGCCCATAACATT
CCAAAAAATTAAAGAGCGTCTTGAGCAATACCTACCCGATTGA
>EVM0000806
TAGAGATCATGAGAGCAGGAATTTGCATAGTCCAGCAGGCTCTAACAGTAGAGGCTGCAA
GCATGGTAAAGCAATCGATTAGCCTTGCTAGACGGCGGGGTCATGCCCAAGTGACTCCTC
TCCATGTGGCAAGTGCTATGCTTGCTTCACCCACAGGACTTCTTAGAAGGGCCTGCTTGC
AATGTCACTCTCATCCCCTCCAGTGCAAGGCTCTTGAGCTTTGTTTCAATGTGGCCCTCA
ACCGCCTCCCTGCTTCAACCCCAAGCTCCATACTAGGAACAGGTGGCCCTCACTACTCCA
ATAATCCGTGTTTCTCCAATGCCTTGGTCGCAGCCTTCAAGCGTGCTCAGGCTCACCAAC
GCCGTGGCTCTGTTGAGAACCAGCAGCAGCCTATTTTAGCCCTAAAGATAGAGTTAGAAC
AGCTCATAGTCTCTATTTTAGATGACCCAAGTGTTAGTAGAGTCATGAGAGAGGCTGGTT
TCTCTAGTCCCCAAGTCAAAAGCAGAGTAGAACAAGCTGTTTCTGTTTCTTTAGACATCA
TTTCTTCTACTCAAATAAGTCCTAGTAGCCAGTCCAAGGATAGCAGTGCTAAACAACCTC
TAGAGCTCATTGGTACTCACCATCATGTGTCGTCTCCACCTGCACTCGGAGAACAAAAAC
ACTTTGATCAAACTAGGCATGAAGATGTAATGAGTGTGTTGAGAGAAATGTTGAACAAGA
AAATAAGAAACATTGTTGTTGTAGGAGAGTGTCTGGCTACTGCTGAAGGTGTAGCTAGGG
GAGTGATGGATAAGTTTGAGAGAGGAAATATAATTAATACTGCTCAAGATCAGGGGGATT
TGAGGTATGTGAAGTTTATATGTGTTCCTCTCTACTCTTTGAGGAACATCTCCAGAGAAG
AGCTTGAAGAGAAATTTGCAGAGCTCAGGATCCTGATTAAAAGCTACATAGGCAGAGGGA
ATGTTGTCTTGTACTTGGGAGATCTCATGTGGGTTTCTGAGTTTTGGTCCAATTATGCTG
AGCAGAAAAGAAACTGTTACAGTCATAATTTGGAGCAAATAATCATGGAGCTTAAGAGAT
TGGTGTCCAGAATTGGGGAGGATGGAAGATTGTCACTTATGGGAATTGCAACTTTCCAGA
CTTACATGAGATGCAAAACAGGCCAGCCTTCTCTGGAGAAAATTTGGGATCTCCATCCTG
TAGCAGTCCCAGTTGGAAGCCTGAGCTTAAGTCTAAACTCTGACAGGTAATTTGATTTTC
TAGACTTGAAGTTAAATTTAATTTTCTGTTACATTAATACCAGTAGAAGCTGATTAATGC
TATTCAGTGTTCTTTTCTCTTTCCACTTATTATAAGGTTCAAGATGCATGTCATGATTAA
TATTTTTTTGGGGTTGTCTGTATTTTCTTAAATCCAGTTATTTGCAAGCTGATATGATTA
CCATGGCACCAAAAGATCAGTCTGATCAGGTTTCCACCACTTCCACCATCTCAAGCTTGC
CCTTGTGGCTCCAAAAGTGCAGGGAAGAGAACAGAAACAATGATAAGGTTGGCCTATATC
TTGGCTGACACTTTATTATAAAGTGATATGAAGCAATGAATAAAGTTATTGTCTTGTTAC
CAAAAAAAAAAACGTTATTGTCTGCACTAGCAAAAATTGAGATTTAATTAATTAATTAAT
ATTCCTTTGTGTTTATTCTGTTTTTGTTTTTAGCAGGAATGTATTGAAGTCAACAATATC
TGCAACAAGTGGAACTTATTGTGCAGTCCAGCGCCCCAAAAACACCCCCACTATCCAGAT
AAACGAACTTTCAATTCTTCTTCAAAATCTCTAACTTCCTCCAAGCCACTCTCTTCACAT
GATTGCAACCTCAACCTACATTTCAAGGATGATGAACCCAAAGACTCACCAAAAGAATAC
CAATTCTGGGGGTTTGAAGATAATGATGATGACTGTTATGAACACCAAAATGAGACTAAA
CCAGACCTCTTATCAAATCCTAACTCTAGTCCTAATTCGGCTTCGTCAAGCGAGGTAATG
GAAGACATGGACGACGTCCTTGGAAGGTTCAAGGAGTTTAATGCTGAAAATGTTAAACTT
CTATGTGAAGAAATAGAAGACAAGGTTCCATGGCAGAAAGAGATCATTCCTGAAATTGCC
ACAACGATCCTCAAGTGCAGGTCTGGAATGAGCCAAAGGAAAGGTAACCTCAAACATAAG
GAGGACAAAGAAGAAAGTTGGCTCTTCTTTCTAGGCTTTGACTCTAAAGGCAAAGAGAAG
ATTGCAAGGGAGCTGGCTAGACTTGTTTTTGGCTCTCAGAACAACTTTGTATCAATCGGC
CTCAGCAGCTTTTCTTCACCAAGAGTTGATTCCACTGAAGAATATTCGAAAAACAAGAGG
GCACGAAACGAGTTTGGTTGCAGTTATGTCCAGAGATTTGGCGAAGCTTTGAATGAGAAT
CCTCACCGAGTGTTCTTCGTGGAAGACCTTGAACAAGTTGATTATTCTTCTCAAAAGGGT
ATCAAGTACGCAATTCAAAGTGGAAGAATAACACTTGCAGACGGTGAAACTCATGTTCCT
CTTAAGGATGCTATTGTGATTTTCAGTTCTGAAAGTTTCAGCTCAGTTTCCAGAGCCTGC
TCTCCTGCAAGAAGCCGAAAATCAGATGAAGTAACCAAAGAGAAAGAGGATGATCATAAC
TTGGAGGAGAAAATCCCATGTGTCTCACTGGATTTGAATCTTACTATTGAAGATGATAAT
GAAGAGAAGCTTTCAGATGCGGACTATGCTATATTGGAAGCTGTGGATAGGCAGATTTTT
TTCAAAACTCAAGAATCGCAATAGAAGACAATTCAAACTGATCTTTAATTCTTGTTACTC
TTTCTTTTTTGGTTTTTTTTTTTTTTCATTGATGGGGAGGTAAAGAAATGTTTAACTTAA
TATGGGAAAGAGGTAGGTTAATTTGTAAGCATTTTTCATG
>EVM0000816
ATGGCCTTGCAATTCCGCTCTTTGCTCTTGTGTGTGGTGCTGCTTCTCCTTGGCTTTGCA
TTGGCAAATACCAATGCTGCCAGGACAGATCCACCCGTAGTTTGTGCAACTCTCAACAGA
ACCCATTTCGATACTCTTTTTCCAGGGTTCACATTTGGCGCAGCTACAGCAGCTTACCAA
GTCAGTGTCTTCTAGGACTTCATTAATATTACTCTTGAATTTGTTTTAATCTTGAATTTG
ATTTCAACATCAGATTCATCTAGCATGTCCCATATATTGCATGAATATATGTATATCCTG
TTTTATATCTGTATGAGCATTTCAGTTAGAAGGTGCTGCAAACATAGACGGGAGAGGACC
AAGCGTATGGGACAACTTCACCCATGAGCATCCAGGTCTGTTGAATCAAACAATCAATTA
GTTAACAAATCTTCTATTTTTTTAGGTGACTAAATTGATGATCAGTTGCTTCATTTCAAA
AGCTATTATATACAGCTAATCTTCATTCGTTGCCTTTTTTAATTAAAGCTTTCTACGTCA
GTATCTCCGGTGTCATTCTCTACCCCGCTACATAGTTTTTTTTTCTCCAAATCCTTTTTT
GCTGCTGAAATGCCTCTTCTTAAGAGGATTACGGCAATCAAATATACGTTTGCCAATGTA
TAAACAAGCCAATGCTTCATGGAAATCAGTTATTCTTCACTTACAAAGTGCTCAGTGGGA
ACTGCGTAGAAACTATGACCTTACCCAGCTAAGATCTGACAACTCCCCTAGATCAAAGAA
GATAGTTAGAAAGTTGTAAAAATTTGAATAAGGCTACGACATTTAATAAGGGTAATCATG
GAAAATAAAACTCAAATTTTTTAATGTATTAATGTATTAATGCATCATTCAAAAATGTAA
GAGGAATAATACATCGCATGAGAAGAAGTGAGAAGTTCCAAGCAAGATGGTTAGGGTGAA
GGTTGCTAGCATTCCTCTATTTAAATATCTAGATAGCTAGCTAAGTTACTTTGTTTCTTT
ATTTATAACTAAAATTACATTTGATTAATTGCAGAAAAGATAACTGATGGTAGCAATGGA
GATGTTGCTATTGATCAATATCACCGTTATAAGGTTTGAATATCACATAATTGTATTATG
TAGACCTTCTATATTTGAATTTGAACACATGACATTAAAGATGATATCCTTAATTTTTAG
CTTCTTTTTTATAATTATGTACATCTTTTGTGTCATTATAGGAAGATGTGGCCATTATGA
AGGATATGGGGTTGGATGCTTATAGGTTCTCCATCTCATGGTCCAGATTGTTACCAAGTA
AGTTGATCATCCGCATCGACATATATTATTATTGCGACCAATCGCTTTAACGTTTAACAT
CTTTCATTCAATTTAATTCCTATTTCATGATAGGCATTGGCTTATATTTTTCTTGTTTTG
TTTTTATTATTATTAGATGGAACACTAAGTGGTGGGATTAACAAGAAAGGAATTGAATAC
TACAATAATCTCACCAATGAACTCCTACGCAATGGTGATACAGCTCCCGATCTCATAAAA
TCCTCCTAGTATAACAGTACCTGCAATTGTTTAATCAAACTTTTAATTTTCTTTTACTGG
TCATGCTATATATAGGTATAGAGCCATTAGTGACACTCTTCCATTGGGATGTTCCCCAAG
CCTTAGTAGACGAATATGGTGGTTTGTTAAGCCCTCGTATTGTGTAAGTGGACAAATTCC
ATCCTTTGTATAATATTGATCACTTAATTATATAAATACTATTATATACAATAAATGCAT
TTTTAAATGTGTACACGCAGCGATGACTTTAAAGCATACGCAGACCTTTGTTATAAGGAA
TTTGGAGATCGAGTAAAGCATTGGACCACACTTAATGAGCCATATACCATTAGTAACCAC
GGTTACACGATCGGGATTCATGCACCAGGACGATGCTCTGATTGGTATAACCCAAAATGC
CTTGGTGGAGATTCGGGTACTGAACCATATTTGGTGACACACAACCTACTCCTTGCTCAT
GCAGCTGCTGTAAAATTGTACAGGGAAAAATATCAGGTACTTTCATTAGTCTTCTTTTTT
CTTTTTCTTTTTTTCTGAACAATTGGGCCCCAACGAGTAACTAGTATTATTATGTAACAA
CATAAGTGGGAATACTTTTTGTATTGAGATAAACAATGGTTGTAATAATATTATTATTTT
TTGGCTCTAATTCAACAACAACAAAAAATTACTTATCATTCTGGAGCAGGCATGTCAAAA
TGGTGTCATAGGAATAACAGTTGTATCACATTGGTTTGAGCCCGCTTCGGAGTCACAACA
AGATAAAGACGCTGCATTTCAAGCTTTGGATTTTATGTATGGATGGTAAGTATATTATTA
ATTTATATATCAACTCATTTAAATGCTTTATTCATGAATTATAATTAACGTCAATTAGGT
CGCCAGTGGTACTTTATATAATATTATAAGTTCACATTTGGAATTTTCATAGGTTTATGG
ACCCATTGACAAGAGGTGACTACCCGCAGATCATGCGATCTATTGTTGGTGCACGATTAC
CGAATTTCACAGAAGAACAATCTAAGTCACTGAGTGGGTCATATGACTATATTGGAGTAA
ACTACTATTCTGCTAGATATGCAAGCGCTTATCATAAGGATTATTCTGTACCTACACCTC
CAAGCTACCTAACAGATGTTAATGTTAATGTTACAAGTGAGTACAAATTGAAAATTTCAA
GAAATTAATGAAGTTCTCCTAATAATTAGATCCTAATATTCATATTCATTTATGTTGTAG
CAGGTGATCTTAATGGGGTCCCCATTGGTCCACGGGTATGCAATAAATTATGAGCTTAAG
TTATTGGGATTTTGAGAATTAATACCTATGCATATATTTTGTTTTCCGTATGCACATAGA
GTCCTAAAAGTCTCGCTGATCTTCAAATGGGATTGCAGGCTGCTTCAGACTGGTTATATG
TTTACCCAAAAGGACTTTACGATCTTGTACTCTACACAAAGGAAAAGTATAATGATCCAA
TTATGTACATTACTGAGAATGGTAATTAATATTTTTAAATAATAATTAATTGCATCATCA
ATGTTTCACATATATGTATAATGGTGTAAAATAAAGTGGTGTTGTCAACTCTAAACTTAA
AACTAAATGCACATTTTTTTTCTTTGGTTAAACAAATTTTATGCATTTGATACTGCATTA
TATTGCAGGCATGGATGAGTTCAATAATCCCAAATTATCACTTGAGCAAGCCCTTGATGA
TGCTAATAGAATTGACTACTACTACCGCCACCTCTGTTACCTCCAAGCAGCAATTAAGTA
AGTTTTTGTCAACAAATTAATTAAGGCTATATATGTTTTGGGCTTCTTACATATCGGTTA
TTTAATCACTACATTGAACCAATTATGTTCTTCTTTCTTTTTTTTGGTGTTTGTAGGGAG
GGTGCTAATGTGCAAGGATACTTTGCATGGTCTTTGCTAGACAACTTTGAATGGAGCGAA
GGATATACTGTTCGATTTGGTATCAACTATATTGATTACGAAAATGGACTGGAAAGACAC
TCAAAACTCTCGACGCACTGGTTCAAAAGTTTTCTCAAGAGATCCTCAATTAGTAAGAAG
AAAATCCGAAGATATGGGAACAATAATGGTAGGGCTACCAAATTTGTGTATCAAATTTGA
>EVM0000830
ATGGCAGATCATGCTGTTGCAACTGCCGTGGAAAAGCTCACAAACTTGATAATTCAAGAA
GTGATTCTGTTGAATGGGGTTGGCGAGAAAGTTGAGCAAATCAGAAACGAAATGAGGTGG
ATGCAAAGCTTTCTTAAGGATGCAGACCATGCGGCAGAACAAGACAGAAATGAAAGATTT
CGCAATTGGGTGTCTCAAATCAGAGAAGTAGCCTTCGATGCCGAAGATGTAGTAGAAACT
TACCTCAGAGAGGCAACAGCAGCATCACAAAGTTTACGGAAAAAAGTTGTAATGCCAATC
CATCGTCGCAAAGTCAAGAGGGGGATTGAAAAAATCCAAACAAGGATCATCCACATTTCT
AAGCAAAAGGACAGTTTCGGCATTGCTAGCATGATCGCTTCATCGCTGGAGGGAGGTGAA
GGGAGCATTGCAACAAATGAGAGACTGCGATGGTGGAGACAGCCATTACCCCATTTTGAG
GAAGATGATTTGGTTGATCTTGTACAAGACACTGAGGCCTTGCTAACACAACTATCTAGC
ATGGAGCCGAGGCGTCGAGTGGTTTCTATTGTAGGTATGGGAAGTGCAGGCAAAACTACT
CTTGCAAAAAAATTGTACAATCACATTGAACTAAGGCACCAATTTCATTGTAAAGCGTTC
GTTTATGTGTCTCAAGAGTATAGAAGAAGAGAGACTCTGCGAAGAATCATCAAAGATTTA
AATGTTCCATATATAGGTGATTTGGAGGAAGCGGGGCGAAGAGGAGATGGTAAAGCAAAT
TGCACGAATTCTTGAGAGGGAGGAAGTATCTTGTGGTTCTTGATGATGTATGGAAAAAGG
AAGTTTGGGATAGTTTGGAAGCTGCATTTCCTACTAGTGGAATGGCAGGAAGTAAAGTGA
TGCTTACCACCCGAAACAGGGAGGTTGCCATACATGCAGATGCAAGGAGCATTCCCCATG
AGCCGCGAATACTCACAGAGGACGAAAGCATGGAATTGTTTTGCAAGAAAGCACTCCGGG
AGCAGATCATTTTCCTCTCGACTTGGAGAATCTAGGAAGAGAAATGGTGACGAAATGCGG
AGGTCTACCCTTGGCAGTGGTGGTGCTTGGAGGATTACTATCTAGGAAAATGAAGACTAG
AGAGGAATGGGAACATGTCCTTCAAAACATCAGTTGGCACCTGATTGATCAAGATCGTGT
TTCTGCAATTTTAGCCCTGAGCTATAAAGACTTGCCTTTTCACTTAAAATCATGTTTTCT
CCATTTGGGGCTTTTCCCAGAGGATTTCTCCATACCAAAAACGCAATTGATGCGCTTGTG
GGTAGCAGAAGGATTCTTACCCCAACAAGGGGAAGATAAAGCAGAAGGTGTTGCTGAAAA
TTGCTTGAACGAGTTGATTAATAGGTGCATGATCCAAGTGGGAACTCTAACCTCACTTGG
GAGGGTTAAGACCATCCGCATCCATGATCTTCTTAGAGACTTCTCTCTCTCTGTATCGAG
GGAAGAAAATTTTCTTGGAATTTATATTGGTCATGAAGTTGAATCATCAGTTTCTCCATC
AACCAAATCTCGAAGAATTGCCTTACATTCTAACCCTAGGCAGCATGGTCTCCTACACTC
ACGTTTCCTAAATCCATATGCTCCCCATTTACGATCCCTTCATTTTTTCAATGGCTTTCA
AAATCCAGAATTCTATTTTATTACAATGGATTTCAAGTTGCTGAAGGTCTTGGATCTAAA
GCATGCAAGGGGATCCAATCGCACACCTAGTGCTGTAGGGATCCTAATTCAGTTGAGGTA
TCTTGGATTGAGCCAGATTCTTAAAAATTGCTACATCCCACCATCGATTGGAAACTTGAA
GAACCTAGAGACACTGGATTTGGGATATTTTTATTCACCCATCCCCAATGTCATTTGGAA
GATGAAACGTTTGAGGCATTTGCTCCTTTGTGATACGTCCAATCCATATCGTGTCAAGCT
TAGATTGGACACCTTGAGCCATTTACAGACCCTAAAAACTATAAGGGCTGGAAGATGGAT
AGAAGACGGCGGCTTAGCCAACATGATCAGTCTACGACGACTGGGAATAGAAAGATTATC
ACAAGAATGGGTAAACTTGGTGATTTCAATCCTAAAGAGAATGTGTTACCTGCAATCGTT
GTCGCTGGAGGTGATGAACAATGAAACATTCCCAACATCCATGGGCCTCTCTCATTTCCA
ACATCTCCACAAGCTGTGTTTGAAGGGGAAAATAGAGAACTTACCTGATGTAAGTGAATT
TCCGCCAAACCTCGTCAAGCTAAGTTTGATTGGTTCCGAGCTCCAGAAAGATTCAATAGG
TAAATTAGAAAGGTTGCCATACCTGAAGATGCTTGTCTTGGGGAACCAATCATACAAATG
GAGGGAACTGGTTTGCACTTCAGAAGGGTTTCCACAGCTGCAAGTTCTACACCTTGTTTC
TTTAAGAGAGTTGGAGGAATGGACAGTGCAAGAAAATGCAATGATGAAGCTCAAGCATCT
AAAGATACAAAGTTGCCTAAAACTGAAAAAGATTCCAGAAAGATTGAAGTTGTTACTACT
CTAGAGAAATTAGAGATTGTTGCAATGGACAAAAGCTTCGAACAGCAGATTAGATTGATG
TAAATTAGAGATTGTTTCAAATGTTTCCAAGATTAATGTAAATTTGTTTTTTTTTTATCT
AGTAAATTGACCTTAATTATAAGGCACAATATTTGTTATCAAGTTTGATTGCTCCTTTCT
AATTTGTTGAGAGTTTTTTTTGTTATTTTGTTATTTTTTTAAATAAAAAAAATTTTAAAT
TTATTTAAAAATATATATACATTACTATATAAATGCTATGAAGGTTACTCTGTTAGGCTC
ATATTCATAGTGGTTTTTTGAACCGTCCATTTCTAAGACCCCCTTCAAAGACCATCCAAA
AATCAACCAAATTCGAAGTCTATGAACATTAATCAATTGCTAACTGTTTGGGCTTAAATT
CCGCGCGCCAACCCATTTGACTATTGGCCCATATCGAAGACAGGGGTTTTGGACTTTGTT
TTACCAAAATTGGAAGTCAACCCAAGATGTTTTAAAAAGCCCAAACCATCTCAAAAAGGA
GGAAATGGAATCAAAACAATTGCAAAATAGATCTTCACAGGTTAAAGGTTAATTACCATT
AATGGTGATTTAATCTAAAAAGCCAGATTTAATTGGTTTAATTGATACCCAGCTTCCAAA
TTTGCTTTCAAAGATGAACATGAAAGATATCTAATTCTGGAGTGGACAGGAGTGAAACTC
TGCCGTTTAGATGCGTTGGTGAAATTGTAATTATTATAAATAATGTGTTAATGTTCTTGT
TAGTTCCTAGCTAATTATCCACAATATAGTAATCATTTTTCCCATTTAACGAAGCCCAGC
CCTGCTCTTTCCTACTCATTTACTTTCGTTTCTGTCTATTCACGGTTAGTATTTCAATTT
TGATTTCCTTATATAGAACCAAAAATACATTATTTTGCCCACGGAGTCTAGCCCACAAAT
AAGTAGTCTCACGTTCGAAATCCCATGATACTTTGGTAGTAGTTTGTGTTTGTGCATGAA
AACCCCCCTTCCCCTAAGACTACACTTGGTTTTTTTTTTTTGTTGAAAAAAACAACATCA
TTTTAGCTAACTCTAAGGAACCGCAAATGAATTACATGGGCCAGTATCAAGAAAAAAATA
ATAAATAAATAAAAAGACCCCAAATGAACATGGGAGGAGATGCCCGTTTGAACTATAAAT
ATGACTTTAGACTTATGAGGGACCTTCCTGGCAATGGAGGTGCACGCGGAAACGAGGAAC
CCACCAATGAACTACAATTTGGAAAATAATTGGAAGTAGACTAGAAGCCTCATGAAAAGA
AGAGAAAAAGAAAAGTGGACGTGCAGAAGGCTTTAACAAGGCAAGACCAGACCAACATTA
GAGGGGAGCTGTAGTAGCAGCAGTTGAGAGAAAAAAAATTTTAAAAATCCAATCAAAGAG
AGAAAAGATGGCAGAGCTTGCTGTTGCAACTGCCGTGGCAAAGCTCACAAACTTGATCAT
TCAAGAAGCGATTCTGTTGAATGGGGTGAGTGAAAAAGTTGAGCAAATCCGAAACGAATT
GAGGTGGATGCAAAGCTTTCTCAAGGATGCAGATCATGCAGCAGAGCAAGACAGAAACAA
AAGATTCCGCAATTGGGTGTCTCAGATTAGAGAAGTGGCCTTCGATGCCAAAGATGGAGT
AGAAACTTACCTCAGAGAGGCAGCAGCAGCAGCATCACAAAGTTTATGGAAAAAAGTTGT
AATGCCAATCCATCTTCACAAAGTGAAGAGGGAGATTGAAAAAATCCAATCAAGGATCGA
CCACATTTCTAAGCAAAAGGACAGTTTCGGCATCGCCAACATCATCTATTCGTCGCGAGA
CGGAGGTGAAGGGAGCATTTCTACTAATGAGAAGCTGCGATGGTGGAGACAGCCATTACC
CCATTTTGAGAAAGACGATTTGGTTGATCTTGTACAAGACACTCAGGCCTTGCTAACACA
ACTGTCTAGCATGGAGCCGAAGCGCCGAGTGATTTCTATTGTAGGTATGGGGGGTCTAGG
CAAAACTACTCTTGCTAACAAATTGTACAACCACATTGATCTAAGGCACCAATTTGATTG
TAAAGCATTCGTTTATGTGTCTCAAGAGTATAGAAGAATAGAGACTCCGAGAAGAATCAT
CAAAGATTTAAATGTTCCATATAAAGGTGGCTTGGAAGAAGAAGACGAAGAGGAGATGGT
AAAGCAGCTGTACGAATTCTTGAGAGGGAGGAAGTATCTTGTGGTTCTTGATGATGTATG
GGAAAAGGAAGTTTGGGATAGTTTGGAAGCTGCATTTCCTACTAGTGGAATGGCAAGAAG
TAAAGTGATGCTTACCACCCGAAACAGGGAGGTCGCCTTACATGCAGATGCAAGGAGCAT
TCCCCATGAGCCGCGAATACTCACAGAGGACGAAAGCATGGAATTGTTTCGCAAGAAAGC
ACTCCCGGGAACAGATCATTTTCCCTCCGACTTGGAGAATCTAGGAAGAGAAATGGTGAC
GAAATGCGGAGGTCTACCCTTGGCAGTGGTGGTGCTTGGAGGATTATTATCCAGGAAAAT
GAAGACAAGAGAGGAATGGGAACATGTCCTTCAAAACATCAATTGGCACCTGATTGATCA
AGATCGTGTTCCTGCAATTTTAGCCCTGAGCTATAAAGACTTGCCTTTCTACTTAAAATC
ATGTTTTCTCCATTTGGGTCTTTTCCCTAAGGATTTCTCCATACCAAAAACACAATTGAT
GCGCTTGTGAGTAGCAGAAGGATTCTTACCCCAACAAGGGGAAGATAAAGCAGAAGGTGT
TGCTGAAAATTGCTTGAACGAGTTGATTAATAGGTGCATGATCCAAGTGGGAACTCTAAC
CTCACTTGGGAGGGTTAAGACCATCCGCATCCATGATCTTCTTAGAGACTTCTCTCTCTC
CATATCGAGGGAAGAAAATTTTCTTGGAATATATATTGGTGGTGAAGTTGAATCATCAGT
TTCTCCATCAACCAAATCTCGAAGAATTGCCTTACATTCTAAGCCTACGCAGTATGGTCA
GCTATACTCACCTTTCCTAAATCCATATGCTCCCCATTTACGATCGCTTCATTTTTTCAA
TGACTTTCAAGTTCCAAAATTCTATTTTATTAAAAAGGATTTCAAGTTGCTGAAGGTCTT
AGATCTGAAGCATACAATGGGATCCACGCACATACCTAGTGCTATAGGGATCCTAATTCA
GTTGAGGTATATTGGACTGAGCCATACATTCGAAAATTACTCCACCCCACCTTCGATTGG
[truncated: 37,758,772 more chars]
